# Supplementary material for: Locating the microbes along the maize root system under nitrogen limitation: a root phenotypic approach
Source: Ann Bot. 2025 Aug 12;136(5-6):1143–62. doi: 10.1093/aob/mcaf185 (PMC12682841; doi:10.1093/aob/mcaf185)
Supplement: mcaf185_Supplementary_Data [file mcaf185_supplementary_data.zip]

Archive with 6 entries (6 files):
- File_S1_ISS.permanova_all_ASV.filtered.txt
- File_S2_tax.summary.txt
- File_S3_ISS.indR_all_SxN.filtered.txt
- File_S4_ISS.indR_all_NxC.filtered.txt
- Galindo_etal_supp_materials.pdf
- Mesocosm ROOTPHENOBIOME.mp4
