# Supplementary material for: Locating the microbes along the maize root system under nitrogen limitation: a root phenotypic approach
Source: Ann Bot. 2025 Aug 12;136(5-6):1143–62. doi: 10.1093/aob/mcaf185 (PMC12682841; doi:10.1093/aob/mcaf185)
Supplement: mcaf185_Supplementary_Data [file mcaf185_supplementary_data.zip › File_S1_ISS.permanova_all_ASV.filtered.txt]

	domain	phylum	class	order	family	genus	species	LCA	permanova.S.F	permanova.S.P	permanova.N.F	permanova.N.P	permanova.C.F	permanova.C.P	permanova.P.F	permanova.P.P	permanova.SxN.F	permanova.SxN.P	permanova.SxC.F	permanova.SxC.P	permanova.NxC.F	permanova.NxC.P	permanova.SxP.F	permanova.SxP.P	permanova.NxP.F	permanova.NxP.P	permanova.CxP.F	permanova.CxP.P	permanova.SxNxC.F	permanova.SxNxC.P	permanova.SxNxP.F	permanova.SxNxP.P	permanova.SxCxP.F	permanova.SxCxP.P	permanova.NxCxP.F	permanova.NxCxP.P	permanova.SxNxCxP.F	permanova.SxNxCxP.P	permanova.S.q	permanova.SxN.q	permanova.N.q	permanova.C.q	permanova.P.q	permanova.NxP.q	A.S_mean	G.S_mean	A.S_se	G.S_se	H.N_mean
ASV1	d:Bacteria	p:Actinomycetota	c:Actinobacteria	o:Kitasatosporales	f:Streptomycetaceae	g:Streptomyces	unclassified	g:Streptomyces	186.809446331792	0.001	62.733492776571	0.001	92.352148934025	0.001	13.4712077197687	0.001	65.8315574208638	0.001	94.7824535547957	0.001	37.9225691762847	0.001	13.7454487250739	0.001	10.400017787372	0.001	8.89846726632054	0.001	39.133524585233	0.001	10.3048493384532	0.001	9.0046408235937	0.001	5.77569296291425	0.001	5.80192188416884	0.001	2.89426738554675e-05	0.0223693875067042	0.0193106683300531	0.000261664269679463	0.00641381952219035	0.0556936416184971	-0.373256754822749	0.378104245145122	0.000522248599049714	0.150257933597134	-0.213723564269273
ASV2	d:Bacteria	p:Chloroflexota	c:Chloroflexia	o:Thermomicrobiales	f:JG30-KF-CM45	unclassified	unclassified	f:JG30-KF-CM45	889.062789055773	0.001	0.000373326010353581	0.985	83.2197495482907	0.001	2.44718630781098	0.051	0.0093693018416642	0.922	78.7336981690783	0.001	1.79426946766649	0.179	3.02359297621376	0.028	2.25859722355305	0.067	0.389431686959433	0.881	2.04426307652007	0.132	2.42300650354282	0.055	0.236953202739758	0.964	1.20399596272614	0.316	1.20264719414382	0.313	2.89426738554675e-05	0.753502695151326	0.75588111220865	0.000261664269679463	0.0691669945852976	0.501588966588967	0.794292526360462	-0.804608013715792	0.0955028886516843	0.0052431365367765	-0.00472393128680513
ASV3	d:Bacteria	p:Chloroflexota	c:Chloroflexia	o:Thermomicrobiales	f:JG30-KF-CM45	unclassified	unclassified	f:JG30-KF-CM45	593.331184575921	0.001	0.120240800959125	0.738	84.1933176522008	0.001	1.98441873705903	0.093	0.160880745797791	0.692	80.8333284529052	0.001	0.387095515230824	0.676	2.23158825015033	0.074	1.78253108873195	0.15	0.938412595957953	0.488	0.428225436317945	0.651	1.71885328950792	0.149	0.792360610124789	0.572	0.959749123243482	0.474	0.929274722116986	0.447	2.89426738554675e-05	0.695406208901414	0.695946421449323	0.000261664269679463	0.0976852599401427	0.704312865497076	0.733581921227186	-0.743108959165202	0.107509912512929	0.00381140317601193	0.00552404863096526
ASV4	d:Bacteria	p:Actinomycetota	c:Actinobacteria	o:Kitasatosporales	f:Streptomycetaceae	g:Streptomyces	unclassified	g:Streptomyces	83.166500962385	0.001	1.66827091175161	0.214	44.3162019819708	0.001	2.58125226795308	0.037	1.9130109111813	0.166	43.6887254696971	0.001	1.10953126559654	0.358	2.44067692505511	0.039	0.987176780403916	0.452	2.0031416297983	0.084	1.20695252412486	0.31	0.999191830606073	0.449	1.95466808254708	0.074	0.569491428736247	0.766	0.574801707320878	0.754	2.89426738554675e-05	0.42412296961469	0.447074580009919	0.000261664269679463	0.0577934901342196	0.955953002610966	0.436032781541656	-0.4416955449383	0.143771513168515	0.000648526913954383	0.0589292500267433
ASV5	d:Bacteria	p:Pseudomonadota	c:Alphaproteobacteria	o:Hyphomicrobiales	f:Xanthobacteraceae	unclassified	unclassified	f:Xanthobacteraceae	1438.36038549848	0.001	2.9505485300915	0.088	306.331217362939	0.001	5.86794340332191	0.002	2.58469888957779	0.117	300.412687670049	0.001	0.622449247416785	0.549	5.57709602832283	0.003	0.751090127037019	0.548	1.6013254409696	0.162	0.669100972561925	0.497	0.755704062817127	0.54	1.65542947808973	0.141	1.11357898993883	0.337	1.18873668380019	0.339	2.89426738554675e-05	0.371165068539904	0.301572803441731	0.000261664269679463	0.00961222289134629	0.986555370061213	-0.703757133265836	0.712896836295262	0.00124831462643429	0.114130022827213	-0.0276559986697951
ASV6	d:Bacteria	p:Actinomycetota	c:Actinobacteria	o:Micrococcales	f:Micrococcaceae	g:Renibacterium	unclassified	g:Renibacterium	0.858408759473345	0.975	0.963168520643932	0.684	1.16171651828961	0.237	0.922449813186488	0.598	0.976293593234081	0.621	0.702809901974157	0.984	0.783981553917185	0.68	0.929733868649578	0.553	0.935059219727534	0.532	1.0932650437168	0.243	0.821444531437197	0.494	0.927270897958073	0.552	1.09258004645533	0.223	1.12226079057516	0.124	1.08688611236805	0.229	0.0253054483026275	0.676283272744604	0.679756557940353	0.0440950378564854	0.278646933517096	0.984598540145985	0.0739483427449836	-0.0749087108325808	0.159608938936507	0.00486429759093563	-0.0787869769877371
ASV7	d:Bacteria	p:Pseudomonadota	c:Gammaproteobacteria	o:Burkholderiales	f:Oxalobacteraceae	g:Massilia	unclassified	g:Massilia	4.67153948112465	0.007	2.98620177111289	0.058	1.47313566547485	0.189	1.0053597008501	0.388	2.9372459981689	0.074	1.50133754878542	0.238	1.23876591192218	0.376	1.00624866239019	0.47	0.601418324116338	0.762	0.57909291634841	0.851	1.21882473363413	0.351	0.603625208216612	0.746	0.57511620571394	0.861	0.518288664405717	0.889	0.542903810603334	0.864	0.000195619586596551	0.296973321186566	0.247293862422947	0.0357231716645909	0.219316411738351	1	-0.174502034519015	0.176768294707574	4.79253138315014e-05	0.15968333646413	0.14057184816053
ASV8	d:Bacteria	p:Chloroflexota	c:Chloroflexia	o:Thermomicrobiales	f:AKYG1722	unclassified	unclassified	f:AKYG1722	1630.32531749133	0.001	0.367653905069433	0.547	212.157862531145	0.001	1.12606379877333	0.348	0.185331940359987	0.679	195.126413718661	0.001	0.873017113690737	0.427	2.45057400867991	0.055	0.761358930015517	0.548	0.534077792884066	0.788	1.20011819599325	0.299	1.26328772638331	0.263	0.365089622627395	0.909	1.26509973307305	0.281	0.859911407279038	0.531	2.89426738554675e-05	0.69224409764878	0.630672823871705	0.000261664269679463	0.205992354533333	0.986555370061213	0.785281115906018	-0.795479571956745	0.0970599827271136	0.0100833535225708	-0.0165965553377543
ASV10	d:Bacteria	p:Pseudomonadota	c:Alphaproteobacteria	o:Hyphomicrobiales	f:Rhizobiaceae	g:Brucella	unclassified	g:Brucella	4.66032742559561	0.023	0.0127722847846882	0.918	4.98901960613712	0.006	10.7384579022402	0.001	0.666082106481296	0.431	3.59522397020101	0.023	0.00570075459893746	0.996	2.69145328467703	0.018	0.28235288235614	0.899	1.94168080130506	0.047	0.183187600647361	0.848	0.397244668590479	0.839	1.86299022669824	0.064	0.276233794201634	0.961	0.209468067243362	0.98	0.000632075272554749	0.606468869459128	0.740756041698182	0.00138302727154545	0.00641381952219035	1	0.148143204447857	-0.150067142167959	0.152431572903915	0.0433602475166287	-0.00885073553570264
ASV11	d:Bacteria	p:Actinomycetota	c:Actinobacteria	o:Kitasatosporales	f:Streptomycetaceae	g:Streptomyces	unclassified	g:Streptomyces	145.582118812772	0.001	0.555665451045869	0.468	51.151308901859	0.001	3.06428976212003	0.018	0.80373298708321	0.385	50.7150113414678	0.001	0.575775220830062	0.573	2.98741009180987	0.013	0.765644612562598	0.554	1.95765469983445	0.071	0.623103773814762	0.537	0.797888963378196	0.531	1.86847745762002	0.084	0.397498201124376	0.898	0.385808504909516	0.879	2.89426738554675e-05	0.585107326953378	0.599953366747404	0.000261664269679463	0.0380785432228114	0.987264236488937	0.52680619166452	-0.533647830517306	0.135579713625616	0.00200666471316573	0.029270763922017
ASV12	d:Bacteria	p:Verrucomicrobiota	c:Verrucomicrobiia	o:Chthoniobacterales	f:Chthoniobacteraceae	g:Candidatus_Udaeobacter	unclassified	g:Candidatus_Udaeobacter	1428.52351103026	0.001	15.1228941913642	0.001	247.130521969609	0.001	4.522488095991	0.003	14.3999791811168	0.001	249.926022247793	0.001	0.801004341263011	0.472	4.27237028288469	0.003	1.21420272995411	0.311	1.51320940726676	0.179	0.809420579934665	0.451	1.21693830058496	0.333	1.52378823705793	0.186	1.33266334464198	0.233	1.38702246245991	0.21	2.89426738554675e-05	0.0223693875067042	0.0193106683300531	0.000261664269679463	0.0123398684337261	0.877191159250586	-0.728746020854842	0.738210254891918	0.000322550746538186	0.109848563146397	-0.0703662298374088
ASV13	d:Bacteria	p:Pseudomonadota	c:Alphaproteobacteria	o:Hyphomicrobiales	f:Xanthobacteraceae	g:Bradyrhizobium	unclassified	g:Bradyrhizobium	402.303967262482	0.001	0.606190260873708	0.469	6.53873384453156	0.002	2.58739152453669	0.036	0.705834934906591	0.434	8.20705001287339	0.002	0.277988622775683	0.749	2.11385265474564	0.066	1.15587733548122	0.354	0.534832085304045	0.785	0.252996016761874	0.784	0.834445153080143	0.526	0.385479374698043	0.891	1.20209085139941	0.287	0.884414781677026	0.524	2.89426738554675e-05	0.607228267741514	0.600391775322427	0.000492714854052554	0.0568688269753059	0.906883807498006	-0.822728439398653	0.833413224325908	0.00829469350835662	0.0899110002010634	-0.0268931779595045
ASV14	d:Bacteria	p:Patescibacteria	c:Saccharimonadia	o:Saccharimonadales	unclassified	unclassified	unclassified	o:Saccharimonadales	105.758257067324	0.001	0.298861703700549	0.602	59.6822737836334	0.001	6.92198292402492	0.001	0.50362464933129	0.496	60.3296484403565	0.001	0.23765508185882	0.786	7.02799646410822	0.001	0.490179369614159	0.762	3.60364097941992	0.004	0.305383911381764	0.75	0.491312309155884	0.713	3.59910811696028	0.009	0.444036656811782	0.851	0.479312473475879	0.833	2.89426738554675e-05	0.630908188163662	0.649461785769076	0.000261664269679463	0.00641381952219035	1	-0.430651261198393	0.43624413472045	0.00200240483249336	0.146067270792542	-0.0198345219061824
ASV15	d:Bacteria	p:Bacteroidota	c:Bacteroidia	o:Chitinophagales	f:Chitinophagaceae	g:Chitinophaga	s:cymbidii	g:Chitinophaga	47.4303481405711	0.001	0.0943438169262977	0.779	26.6797938518801	0.001	3.23763540946717	0.017	0.0842580643440404	0.794	26.089643377461	0.001	0.100533724989147	0.897	3.13918798322743	0.009	4.43009233581888	0.001	1.45434281959234	0.166	0.055827970642061	0.951	4.61698095855281	0.001	1.37575990553525	0.218	2.83280385614111	0.011	2.80480731572036	0.011	2.89426738554675e-05	0.723232888002419	0.705753756708961	0.000261664269679463	0.0369998417481311	0.0556936416184971	0.355017265770767	-0.359627879611946	0.149476618596854	0.00169922634638974	0.0135469922368071
ASV16	d:Bacteria	p:Gemmatimonadota	c:Longimicrobiia	o:Longimicrobiales	f:Longimicrobiaceae	unclassified	unclassified	f:Longimicrobiaceae	1290.82819084004	0.001	1.32246810143545	0.261	187.648908247828	0.001	5.85267360784556	0.002	1.95518780352405	0.162	176.962553217342	0.001	2.40922421329606	0.111	6.558651841706	0.001	1.11941015267265	0.353	0.677888300158251	0.649	2.41782160009188	0.081	0.956070041291475	0.411	0.543925669997928	0.757	1.05628051763818	0.405	1.03521947747741	0.414	2.89426738554675e-05	0.421169696939781	0.482576671394181	0.000261664269679463	0.00961222289134629	0.905766977363515	0.756328652119503	-0.766151102147029	0.103115755556094	0.00742280700171964	0.0192568377630833
ASV17	d:Bacteria	p:Pseudomonadota	c:Alphaproteobacteria	o:Hyphomicrobiales	f:Devosiaceae	g:Devosia	unclassified	g:Devosia	96.7317986506061	0.001	4.07127287300282	0.063	58.3154742602445	0.001	3.08362225477427	0.023	3.93193857554063	0.054	55.8404885906182	0.001	2.32154320106788	0.107	3.16967180817234	0.02	1.6474464241067	0.189	2.82735954476951	0.012	2.27867909753264	0.116	1.90219624289488	0.111	2.83696347441167	0.017	1.05334653160052	0.414	1.04169915459901	0.409	2.89426738554675e-05	0.254183364459524	0.25719477383215	0.000261664269679463	0.043821022445249	0.762569095477387	0.422549058143336	-0.428036708249094	0.144803989637524	0.00229078848817518	0.0837335237186268
ASV18	d:Bacteria	p:Pseudomonadota	c:Alphaproteobacteria	o:Hyphomicrobiales	f:Rhizobiaceae	g:Rhizobium	unclassified	g:Rhizobium	60.5377283852267	0.001	0.12419106277432	0.728	52.9237418583005	0.001	4.27200397767813	0.004	0.001011469038051	0.976	31.0346763949915	0.001	0.49790688006529	0.605	7.00873681256766	0.001	1.49310631522082	0.199	2.17177924807098	0.05	0.152917871337117	0.868	1.63481821478332	0.172	2.50072730471871	0.027	1.38355891563785	0.219	3.92434528594091	0.001	2.89426738554675e-05	0.765580391325068	0.693731978294692	0.000261664269679463	0.0148974636383866	0.775946985026305	-0.363276339455256	0.367994213993636	0.0545726388422319	0.140422257029839	0.0189864188528145
ASV19	d:Bacteria	p:Bacteroidota	c:Bacteroidia	o:Cytophagales	f:Microscillaceae	g:Ohtaekwangia	unclassified	g:Ohtaekwangia	145.259622948667	0.001	2.61084815322834	0.119	57.7221057195833	0.001	2.72390493780091	0.022	2.21757548254786	0.155	56.1818538398073	0.001	1.61504059985488	0.204	2.5259863313891	0.038	1.59698929723857	0.198	2.7114644898425	0.022	1.46388679266695	0.225	1.58641693964159	0.199	2.63772793755236	0.011	1.03834256605135	0.433	1.02258970771617	0.385	2.89426738554675e-05	0.413705477541612	0.348708343164372	0.000261664269679463	0.0427244247914395	0.773299554114309	0.502279551267079	-0.508802662322495	0.1380058325634	0.000120951292783118	-0.0705525850493802
ASV20	d:Bacteria	p:Actinomycetota	c:Actinobacteria	o:Streptosporangiales	f:Thermomonosporaceae	g:Actinomadura	unclassified	g:Actinomadura	714.424473850625	0.001	0.0895868940504599	0.773	150.02629188229	0.001	2.29483144981588	0.061	0.0241227844391387	0.891	134.946296944964	0.001	0.997073187746544	0.395	2.63294980373322	0.042	1.12421372595908	0.34	1.30404722750674	0.272	0.29577633127224	0.737	1.51011031552839	0.207	1.62579969138063	0.143	0.487333980922641	0.818	0.343348766681918	0.913	2.89426738554675e-05	0.745609212026354	0.704691073065011	0.000261664269679463	0.076834303035207	0.900219840615554	0.696983960791366	-0.706035700541903	0.1130729856986	0.0126434001622793	-0.0116773005787814
ASV21	d:Bacteria	p:Actinomycetota	c:Acidimicrobiia	o:Microtrichales	unclassified	unclassified	unclassified	o:Microtrichales	370.4847955483	0.001	4.00046099708652	0.046	91.7606238583458	0.001	0.85910572249604	0.484	4.47668571092878	0.051	85.872007825115	0.001	1.22060452090926	0.287	0.937253629322857	0.444	0.786166093636124	0.516	0.728769710570785	0.614	1.66356834617953	0.183	0.586696028062724	0.671	0.636481096605197	0.701	0.183082624042497	0.987	0.118179280117383	0.989	2.89426738554675e-05	0.246486703982163	0.216488653077346	0.000261664269679463	0.247799249298979	0.977874950922654	0.648220838929397	-0.656639291383026	0.120858256964	0.00712071026943262	0.0628237694289755
ASV22	d:Bacteria	p:Chloroflexota	c:Anaerolineae	o:Aggregatilineales	f:Aggregatilineaceae	g:Aggregatilinea	unclassified	g:Aggregatilinea	290.057881311509	0.001	3.01847818154164	0.089	65.9444222552172	0.001	1.88925263679646	0.126	2.13429013692756	0.129	59.772740065433	0.001	6.05822915002493	0.006	1.58860333293855	0.179	0.625533285014461	0.652	1.08466620933664	0.366	3.95057192233204	0.019	0.428311594284217	0.792	0.810842526193899	0.564	2.72510063976301	0.021	2.06903226956833	0.071	2.89426738554675e-05	0.383902924899021	0.302584771290008	0.000261664269679463	0.116035530313782	1	0.62502676234996	-0.63314399302983	0.123570637954635	0.0127526797974724	-0.067887674915547
ASV23	d:Bacteria	p:Pseudomonadota	c:Gammaproteobacteria	o:Burkholderiales	f:Burkholderiaceae	g:Burkholderia-Caballeronia-Paraburkholderia	unclassified	g:Burkholderia-Caballeronia-Paraburkholderia	14.7504643699446	0.001	3.98113141225586	0.022	7.35665902329405	0.001	22.008073295833	0.001	1.49981854621437	0.245	4.64630704847957	0.006	1.5893476463307	0.192	15.1288857588097	0.001	4.74392400755755	0.003	3.71929573555538	0.002	0.728070010141131	0.545	2.0109804187414	0.07	2.86566440886297	0.012	1.36422259808849	0.233	0.801988922069042	0.631	2.89426738554675e-05	0.49891239820027	0.143381712350644	0.000261664269679463	0.00641381952219035	0.0986518771331058	-0.195112175890402	0.197646100252615	0.023251643966207	0.157287995179734	0.102402641688905
ASV24	d:Bacteria	p:Pseudomonadota	c:Gammaproteobacteria	o:Burkholderiales	f:Oxalobacteraceae	g:Massilia	unclassified	g:Massilia	21.8585677033567	0.001	0.0152732487082087	0.915	10.6904666106169	0.001	7.23931870513113	0.001	0.0533312248669165	0.823	11.3052242113381	0.001	0.0175052610424377	0.979	7.80343125134903	0.001	0.39116008172799	0.848	6.12310787377094	0.001	0.0931017018799226	0.924	0.530826614887981	0.769	6.85951915043204	0.001	0.665501974403085	0.727	0.735225498418397	0.686	2.89426738554675e-05	0.731450241131176	0.739889315976013	0.000261664269679463	0.00641381952219035	1	-0.258984607640661	0.262348044103527	7.6994496147394e-05	0.156576403751437	-0.0053669335685826
ASV25	d:Bacteria	p:Chloroflexota	c:Chloroflexia	o:Thermomicrobiales	f:JG30-KF-CM45	unclassified	unclassified	f:JG30-KF-CM45	1018.42926172719	0.001	1.4626514116587	0.23	161.054599821882	0.001	5.59596699968363	0.001	1.74523387471065	0.182	153.78498475001	0.001	2.54242120191785	0.096	6.30073289574504	0.001	1.55535911617819	0.193	0.901135542735971	0.492	2.40131901062934	0.089	1.34024851026853	0.272	0.862346866745799	0.505	0.715528023314194	0.614	0.60347728533222	0.727	2.89426738554675e-05	0.44096094312136	0.459712350661232	0.000261664269679463	0.00641381952219035	0.766826804123711	0.736115456552801	-0.745675397546993	0.107017237803918	0.00480577939839495	0.0233711965023056
ASV27	d:Bacteria	p:Pseudomonadota	c:Gammaproteobacteria	o:Burkholderiales	f:Comamonadaceae	unclassified	unclassified	f:Comamonadaceae	39.1437493022911	0.001	19.3974119423892	0.001	25.8150935248983	0.001	3.25888824422057	0.004	20.1381824876279	0.001	26.5878607563391	0.001	14.4343242191314	0.001	3.20599771552224	0.015	2.30303829930965	0.048	1.93400178018595	0.062	14.6088989525168	0.001	2.28521510419363	0.064	1.91568899703894	0.079	1.43569513995874	0.177	1.45710802692477	0.163	2.89426738554675e-05	0.0223693875067042	0.0193106683300531	0.000261664269679463	0.0148974636383866	0.426642066420664	-0.298994785154544	0.302877834312396	7.62404785225211e-05	0.154651802068061	-0.208661828093428
ASV28	d:Bacteria	p:Actinomycetota	c:Actinobacteria	o:Mycobacteriales	f:Mycobacteriaceae	g:Mycobacterium	unclassified	g:Mycobacterium	337.77635927042	0.001	0.18112833469454	0.678	9.23812143883838	0.001	5.6977372594618	0.001	0.138444847814541	0.731	8.39008734731976	0.001	3.50372101652398	0.036	6.43444511365111	0.001	1.15290953946212	0.319	1.16578004492456	0.332	3.89989219269642	0.023	1.18442714740691	0.323	1.15500320469371	0.324	1.14621057571627	0.325	1.13683978573472	0.333	2.89426738554675e-05	0.706318592001783	0.679156761671378	0.000261664269679463	0.00641381952219035	0.885753602305476	0.757912598015937	-0.767755618769391	0.10294546319858	0.00517295537782905	-0.0228528135876989
ASV29	d:Bacteria	p:Bacteroidota	c:Bacteroidia	o:Chitinophagales	f:Chitinophagaceae	g:Chitinophaga	unclassified	g:Chitinophaga	4.46906144044082	0.033	0.0163438408674463	0.913	7.87387545883385	0.001	3.67171769610035	0.011	0.726221057390769	0.41	2.69421084713872	0.052	0.0853785767823343	0.92	0.346200120022764	0.862	0.438190599805661	0.771	0.666101456040302	0.727	0.469332936866873	0.638	1.72904301062691	0.125	0.28123021911345	0.949	0.127400278430061	0.992	0.742251231718266	0.651	0.000902720539961714	0.595011677486247	0.739665037742281	0.000261664269679463	0.0285135109659607	1	-0.162281132068073	0.164388679237788	0.111049238511326	0.113810112977068	0.0110389579596187
ASV30	d:Bacteria	p:Pseudomonadota	c:Alphaproteobacteria	o:Hyphomicrobiales	f:Methyloligellaceae	unclassified	unclassified	f:Methyloligellaceae	1351.35092040387	0.001	3.00105896291609	0.092	320.627758315597	0.001	5.77342568972674	0.002	3.02270370930713	0.084	294.704223686096	0.001	0.389686322369676	0.655	5.01939529539927	0.002	0.526148218347993	0.732	2.04385682841495	0.078	0.351355699881744	0.698	0.500058274138645	0.758	1.97632169369632	0.067	0.489084167392164	0.845	0.48257618550083	0.78	2.89426738554675e-05	0.316518295285702	0.308190822324886	0.000261664269679463	0.00961222289134629	1	-0.691503732633816	0.7004843005901	0.00355255202963279	0.116073356302641	-0.0279081948699027
ASV31	d:Bacteria	p:Planctomycetota	c:Planctomycetes	o:Planctomycetales	unclassified	unclassified	unclassified	o:Planctomycetales	361.264444947957	0.001	1.39656800907141	0.243	36.6799472632061	0.001	2.50095004498746	0.057	1.64101061376227	0.23	36.1754553969953	0.001	0.0136967348220006	0.987	2.74202618405588	0.032	3.00406580888751	0.024	0.84476145012253	0.569	0.0292543067990839	0.972	2.94592430596919	0.027	0.775141736715906	0.583	0.625829997782387	0.728	0.723791925535243	0.62	2.89426738554675e-05	0.486010693745832	0.470369167008406	0.000261664269679463	0.0738495022210012	0.306684350132626	0.724482891404687	-0.733891760124228	0.109101544543809	0.00408042884258762	0.03992699849885
ASV32	d:Bacteria	p:Bacteroidota	c:Bacteroidia	o:Sphingobacteriales	f:Sphingobacteriaceae	g:Mucilaginibacter	unclassified	g:Mucilaginibacter	71.3031276260398	0.001	9.03903655574547	0.001	17.9786236547383	0.001	7.24294558290003	0.001	8.88469683901469	0.001	17.8497698715496	0.001	7.02670106034881	0.001	7.33602827182974	0.001	4.43994198429789	0.004	2.41756608936103	0.021	7.38893867238973	0.001	4.44052269750143	0.004	2.59084319111577	0.01	3.4379539366879	0.004	3.49471334718052	0.004	2.89426738554675e-05	0.0223693875067042	0.0193106683300531	0.000261664269679463	0.00641381952219035	0.114702380952381	-0.390207197998747	0.395274823946782	0.000809734139743902	0.149096736076153	0.141462849096648
ASV33	d:Bacteria	p:Pseudomonadota	c:Gammaproteobacteria	o:Lysobacterales	f:Rhodanobacteraceae	g:Luteibacter	unclassified	g:Luteibacter	1.73762078603729	0.231	0.200650285888485	0.676	6.64014337952909	0.002	7.04288571319278	0.001	0.0515764276262209	0.825	0.560217973345072	0.584	0.102800689623189	0.913	2.53694614930949	0.029	0.442867413769569	0.784	1.18654139807923	0.293	0.0498994839995026	0.961	3.26653547397053	0.007	0.948816578874567	0.482	0.562782616470016	0.791	1.23780588379369	0.299	0.00617570574406934	0.732085389908109	0.678830163301942	0.000492714854052554	0.00641381952219035	1	-0.0929298557952524	0.0941367370393466	0.111677700625021	0.115256080649268	-0.0309481380992139
ASV34	d:Bacteria	p:Pseudomonadota	c:Gammaproteobacteria	o:Lysobacterales	f:Lysobacteraceae	g:Luteimonas	unclassified	g:Luteimonas	141.262941204205	0.001	2.636285174507	0.103	30.760183002136	0.001	4.02709808337176	0.002	3.01706995571629	0.072	30.3314832621298	0.001	0.897504559258989	0.418	3.96537217864961	0.002	1.78388207715202	0.141	1.75785875459226	0.116	0.911395904843299	0.401	1.80707651358399	0.132	1.73532666342578	0.112	0.952186431947612	0.475	0.935908313419317	0.45	2.89426738554675e-05	0.294047017683274	0.324909922542043	0.000261664269679463	0.00961222289134629	0.688214285714286	0.552057679312753	-0.559227259563568	0.132929216379919	0.0018687062170007	0.0724560184120344
ASV35	d:Bacteria	p:Actinomycetota	c:Actinobacteria	o:Micrococcales	f:Intrasporangiaceae	g:Ornithinimicrobium	unclassified	g:Ornithinimicrobium	636.826159093289	0.001	2.54632238199131	0.104	56.5351219163991	0.001	5.27830225720294	0.002	2.66708786807869	0.089	54.5383252553569	0.001	7.14512549317551	0.002	5.68228328228753	0.001	2.32506041890674	0.055	1.22383613320385	0.304	7.42582676881687	0.001	2.28448089010095	0.072	1.13210879854201	0.311	1.27428999148845	0.265	1.36079785062933	0.253	2.89426738554675e-05	0.324620584512315	0.327074964838883	0.000261664269679463	0.00961222289134629	0.458016421780467	0.757862137311075	-0.767704502730699	0.103033406755546	0.00319694432066511	0.0422366723848529
ASV36	d:Bacteria	p:Actinomycetota	c:Actinobacteria	o:Kitasatosporales	f:Streptomycetaceae	g:Streptomyces	unclassified	g:Streptomyces	152.537757166458	0.001	4.49731536721602	0.039	45.7271915433293	0.001	1.70872520638966	0.152	4.86779668552974	0.027	42.4079364987997	0.001	2.76046523567537	0.076	2.83292074056251	0.034	0.910325992656024	0.471	1.87154169521641	0.1	2.9913673916114	0.06	0.833083804387736	0.5	1.80457417371549	0.089	0.52314309047169	0.788	0.366058091251051	0.915	2.89426738554675e-05	0.175364224690716	0.198520134254981	0.000261664269679463	0.128575821794049	0.962682435299109	-0.543795835406333	0.550858118983038	0.00902575013272217	0.135270040680912	-0.0891748970601109
ASV37	d:Bacteria	p:Pseudomonadota	c:Gammaproteobacteria	o:Burkholderiales	f:Oxalobacteraceae	g:Massilia	unclassified	g:Massilia	23.615032083519	0.001	0.578813524982167	0.464	10.286503839745	0.001	5.86520221635196	0.001	0.451484215292909	0.526	10.7987293422986	0.001	0.288883956538118	0.757	6.23217725442853	0.001	0.0794756338011773	0.99	4.18405814300292	0.001	0.166364156543235	0.868	0.0983852921746049	0.988	4.56020655541527	0.002	0.0857606687146118	0.998	0.0902052250848302	0.995	2.89426738554675e-05	0.639829896704822	0.598716057936128	0.000261664269679463	0.00641381952219035	1	-0.290994747948691	0.294773900519454	6.35872651718437e-05	0.155060700139472	0.0473164837015261
ASV38	d:Bacteria	p:Patescibacteria	c:Saccharimonadia	o:Saccharimonadales	unclassified	unclassified	unclassified	o:Saccharimonadales	24.5460168918733	0.001	13.7845576425418	0.001	10.9394983088188	0.001	10.8060413270395	0.001	14.2596328019591	0.001	10.217085552472	0.001	5.54190955718553	0.003	11.0898839943189	0.001	8.8494287487317	0.001	1.88799880213323	0.073	5.49591972402665	0.002	8.75898588201667	0.001	2.06811739705231	0.036	1.94151037407956	0.038	1.93647198115375	0.056	2.89426738554675e-05	0.0223693875067042	0.0193106683300531	0.000261664269679463	0.00641381952219035	0.0556936416184971	-0.238205587687603	0.241299166748481	0.00354239457365829	0.15741819574306	-0.176910855888602
ASV39	d:Bacteria	p:Pseudomonadota	c:Gammaproteobacteria	o:Burkholderiales	f:Oxalobacteraceae	g:Massilia	unclassified	g:Massilia	6.739030578448	0.001	4.99174287488441	0.002	3.21490756020959	0.031	1.26093192476147	0.247	4.872802738432	0.006	3.30425062467917	0.02	2.47888848330642	0.066	1.27546728018858	0.304	0.873242279800517	0.55	0.873721376534279	0.551	2.43386350170075	0.058	0.883820417608966	0.544	0.862220490934632	0.595	0.628125521452475	0.77	0.665321898284388	0.737	2.89426738554675e-05	0.0708542321982689	0.0312609534422273	0.00655510008198905	0.169170399436642	0.986555370061213	-0.192846241745021	0.195350738391061	5.1209968250199e-05	0.159116195077739	0.167190117156735
ASV40	d:Bacteria	p:Planctomycetota	c:Planctomycetes	o:Gemmatales	f:Gemmataceae	g:Gemmata	unclassified	g:Gemmata	636.182756151623	0.001	2.42938920640683	0.126	85.1637011620658	0.001	2.36814702613248	0.059	2.62031012959871	0.097	81.5372017098711	0.001	0.393618900729772	0.673	2.7705172707844	0.037	0.873321865361288	0.478	1.70763837094005	0.145	0.579112567002875	0.535	0.796503228551349	0.554	1.87104181563373	0.071	1.03011248567536	0.427	0.859412297361931	0.509	2.89426738554675e-05	0.338620426533594	0.356898917820632	0.000261664269679463	0.0754427218674013	0.965519916142558	0.739874639796241	-0.749483401352036	0.106361141864109	0.00423154599639949	-0.0496859723061965
ASV41	d:Bacteria	p:Bacteroidota	c:Bacteroidia	o:Chitinophagales	f:Chitinophagaceae	g:Niastella	unclassified	g:Niastella	56.0778425933062	0.001	6.10598017156234	0.018	26.5559384526523	0.001	2.30868301279628	0.049	6.53221340858252	0.008	26.5620313063004	0.001	2.36009672176374	0.088	2.05063702527166	0.102	1.17400732575794	0.345	1.31308321466702	0.21	2.28624077892705	0.101	1.22824754780217	0.315	1.32581441978326	0.242	1.23098619871631	0.304	1.26219115419809	0.253	2.89426738554675e-05	0.084379114127853	0.127811077157278	0.000261664269679463	0.0673621371289226	0.903772430668842	-0.399608143696021	0.404797859847917	0.00165847290667714	0.148419907064506	-0.128821197351963
ASV42	d:Bacteria	p:Pseudomonadota	c:Alphaproteobacteria	o:Hyphomicrobiales	f:Xanthobacteraceae	g:Bradyrhizobium	unclassified	g:Bradyrhizobium	87.8960010456566	0.001	0.581937545017293	0.456	53.6419873637002	0.001	5.28622692129559	0.003	4.54580708898213	0.036	28.7795531758966	0.001	0.638883117115481	0.546	2.30770914740616	0.05	0.784296144408372	0.559	3.82119502868527	0.002	3.47883587060855	0.032	2.64782418048477	0.035	1.661110599048	0.159	1.02654178549191	0.442	3.16220826447538	0.005	2.89426738554675e-05	0.203011135970973	0.59597874283162	0.000261664269679463	0.0123398684337261	0.987264236488937	-0.427097339670405	0.432644058367423	0.041450026872602	0.140207826178196	0.0370301672076286
ASV43	d:Bacteria	p:Bacteroidota	c:Bacteroidia	o:Chitinophagales	f:Chitinophagaceae	g:Chitinophaga	unclassified	g:Chitinophaga	39.3199195457505	0.001	0.344109362984423	0.587	24.2020623848907	0.001	1.09267240932574	0.371	0.347609948236753	0.6	23.4616668735653	0.001	0.261676988749755	0.806	1.18331513283055	0.343	2.99603854043943	0.014	0.91701743061243	0.531	0.223464328510438	0.818	3.10602260803977	0.012	0.932577737580062	0.485	2.57531262083665	0.026	2.57536034255238	0.016	2.89426738554675e-05	0.666950962142541	0.643165258643375	0.000261664269679463	0.213639405552826	0.234184027777778	0.350032644907453	-0.354578523412744	0.149777985361645	0.00215000072039258	0.0307324913539338
ASV44	d:Bacteria	p:Bacillota	c:Bacilli	o:Bacillales	f:Bacillaceae	g:Neobacillus	unclassified	g:Neobacillus	410.852377404209	0.001	8.11057088736567	0.002	49.0521367747855	0.001	1.84227723727515	0.119	7.86682909369951	0.006	47.4063579769797	0.001	1.21722910823437	0.289	2.03832131315727	0.092	0.379054834703269	0.811	0.489195573195866	0.817	1.21076701179331	0.323	0.378614411450283	0.807	0.580993194372256	0.754	1.00596311060657	0.418	1.05689220034534	0.42	2.89426738554675e-05	0.0708542321982689	0.0312609534422273	0.000261664269679463	0.112652339491763	1	0.725621050337657	-0.735044700342042	0.108918729759288	0.00364327965750157	-0.107225316665583
ASV45	d:Bacteria	p:Pseudomonadota	c:Alphaproteobacteria	o:Sphingomonadales	f:Sphingomonadaceae	unclassified	unclassified	f:Sphingomonadaceae	76.8677363821416	0.001	11.0932623050312	0.003	24.3677494131642	0.001	15.3867396580453	0.001	12.3667965899988	0.001	21.5572561527452	0.001	2.56101048756829	0.083	13.736316856776	0.001	5.74992896429769	0.001	5.23111647506959	0.001	2.50127499202286	0.078	6.36050533644775	0.001	5.16615315567869	0.002	1.6581920887276	0.131	1.48148609034684	0.203	2.89426738554675e-05	0.0223693875067042	0.0410080484761802	0.000261664269679463	0.00641381952219035	0.0556936416184971	-0.369718011981566	0.374519544604703	0.00848245864639986	0.150247875239549	-0.138065910422267
ASV46	d:Bacteria	p:Pseudomonadota	c:Gammaproteobacteria	o:Burkholderiales	f:Oxalobacteraceae	g:Massilia	unclassified	g:Massilia	9.06814912692507	0.001	0.127877953687716	0.79	2.11378362809509	0.115	2.77362451322561	0.014	0.148455490468091	0.737	2.17771938866542	0.094	0.136933331946031	0.898	2.79888577801726	0.01	0.423926589247152	0.853	0.838070846220441	0.582	0.14038438391539	0.892	0.429539458904862	0.825	0.83751577211129	0.584	0.174172937863238	0.991	0.177324865022308	0.995	2.89426738554675e-05	0.706858157266578	0.708969942208893	0.0224160912538452	0.032731169303565	1	-0.236042310889376	0.239107795446381	3.83790748816241e-05	0.157546475627352	-0.0266510468864393
ASV47	d:Bacteria	p:Myxococcota	c:Polyangiia	o:Polyangiales	f:Sandaracinaceae	unclassified	unclassified	f:Sandaracinaceae	65.6200061049811	0.001	1.50743666868246	0.211	12.6347860101438	0.001	1.36525155549363	0.242	1.50906448022651	0.244	12.1538683401637	0.001	0.481205620264412	0.644	1.32618087007321	0.249	0.779423954577147	0.517	0.468753936685747	0.851	0.424934962205256	0.695	0.769923711597006	0.547	0.477065283054145	0.838	0.740213046664733	0.61	0.770407110799257	0.606	2.89426738554675e-05	0.498383782783851	0.44462479349549	0.000261664269679463	0.167359073142956	0.977874950922654	0.502064735029306	-0.508585056263452	0.138004803534335	0.002468770058681	-0.079584895718844
ASV48	d:Bacteria	p:Pseudomonadota	c:Alphaproteobacteria	o:Hyphomicrobiales	f:Rhizobiaceae	g:Agrobacterium	unclassified	g:Agrobacterium	3.50016564291592	0.017	4.76583720179736	0.003	4.0275715802368	0.007	1.13699522916572	0.337	4.30979575576799	0.003	1.71873662883705	0.149	2.4667785948293	0.04	1.02287718548909	0.435	0.521110288013113	0.808	0.796124879378956	0.682	2.35810126646432	0.052	1.62461714505216	0.122	0.565346877518463	0.877	0.325017204131207	0.958	1.04270477900392	0.428	0.000468732703343884	0.0457053534859204	0.0410080484761802	0.00159957106343869	0.202457444648981	1	-0.141921555462133	0.143764692546057	0.0376245381747128	0.155956773123169	0.166735012497044
ASV49	d:Bacteria	p:Actinomycetota	c:Actinobacteria	o:Mycobacteriales	f:Nocardiaceae	g:Rhodococcus	unclassified	g:Rhodococcus	626.603239115248	0.001	3.9289011246053	0.047	130.661721421142	0.001	1.62308670138236	0.159	3.19941550846447	0.099	121.616475746477	0.001	1.41405636787368	0.259	1.94122563866318	0.103	0.253896102796828	0.905	0.763359349801459	0.622	1.455362498133	0.222	0.121445440735923	0.98	1.25914557222097	0.291	0.301259581500299	0.939	0.498702331536313	0.822	2.89426738554675e-05	0.342373871652121	0.219637217382666	0.000261664269679463	0.132273984567486	1	0.692675977312667	-0.701671769225818	0.114110755399215	0.00886070490208921	-0.0599463607142886
ASV50	d:Bacteria	p:Chloroflexota	c:Chloroflexia	o:Thermomicrobiales	f:JG30-KF-CM45	unclassified	unclassified	f:JG30-KF-CM45	406.549896389757	0.001	1.48481809912667	0.242	49.8515524476348	0.001	1.36114847359052	0.242	1.57101678059529	0.241	47.3836260545452	0.001	1.44611679018388	0.24	1.51692844591319	0.196	1.27524279919729	0.313	0.242172774549115	0.965	1.60548932750086	0.202	1.30636070727867	0.274	0.167724686072229	0.984	1.19178141535576	0.327	1.19093527243008	0.325	2.89426738554675e-05	0.495261840354511	0.469803908553175	0.000261664269679463	0.167359073142956	0.880255399883246	0.728398748909578	-0.737858472921391	0.108415170474436	0.00415085382428633	0.0394692341472164
ASV51	d:Bacteria	p:Bdellovibrionota	c:Oligoflexia	o:0319-6G20	unclassified	unclassified	unclassified	o:0319-6G20	13.0078573317975	0.001	0.535252911343654	0.491	7.02777147255979	0.001	2.25527674838829	0.065	0.462478229513966	0.512	7.27197117589213	0.002	0.480448672818977	0.63	2.34130729438418	0.04	0.204791532185736	0.949	1.73408629721442	0.085	0.403169231510242	0.681	0.207211417278499	0.94	1.81767701516504	0.103	0.176833108813622	0.994	0.178172282943908	0.989	2.89426738554675e-05	0.635538112244121	0.606844128127531	0.000261664269679463	0.0794426718220711	1	-0.258716544367765	0.262076499489424	6.14396205085754e-05	0.156588300617918	0.0539971061721305
ASV52	d:Bacteria	p:Pseudomonadota	c:Alphaproteobacteria	o:Hyphomicrobiales	f:Methyloligellaceae	unclassified	unclassified	f:Methyloligellaceae	788.559461022851	0.001	1.55139903109959	0.197	300.105908446153	0.001	5.31181788290362	0.001	4.78040823503723	0.028	164.416493137324	0.001	1.10145281235476	0.329	3.49309106611631	0.005	0.399318511850631	0.8	1.04102508264998	0.425	1.18604509981302	0.288	0.14974579107743	0.973	0.852397563906282	0.553	0.550802495988396	0.749	0.576732314979179	0.773	2.89426738554675e-05	0.178569753154294	0.430793357658998	0.000261664269679463	0.00641381952219035	1	-0.640513271451921	0.648831625626621	0.0215936293809056	0.121777517030229	-0.0250881709511904
ASV53	d:Bacteria	p:Pseudomonadota	c:Gammaproteobacteria	o:Methylococcales	f:Methylococcaceae	unclassified	unclassified	f:Methylococcaceae	620.643889634115	0.001	1.63542759450678	0.221	175.85537492467	0.001	3.69169339150545	0.005	1.99655909169198	0.147	166.664416099537	0.001	2.19614359825875	0.127	4.17891137276671	0.008	0.628120059589868	0.628	1.64403964273013	0.144	1.86613898184123	0.151	0.626144004660235	0.659	1.50389897534644	0.187	0.651359519181754	0.698	0.928217826601298	0.487	2.89426738554675e-05	0.403420047410567	0.452884506163946	0.000261664269679463	0.017223422195996	0.994162565616798	0.640055816208654	-0.648368229406169	0.122024358099511	0.00650015505054901	0.0291089826268373
ASV54	d:Bacteria	p:Patescibacteria	c:Saccharimonadia	o:Saccharimonadales	unclassified	unclassified	unclassified	o:Saccharimonadales	36.5357489444586	0.001	16.8633448425914	0.001	8.11227680587941	0.001	7.12510673026834	0.001	16.4312378223577	0.001	8.34496530037656	0.001	4.4976776405001	0.006	6.96669637570041	0.001	4.56205450103304	0.001	1.86972807608447	0.054	4.28918482075242	0.012	4.59934775927596	0.001	1.88170849623768	0.063	1.58874682009632	0.122	1.62592242777602	0.128	2.89426738554675e-05	0.0223693875067042	0.0193106683300531	0.000261664269679463	0.00641381952219035	0.0556936416184971	-0.316351575146735	0.320460037161628	0.0019972734707434	0.153709234097164	-0.212867406797273
ASV55	d:Bacteria	p:Pseudomonadota	c:Gammaproteobacteria	o:Burkholderiales	f:Burkholderiaceae	g:Ralstonia	unclassified	g:Ralstonia	24.2554257302759	0.001	0.288069948500309	0.618	11.7717147696782	0.001	2.51869860863463	0.034	1.16622935522968	0.316	7.96760755500658	0.001	0.137234051040596	0.898	1.4262249098151	0.248	2.1251091995243	0.084	2.2654265963086	0.037	0.766625100037599	0.508	1.01940506070343	0.437	1.44348347081571	0.191	1.63708031747883	0.123	0.738125221167779	0.647	2.89426738554675e-05	0.547181584576997	0.656057208344056	0.000261664269679463	0.0550042290273557	0.552073669849932	-0.318406083767661	0.322541227712696	0.0309788584403581	0.150368506683759	0.0366812694361774
ASV56	d:Bacteria	p:Actinomycetota	c:Actinobacteria	o:Pseudonocardiales	f:Pseudonocardiaceae	g:Amycolatopsis	unclassified	g:Amycolatopsis	89.3765503158224	0.001	0.240022675093913	0.628	52.0467650154777	0.001	8.74212854919145	0.001	0.29495639611094	0.569	50.5861195909541	0.001	0.432282542904345	0.652	8.58505328179619	0.001	0.705697528294524	0.596	7.75015068396834	0.001	0.366197286430644	0.719	0.683345095789402	0.627	8.02634164742564	0.001	0.965905559993827	0.467	0.944254773696412	0.488	2.89426738554675e-05	0.657156149372199	0.659859463201573	0.000261664269679463	0.00641381952219035	0.99032829150911	-0.388747401725805	0.393796069280685	0.0040695990187223	0.149144298259617	-0.0184770724314459
ASV57	d:Bacteria	p:Pseudomonadota	c:Gammaproteobacteria	o:Enterobacterales	f:Enterobacteriaceae	unclassified	unclassified	f:Enterobacteriaceae	0.960603897630056	0.377	4.48883482665593	0.023	1.94059562880983	0.117	1.53789323244024	0.206	0.87662778868843	0.394	0.292112917754677	0.773	1.80888212895624	0.173	0.76346146453523	0.59	1.52571039437481	0.202	0.565637505262573	0.824	0.300802715337977	0.78	0.70746312516636	0.656	0.768093489891271	0.652	0.520027382974493	0.848	0.717853735353114	0.708	0.00998283308389495	0.588636259543851	0.147140184453534	0.022771753052101	0.15303494345792	0.780380914194066	-0.0788110508527374	0.0798345709936821	0.0567019077712082	0.151160262632695	0.170991696879159
ASV58	d:Bacteria	p:Chloroflexota	c:Chloroflexia	o:Thermomicrobiales	f:JG30-KF-CM45	unclassified	unclassified	f:JG30-KF-CM45	487.964945413718	0.001	14.8990864747868	0.001	64.7003519642146	0.001	6.55939873240675	0.002	15.1877146605162	0.002	62.0054644485436	0.001	2.7809563767863	0.06	6.84334867847624	0.001	1.65356291310054	0.162	0.865679254390659	0.513	2.87615888933644	0.078	1.60366524173077	0.154	0.874303117356892	0.52	0.568940340538489	0.759	0.555751180878589	0.767	2.89426738554675e-05	0.0342790151144403	0.0193106683300531	0.000261664269679463	0.00961222289134629	0.724974454249884	0.70217279002666	-0.711291917169863	0.112881655928901	0.00307163473682103	0.118477827673917
ASV59	d:Bacteria	p:Pseudomonadota	c:Alphaproteobacteria	o:Hyphomicrobiales	f:Rhizobiaceae	g:Mesorhizobium	unclassified	g:Mesorhizobium	338.611547203204	0.001	4.20982959255597	0.037	71.8190092272556	0.001	15.4212571669326	0.001	3.80114355238122	0.042	68.3768587092216	0.001	2.80573075838963	0.064	15.8356806575796	0.001	4.48893338413432	0.004	4.54194806575803	0.002	2.73168199415789	0.071	4.46717967740355	0.007	4.28274764590179	0.001	1.73749511164902	0.127	1.73504722833679	0.11	2.89426738554675e-05	0.221811144877463	0.192227051433539	0.000261664269679463	0.00641381952219035	0.114702380952381	-0.58249488189051	0.590059750486491	0.00310001977388745	0.131157454421512	0.0689382581386149
ASV60	d:Bacteria	p:Bacteroidota	c:Bacteroidia	o:Chitinophagales	f:Chitinophagaceae	g:Chitinophaga	unclassified	g:Chitinophaga	65.1101234637277	0.001	5.6076042090434	0.019	41.671911208207	0.001	2.48735302724551	0.029	5.72445272346031	0.011	40.924853706254	0.001	4.50837257722718	0.015	2.52281500226382	0.033	4.62184495621629	0.005	2.64125850583172	0.015	4.15088158954253	0.017	4.67769239023441	0.003	2.5478882372281	0.018	3.29776719122836	0.005	3.29619543105109	0.007	2.89426738554675e-05	0.10130216406954	0.131458976252551	0.000261664269679463	0.0499004904421125	0.129502688172043	0.360810077858982	-0.365495923025982	0.149121510111452	0.000674586905636482	0.103528315042816
ASV61	d:Bacteria	p:Pseudomonadota	c:Gammaproteobacteria	o:Lysobacterales	f:Lysobacteraceae	g:Pseudoxanthomonas	unclassified	g:Pseudoxanthomonas	9.02129817557839	0.001	0.120558663732697	0.761	7.43484847504671	0.002	6.57386066201353	0.001	0.215485962996689	0.678	6.54513052318795	0.002	0.0205503984090981	0.989	2.92552674429584	0.015	5.28637191756903	0.002	2.18291819069298	0.031	0.0407969035331996	0.965	2.2613663181809	0.044	2.2054923539153	0.027	2.78128079521886	0.015	2.81019863146791	0.011	2.89426738554675e-05	0.692140246171178	0.701638023302567	0.000492714854052554	0.00641381952219035	0.0783333333333333	0.181336851091802	-0.183691875131955	0.155340994219336	0.025839300689398	0.0197130176749354
ASV62	d:Bacteria	p:Bacteroidota	c:Bacteroidia	o:Cytophagales	f:Spirosomataceae	g:Dyadobacter	s:fermentans	g:Dyadobacter	6.68974759311647	0.007	1.89483835014368	0.194	3.70179272469235	0.019	3.61552179551375	0.009	0.802437256786712	0.382	1.08776970180406	0.382	0.350653951974196	0.744	2.0722316084335	0.07	0.430577842794505	0.812	1.19704337962944	0.299	0.44169218690517	0.672	1.11685817235558	0.391	0.580489548161174	0.801	1.08098388575438	0.395	1.02737247476824	0.414	0.000195619586596551	0.584145001057972	0.428598647088213	0.00412110297785118	0.0253807566306132	1	0.193373654354206	-0.19588500051465	0.146056509077676	0.0584689265609034	0.101574790341599
ASV63	d:Bacteria	p:Pseudomonadota	c:Alphaproteobacteria	o:Hyphomicrobiales	f:Hyphomicrobiaceae	g:Hyphomicrobium	unclassified	g:Hyphomicrobium	359.615470757673	0.001	2.76757910878865	0.102	23.7522093568894	0.001	2.77836263920804	0.028	1.97177977207699	0.144	23.671229314739	0.001	2.47582803323755	0.091	1.18669863973575	0.331	0.635163217687257	0.637	0.831185149997395	0.589	2.23356754160122	0.112	1.1659755543249	0.336	0.968935872907088	0.413	0.603530491552121	0.728	0.488172940184226	0.813	2.89426738554675e-05	0.400080482596454	0.323854775177698	0.000261664269679463	0.0488524914978582	0.995970511989631	0.759102710847339	-0.76896118761159	0.102227842251451	0.0113767392229652	0.0620409290268754
ASV64	d:Bacteria	p:Patescibacteria	c:Saccharimonadia	o:Saccharimonadales	unclassified	unclassified	unclassified	o:Saccharimonadales	5.65008997424193	0.001	0.193455455387226	0.771	3.76513051584443	0.011	1.90261703656058	0.061	0.17454056023497	0.8	3.69124880609042	0.006	0.121829347867284	0.937	1.91441316668156	0.058	0.199341074037094	0.98	1.90512501857504	0.041	0.133962058729163	0.944	0.202236716549055	0.979	1.89443238614803	0.034	0.149626505861592	0.997	0.148635796369528	0.995	2.89426738554675e-05	0.725641775300169	0.704187006603356	0.00245563294919101	0.076834303035207	1	0.182525082004141	-0.184895537614584	0.157385035975141	0.000149657107848618	-0.0350965933881174
ASV65	d:Bacteria	p:Pseudomonadota	c:Gammaproteobacteria	o:Burkholderiales	f:Burkholderiaceae	g:Burkholderia-Caballeronia-Paraburkholderia	unclassified	g:Burkholderia-Caballeronia-Paraburkholderia	18.6487312152357	0.001	16.3682126225732	0.001	4.77263910159515	0.004	20.0760743791036	0.001	16.4379813606285	0.001	4.80150660662994	0.001	4.20668826967311	0.004	19.8867827801336	0.001	17.0264535730377	0.001	1.63553738644684	0.102	4.00176398183402	0.005	17.0621793173677	0.001	1.64990876212149	0.095	1.36402064142435	0.208	1.36003220744222	0.215	2.89426738554675e-05	0.0223693875067042	0.0193106683300531	0.000943941072810058	0.00641381952219035	0.0556936416184971	-0.187207492840254	0.189638758981036	0.000300351635035921	0.159296492346314	-0.174034144450962
ASV66	d:Bacteria	p:Actinomycetota	c:Actinobacteria	o:Kitasatosporales	f:Streptomycetaceae	g:Streptomyces	unclassified	g:Streptomyces	112.569406358482	0.001	51.9821375233242	0.001	52.4422227141915	0.001	14.7904769112563	0.001	54.6921061056833	0.001	52.36318935508	0.001	25.0473633205809	0.001	13.7732082773611	0.001	5.18207774630445	0.001	4.08245641502039	0.002	25.2070068979616	0.001	5.47253167404377	0.001	4.00885294861597	0.002	2.00993927119514	0.055	2.11966482103572	0.049	2.89426738554675e-05	0.0223693875067042	0.0193106683300531	0.000261664269679463	0.00641381952219035	0.0556936416184971	-0.357565870252363	0.362209582853043	0.00238797876980703	0.15125986887593	-0.240516815182488
ASV67	d:Bacteria	p:Pseudomonadota	c:Gammaproteobacteria	o:Lysobacterales	f:Rhodanobacteraceae	g:Dyella	s:japonica	g:Dyella	58.7715297003185	0.001	27.5639474906333	0.001	30.3311957308599	0.001	60.0954484641296	0.001	33.6910563574138	0.001	26.0836010030315	0.001	13.1266597353381	0.001	51.9316646278534	0.001	23.1514714137406	0.001	15.845685087699	0.001	15.6900137151779	0.001	28.2106642828737	0.001	13.4536700619857	0.001	6.27574039918062	0.001	8.19850725809388	0.001	2.89426738554675e-05	0.0223693875067042	0.0193106683300531	0.000261664269679463	0.00641381952219035	0.0556936416184971	-0.209666157559349	0.212389094670509	0.0086552557468654	0.158301711340725	-0.142394676726359
ASV68	d:Bacteria	p:Pseudomonadota	c:Gammaproteobacteria	o:Burkholderiales	f:Burkholderiaceae	g:Burkholderia-Caballeronia-Paraburkholderia	unclassified	g:Burkholderia-Caballeronia-Paraburkholderia	2.29779601648004	0.156	3.87633133736051	0.016	0.922051530812879	0.395	5.17120636139979	0.001	3.15828174263184	0.047	0.353448834798069	0.747	0.712515308861164	0.589	3.99262401810405	0.005	3.53919184726853	0.007	0.0548299389577363	0.996	0.465686904926789	0.682	5.28216747985967	0.001	0.100683764258588	0.976	0.0622708286741061	0.991	0.0978434415461367	0.976	0.00419303874026497	0.235772738104199	0.120155269609219	0.0704145105533435	0.00641381952219035	0.157950819672131	-0.108557594157756	0.109967433042922	0.0351199528054449	0.157269601701425	-0.140413521535449
ASV69	d:Bacteria	p:Actinomycetota	c:Actinobacteria	o:Glycomycetales	f:Glycomycetaceae	g:Glycomyces	s:arizonensis	g:Glycomyces	253.690802735098	0.001	10.5880027891553	0.001	10.3528941721153	0.001	3.19869067467438	0.028	11.2713589141686	0.002	9.41056663593535	0.002	0.226642084779879	0.795	3.21928295317299	0.012	1.0600757872437	0.362	0.238599286043244	0.962	0.121676475355058	0.891	1.09448289613185	0.365	0.188863506900927	0.983	0.357005783837114	0.904	0.328439151454164	0.919	2.89426738554675e-05	0.0342790151144403	0.0193106683300531	0.000261664269679463	0.0488524914978582	0.90990297542044	0.734881830406908	-0.744425750282322	0.107203552455095	0.00555168886785185	0.145547543579197
ASV70	d:Bacteria	p:Patescibacteria	c:Saccharimonadia	o:Saccharimonadales	unclassified	unclassified	unclassified	o:Saccharimonadales	17.0485613342491	0.001	2.35418909602657	0.118	21.3717315578076	0.001	1.05147488407629	0.394	2.10059611932993	0.181	11.9701728194722	0.001	1.80694558395394	0.167	0.95119062656036	0.491	1.03789510651628	0.416	0.8574027745417	0.543	1.63141897368434	0.211	0.983199813039556	0.461	0.913048763031941	0.514	1.2360511776842	0.299	1.10155966112888	0.375	2.89426738554675e-05	0.44096094312136	0.34773235776895	0.000261664269679463	0.220779397531281	0.935611577964519	0.264577041059597	-0.268013106527903	0.153307389232989	0.0177751762708634	0.0966243830715146
ASV71	d:Bacteria	p:Pseudomonadota	c:Alphaproteobacteria	o:Sphingomonadales	f:Sphingomonadaceae	g:Sphingomonas	unclassified	g:Sphingomonas	449.448528041417	0.001	7.3554899961636	0.007	22.917375024778	0.001	9.1792673070889	0.001	7.17481161986815	0.012	22.2061324162899	0.001	2.38863814899681	0.091	9.48046596851855	0.001	2.43176588108676	0.037	1.83960302648227	0.105	2.31864469480575	0.084	2.43435099049637	0.041	1.85660196067858	0.094	1.43675219965089	0.2	1.42994035168303	0.203	2.89426738554675e-05	0.106664114257658	0.0719662371849585	0.000261664269679463	0.00641381952219035	0.374469537815126	-0.742911507967998	0.75255970937018	0.00212450479097872	0.10725133790732	-0.0901729236033268
ASV72	d:Bacteria	p:Pseudomonadota	c:Gammaproteobacteria	o:Burkholderiales	f:Comamonadaceae	unclassified	unclassified	f:Comamonadaceae	11.402288892792	0.001	0.0797405966024884	0.785	7.33550373780022	0.001	1.78882669863324	0.086	0.0631412660807414	0.782	6.9380801468263	0.001	0.203445894489162	0.849	1.87925190931428	0.1	0.0738397666268482	0.987	2.37482788932503	0.018	0.146277193655383	0.882	0.110384714921709	0.969	2.4260655841539	0.012	0.0113667248237266	1	0.00914668466979645	1	2.89426738554675e-05	0.719897675122509	0.707414149824279	0.000261664269679463	0.0937849806148749	1	0.243543659022814	-0.246706563685448	0.155145169936261	0.00457424045265606	0.0188707652442088
ASV73	d:Bacteria	p:Actinomycetota	c:Thermoleophilia	o:Solirubrobacterales	f:67-14	unclassified	unclassified	f:67-14	653.087134425967	0.001	0.0976781031708401	0.755	117.504127994558	0.001	3.91021490345592	0.012	0.0771598145038521	0.782	118.029114719585	0.001	2.98168627242484	0.068	3.70138572988291	0.012	1.46891416898704	0.213	2.4655736193789	0.025	2.92949883130409	0.069	1.43963173356755	0.218	2.48869101505387	0.027	0.490578557819771	0.82	0.503791813434511	0.793	2.89426738554675e-05	0.719897675122509	0.699285831076495	0.000261664269679463	0.0299901354210004	0.78690759202454	-0.697098204981372	0.706151428422688	0.00072242922917734	0.115225897035871	-0.00373978530054902
ASV74	d:Bacteria	p:Chloroflexota	c:KD4-96	unclassified	unclassified	unclassified	unclassified	c:KD4-96	878.615822211214	0.001	0.0963491079409648	0.736	182.633695767449	0.001	1.81468432063942	0.114	0.051299406976775	0.822	185.354409037335	0.001	0.773248083048497	0.468	1.59876886926762	0.184	1.61903223197612	0.176	1.5758495563827	0.154	0.820680311767113	0.444	1.49121157271057	0.194	1.5976049772257	0.148	0.493206678809611	0.796	0.543337154317749	0.769	2.89426738554675e-05	0.731088011002895	0.695454034274099	0.000261664269679463	0.110340308606913	0.741153846153846	-0.697081568168001	0.706134575546807	0.00087924113476793	0.115227478955509	-0.00230399114254076
ASV75	d:Bacteria	p:Planctomycetota	c:Planctomycetes	o:Planctomycetales	unclassified	unclassified	unclassified	o:Planctomycetales	626.006174192841	0.001	0.280041648128095	0.597	113.932360007145	0.001	5.71430735687853	0.001	0.129889180012954	0.718	108.944494907568	0.001	0.274432349745251	0.759	6.49437121843438	0.001	1.73436028166293	0.144	0.882060392963656	0.508	0.331976138510382	0.721	1.56121842918476	0.197	0.885036220893595	0.538	0.570696491407992	0.763	0.482783992895775	0.82	2.89426738554675e-05	0.703116505233212	0.647224310020758	0.000261664269679463	0.00641381952219035	0.690612244897959	0.699120404658365	-0.708199890433149	0.113270075473897	0.00583472068806072	-0.018410493106401
ASV76	d:Bacteria	p:Bacillota	c:Bacilli	o:Thermoactinomycetales	f:Thermoactinomycetaceae	g:Laceyella	unclassified	g:Laceyella	275.521977860107	0.001	0.175995982206475	0.699	44.5423256625632	0.001	0.866899354112335	0.482	0.0457840839914322	0.841	39.466308008017	0.001	1.06832635843574	0.358	0.615507044690037	0.663	1.59970672721768	0.19	0.339112756756003	0.927	0.684813149095823	0.508	1.93211353191249	0.116	0.37785583783459	0.898	0.455678531429186	0.85	0.323662297332631	0.931	2.89426738554675e-05	0.736398861119769	0.685056848483257	0.000261664269679463	0.247439505663422	0.764044240400668	0.682934310229415	-0.691803586985642	0.115343613764546	0.0121545698103449	-0.0208809093947939
ASV77	d:Bacteria	p:Pseudomonadota	c:Gammaproteobacteria	o:Lysobacterales	f:Rhodanobacteraceae	g:Dokdonella	unclassified	g:Dokdonella	91.4500437757898	0.001	1.83428873079916	0.2	52.563838170364	0.001	0.545794115728946	0.693	1.56980693575057	0.225	51.5960976854641	0.001	0.984272859034706	0.376	0.578605254320031	0.705	0.695134128970261	0.598	0.63504817144241	0.701	0.999773520866345	0.387	0.727149635614361	0.59	0.632282652953497	0.71	0.576433422975736	0.766	0.546118076465945	0.788	2.89426738554675e-05	0.48232777491656	0.434490037426195	0.000261664269679463	0.303296976427056	0.99032829150911	0.454356576251384	-0.460257311007896	0.142278330578775	0.0010172858722311	-0.0673634196421346
ASV78	d:Bacteria	p:Pseudomonadota	c:Gammaproteobacteria	o:Burkholderiales	f:Comamonadaceae	unclassified	unclassified	f:Comamonadaceae	2.43412426003018	0.076	2.48424487087422	0.036	1.33277731588734	0.29	1.08058928020311	0.267	2.458586698071	0.054	1.35022810867385	0.347	1.37609420598257	0.343	1.07029003659379	0.419	1.07226680572883	0.429	0.617268269812084	0.835	1.31405175300323	0.367	1.09007431188201	0.393	0.601820123559642	0.889	0.613200484578778	0.876	0.601963524271072	0.881	0.00206206101183224	0.254183364459524	0.188914144238219	0.053118738747261	0.176754976985756	0.943917561087006	0.124943767894389	-0.12656641423068	0.158848509964497	0.000257183799872758	0.125434822372018
ASV79	d:Bacteria	p:Chloroflexota	c:Anaerolineae	o:Caldilineales	f:Caldilineaceae	unclassified	unclassified	f:Caldilineaceae	835.501428231943	0.001	1.35971947949067	0.263	108.641010265442	0.001	1.02361082393559	0.416	1.40590109746447	0.229	104.104356077831	0.001	0.2238125047641	0.792	1.39019062248566	0.241	0.198923572696518	0.937	0.33969310280547	0.9	0.324049879541613	0.728	0.265354086656402	0.897	0.44797902549794	0.848	1.33381971416331	0.25	1.18789149892321	0.322	2.89426738554675e-05	0.485977988999907	0.483442654586729	0.000261664269679463	0.227788476956123	1	0.764663918022495	-0.774594618256553	0.101696194899098	0.0036519087479804	-0.0371380288111751
ASV80	d:Bacteria	p:Bacteroidota	c:Bacteroidia	o:Chitinophagales	f:Chitinophagaceae	g:Terrimonas	unclassified	g:Terrimonas	243.27513779701	0.001	1.97960527158798	0.167	0.472049157525484	0.618	3.32661480284274	0.011	2.40695481299247	0.111	0.778889829419978	0.465	8.24431434658259	0.001	3.27966385638761	0.016	1.26405431870336	0.305	1.37474328480839	0.251	7.58808918857179	0.001	1.2893428908583	0.285	1.52223597996015	0.179	0.862023348844778	0.533	0.876050453688879	0.544	2.89426738554675e-05	0.362378159781226	0.402444783427842	0.1058562414677	0.0285135109659607	0.873331371394938	0.728345178069837	-0.737804206356459	0.10830836303103	0.00656355551045833	0.0617296793021063
ASV81	d:Bacteria	p:Bacteroidota	c:Bacteroidia	o:Chitinophagales	f:Chitinophagaceae	g:Agriterribacter	unclassified	g:Agriterribacter	92.208069381061	0.001	3.12382527905331	0.066	22.7109033403307	0.001	2.24491420800847	0.05	3.24118929131604	0.08	22.2654815173384	0.001	2.3664696480734	0.103	2.33397599491679	0.044	1.34866372789663	0.283	1.02657039275613	0.437	2.36696059559435	0.098	1.45171643550506	0.215	0.995078487176626	0.445	0.91670152219629	0.505	0.889155805481295	0.515	2.89426738554675e-05	0.308993939059744	0.261259519250632	0.000261664269679463	0.068347944738543	0.857994021397105	0.506502846691365	-0.513080805739305	0.137584073100741	0.00223541693692646	0.0897421125557616
ASV82	d:Bacteria	p:Actinomycetota	c:Actinobacteria	o:Pseudonocardiales	f:Pseudonocardiaceae	g:Actinophytocola	unclassified	g:Actinophytocola	156.598414516204	0.001	0.101498082278156	0.764	3.24634121766574	0.04	2.1389420750381	0.077	0.0695208463237446	0.771	3.3369363248067	0.044	0.566758408636	0.568	2.13606705293868	0.078	0.604193662786925	0.678	0.733694746136329	0.606	0.615310859953718	0.561	0.587030362202494	0.687	0.671117177970878	0.694	2.40848689133746	0.017	2.41825933156552	0.038	2.89426738554675e-05	0.717410202510387	0.702629019575747	0.00832488700916898	0.0878568067735804	1	0.677943105215787	-0.68674756112768	0.116700307466027	0.00262326561005019	-0.0209796488904805
ASV83	d:Bacteria	p:Pseudomonadota	c:Gammaproteobacteria	o:Enterobacterales	f:Enterobacteriaceae	unclassified	unclassified	f:Enterobacteriaceae	0.045259025001397	0.804	4.2695504042044	0.031	2.62737357228646	0.064	7.78122899608882	0.001	0.69280925894984	0.429	0.0147298348221559	0.982	1.24904098423135	0.358	0.287946347268512	0.893	6.64824312703687	0.002	1.26016648388978	0.247	0.242095120409654	0.805	0.449618696387601	0.818	0.0491851226573526	0.999	1.1785159956169	0.323	0.0691755918581308	0.997	0.0209521413359385	0.605380342398417	0.175276848560467	0.0129513618779529	0.00641381952219035	0.0783333333333333	-0.0153127138726542	0.0155115802865848	0.110301706581803	0.117570666401074	0.147708158652065
ASV84	d:Bacteria	p:Gemmatimonadota	c:Gemmatimonadia	o:Gemmatimonadales	f:Gemmatimonadaceae	unclassified	unclassified	f:Gemmatimonadaceae	492.880085177956	0.001	4.19590086055276	0.044	93.0541008484307	0.001	4.37447573984446	0.004	4.41345374835569	0.042	88.7838346898913	0.001	1.6923176411868	0.203	4.29546232883575	0.005	1.09051699321339	0.373	1.53615457455476	0.162	2.06871932558969	0.106	1.23295485631487	0.292	1.43580010721932	0.21	0.547242879481761	0.774	0.609995248432374	0.732	2.89426738554675e-05	0.221811144877463	0.211856883684329	0.000261664269679463	0.0148974636383866	0.914001780264496	0.680300008349933	-0.689135073393439	0.116282998379458	0.00455791516586639	0.0579081635586823
ASV86	d:Bacteria	p:Bacteroidota	c:Bacteroidia	o:Cytophagales	f:Microscillaceae	unclassified	unclassified	f:Microscillaceae	248.709408741674	0.001	0.0233988038202854	0.887	8.65426814474321	0.001	3.69265466671503	0.009	2.14503469397425e-05	0.996	8.88730448830056	0.001	0.251412545363472	0.79	3.69496616725558	0.009	2.06900252017122	0.104	1.01060107217013	0.401	0.295695844867781	0.754	2.09990886877425	0.076	0.941483280150347	0.479	1.30034637093762	0.254	1.25474156315113	0.288	2.89426738554675e-05	0.767393360630617	0.733332964289296	0.000261664269679463	0.0253807566306132	0.610255785627284	0.727912965063211	-0.737366380193902	0.108516641131886	0.00369046391363259	-0.0116181183092562
ASV87	d:Bacteria	p:Actinomycetota	c:Actinobacteria	o:Propionibacteriales	f:Nocardioidaceae	g:Kribbella	unclassified	g:Kribbella	134.541316498478	0.001	1.55838958424806	0.238	1.72357025175976	0.192	1.91005592766334	0.117	1.03321548058557	0.308	2.09669495441439	0.111	2.22156014114821	0.122	2.54028238845685	0.028	0.684569168823904	0.637	0.679729919699843	0.658	1.5429140229253	0.216	0.944551614493018	0.452	1.03040373977339	0.417	1.04866091001562	0.388	1.23270650665902	0.279	2.89426738554675e-05	0.542979599412734	0.465629848738917	0.0362199103366478	0.111781054446189	0.995970511989631	-0.659805012977487	0.668373909249922	0.0140366603433051	0.120137623415116	-0.0677646406910119
ASV88	d:Bacteria	p:Patescibacteria	c:Parcubacteria	o:Candidatus_Nomurabacteria	unclassified	unclassified	unclassified	o:Candidatus_Nomurabacteria	182.324175660762	0.001	19.4462764126391	0.001	4.91267836818071	0.008	2.54191026011426	0.038	18.0904549532391	0.001	5.32855136094481	0.008	2.2633103090519	0.103	2.62481178147236	0.039	1.17678658871738	0.332	2.70258066384984	0.008	2.68429348009835	0.074	1.18182668418132	0.323	2.5461678753075	0.021	0.558896055825054	0.778	0.499800005998828	0.816	2.89426738554675e-05	0.0223693875067042	0.0193106683300531	0.00181424622435302	0.0584733355165295	0.892777002511862	0.650784813056782	-0.659236563875701	0.120517827187061	0.00675839498995954	-0.216641809523266
ASV89	d:Bacteria	p:Patescibacteria	c:Saccharimonadia	o:Saccharimonadales	unclassified	unclassified	unclassified	o:Saccharimonadales	156.634515021135	0.001	28.2977691193817	0.001	63.6751508863451	0.001	1.7699214505142	0.115	31.3367322557283	0.001	63.2902835550344	0.001	14.6095768333819	0.001	2.14293492458587	0.081	2.69898492325393	0.039	2.42760367021392	0.026	16.1884542818268	0.001	2.62071085765624	0.037	2.68557654946232	0.021	1.75857815084283	0.116	1.98977493807733	0.062	2.89426738554675e-05	0.0223693875067042	0.0193106683300531	0.000261664269679463	0.110864039227007	0.383825331971399	-0.460063336647043	0.466038185174926	0.00270325072697668	0.1436292439001	-0.192639211069597
ASV90	d:Bacteria	p:Pseudomonadota	c:Alphaproteobacteria	o:Hyphomicrobiales	f:Devosiaceae	g:Devosia	unclassified	g:Devosia	25.5337922244327	0.001	34.7930952407144	0.001	31.8941792597887	0.001	4.7087053509632	0.001	39.8919725127413	0.001	8.0811609202195	0.002	11.5788144405232	0.001	6.56957429523861	0.001	4.17752985493316	0.001	2.72926949522174	0.011	11.4932202403797	0.001	7.79924859774154	0.001	2.16253301756538	0.04	1.53805305058376	0.154	4.13049988601446	0.001	2.89426738554675e-05	0.0223693875067042	0.0193106683300531	0.000261664269679463	0.00641381952219035	0.0556936416184971	-0.226270563538216	0.229209142285465	0.0382790238450856	0.153095591109735	0.26649438309063
ASV91	d:Bacteria	p:Planctomycetota	c:Planctomycetes	o:Pirellulales	f:Pirellulaceae	g:Pir4_lineage	unclassified	g:Pir4_lineage	62.2551665256675	0.001	0.50921291766295	0.509	15.2057272588964	0.001	3.43410628079612	0.01	0.980196582937915	0.341	13.7447711384654	0.001	0.0166066260957205	0.984	2.96814276660285	0.019	0.398407549989555	0.828	0.882382850403682	0.54	0.146800388614729	0.878	0.771873463835947	0.583	0.8583711739292	0.554	0.774150983717217	0.574	0.850133018128841	0.542	2.89426738554675e-05	0.560705115982504	0.613306571152011	0.000261664269679463	0.0269829339541143	1	0.470741335511925	-0.476854859349743	0.140076748896007	0.0152425540232138	-0.0451099678283947
ASV92	d:Bacteria	p:Pseudomonadota	c:Gammaproteobacteria	o:Burkholderiales	f:Oxalobacteraceae	unclassified	unclassified	f:Oxalobacteraceae	28.3563478023269	0.001	1.78275864443724	0.192	12.1341831909918	0.001	3.92490036781478	0.007	0.00167443793448475	0.974	6.9533335645275	0.002	0.212292434842132	0.817	2.16042247128642	0.081	2.99062004919355	0.02	1.22368247336179	0.317	0.304929661817757	0.737	2.40042256148722	0.051	1.02235151797362	0.417	0.897331493805389	0.495	1.07738717702004	0.391	2.89426738554675e-05	0.765416717876927	0.426373916860948	0.000261664269679463	0.0214607920560599	0.278871201157742	-0.338291586829928	0.342684984061485	0.062836721711837	0.138538431595976	0.0866045838208238
ASV93	d:Bacteria	p:Pseudomonadota	c:Alphaproteobacteria	o:Hyphomicrobiales	f:Devosiaceae	g:Devosia	unclassified	g:Devosia	29.4210138537	0.001	3.9903603585815	0.045	44.7558078994811	0.001	0.78113184282417	0.545	0.641908028866439	0.41	5.28775967377855	0.007	1.00691423310942	0.357	2.08912799669043	0.082	0.625899790754233	0.658	1.15359170626666	0.367	0.192868791095798	0.813	0.634697998433452	0.651	0.726572932014609	0.638	0.686976298075447	0.667	0.832375221899353	0.568	2.89426738554675e-05	0.595011677486247	0.21371143024997	0.000261664269679463	0.264529249446888	1	-0.323639638153418	0.327842750337228	0.0773022198201046	0.131805120957636	-0.117796096655117
ASV94	d:Bacteria	p:Verrucomicrobiota	c:Verrucomicrobiia	o:Chthoniobacterales	f:Xiphinematobacteraceae	g:Candidatus_Xiphinematobacter	unclassified	g:Candidatus_Xiphinematobacter	858.922581502449	0.001	5.227747465151	0.029	151.188652280479	0.001	2.15818841009917	0.087	4.76395689061761	0.04	151.449752597463	0.001	2.16837505944075	0.13	2.14562244153856	0.082	0.304749410187903	0.871	1.34522610478473	0.243	2.27905898824106	0.115	0.301904550165358	0.898	1.33696049510574	0.231	1.08208443108352	0.367	1.09495948957669	0.361	2.89426738554675e-05	0.216340898896102	0.168136255944434	0.000261664269679463	0.0941108354069453	1	-0.718194271330843	0.727521469659815	0.00102536652272141	0.111693233081831	-0.0507579036639178
ASV95	d:Bacteria	p:Bacteroidota	c:Bacteroidia	o:Chitinophagales	f:Chitinophagaceae	g:Puia	unclassified	g:Puia	32.0784626520247	0.001	9.00035857116772	0.001	18.6101525289853	0.001	3.58556060652329	0.011	8.62105774069801	0.002	16.8149287133753	0.001	6.08495373724481	0.004	3.46564936597489	0.006	2.57179137354925	0.034	2.77582264090157	0.017	5.38644146739697	0.005	2.47092687442801	0.041	2.7987129359714	0.018	1.90972637634393	0.073	1.84049683342957	0.097	2.89426738554675e-05	0.0342790151144403	0.0193106683300531	0.000261664269679463	0.0285135109659607	0.358413566739606	-0.299274097141026	0.303160773727273	0.00747215378965791	0.154451934186117	-0.156269161526547
ASV96	d:Bacteria	p:Pseudomonadota	c:Gammaproteobacteria	o:Burkholderiales	f:Comamonadaceae	g:Roseateles	unclassified	g:Roseateles	3.95290412089773	0.014	2.25367864853237	0.116	4.82187739317452	0.004	2.10827948307448	0.024	0.0982882732464446	0.896	0.540151019481757	0.72	0.835221779760909	0.527	1.9295734934999	0.053	0.961877608412507	0.456	1.36416213872262	0.162	0.476961096690139	0.77	1.58176656636629	0.127	0.670795139828575	0.807	0.683388445420432	0.781	0.784149712457609	0.697	0.000387211583741368	0.746929010266642	0.344761475951209	0.000943941072810058	0.0449000478683021	0.955953002610966	-0.150466877944545	0.152420993242526	0.143597575353073	0.0674198320565553	0.114868379348745
ASV97	d:Bacteria	p:Pseudomonadota	c:Alphaproteobacteria	o:Hyphomicrobiales	f:Rhizobiaceae	unclassified	unclassified	f:Rhizobiaceae	485.898262582821	0.001	2.00192011615238	0.172	0.214365757428721	0.836	7.66660596940715	0.001	1.75885194797453	0.203	0.244781248762934	0.781	0.104471957027818	0.878	9.19131307444941	0.001	1.22156730743135	0.329	0.530961619652069	0.79	0.0263033002392414	0.976	1.61824959909022	0.177	0.610681440410367	0.712	0.742053052794567	0.617	0.663212912982095	0.686	2.89426738554675e-05	0.462624270464136	0.407233996804	0.13830174826275	0.00641381952219035	0.891928812605515	0.832214916080162	-0.843022902003281	0.0865780449208853	0.00635262046269433	0.0478942885680805
ASV98	d:Bacteria	p:Verrucomicrobiota	c:Verrucomicrobiia	o:Opitutales	f:Opitutaceae	g:Opitutus	unclassified	g:Opitutus	59.5824442785651	0.001	0.959458271875191	0.323	17.6073859275016	0.001	2.28146719044511	0.054	0.922996833667172	0.348	17.2444040716834	0.001	0.374784407966494	0.684	2.164013198657	0.064	0.938210777313283	0.442	0.479763681276756	0.828	0.381804725381234	0.695	0.989528647115015	0.416	0.482363743043407	0.835	0.663514731701775	0.69	0.61978303062581	0.734	2.89426738554675e-05	0.563826041164606	0.525572166538008	0.000261664269679463	0.0713920589646216	0.950383842892212	0.46122378096212	-0.467213700195395	0.141694559035631	0.00157338189547725	-0.0617236561808142
ASV99	d:Bacteria	p:Chloroflexota	c:Chloroflexia	o:Thermomicrobiales	f:AKYG1722	unclassified	unclassified	f:AKYG1722	1409.59670644175	0.001	0.688711770822508	0.437	207.342978351923	0.001	2.11560848839531	0.081	0.977900054546302	0.316	188.980124134976	0.001	1.28613690052586	0.28	4.51905429147766	0.002	0.733483014506971	0.608	0.842669380821324	0.537	1.00450841294665	0.344	1.50845982595689	0.217	1.33309622002956	0.266	0.938767762046662	0.48	0.549511399952677	0.751	2.89426738554675e-05	0.547181584576997	0.587125355930086	0.000261664269679463	0.0906511582560351	0.993349415947181	0.763247833415212	-0.773160142940085	0.101412755121531	0.0114224680957999	0.0120934390018464
ASV100	d:Bacteria	p:Actinomycetota	c:Actinobacteria	o:Glycomycetales	f:Glycomycetaceae	g:Glycomyces	unclassified	g:Glycomyces	343.437872853682	0.001	0.351024504803032	0.572	73.0546078036743	0.001	3.76824914628008	0.003	0.522308593583437	0.494	69.3622092543707	0.001	4.7636446694592	0.008	3.91217986480653	0.005	0.505664985743429	0.717	1.96815076388488	0.08	4.0905473919739	0.019	0.43452791941136	0.776	1.66008948392503	0.134	0.320934989182159	0.927	0.271023865225487	0.961	2.89426738554675e-05	0.630313291189253	0.637738729746566	0.000261664269679463	0.0123398684337261	1	0.644811653207399	-0.653185830521781	0.121402261823308	0.0058068922995892	0.0165086101087083
ASV101	d:Bacteria	p:Patescibacteria	c:Saccharimonadia	o:Saccharimonadales	unclassified	unclassified	unclassified	o:Saccharimonadales	23.917932664641	0.001	0.024629118547756	0.888	13.5762591983087	0.001	4.38100495911002	0.002	0.0129435015895647	0.918	13.5851213627976	0.001	0.00363944005895553	0.996	4.35887590655814	0.002	0.316416283625757	0.876	4.41147428310857	0.002	0.00455188937455929	0.995	0.317021303569234	0.86	4.48849729403005	0.004	0.0942079144517306	0.998	0.102414084940195	0.997	2.89426738554675e-05	0.752559493911884	0.733412103908005	0.000261664269679463	0.00961222289134629	1	-0.292831714505275	0.296634723784564	0.00121516241685247	0.154963009574317	0.010992030091246
ASV102	d:Bacteria	p:Pseudomonadota	c:Alphaproteobacteria	o:Hyphomicrobiales	f:Rhizobiaceae	g:Mesorhizobium	unclassified	g:Mesorhizobium	0.811195075422042	0.38	5.2019744048847	0.031	8.17462814566897	0.002	3.51584917229964	0.016	12.1863189712917	0.001	2.75436252079084	0.069	1.09916100935178	0.368	8.37199265584052	0.001	7.42122137526589	0.001	1.38057526896952	0.219	1.98718296453126	0.142	5.88816077366183	0.001	1.45465421473616	0.211	1.14217381255277	0.34	1.28950978154388	0.295	0.0100590739792155	0.0223693875067042	0.175276848560467	0.000492714854052554	0.0355275297062505	0.0556936416184971	-0.053250348740563	0.0539419117112196	0.043047011782643	0.15600608612977	-0.133850245927396
ASV103	d:Bacteria	p:Patescibacteria	c:Saccharimonadia	o:Saccharimonadales	unclassified	unclassified	unclassified	o:Saccharimonadales	36.6354125245596	0.001	9.65916014934973	0.001	23.047693315536	0.001	3.15131715472281	0.009	10.4587476662179	0.001	23.1204651155422	0.001	6.59059714190813	0.003	3.20720710933321	0.008	3.66278741791697	0.003	2.06364614661478	0.041	6.80955234780497	0.001	3.64904904276765	0.002	2.12025032122916	0.05	2.55942134679584	0.023	2.63378554706434	0.017	2.89426738554675e-05	0.0223693875067042	0.0193106683300531	0.000261664269679463	0.0253807566306132	0.0986518771331058	-0.303647597283942	0.307591072573344	0.00293375178648543	0.154379790732219	-0.153565196651448
ASV104	d:Bacteria	p:Chloroflexota	c:Anaerolineae	o:Aggregatilineales	f:A4b	g:OLB13	unclassified	g:OLB13	59.8786209917902	0.001	1.05609577586771	0.324	18.0286715974415	0.001	0.91561128631841	0.493	0.923220949300001	0.358	17.609582228905	0.001	0.206266091309278	0.829	0.894207208256077	0.482	0.441085182291428	0.771	0.71614085474964	0.639	0.183601994723217	0.844	0.422380516088153	0.797	0.678093350213859	0.682	0.331791748401334	0.934	0.314583072628575	0.933	2.89426738554675e-05	0.56980388666583	0.526143753441216	0.000261664269679463	0.250495984129068	1	0.475349243220837	-0.481522610015913	0.140476565313648	0.000495591058003532	-0.0665656979193353
ASV105	d:Bacteria	p:Pseudomonadota	c:Gammaproteobacteria	o:Burkholderiales	f:Burkholderiaceae	g:Cupriavidus	unclassified	g:Cupriavidus	27.4165332062808	0.001	15.0531396940655	0.001	14.282804208417	0.001	13.9925726923524	0.001	0.16725544146612	0.699	1.50697131882043	0.242	1.66577632086943	0.182	3.4104921791992	0.007	6.72989686023919	0.001	5.07152695388774	0.001	0.848638819159837	0.436	1.01085438361237	0.425	0.72568366855648	0.64	1.65167256539072	0.147	0.117450409753223	0.995	2.89426738554675e-05	0.697705960911115	0.0193106683300531	0.000261664269679463	0.00641381952219035	0.0556936416184971	-0.286134049540384	0.289850076157792	0.0759626156570604	0.134895967569684	-0.209678514737808
ASV106	d:Bacteria	p:Pseudomonadota	c:Alphaproteobacteria	o:Sphingomonadales	f:Sphingomonadaceae	g:Sphingomonas	unclassified	g:Sphingomonas	123.715761779595	0.001	9.12728765367498	0.001	52.3440107452152	0.001	5.18279357439693	0.001	9.59968477290579	0.004	50.4142796677482	0.001	4.48378810014118	0.015	4.93337651414293	0.002	4.18867809425518	0.005	2.17265146478627	0.052	4.38281261544023	0.015	4.38085965026463	0.003	1.99118522010566	0.064	2.64139966276661	0.012	2.89924973951467	0.013	2.89426738554675e-05	0.0559868980319025	0.0193106683300531	0.000261664269679463	0.00641381952219035	0.129502688172043	-0.449347466931084	0.455183148319799	0.00510890481053597	0.144469858263444	-0.118922889200456
ASV107	d:Bacteria	p:Actinomycetota	c:Actinobacteria	o:Kitasatosporales	f:Streptomycetaceae	g:Streptomyces	unclassified	g:Streptomyces	46.7931494604064	0.001	0.00136640839213279	0.968	29.2350856022304	0.001	1.8200310716498	0.113	0.486181969727006	0.483	21.5841596430627	0.001	0.0663595185102603	0.932	1.00614448477338	0.396	0.758358397680344	0.55	2.27914870918312	0.036	0.0872658505159693	0.908	0.280000600931395	0.879	1.07713315627716	0.367	0.324342225772461	0.924	0.302169320304278	0.938	2.89426738554675e-05	0.625876984399602	0.751400790607798	0.000261664269679463	0.10975349970363	0.986555370061213	-0.396371523825761	0.401519205953368	0.0451914519988886	0.14143692548585	0.00430891419427621
ASV108	d:Bacteria	p:Pseudomonadota	c:Alphaproteobacteria	o:Hyphomicrobiales	f:Xanthobacteraceae	unclassified	unclassified	f:Xanthobacteraceae	201.208908727932	0.001	1.48950890976366	0.227	34.9668551418483	0.001	1.08425320488633	0.378	0.982697489004435	0.356	27.0752962859655	0.001	0.814227976040152	0.417	6.4225877387795	0.001	0.571147937583087	0.685	1.32139775999901	0.259	0.493172158486909	0.592	4.29681497303362	0.002	1.50284654877206	0.165	0.430785177122426	0.857	0.475817190810225	0.817	2.89426738554675e-05	0.568698844927724	0.456591680002353	0.000261664269679463	0.215920465850283	1	0.624879033417581	-0.632994345539887	0.116658258939527	0.0432647316207281	0.0501385504586639
ASV109	d:Bacteria	p:Bacteroidota	c:Bacteroidia	o:Chitinophagales	f:Chitinophagaceae	g:Niabella	s:terrae	g:Niabella	119.400955370063	0.001	3.31187212791351	0.062	20.1193051225165	0.001	5.21608115530731	0.002	3.6532172203614	0.064	19.7719959527333	0.001	0.455989301805505	0.619	5.15921172070971	0.001	1.37862376571481	0.237	0.999046792155783	0.427	0.479428272916117	0.644	1.39081782346991	0.24	0.9857571994209	0.436	0.581971569393297	0.76	0.588390268041879	0.753	2.89426738554675e-05	0.27647205655894	0.254679135049592	0.000261664269679463	0.00961222289134629	0.812302515054906	0.553453918769125	-0.560641631999892	0.132783999962713	0.00129564969174882	0.0882933456660621
ASV110	d:Bacteria	p:Acidobacteriota	c:Vicinamibacteria	o:Vicinamibacterales	f:Vicinamibacteraceae	unclassified	unclassified	f:Vicinamibacteraceae	386.06836986967	0.001	0.00679208406747726	0.932	5.59463142010399	0.006	6.08436845856234	0.002	0.018189563823102	0.897	5.28457165285769	0.009	2.43178526861329	0.094	6.08153158113159	0.001	1.84598653086221	0.13	0.584076785970139	0.763	2.45403191881021	0.093	1.90883834434967	0.097	0.542622610251045	0.792	0.480410396154623	0.816	0.46268515549795	0.845	2.89426738554675e-05	0.7470897341342	0.745950790570657	0.00138302727154545	0.00961222289134629	0.663075701429328	0.796629693019692	-0.806975533188779	0.095104193738138	0.00239192600980989	-0.00198596721537844
ASV111	d:Bacteria	p:Actinomycetota	c:Actinobacteria	o:Streptosporangiales	f:Thermomonosporaceae	g:Actinomadura	unclassified	g:Actinomadura	211.38820050077	0.001	0.366415605613814	0.538	51.9640259809491	0.001	2.55820686835207	0.033	0.513407147827323	0.496	48.8291472921107	0.001	0.643651369676948	0.533	2.56329118265013	0.049	1.32220413432525	0.288	0.992289948337418	0.479	0.620569695018105	0.562	1.0006911850741	0.398	0.848798022218269	0.54	0.648612662374349	0.679	0.544513446318149	0.759	2.89426738554675e-05	0.630908188163662	0.626630725111365	0.000261664269679463	0.0540133988216979	0.862299564947172	0.604030509345562	-0.611875061414985	0.126732785307148	0.00653350899398865	0.0213770589407044
ASV112	d:Bacteria	p:Gemmatimonadota	c:S0134_terrestrial_group	unclassified	unclassified	unclassified	unclassified	c:S0134_terrestrial_group	421.817350025858	0.001	7.0559789093717	0.009	101.234959105034	0.001	1.25715733518344	0.305	8.44328084453935	0.006	93.6052265271402	0.001	4.47323326727699	0.021	1.60831627723344	0.186	0.8284525071859	0.515	0.518835741539456	0.764	4.00862011468479	0.017	0.665065493971748	0.634	0.353156779442247	0.917	0.509183697810906	0.798	0.429024650608887	0.863	2.89426738554675e-05	0.0708542321982689	0.0841163811252762	0.000261664269679463	0.19066093654674	0.977874950922654	0.651210984902696	-0.659668270420913	0.120136481040137	0.0111792635378297	0.0793147754461029
ASV113	d:Bacteria	p:Chloroflexota	c:Anaerolineae	o:Caldilineales	f:Caldilineaceae	unclassified	unclassified	f:Caldilineaceae	748.224200774453	0.001	0.690956386784228	0.412	76.1116292560113	0.001	2.12668945495964	0.085	0.45845078007408	0.485	71.9712264894002	0.001	0.173928648283745	0.827	2.54221043060883	0.062	0.71107896011879	0.583	1.15759139602065	0.343	0.43518789508604	0.663	0.702663916205697	0.593	1.06834090761477	0.382	1.38076019408045	0.209	1.16565812815786	0.315	2.89426738554675e-05	0.626385770694011	0.57469257463198	0.000261664269679463	0.093368803441404	0.99032829150911	0.780995435826522	-0.791138233694399	0.0983051810947591	0.00566623473095924	-0.0285857952397103
ASV114	d:Bacteria	p:Acidobacteriota	c:Vicinamibacteria	o:Vicinamibacterales	unclassified	unclassified	unclassified	o:Vicinamibacterales	530.613636053665	0.001	9.0344985636204	0.007	17.2340305912246	0.001	4.15633220933242	0.005	9.08222326918476	0.008	16.9230972439185	0.001	0.315799512638565	0.755	4.53537284614641	0.006	4.53989973142008	0.001	0.280076423563982	0.943	0.280436497279488	0.766	4.66944217788549	0.002	0.302238410981459	0.929	0.493799099451543	0.791	0.46275032539326	0.83	2.89426738554675e-05	0.084379114127853	0.0719662371849585	0.000261664269679463	0.017223422195996	0.0556936416184971	0.805832440136648	-0.816297796502059	0.0930441404106599	0.00280066049843654	0.0992782795870676
ASV115	d:Bacteria	p:Chloroflexota	c:Chloroflexia	o:Thermomicrobiales	f:AKYG1722	unclassified	unclassified	f:AKYG1722	1357.4289537437	0.001	0.0220380166919495	0.891	176.938481842182	0.001	2.74344109961717	0.023	0.00011555901413351	0.99	166.300065410426	0.001	0.94754858265204	0.395	4.18509236690063	0.002	0.653841537527099	0.601	0.554048535715216	0.782	1.47386451908156	0.256	0.831586770433533	0.506	0.520268868661336	0.818	2.0604628747854	0.059	1.78186554374291	0.093	2.89426738554675e-05	0.767161129468542	0.73397518936467	0.000261664269679463	0.043821022445249	0.991037994181071	0.775166676830141	-0.785233776529233	0.0993530006828772	0.0079317790404466	-0.00894621850060614
ASV116	d:Bacteria	p:Acidobacteriota	c:Vicinamibacteria	o:Vicinamibacterales	f:Vicinamibacteraceae	unclassified	unclassified	f:Vicinamibacteraceae	645.320931311539	0.001	4.54954126465034	0.033	64.9181884194818	0.001	0.48021641502258	0.761	4.84719749493626	0.04	61.6641478530346	0.001	0.776150333917102	0.447	0.558899556790184	0.709	0.940123629219053	0.459	0.188252598053696	0.973	1.0983527109736	0.338	0.923342654082272	0.44	0.163414029915055	0.988	0.250039554348912	0.957	0.177933277226795	0.981	2.89426738554675e-05	0.216340898896102	0.181250020127225	0.000261664269679463	0.319735409954617	0.958696076306092	0.783797974333498	-0.793977168805362	0.0977983495842508	0.00405589027425059	0.0604732319252032
ASV117	d:Bacteria	p:Gemmatimonadota	c:Longimicrobiia	o:Longimicrobiales	f:Longimicrobiaceae	unclassified	unclassified	f:Longimicrobiaceae	573.32811522865	0.001	7.54795974036959	0.006	54.5558258771487	0.001	3.52755603542109	0.008	8.9816595763534	0.008	50.9205277561027	0.001	0.29248795718028	0.751	3.43887664308306	0.006	3.23617342531041	0.016	0.418420605795712	0.847	0.298571061622061	0.749	3.13453459897723	0.012	0.249216729706823	0.959	1.14390989839514	0.354	1.10441013885821	0.351	2.89426738554675e-05	0.084379114127853	0.0648838455889785	0.000261664269679463	0.0234550681555828	0.249449838187702	0.759203036756336	-0.76906281645447	0.102195944683323	0.0114906667392753	0.0818506103618788
ASV118	d:Bacteria	p:Chloroflexota	unclassified	unclassified	unclassified	unclassified	unclassified	p:Chloroflexota	600.716875249584	0.001	0.990875524206072	0.317	88.9327544561349	0.001	0.54448151975196	0.694	0.815304979801507	0.39	84.1558687678353	0.001	0.105364362752432	0.899	0.697600627529118	0.582	0.272033425035816	0.889	0.963424983152525	0.45	0.0203344783914156	0.98	0.221438920431506	0.931	0.897244396315786	0.489	0.397947530065339	0.872	0.454281995710505	0.84	2.89426738554675e-05	0.586685134750193	0.521976120757263	0.000261664269679463	0.303587973544913	1	0.739280249970071	-0.748881292177475	0.106424970368816	0.00524939162322713	-0.0347419670821281
ASV119	d:Bacteria	p:Pseudomonadota	c:Alphaproteobacteria	o:Sphingomonadales	f:Sphingomonadaceae	g:Sphingomonas	unclassified	g:Sphingomonas	0.596624184003911	1	1.09283671695217	0.218	1.37229600003323	0.23	0.923193610492604	0.593	0.939099921045982	0.664	0.596140154276457	0.998	0.889792018721703	0.34	0.910778895181617	0.594	0.93267472754291	0.551	1.09454196911686	0.243	0.779316512769476	0.666	0.91866023491616	0.587	1.06683336876315	0.336	1.11196867357115	0.164	1.09211539138405	0.205	0.0259327559309031	0.688576115374438	0.450531232465939	0.0428694338476647	0.277208225207981	0.986555370061213	0.0617908225281714	-0.062593300742823	0.159643139314236	0.00753212122941122	-0.0839015554301787
ASV120	d:Bacteria	p:Pseudomonadota	c:Alphaproteobacteria	o:Hyphomicrobiales	f:Rhizobiaceae	g:Mesorhizobium	unclassified	g:Mesorhizobium	112.166820814569	0.001	8.61984039023861	0.004	26.8575406746555	0.001	9.57776457770563	0.001	9.52172033595178	0.005	25.4025920598194	0.001	1.87582759303817	0.169	9.21083009585324	0.001	5.27815173736922	0.003	3.45013646018434	0.005	1.87212557780038	0.157	5.55624432046475	0.001	3.50681072182784	0.004	0.82219387055891	0.58	0.807194311633546	0.567	2.89426738554675e-05	0.0643849327366879	0.0494876788390514	0.000261664269679463	0.00641381952219035	0.0986518771331058	-0.462416973437392	0.468422388676839	0.00280213465082269	0.143424358835164	-0.124760691100939
ASV121	d:Bacteria	p:Pseudomonadota	c:Gammaproteobacteria	o:Burkholderiales	f:Oxalobacteraceae	g:Massilia	unclassified	g:Massilia	8.82794699342925	0.001	5.61969667816268	0.001	4.01704679485561	0.002	1.59274025754286	0.117	5.5256778866252	0.001	4.0532950765902	0.003	2.49249643365048	0.043	1.60017317411686	0.13	1.40238964247978	0.205	0.865379731200505	0.583	2.52647315408377	0.041	1.41836622066167	0.182	0.869660089986787	0.605	0.992566397176138	0.454	0.995696326982436	0.462	2.89426738554675e-05	0.0223693875067042	0.0193106683300531	0.000492714854052554	0.111781054446189	0.780701581027668	-0.210415619028019	0.213148289405006	0.000402760712336608	0.158517200818317	0.169622703791779
ASV122	d:Bacteria	p:Pseudomonadota	c:Gammaproteobacteria	o:Burkholderiales	f:Oxalobacteraceae	g:Massilia	unclassified	g:Massilia	13.9822749540714	0.001	11.5769204676341	0.001	8.12624019891083	0.004	1.57612970864283	0.164	11.5011567757618	0.001	8.13695637309604	0.001	6.99466003752777	0.001	1.58284993041714	0.19	1.53160094139711	0.191	0.838484023714265	0.612	7.17994783481788	0.002	1.50333852212588	0.199	0.866439877970833	0.546	0.909632325792431	0.499	0.931344201862436	0.492	2.89426738554675e-05	0.0223693875067042	0.0193106683300531	0.000943941072810058	0.134124242140862	0.765378568473314	-0.235731375696192	0.238792822133805	0.000211611338498295	0.157558825056391	0.215966019550487
ASV123	d:Bacteria	p:Bacteroidota	c:Bacteroidia	o:Chitinophagales	f:Chitinophagaceae	g:Gynurincola	unclassified	g:Gynurincola	24.9159034523063	0.001	13.0097812780768	0.001	15.3420863001816	0.001	3.62425931373355	0.01	9.94057469140926	0.002	14.8538515101207	0.001	6.12169116358175	0.002	4.49903385586446	0.003	3.01188149533258	0.011	3.52252487514693	0.003	6.13883751486518	0.002	3.3490333386208	0.005	3.5998536726637	0.006	2.75795428403978	0.014	2.78654715892871	0.015	2.89426738554675e-05	0.0342790151144403	0.0193106683300531	0.000261664269679463	0.0269829339541143	0.205796116504854	-0.2572665249008	0.26060764860081	0.0152678027679172	0.155886926668464	0.18769000810494
ASV124	d:Bacteria	p:Actinomycetota	c:Actinobacteria	o:Pseudonocardiales	f:Pseudonocardiaceae	unclassified	unclassified	f:Pseudonocardiaceae	18.53956536872	0.001	0.314897472139587	0.608	13.0966199135753	0.001	2.17565271169873	0.059	0.122915904543777	0.711	12.1237767247161	0.001	0.0515796001632511	0.959	2.16261919631623	0.055	0.595785422377127	0.697	1.73491895295864	0.101	0.0147633973325676	0.993	0.500171342519607	0.75	1.79094311613654	0.083	0.35678242573371	0.926	0.328303713378535	0.928	2.89426738554675e-05	0.702299096213352	0.652271463592905	0.000261664269679463	0.0754427218674013	1	-0.288020598690549	0.291761125946271	0.00874828699889947	0.154956390054993	0.0395283105541238
ASV125	d:Bacteria	p:Actinomycetota	c:Actinobacteria	o:Streptosporangiales	f:Thermomonosporaceae	g:Actinomadura	unclassified	g:Actinomadura	385.534188392293	0.001	0.00417426791034974	0.957	84.901007934901	0.001	1.78179329439956	0.137	0.216428421931127	0.658	69.8516637352208	0.001	1.66279871140923	0.182	2.22427550972709	0.081	0.594339862724013	0.669	1.09229665318522	0.382	0.881779904601961	0.422	0.522765018184083	0.734	1.67013660605672	0.152	0.669159973014878	0.667	0.141071943108181	0.994	2.89426738554675e-05	0.687487099589736	0.750408961835148	0.000261664269679463	0.121236068404187	1	0.669220287661239	-0.677911460228268	0.116933180835088	0.0163196623464952	-0.00732930836422388
ASV126	d:Bacteria	p:Pseudomonadota	c:Gammaproteobacteria	o:Burkholderiales	f:Oxalobacteraceae	g:Noviherbaspirillum	unclassified	g:Noviherbaspirillum	5.28003225118318	0.002	4.8953215850403	0.004	2.87813343079749	0.034	1.17004258116951	0.289	4.888590409044	0.003	2.88313248827151	0.03	2.62479211945262	0.041	1.17527823794856	0.364	1.13678950553116	0.398	0.806748971968916	0.618	2.70482360101012	0.033	1.128919644431	0.376	0.815296168017095	0.668	0.783921302822795	0.66	0.786390497318293	0.656	5.70070963710361e-05	0.0457053534859204	0.0494876788390514	0.00715064984235402	0.184803338747283	0.926263285024155	-0.170640957411166	0.172857073741182	0	0.159795261090854	0.165458423676227
ASV127	d:Bacteria	p:Actinomycetota	c:Actinobacteria	o:Micrococcales	f:Promicromonosporaceae	unclassified	unclassified	f:Promicromonosporaceae	237.327901212215	0.001	0.602818176490974	0.429	2.63209089461085	0.082	5.74630588278995	0.001	0.732675189270061	0.389	2.53253161216375	0.109	0.219077424392397	0.79	5.71925074377336	0.001	0.852568849616091	0.505	0.510474972653771	0.81	0.159948242455903	0.847	0.883657632713179	0.471	0.45137652911424	0.871	0.282777804426888	0.938	0.296653970321714	0.943	2.89426738554675e-05	0.586372142910369	0.582379876834308	0.0163623100944012	0.00641381952219035	0.974433605415091	0.749525442735333	-0.759259539394233	0.104634730679127	0.00246905588305568	0.0322073680624413
ASV128	d:Bacteria	p:Bacteroidota	c:Bacteroidia	o:Cytophagales	f:Microscillaceae	g:Chryseolinea	unclassified	g:Chryseolinea	68.7143669371536	0.001	1.9653298682553	0.166	38.4420767142849	0.001	3.34352279331558	0.011	1.94930350629622	0.148	38.9165312792364	0.001	2.24741965475354	0.121	3.47195052547806	0.014	2.02182258187753	0.094	2.41433457634455	0.038	2.34277623178081	0.092	2.20825005992165	0.071	2.26649502941669	0.051	1.70942661397513	0.134	1.74302042239542	0.127	2.89426738554675e-05	0.404814021122434	0.401227091514627	0.000261664269679463	0.0285135109659607	0.5862071197411	-0.394713617118556	0.399839767990225	0.003955840312455	0.14872640734536	-0.064208332800878
ASV129	d:Bacteria	p:Pseudomonadota	c:Alphaproteobacteria	o:Hyphomicrobiales	f:Xanthobacteraceae	unclassified	unclassified	f:Xanthobacteraceae	1294.007631325	0.001	2.82762205928858	0.088	295.939465619381	0.001	5.89106307188755	0.002	2.53057939782158	0.128	295.307336148011	0.001	0.661562254642638	0.504	5.57122186729488	0.002	2.17381662014002	0.076	3.75536525261898	0.006	0.732388464206021	0.478	2.18639278835359	0.084	3.7137380418872	0.005	1.88250895107723	0.085	1.96189499664853	0.075	2.89426738554675e-05	0.383902924899021	0.301572803441731	0.000261664269679463	0.00961222289134629	0.529472161966739	-0.683158832242689	0.692031024869218	0.00103359084850318	0.117442182057576	-0.0265305339264533
ASV130	d:Bacteria	p:Pseudomonadota	c:Alphaproteobacteria	o:Hyphomicrobiales	f:Xanthobacteraceae	unclassified	unclassified	f:Xanthobacteraceae	654.592591029962	0.001	1.42757112602513	0.269	128.861105178967	0.001	6.20371430056148	0.001	1.26436858816614	0.26	128.500895069477	0.001	0.964845625141853	0.415	5.94148939100599	0.001	0.754178405223559	0.538	1.48033270025111	0.176	0.981905305068284	0.398	0.714542993234399	0.567	1.50332728769956	0.188	1.2099528432388	0.288	1.24150772751977	0.305	2.89426738554675e-05	0.51023310066975	0.488687749411762	0.000261664269679463	0.00641381952219035	0.986555370061213	-0.685273872660861	0.694173533344768	0.000927843941345903	0.117112011741133	-0.0274437733142462
ASV131	d:Bacteria	p:Actinomycetota	c:Actinobacteria	o:Propionibacteriales	f:Nocardioidaceae	unclassified	unclassified	f:Nocardioidaceae	224.886983709033	0.001	0.327633146023665	0.551	44.8020232986925	0.001	1.67521161817524	0.15	0.256113825080453	0.625	42.632335617361	0.001	0.37770700097616	0.692	1.6579278308633	0.157	0.690893872006676	0.608	0.583356357596495	0.766	0.571028642447279	0.566	0.543301592225312	0.724	0.50873265171853	0.799	0.174259675964524	0.984	0.194799102489742	0.978	2.89426738554675e-05	0.677649295716714	0.631791922470437	0.000261664269679463	0.127538996833795	0.993349415947181	0.642613007518553	-0.65095863099282	0.121751873819601	0.00473496564476069	-0.028643509994235
ASV132	d:Bacteria	p:Pseudomonadota	c:Gammaproteobacteria	o:Pseudomonadales	f:Moraxellaceae	unclassified	unclassified	f:Moraxellaceae	5.17949111091905	0.007	0.0311385582129965	0.896	4.82303090722839	0.005	3.60499050478494	0.015	0.251592710469349	0.631	3.55425121542346	0.017	0.00650874358125963	0.996	2.18081459770685	0.067	1.75185524763576	0.136	1.96688295203662	0.053	0.157201850024755	0.891	1.05062880513853	0.402	1.3707428257287	0.213	1.60804035090722	0.107	1.10876145657822	0.37	0.000195619586596551	0.679675973819866	0.735359976992246	0.00116475611148244	0.0341010793290861	0.676838842975207	0.161152358543247	-0.163245246316536	0.156551685939554	0.021577907863399	-0.0134065084782591
ASV133	d:Bacteria	p:Pseudomonadota	c:Alphaproteobacteria	o:Hyphomicrobiales	f:Devosiaceae	g:Devosia	unclassified	g:Devosia	20.3513482992873	0.001	9.11932490840789	0.002	43.8602438385861	0.001	2.30285810137524	0.064	8.41698196558619	0.003	12.7608903395853	0.001	2.44479027819526	0.085	2.95032120450682	0.014	2.3743143875319	0.048	3.74278471362325	0.002	1.65939497634739	0.232	3.36759216452853	0.011	3.1077134015175	0.005	2.14175658778533	0.051	2.92891366357567	0.006	2.89426738554675e-05	0.0457053534859204	0.0312609534422273	0.000261664269679463	0.0787249538093697	0.426642066420664	-0.230270646423114	0.233261174298739	0.0367890332126598	0.153310325635245	0.156102904077975
ASV134	d:Bacteria	p:Bacillota	c:Bacilli	o:Thermoactinomycetales	f:Thermoactinomycetaceae	g:Planifilum	s:fulgidum	g:Planifilum	645.350137475535	0.001	0.0233400635484458	0.884	130.771349738972	0.001	1.88373220449011	0.12	0.0696839040799082	0.805	118.28871772816	0.001	0.188768116460861	0.815	2.41306866158139	0.05	1.15063031960173	0.308	0.932179885853172	0.473	0.0819509989424648	0.928	0.774430101418085	0.549	1.26501336445134	0.294	0.438504472037283	0.846	0.288142950163123	0.955	2.89426738554675e-05	0.7265279312651	0.732428881251295	0.000261664269679463	0.11289121588902	0.873331371394938	0.700223253263903	-0.70931706174785	0.113035420119566	0.00686574411901224	-0.00790139298256421
ASV135	d:Bacteria	p:Pseudomonadota	c:Alphaproteobacteria	o:Hyphomicrobiales	f:Devosiaceae	g:Devosia	unclassified	g:Devosia	18.9490404071578	0.001	1.18568831838475	0.315	15.552641040801	0.001	1.70447777108255	0.154	0.569825179734317	0.498	13.1678685188649	0.001	0.829376013280196	0.477	1.61316378641189	0.173	1.00901050676357	0.428	1.49771763294904	0.173	0.452783544114174	0.66	0.840907686636743	0.557	1.46052988241591	0.187	0.643559986843914	0.754	0.540815670586502	0.817	2.89426738554675e-05	0.631067105567365	0.521151694936406	0.000261664269679463	0.129632157172075	0.943440860215054	0.284781624625705	-0.288480087283182	0.153172653203848	0.00778003478118634	0.0694389115091254
ASV136	d:Bacteria	p:Pseudomonadota	c:Alphaproteobacteria	o:Hyphomicrobiales	f:Rhizobiaceae	unclassified	unclassified	f:Rhizobiaceae	540.346802323324	0.001	4.79200617902138	0.031	0.127545642941629	0.875	5.603476283046	0.001	5.10985682875523	0.022	0.142080867295254	0.852	1.52473759489334	0.215	6.15437694171108	0.001	2.35983493397248	0.064	0.547482349655816	0.764	1.21513595916993	0.299	2.58746915130947	0.053	0.610260171460493	0.729	1.30921721006822	0.258	1.25783998265322	0.257	2.89426738554675e-05	0.15617821651373	0.175276848560467	0.144202473315553	0.00641381952219035	0.492523961661342	0.84090447767124	-0.851825315043594	0.0844374082272489	0.00509797457519858	0.0749953108225859
ASV137	d:Bacteria	p:Actinomycetota	c:Actinobacteria	o:Glycomycetales	f:Glycomycetaceae	g:Glycomyces	s:scopariae	g:Glycomyces	22.656138414561	0.001	0.112626114459559	0.735	5.98466973878472	0.006	6.46374667442062	0.001	0.120808325757726	0.721	5.94562242920476	0.005	0.268073051724507	0.754	6.47766734824084	0.001	1.67425404007237	0.145	2.15029220638002	0.049	0.276554587047696	0.768	1.66892842320073	0.175	2.1540079981594	0.049	0.585007807407225	0.773	0.557875972599319	0.778	2.89426738554675e-05	0.704239357808878	0.694958935510189	0.00138302727154545	0.00641381952219035	0.692306739345887	0.299520946248723	-0.303410828667538	0.152629237303952	8.97587219347591e-05	0.0192096360342742
ASV138	d:Bacteria	p:Actinomycetota	c:Thermoleophilia	o:Solirubrobacterales	f:67-14	unclassified	unclassified	f:67-14	947.271273648076	0.001	1.1221504143931	0.282	209.460154152297	0.001	3.12986836200271	0.024	0.840574712760583	0.371	203.457024844849	0.001	2.92613170435004	0.055	2.75863607380308	0.028	0.478043827649772	0.765	1.24272487237222	0.276	3.37765200828146	0.045	0.445563189150827	0.778	1.15375883517915	0.345	0.589811399637093	0.75	0.542679551145323	0.771	2.89426738554675e-05	0.578434018785173	0.498008542415406	0.000261664269679463	0.0449000478683021	1	-0.691776106793064	0.700760212076091	0.00210959098482774	0.116065930939226	-0.0187250910121541
ASV139	d:Bacteria	p:Patescibacteria	c:Parcubacteria	o:Candidatus_Kaiserbacteria	unclassified	unclassified	unclassified	o:Candidatus_Kaiserbacteria	25.8716262745449	0.001	1.7806017321507	0.208	8.08109114384055	0.001	0.362605416805689	0.854	1.67574545326857	0.215	7.90789363022328	0.002	0.42154531940527	0.664	0.365631820051278	0.838	0.589862445036316	0.691	0.913966700903559	0.494	0.387395342129046	0.706	0.549611031279748	0.747	0.87947937943622	0.531	0.452957089010892	0.847	0.415370430901632	0.885	2.89426738554675e-05	0.473926008310392	0.442647809557463	0.000261664269679463	0.341054888434215	1	0.365708731634416	-0.370458195681616	0.148810277465052	0.000363307293838602	-0.0981663444678913
ASV140	d:Bacteria	p:Actinomycetota	c:Thermoleophilia	o:Gaiellales	unclassified	unclassified	unclassified	o:Gaiellales	1309.2014285795	0.001	3.83582246425479	0.059	289.415974782035	0.001	1.54678159662003	0.212	3.26316828142935	0.081	293.867264897386	0.001	4.23069389343852	0.015	1.43883879407494	0.24	1.22677252932678	0.302	0.984688959871076	0.424	4.2227956979066	0.016	1.19246522945835	0.318	0.982774887421561	0.435	0.347047398829811	0.907	0.360557672870948	0.899	2.89426738554675e-05	0.310588114159631	0.249084167204653	0.000261664269679463	0.155326991987052	0.873331371394938	-0.69738139682456	0.706438298082022	0.00046089002022848	0.115181289324044	-0.0333731800790653
ASV141	d:Bacteria	p:Actinomycetota	c:Actinobacteria	o:Kitasatosporales	f:Streptomycetaceae	g:Streptomyces	unclassified	g:Streptomyces	41.3556916020079	0.001	0.405860765058822	0.559	12.5860510489713	0.001	1.3904507757263	0.233	0.418976611404798	0.537	13.7329795728171	0.001	0.481921235296887	0.664	1.49362860899966	0.225	0.0778365660799483	0.991	0.890452453335925	0.528	0.459084760842041	0.644	0.0999424388673165	0.982	0.864163756873918	0.543	0.209925672857856	0.971	0.191110319648569	0.982	2.89426738554675e-05	0.644841310599118	0.634289264647425	0.000261664269679463	0.16369664036424	1	0.424868156664999	-0.430385924933376	0.144569732245389	0.00470008045979217	-0.0445533907344763
ASV142	d:Bacteria	p:Verrucomicrobiota	c:Verrucomicrobiia	o:Chthoniobacterales	f:Chthoniobacteraceae	g:Candidatus_Udaeobacter	unclassified	g:Candidatus_Udaeobacter	998.901654364299	0.001	4.52176572216473	0.037	146.398304453971	0.001	2.7531515378805	0.039	4.50206435527309	0.038	143.125345193238	0.001	0.624237876301964	0.557	2.54801893954803	0.048	0.355027124784578	0.839	1.00521758023813	0.411	0.758862954187142	0.456	0.338514950598136	0.842	0.98653233704366	0.459	0.825936314814113	0.561	0.857751408441114	0.53	2.89426738554675e-05	0.210128570619362	0.192227051433539	0.000261664269679463	0.0592572382270291	1	-0.750247216583351	0.759990686928589	0.00192634068147485	0.105876281871785	-0.0449592133496201
ASV143	d:Bacteria	p:Pseudomonadota	c:Alphaproteobacteria	o:Hyphomicrobiales	f:Xanthobacteraceae	g:Bradyrhizobium	unclassified	g:Bradyrhizobium	155.898586944489	0.001	7.65949940203863	0.007	0.67652065912432	0.538	5.13178454911443	0.001	5.72977691508905	0.011	3.91874796138445	0.015	4.80821571401541	0.002	5.48452824089342	0.001	8.04676005828534	0.001	1.42231377636859	0.203	4.6546189205304	0.012	7.78446039536038	0.001	1.49870970001784	0.18	1.99867950115279	0.07	2.11905862666162	0.049	2.89426738554675e-05	0.10130216406954	0.0719662371849585	0.0933954289835525	0.00641381952219035	0.0556936416184971	-0.583122099060053	0.590695113333561	0.0238435305281758	0.128876104352026	-0.125420178559489
ASV144	d:Bacteria	p:Chloroflexota	c:Chloroflexia	o:Thermomicrobiales	f:JG30-KF-CM45	unclassified	unclassified	f:JG30-KF-CM45	683.754741708665	0.001	0.521898471167661	0.474	57.9775799635391	0.001	0.885015935477563	0.504	0.847676734328857	0.363	53.3236771337386	0.001	0.365969070425226	0.691	1.15791301509851	0.33	2.52281817628463	0.033	0.211058165731213	0.98	0.114146232692612	0.892	2.50195996482729	0.052	0.331866533125577	0.932	0.318511136307036	0.927	0.159502647032091	0.986	2.89426738554675e-05	0.57393743691929	0.601622511916584	0.000261664269679463	0.253490527014424	0.353676307007786	0.800917783064303	-0.811319312714489	0.0937966594925344	0.00868412619243643	0.0174268054225109
ASV145	d:Bacteria	p:Bacillota	c:Bacilli	o:Thermoactinomycetales	f:Thermoactinomycetaceae	g:Kroppenstedtia	unclassified	g:Kroppenstedtia	493.617894753587	0.001	1.50134346217603	0.228	93.3607673293789	0.001	1.47514003611436	0.219	0.883439899447773	0.356	85.9527897630235	0.001	4.22143331620156	0.025	2.19981480539394	0.063	0.270700129455451	0.899	0.918404861245201	0.512	2.73580013894443	0.089	0.309090011432971	0.881	1.5721456406018	0.146	0.166226716438217	0.98	0.252364404691602	0.95	2.89426738554675e-05	0.568698844927724	0.457217208614642	0.000261664269679463	0.158311182640779	1	0.693395607498074	-0.702400745257789	0.113881428106085	0.0102669548684846	-0.0423821989598256
ASV146	d:Bacteria	p:Pseudomonadota	c:Gammaproteobacteria	o:Pseudomonadales	f:Moraxellaceae	g:Acinetobacter	s:baumannii	g:Acinetobacter	0.880735003888744	0.311	2.72656852879301	0.126	0.704399232580129	0.629	1.98397825857211	0.07	0.862394155638087	0.346	0.133255465438332	0.9	0.702032161715639	0.565	2.58652206590299	0.013	1.97665794085204	0.057	0.144671631538561	0.992	0.135957900643842	0.888	2.56680500314811	0.021	0.227182419190591	0.963	0.140274229425922	0.994	0.226507570459044	0.973	0.00826495577064584	0.562555220376111	0.356898917820632	0.10761029277745	0.0830060739864622	0.46660577740017	-0.0755739350981501	0.0765554147747494	0.0588993490880658	0.150340021430687	0.133182535004042
ASV147	d:Bacteria	p:Pseudomonadota	c:Gammaproteobacteria	o:Lysobacterales	f:Lysobacteraceae	g:Lysobacter	unclassified	g:Lysobacter	75.6145351706725	0.001	6.23612626427251	0.012	48.6648557736328	0.001	10.3167229770751	0.001	6.68386940717543	0.007	49.5914479799263	0.001	4.69549076450098	0.009	10.126322928855	0.001	0.874113136783112	0.508	7.69651453069494	0.001	4.47111987617634	0.014	0.898012894215205	0.496	7.80622726968015	0.001	0.757601857140642	0.621	0.799303108566785	0.6	2.89426738554675e-05	0.0777059533028992	0.100681829362208	0.000261664269679463	0.00641381952219035	0.974433605415091	-0.352522589855671	0.357100805308342	0.000266304602255251	0.151596216732853	-0.0992914629890735
ASV148	d:Bacteria	p:Pseudomonadota	c:Gammaproteobacteria	o:Lysobacterales	f:Lysobacteraceae	g:Luteimonas	unclassified	g:Luteimonas	84.6677504201387	0.001	0.980126431174422	0.319	28.9731568526443	0.001	1.671119157664	0.142	1.04196635350446	0.331	28.4804475634655	0.001	0.30267715017993	0.75	1.7245456078607	0.15	2.01387681477423	0.092	0.975776142751293	0.46	0.319266548202472	0.752	2.1265933426454	0.08	0.947653127447179	0.456	1.07775591386188	0.39	1.02733250995392	0.388	2.89426738554675e-05	0.556244317889701	0.522792772468448	0.000261664269679463	0.123548797182553	0.57898105813194	0.480188365567655	-0.486424578107494	0.140040193281623	0.00134633713582156	0.0487019533830817
ASV149	d:Bacteria	p:Bacillota	c:Limnochordia	o:Incertae_Sedis	f:Incertae_Sedis	g:Hydrogenispora	unclassified	g:Hydrogenispora	344.55534641235	0.001	0.107454427346681	0.758	48.2667789156558	0.001	2.33046919811484	0.067	0.38198181581012	0.571	41.6921087403992	0.001	0.0979001325219749	0.893	1.49813814459675	0.223	0.223948294978918	0.925	1.10238916782401	0.342	0.0250707493813637	0.979	0.51998687002969	0.686	1.02885992037663	0.426	0.261480527516965	0.957	0.259482191549166	0.946	2.89426738554675e-05	0.65792664303682	0.700198675348031	0.000261664269679463	0.0812023872951558	1	0.714320256086409	-0.72359714252909	0.109977737550843	0.0145588931667949	0.0079207603362303
ASV150	d:Bacteria	p:Pseudomonadota	c:Alphaproteobacteria	o:Sphingomonadales	f:Sphingomonadaceae	g:Sphingobium	unclassified	g:Sphingobium	1.39598005364069	0.388	4.10771024325745	0.003	4.38564025072573	0.007	1.21296324338073	0.235	1.362518300225	0.376	1.12446769977294	0.419	2.60879854438646	0.029	1.80027818832035	0.071	1.2979932309182	0.244	0.565179790250912	0.862	1.20272406389304	0.384	1.39967029389013	0.199	0.77128250457721	0.69	0.779565012244655	0.693	0.877277638377658	0.602	0.0102697559445942	0.581785902209067	0.0410080484761802	0.00159957106343869	0.164527605691427	0.819142857142857	0.0900402979552093	-0.0912096524741081	0.156879633227359	0.028972116342913	0.153675374125569
ASV151	d:Bacteria	p:Chloroflexota	c:Anaerolineae	o:Aggregatilineales	f:A4b	unclassified	unclassified	f:A4b	212.024520384831	0.001	4.32318851255211	0.041	37.4692798589747	0.001	1.39867508401676	0.239	3.12491568650132	0.083	34.5475988547807	0.001	1.3425201356262	0.275	1.51131457499237	0.212	0.589865994037854	0.676	0.653157300047521	0.694	0.476339724015331	0.618	0.62733331422579	0.653	0.809395545942571	0.55	0.774242485508192	0.59	0.738540268016908	0.619	2.89426738554675e-05	0.314510840824814	0.203728208154638	0.000261664269679463	0.16604488481192	1	0.642745875499112	-0.651093224531568	0.120839712916773	0.0156506697969019	-0.0958057478756804
ASV152	d:Bacteria	p:Patescibacteria	c:Parcubacteria	unclassified	unclassified	unclassified	unclassified	c:Parcubacteria	39.8011698412283	0.001	2.45348326142601	0.121	6.09889300358419	0.005	1.47202693887844	0.23	2.36007693030453	0.129	6.05773518794427	0.004	0.405719056840595	0.697	1.42754798899188	0.248	0.36899462894627	0.828	0.725378896034675	0.639	0.402761935392188	0.668	0.361905293325313	0.826	0.721962267642888	0.59	0.478046964987887	0.826	0.479184133856113	0.816	2.89426738554675e-05	0.383902924899021	0.351744861839892	0.00116475611148244	0.162629433543149	1	0.438792206018932	-0.4444908060971	0.143552936182654	0.000325939393361215	-0.112142090839324
ASV153	d:Bacteria	p:Patescibacteria	c:Saccharimonadia	o:Saccharimonadales	unclassified	unclassified	unclassified	o:Saccharimonadales	19.1437581855703	0.001	1.32396698744662	0.259	13.0449658730812	0.001	1.01719936309763	0.387	1.39089678146825	0.226	11.5142095673242	0.001	0.923170316170307	0.409	0.850173186046161	0.502	1.3878264796849	0.257	0.72825293391195	0.627	0.939033111105344	0.396	1.48031068745259	0.205	0.65472303258696	0.733	0.900347832156602	0.486	0.912316387684832	0.505	2.89426738554675e-05	0.483631330007664	0.480934380780682	0.000261664269679463	0.218956082376976	0.835705366182923	0.294436294278052	-0.298260142255689	0.152838222843819	0.00393956363562143	0.0753143651383076
ASV154	d:Bacteria	p:Actinomycetota	c:Actinobacteria	o:Kitasatosporales	f:Streptomycetaceae	g:Yinghuangia	unclassified	g:Yinghuangia	360.732224562319	0.001	0.260469541933583	0.588	47.0151401024766	0.001	2.46541226180832	0.039	0.0529717346787456	0.814	36.0677483886854	0.001	1.16278721361968	0.339	2.76136028304346	0.033	0.647990909697185	0.584	0.93167706915501	0.466	1.87894578055885	0.16	1.04898395416667	0.391	0.739822827185795	0.625	0.641795856851536	0.702	0.760171173876474	0.611	2.89426738554675e-05	0.729316741708779	0.643681221612317	0.000261664269679463	0.0592572382270291	0.99032829150911	0.719958078315033	-0.729308183228215	0.109477781990602	0.010373451255721	-0.0237003715069394
ASV155	d:Bacteria	p:Actinomycetota	c:Actinobacteria	o:Pseudonocardiales	f:Pseudonocardiaceae	g:Pseudonocardia	unclassified	g:Pseudonocardia	477.280008571145	0.001	0.151058525303307	0.695	65.9306266092301	0.001	0.569289100869627	0.695	0.115053217914359	0.727	62.6232732116177	0.001	0.945705288034622	0.379	0.627324329304899	0.673	0.281427845196354	0.898	0.712913420466516	0.622	1.22897172281949	0.298	0.358889508188787	0.837	0.626625348590339	0.718	0.98587820351488	0.451	0.907886639511753	0.499	2.89426738554675e-05	0.705029770982422	0.68416799419936	0.000261664269679463	0.303878689777521	1	0.734792825625452	-0.744335589594614	0.10726047116967	0.00466933202557298	-0.0178914803287755
ASV156	d:Bacteria	p:Sumerlaeota	c:Sumerlaeia	o:Sumerlaeales	f:Sumerlaeaceae	g:Sumerlaea	unclassified	g:Sumerlaea	380.679491363685	0.001	3.57218802646107	0.051	47.7977044609153	0.001	1.62822523755205	0.153	3.81809997941606	0.053	44.6084513278465	0.001	4.11423575296115	0.018	1.81484873537244	0.125	2.2532360005877	0.065	0.681339275599613	0.68	4.60549735926607	0.015	2.28397552741836	0.063	0.789033630688768	0.586	0.527786683908243	0.779	0.449891399307729	0.836	2.89426738554675e-05	0.252526489723367	0.229513603000471	0.000261664269679463	0.129060202187092	0.494297553275454	0.709508445834251	-0.718722841234696	0.111552845689235	0.00613728432030364	0.0648266079695905
ASV157	d:Bacteria	p:Actinomycetota	c:Actinobacteria	o:Kitasatosporales	f:Streptomycetaceae	g:Streptomyces	unclassified	g:Streptomyces	3.54673607337591	0.057	2.66766865889226	0.109	76.3643535377576	0.001	3.05236453198695	0.017	2.00574978726371	0.182	0.746123774806405	0.476	3.61835563514942	0.046	0.433566661027747	0.76	0.949235054198063	0.425	0.308853707850929	0.937	0.432691641115828	0.647	2.43594430425405	0.061	0.613831320033404	0.728	0.214052160131615	0.968	0.555253219784217	0.771	0.00155024925367066	0.44096094312136	0.334442268404728	0.000261664269679463	0.0369998417481311	0.941783578656854	-0.106483897470281	0.107866805229636	0.108900828241261	0.117643877418791	-0.0912004507954016
ASV158	d:Bacteria	p:Verrucomicrobiota	c:Verrucomicrobiia	o:Verrucomicrobiales	f:Verrucomicrobiaceae	g:Roseimicrobium	unclassified	g:Roseimicrobium	60.956357938061	0.001	4.94207704067637	0.031	7.37202094635327	0.003	4.68335205131826	0.003	7.37888921504528	0.003	5.84089263396003	0.007	0.449050497447734	0.64	4.84849777348581	0.004	3.06700942361772	0.021	0.984227882407061	0.422	1.0406791957636	0.367	2.52221235753194	0.041	0.906397011479976	0.491	0.513017069875195	0.832	0.478099972859073	0.822	2.89426738554675e-05	0.0457053534859204	0.175276848560467	0.000719949511446729	0.0123398684337261	0.283779803646564	0.459424078998694	-0.465390625479197	0.140652464051081	0.01867903624624	-0.133773685099646
ASV159	d:Bacteria	p:Patescibacteria	c:Saccharimonadia	o:Saccharimonadales	f:LWQ8	unclassified	unclassified	f:LWQ8	195.11564139112	0.001	7.01631550542281	0.014	4.54911045493712	0.014	3.32043077979841	0.012	6.37022405952111	0.022	4.31732240019117	0.014	0.145029848762763	0.863	3.27324722531232	0.015	1.5451739300519	0.196	1.03583300209351	0.402	0.215765363026734	0.805	1.50366934688697	0.196	0.891148182436072	0.496	0.0444101488402097	1	0.025978932761389	1	2.89426738554675e-05	0.15617821651373	0.11035859265944	0.00308600228648704	0.0299901354210004	0.772376278118609	0.709473262944416	-0.718687201424213	0.111611658382851	0.00505326144620087	-0.139235230059843
ASV160	d:Bacteria	p:Bacteroidota	c:Bacteroidia	o:Chitinophagales	f:Chitinophagaceae	unclassified	unclassified	f:Chitinophagaceae	9.74671296872947	0.001	4.0169314021862	0.016	6.40371018170478	0.003	2.90390426549197	0.016	3.50706075291102	0.032	5.71531277599996	0.005	2.49667108255053	0.04	2.57073071528514	0.013	2.3213956844664	0.026	2.12854325929552	0.038	2.00653909927124	0.126	2.22989043849321	0.034	1.90982680074849	0.04	1.38427240944184	0.163	1.26197079597478	0.265	2.89426738554675e-05	0.191696239863278	0.120155269609219	0.000719949511446729	0.0355275297062505	0.313529411764706	-0.202032955248445	0.204656759862061	0.00759413654362575	0.158623597404462	-0.128157745705557
ASV161	d:Bacteria	p:Actinomycetota	c:Acidimicrobiia	o:Microtrichales	unclassified	unclassified	unclassified	o:Microtrichales	212.373294051657	0.001	5.03799506720865	0.027	52.9622774040754	0.001	1.68653425291294	0.168	5.58366827815431	0.018	48.6992937430137	0.001	1.2433109290499	0.308	1.65655303965159	0.165	0.310983615265043	0.86	1.14221617435308	0.355	1.52046233640322	0.195	0.289060127113574	0.886	0.914674239480508	0.472	0.309032276917653	0.941	0.330734140819883	0.924	2.89426738554675e-05	0.139703155938096	0.162076217908324	0.000261664269679463	0.136105465916903	1	0.60585787038885	-0.613726154419874	0.126444231642476	0.00763835253753253	0.088458587136664
ASV162	d:Bacteria	p:Bacillota	c:Bacilli	o:Bacillales	f:Bacillaceae	g:Bacillus	unclassified	g:Bacillus	123.429032361592	0.001	2.27191527874182	0.125	16.6458679488094	0.001	1.1879701688599	0.319	5.26457705462719	0.025	16.9094851133153	0.001	0.889628589007807	0.419	1.00671536377496	0.375	1.33736296451365	0.269	0.408322922144146	0.897	0.744123177046433	0.507	0.916554876865675	0.491	0.537532568820019	0.766	0.320293187941278	0.948	0.3459836918326	0.913	2.89426738554675e-05	0.168278801470889	0.356696277793202	0.000261664269679463	0.195599790453803	0.844789765319426	-0.604274103499758	0.612121819129625	0.0313849839471326	0.124529967440943	-0.0783788768057048
ASV163	d:Bacteria	p:Pseudomonadota	c:Gammaproteobacteria	o:Burkholderiales	f:Alcaligenaceae	g:Achromobacter	unclassified	g:Achromobacter	1.40237164326882	0.239	4.03509289376753	0.006	3.44933242898989	0.019	5.90468031593326	0.001	0.789217704792436	0.393	0.969138394945037	0.424	2.61367755704812	0.056	1.34742501891154	0.234	6.21917413561185	0.001	2.92633420202618	0.008	0.505656076607314	0.654	1.52747088362507	0.168	0.698794640671606	0.729	3.19648309115893	0.002	0.84600409733275	0.628	0.00638548360898482	0.588210437645969	0.0648838455889785	0.00412110297785118	0.00641381952219035	0.0556936416184971	0.0770677934993266	-0.0780686739343829	0.145001132617694	0.0676594687227577	0.130562434973762
ASV164	d:Bacteria	p:Patescibacteria	c:Parcubacteria	o:Candidatus_Adlerbacteria	unclassified	unclassified	unclassified	o:Candidatus_Adlerbacteria	91.2112185185944	0.001	6.69966979933781	0.008	1.31732321933723	0.289	1.26660019948193	0.265	6.1547149439508	0.014	1.20806132217272	0.311	0.996116419489102	0.384	1.31520555994089	0.259	1.53707647170842	0.178	1.66636462761907	0.15	1.09121821205831	0.347	1.42126625676179	0.215	1.43119962239234	0.196	0.460300553011674	0.847	0.390420061521721	0.891	2.89426738554675e-05	0.1202549207727	0.0790195683762931	0.0529604727504419	0.176203509717422	0.745017376194613	0.584997026443853	-0.592594390423643	0.129114209408643	0.00495846511457279	-0.161846505156195
ASV165	d:Bacteria	p:Bacteroidota	c:Bacteroidia	o:Cytophagales	f:Microscillaceae	g:Chryseolinea	unclassified	g:Chryseolinea	4.5262397197446	0.001	1.07941536258873	0.411	3.2037746130962	0.002	1.37950350329176	0.129	1.0905876287175	0.414	3.17731244404351	0.001	0.789060443667743	0.595	1.38173830068708	0.124	1.18689986018815	0.299	0.916730166192238	0.589	0.756995255976403	0.617	1.19507281735559	0.29	0.913312270798413	0.62	0.761820612279915	0.823	0.761253866609604	0.834	2.89426738554675e-05	0.598237050662316	0.574065597095368	0.000492714854052554	0.117366617091349	0.872724931838837	0.163543753046971	-0.165667697891737	0.157929647131226	0.000160928633107053	0.0787761722849859
ASV166	d:Bacteria	p:Pseudomonadota	c:Gammaproteobacteria	o:Methylococcales	f:Methylomonadaceae	g:Methylobacter	unclassified	g:Methylobacter	74.527932031449	0.001	3.87224604790731	0.046	16.7746987545263	0.001	1.15206981217757	0.343	2.9308220068194	0.074	15.4308140274948	0.001	0.508659724305534	0.661	1.40876352916168	0.251	1.07848433321968	0.371	1.4068568260112	0.175	0.307503913782223	0.781	1.34553510809074	0.26	1.48436465793695	0.178	0.911311078315262	0.493	0.818030382235852	0.618	2.89426738554675e-05	0.296973321186566	0.216488653077346	0.000261664269679463	0.204233676356043	0.913642620443538	0.494737346579601	-0.501162506924791	0.137961985733613	0.0146352994241807	-0.116342976979325
ASV167	d:Bacteria	p:Bacteroidota	c:Bacteroidia	o:Chitinophagales	f:Chitinophagaceae	g:Chitinophaga	unclassified	g:Chitinophaga	1.98967523225909	0.057	2.00445484612485	0.051	0.337143412696228	0.683	2.51484342989086	0.049	2.01892704394619	0.071	0.338345956705854	0.673	0.33906045843551	0.683	2.50373120497722	0.029	2.49989087613201	0.028	0.0294892836891264	0.989	0.325688601224065	0.705	2.51219486763363	0.034	0.0306615083704676	0.978	0.0295231715877857	0.987	0.0291302764682919	1	0.00155024925367066	0.292057208775031	0.229513603000471	0.115806085507926	0.0673621371289226	0.324645006016847	-0.113120031641248	0.114589122961265	0.000142447052534081	0.161159671761512	-0.112802058328751
ASV168	d:Bacteria	p:Chloroflexota	c:Chloroflexia	o:Thermomicrobiales	f:JG30-KF-CM45	unclassified	unclassified	f:JG30-KF-CM45	1.69935213317468	0.272	2.25903470987137	0.066	0.570588649739054	0.657	3.24303768814134	0.005	1.12860424510272	0.499	0.320509302717844	0.823	0.504505777380839	0.697	1.70404187531155	0.062	2.84273307729825	0.004	0.244173831155533	0.992	0.288764967275165	0.867	1.43396555776482	0.132	0.162398271533722	0.997	0.249729851576179	0.969	0.172854289774261	0.993	0.00724855931348511	0.631253949272994	0.261259519250632	0.111933571719153	0.017223422195996	0.114702380952381	0.104284412874117	-0.105638755898456	0.15773992696641	0.0220755228780723	0.119616196505524
ASV169	d:Bacteria	p:Gemmatimonadota	c:Gemmatimonadia	o:Gemmatimonadales	f:Gemmatimonadaceae	unclassified	unclassified	f:Gemmatimonadaceae	597.211689563453	0.001	5.19295637585207	0.024	61.6915632542403	0.001	7.13859059009815	0.001	4.53012755083398	0.036	59.6830333729535	0.001	0.342877722910935	0.702	7.29847830292379	0.001	4.25441111703726	0.005	0.739373780617103	0.601	0.615287314633034	0.572	4.20329900714076	0.003	0.720433775088369	0.633	0.355032154903999	0.916	0.29753590921154	0.918	2.89426738554675e-05	0.203011135970973	0.151283577798136	0.000261664269679463	0.00641381952219035	0.129502688172043	0.743824280434959	-0.753484336025023	0.105616763815894	0.00475608887387982	-0.0759330571877119
ASV170	d:Bacteria	p:Pseudomonadota	c:Gammaproteobacteria	o:Lysobacterales	f:Lysobacteraceae	g:Luteimonas	unclassified	g:Luteimonas	41.3623633666546	0.001	3.31127408219432	0.061	2.08959505754155	0.106	1.80206168756031	0.114	3.68288281301708	0.063	1.9782685572372	0.129	0.51936560131432	0.645	1.7623924139301	0.135	0.599258680744945	0.717	1.47978383009363	0.178	0.589496733368534	0.595	0.64227203068679	0.693	1.38543234980931	0.196	0.480780456438175	0.854	0.45802761996388	0.871	2.89426738554675e-05	0.274716629963076	0.253423671231852	0.0207813710304187	0.110340308606913	1	0.446382713968478	-0.452179892071965	0.142875325638787	0.0043620387289617	0.123336022101019
ASV171	d:Bacteria	p:Verrucomicrobiota	c:Verrucomicrobiia	o:Chthoniobacterales	f:Xiphinematobacteraceae	g:Candidatus_Xiphinematobacter	unclassified	g:Candidatus_Xiphinematobacter	885.27634444803	0.001	2.33220056043359	0.119	138.472421866237	0.001	4.3732482366005	0.004	2.02897521501295	0.181	139.290921656569	0.001	1.02224901275703	0.351	4.17279119873561	0.004	0.270501449554571	0.907	1.02436037206559	0.401	1.02101345294782	0.346	0.247550791312872	0.902	1.0323278942295	0.405	2.44646628959594	0.028	2.51041542645904	0.023	2.89426738554675e-05	0.44096094312136	0.348708343164372	0.000261664269679463	0.0148974636383866	1	-0.729686883479083	0.739163336511279	0.000733105553798542	0.109678828376301	-0.0319196550123532
ASV172	d:Bacteria	p:Actinomycetota	c:Acidimicrobiia	o:Microtrichales	f:Ilumatobacteraceae	g:Desertimonas	unclassified	g:Desertimonas	407.161327322	0.001	0.886997916560716	0.355	110.235822617043	0.001	3.60322548511368	0.007	2.06580134497638	0.164	49.2615070250164	0.001	1.35287964715201	0.274	3.48701965891922	0.014	1.70017760529046	0.16	0.643007335665353	0.699	1.76677339329905	0.196	1.69964603067618	0.153	0.520105962955169	0.819	0.495668078180332	0.809	0.374238115243973	0.894	2.89426738554675e-05	0.422659182531825	0.544161819237679	0.000261664269679463	0.0214607920560599	0.722060889929742	0.668983590912944	-0.677671689496229	0.115225805273856	0.0261083061186879	0.0264135631789576
ASV173	d:Bacteria	p:Pseudomonadota	c:Gammaproteobacteria	o:Burkholderiales	f:Oxalobacteraceae	g:Massilia	unclassified	g:Massilia	17.9038682209396	0.001	8.73400150565216	0.001	7.06691166942845	0.003	1.78465534049493	0.123	8.43764386395628	0.002	7.11239437954804	0.002	3.72382508977235	0.021	1.81067679264856	0.132	0.692482133528899	0.616	0.635139285934909	0.724	3.59657935320715	0.027	0.693731582239144	0.644	0.633277456960008	0.751	0.274298915891407	0.954	0.272522653096492	0.952	2.89426738554675e-05	0.0342790151144403	0.0193106683300531	0.000719949511446729	0.114406670352828	0.994112876254181	-0.287868442238452	0.291606993436354	0.00132205784174259	0.155211425377721	0.202875253151469
ASV174	d:Bacteria	p:Pseudomonadota	c:Gammaproteobacteria	o:Burkholderiales	f:Oxalobacteraceae	g:Massilia	unclassified	g:Massilia	16.4238949769386	0.001	1.22933516222014	0.312	7.45864106815929	0.002	5.19737010385837	0.001	1.43745349320171	0.269	7.93523996380803	0.001	0.419139109849512	0.69	5.63784808905612	0.001	0.493644282500919	0.779	4.0605275052365	0.002	0.624368579416566	0.605	0.588367964473503	0.73	4.57561608004947	0.001	0.451058114481819	0.879	0.473095194399722	0.859	2.89426738554675e-05	0.517068508361744	0.519011618088684	0.000492714854052554	0.00641381952219035	1	-0.248708429954061	0.251938409563854	0.000218709064289003	0.157022630805814	-0.0666329466051574
ASV175	d:Bacteria	p:Actinomycetota	c:Actinobacteria	o:Micrococcales	f:Micrococcaceae	unclassified	unclassified	f:Micrococcaceae	173.763904375403	0.001	5.13992097431947	0.024	29.511069174298	0.001	1.83156895269521	0.132	4.15501324645252	0.051	24.1668821661429	0.001	1.30356617779395	0.258	1.60971578031769	0.156	1.18261255734112	0.322	0.47963631947625	0.825	1.14285522383964	0.328	0.926336038899806	0.428	0.448799371144805	0.853	1.43046373161238	0.203	1.44154922160738	0.204	2.89426738554675e-05	0.246486703982163	0.151283577798136	0.000261664269679463	0.118548366781898	0.88667333523864	-0.620156115202896	0.628210090725012	0.00967190440485868	0.126098707431096	0.109619819136728
ASV176	d:Bacteria	p:Pseudomonadota	c:Alphaproteobacteria	o:Hyphomicrobiales	f:Rhizobiaceae	g:Ciceribacter	unclassified	g:Ciceribacter	34.110088812041	0.001	0.269096441562355	0.612	22.6417811294443	0.001	1.38015590424296	0.245	0.333618894109054	0.58	22.1021931523619	0.001	0.152334141493462	0.865	1.36691188731337	0.244	1.24884567203702	0.302	1.11504627279029	0.356	0.149213239519733	0.874	1.22952186658034	0.308	1.11126561417065	0.366	1.31289680554372	0.266	1.2397708051429	0.267	2.89426738554675e-05	0.660790123640111	0.653489287419714	0.000261664269679463	0.16834148034873	0.873331371394938	0.347096996986915	-0.351604750194538	0.149970913867021	0.000424515904651795	0.0289886254185112
ASV177	d:Bacteria	p:Actinomycetota	c:Actinobacteria	o:Micrococcales	f:Promicromonosporaceae	g:Promicromonospora	unclassified	g:Promicromonospora	267.214866308879	0.001	0.155541556129291	0.701	11.1696381246061	0.001	5.23018146658956	0.002	0.432913012731736	0.483	10.5377737705803	0.001	0.290028363863324	0.738	5.36156314943241	0.002	2.6126512788643	0.037	1.72207586977997	0.119	0.231920987356891	0.798	2.28959537128108	0.056	1.60664122251828	0.161	1.73090762856985	0.114	1.52105837048129	0.191	2.89426738554675e-05	0.625876984399602	0.68563610783342	0.000261664269679463	0.00961222289134629	0.374469537815126	0.712744584097298	-0.722001007267392	0.111052127400581	0.0053451747141009	0.0127279655271766
ASV178	d:Bacteria	p:Bacteroidota	c:Bacteroidia	o:Flavobacteriales	f:Flavobacteriaceae	g:Flavobacterium	s:suncheonense	g:Flavobacterium	24.9542756542482	0.001	0.960582150452235	0.331	15.0709969387384	0.001	1.75058246102187	0.119	1.01391154457566	0.351	14.5909150952499	0.001	0.515583399177877	0.627	2.01575442334335	0.089	1.7288999591625	0.134	1.09629031516412	0.37	0.464254138932244	0.661	1.61255430367434	0.177	1.02862376815453	0.421	2.0377037439107	0.056	1.85948904878215	0.073	2.89426738554675e-05	0.56583884387468	0.529965387172535	0.000261664269679463	0.112652339491763	0.672442708333333	0.309048950135269	-0.313062572864299	0.152081842812983	0.00395199276277728	-0.0628479214947064
ASV179	d:Bacteria	p:Pseudomonadota	c:Alphaproteobacteria	o:Hyphomicrobiales	f:Rhizobiaceae	g:Rhizobium	s:tibeticum	g:Rhizobium	46.864603017065	0.001	16.4038718520881	0.001	26.8987640986856	0.001	4.37510650616357	0.003	15.7154806313962	0.001	27.2325880029868	0.001	9.55847338977557	0.001	4.518401160498	0.005	1.37933653130942	0.249	3.62499768254313	0.004	9.32265625174348	0.001	1.41430011112147	0.224	3.62444990602715	0.003	1.35649351819519	0.216	1.31818127685421	0.254	2.89426738554675e-05	0.0223693875067042	0.0193106683300531	0.000261664269679463	0.0123398684337261	0.825288957688338	-0.324728585162345	0.328945839515103	0.000988747811073122	0.153249893237306	0.194095261619262
ASV180	d:Bacteria	p:Chloroflexota	c:KD4-96	unclassified	unclassified	unclassified	unclassified	c:KD4-96	715.612235928043	0.001	0.402829841582599	0.517	159.292988926026	0.001	2.47487281108578	0.053	0.434826073857374	0.52	161.076985356824	0.001	1.53435713377878	0.245	2.30599525251469	0.076	0.969204467059801	0.436	2.43487024945252	0.036	1.62440684534545	0.179	0.845216159618483	0.468	2.47749533512497	0.021	1.09307969177586	0.364	1.06632784730216	0.39	2.89426738554675e-05	0.637664620346793	0.618048914030292	0.000261664269679463	0.0705590836120464	0.947066876122083	-0.67560037838686	0.684374409275001	0.00145736759163101	0.118604960859783	0.0210105144808085
ASV181	d:Bacteria	p:Bacillota	c:Bacilli	o:Thermoactinomycetales	f:Thermoactinomycetaceae	g:Hazenella	unclassified	g:Hazenella	461.41499068925	0.001	0.889637388442919	0.321	63.2248372524133	0.001	3.24090376352614	0.016	0.768044785434463	0.369	60.636282275665	0.001	1.03875496545247	0.359	3.41227730982079	0.016	0.519414414593748	0.72	0.681641402385858	0.685	1.30009906356021	0.29	0.528120855560484	0.733	0.566483792711244	0.758	0.697891024057699	0.671	0.674717444542135	0.69	2.89426738554675e-05	0.577260642442711	0.524422084564008	0.000261664269679463	0.0355275297062505	1	0.72335245894238	-0.732746646720852	0.109316244116638	0.00352630577925146	-0.0358421259725279
ASV182	d:Archaea	p:Thermoproteota	c:Nitrososphaeria	o:Nitrososphaerales	f:Nitrososphaeraceae	unclassified	unclassified	f:Nitrososphaeraceae	350.777846441018	0.001	19.1577563556151	0.001	44.8494508441914	0.001	4.15595160946628	0.003	15.2350897206235	0.001	26.5237162993449	0.001	5.7613937485644	0.001	3.56822989975067	0.013	0.619118516392296	0.628	1.25894871045697	0.284	6.59995190739776	0.004	0.564874546142552	0.691	0.744852158326097	0.598	0.680491915050906	0.673	0.676152482793858	0.676	2.89426738554675e-05	0.0223693875067042	0.0193106683300531	0.000261664269679463	0.0123398684337261	0.994162565616798	0.695596456060241	-0.704630176268815	0.112791529020115	0.016641576732708	-0.166438615104002
ASV183	d:Bacteria	p:Chloroflexota	c:Anaerolineae	o:Caldilineales	f:Caldilineaceae	unclassified	unclassified	f:Caldilineaceae	615.813172360058	0.001	0.359568525659577	0.55	80.8861047511271	0.001	2.41478758597065	0.054	0.0704693580129362	0.795	74.8111724750973	0.001	0.601568160317957	0.57	2.94346290236679	0.026	0.798131596807811	0.548	1.28353761131058	0.282	0.199967451753773	0.825	1.02921919712355	0.394	1.74013890349977	0.115	0.880269033398914	0.51	0.59858576405298	0.725	2.89426738554675e-05	0.723232888002419	0.631538138401454	0.000261664269679463	0.0713920589646216	0.986555370061213	0.744247344701469	-0.753912894632657	0.105094828059891	0.0108904184800013	-0.0231911595315391
ASV184	d:Bacteria	p:Chloroflexota	c:Chloroflexia	o:Thermomicrobiales	f:JG30-KF-CM45	unclassified	unclassified	f:JG30-KF-CM45	887.602612259049	0.001	0.512943439359699	0.465	87.746583658227	0.001	2.18069448150049	0.087	0.798859499882384	0.373	82.3898795057175	0.001	0.287925498372362	0.715	3.01878304537166	0.024	1.48107175933156	0.234	0.666853787605098	0.664	0.680335073615018	0.501	1.70894141688727	0.157	0.684422280130595	0.667	0.663340219786052	0.651	0.554290217079762	0.771	2.89426738554675e-05	0.579356343557841	0.59894762173521	0.000261664269679463	0.0941108354069453	0.809838362068966	0.792668422498317	-0.802962817595697	0.095721873239963	0.0073257264038287	0.0142369856591017
ASV185	d:Bacteria	p:Actinomycetota	c:Actinobacteria	o:Glycomycetales	f:Glycomycetaceae	g:Glycomyces	unclassified	g:Glycomyces	4.59428103633801	0.043	15.6450124748751	0.001	4.0893362505724	0.022	4.78692326209933	0.005	6.71566154136547	0.007	0.866804501748278	0.426	2.29399562914594	0.097	1.24036907404419	0.26	3.10384460506304	0.01	1.59109662911159	0.161	1.01665642594894	0.354	2.32554673524857	0.053	0.119815482635415	0.992	1.1839511277389	0.316	0.0899885127301478	0.997	0.00117306151828287	0.0777059533028992	0.0193106683300531	0.00473685725724837	0.017223422195996	0.193863179074447	-0.14568906532565	0.1475811311091	0.101937303366969	0.122807303855882	0.27060069363067
ASV186	d:Bacteria	p:Pseudomonadota	c:Gammaproteobacteria	o:Enterobacterales	f:Enterobacteriaceae	unclassified	unclassified	f:Enterobacteriaceae	1.98211543701688	0.193	3.42400407569342	0.049	1.55742665854255	0.201	0.983273922759479	0.421	1.79047269809809	0.242	0.641265577751648	0.564	1.43189591095649	0.261	1.24547754159524	0.277	0.947238731530576	0.477	0.578704086617118	0.835	0.652794229202586	0.574	1.16984050256059	0.355	0.754653964686366	0.712	0.521844262305459	0.844	0.70049158806643	0.756	0.00517029977003222	0.496352542399453	0.22452743176977	0.0378169954013743	0.229451523634503	0.965519916142558	-0.11332472751567	0.114796477223666	0.0342514366408864	0.15737593017085	0.149631585034732
ASV187	d:Bacteria	p:Pseudomonadota	c:Alphaproteobacteria	o:Sphingomonadales	f:Sphingomonadaceae	g:Croceibacterium	unclassified	g:Croceibacterium	142.947466034464	0.001	4.50080677044739	0.044	18.855141139401	0.001	1.41728923505137	0.201	4.93843158956824	0.021	18.7744901525733	0.001	2.4609950796244	0.082	1.48980250282283	0.216	1.99336197491855	0.105	1.19611572640661	0.298	2.41644489856229	0.099	2.09893292484734	0.078	1.12643177275008	0.321	1.30030411107748	0.246	1.27322334481898	0.296	2.89426738554675e-05	0.152291491242998	0.211856883684329	0.000261664269679463	0.150960707572549	0.611283987915408	0.593520077656262	-0.601228130612837	0.128138423912461	0.00356559756064432	0.101599143390677
ASV188	d:Bacteria	p:Verrucomicrobiota	c:Verrucomicrobiia	o:Verrucomicrobiales	f:Verrucomicrobiaceae	g:Roseimicrobium	unclassified	g:Roseimicrobium	41.2803226079242	0.001	0.299336260209418	0.606	4.96373368282672	0.009	2.64502739466385	0.038	0.274487323542793	0.609	4.87716423131742	0.007	0.0755292058952957	0.935	2.63718974915956	0.038	1.13613353979013	0.349	0.247583217918209	0.963	0.0682012432035837	0.924	1.1284016328832	0.356	0.242337940419598	0.968	0.387332908938428	0.882	0.38392915828941	0.894	2.89426738554675e-05	0.669815621540989	0.651178591642663	0.00203068296169575	0.0584733355165295	0.90392876344086	0.446678868981992	-0.452479893254485	0.142914323122615	0.000701937768817865	-0.04088618888868
ASV189	d:Bacteria	p:Pseudomonadota	c:Alphaproteobacteria	o:Hyphomicrobiales	f:Devosiaceae	g:Devosia	unclassified	g:Devosia	1.19124160631644	0.296	2.51571721691719	0.121	4.15038818497654	0.014	12.4667750121037	0.001	0.458259442613855	0.512	0.491376204230988	0.646	0.663723621454999	0.558	1.00617170525115	0.452	2.75316298990212	0.029	2.37389370976765	0.025	0.318187292579714	0.742	0.712146613107923	0.612	0.16881284247499	0.988	0.243862511430388	0.965	0.388453275921043	0.899	0.00787721616835642	0.635538112244121	0.351744861839892	0.00308600228648704	0.00641381952219035	0.330277777777778	0.0749195676716179	-0.0758925490699506	0.131797205246805	0.0913102883594775	0.109151296937977
ASV190	d:Bacteria	p:Pseudomonadota	c:Alphaproteobacteria	o:Caulobacterales	f:Caulobacteraceae	g:Phenylobacterium	unclassified	g:Phenylobacterium	1.9089334955555	0.174	3.56084902108702	0.048	8.40156554882332	0.003	1.46128488683406	0.199	3.30448552922769	0.074	0.271794016776184	0.759	1.88435186357987	0.157	0.506450324682287	0.756	0.911897543833907	0.48	1.1671530368159	0.333	0.721945609238767	0.53	0.395423798532977	0.823	0.44122434095471	0.855	0.686849662776954	0.693	0.173723420249708	0.989	0.00466881507631011	0.296973321186566	0.22189535540246	0.000719949511446729	0.150174468550078	0.966708992506245	0.108794996541687	-0.110207918574696	0.109963794731706	0.116567425977363	0.145734930365545
ASV191	d:Bacteria	p:Bacillota	c:Bacilli	o:Bacillales	f:Bacillaceae	g:Neobacillus	unclassified	g:Neobacillus	109.655404313553	0.001	0.894539510837157	0.322	31.5326538071157	0.001	1.73357207736194	0.151	4.45641169662649	0.051	25.4718599305886	0.001	0.689277182103404	0.5	0.425210109290416	0.798	1.10313093389748	0.363	0.871005880432449	0.513	0.841864042064581	0.451	1.41527967222302	0.239	1.04035977388847	0.4	0.723307861146679	0.667	0.549467961581851	0.793	2.89426738554675e-05	0.246486703982163	0.525115573382651	0.000261664269679463	0.128118710497698	0.90990297542044	-0.536151237445123	0.543114240528826	0.062020262422229	0.121059334051165	-0.0458392702310382
ASV192	d:Bacteria	p:Pseudomonadota	c:Gammaproteobacteria	o:Salinisphaerales	f:Nevskiaceae	g:Stenotrophobium	unclassified	g:Stenotrophobium	289.135192659605	0.001	77.7369661347829	0.001	51.2681576955694	0.001	13.8200361508146	0.001	77.3534060816253	0.001	51.0958779440489	0.001	12.1447682861873	0.001	13.8400936990394	0.001	8.37430042752977	0.001	6.04501437465635	0.001	12.1925302664116	0.001	8.3475768737583	0.001	6.01236999080516	0.001	2.82868572214467	0.018	2.83040842512198	0.012	2.89426738554675e-05	0.0223693875067042	0.0193106683300531	0.000261664269679463	0.00641381952219035	0.0556936416184971	-0.510680298384483	0.517312510051814	0.000383108923302076	0.138990486786427	-0.262035392713472
ASV193	d:Bacteria	p:Chloroflexota	c:Anaerolineae	o:Aggregatilineales	f:Aggregatilineaceae	g:Aggregatilinea	unclassified	g:Aggregatilinea	251.863470096196	0.001	0.826351229858148	0.363	74.5707439489653	0.001	0.178525539426295	0.957	1.83112208097972	0.162	65.3324782199658	0.001	8.31848378772674	0.001	0.347561013088542	0.845	2.38321348956546	0.08	0.641283589550431	0.712	5.61446796699455	0.004	1.90196579339101	0.11	0.62966736570951	0.718	1.64208819160959	0.133	1.35576349467285	0.253	2.89426738554675e-05	0.421169696939781	0.548250371247653	0.000261664269679463	0.365358647781915	0.540532959326788	0.591107531961468	-0.598784253155773	0.127003255076215	0.0196632992747355	0.0301039707548568
ASV194	d:Bacteria	p:Pseudomonadota	c:Gammaproteobacteria	o:Methylococcales	f:Methylococcaceae	g:Methylocaldum	unclassified	g:Methylocaldum	82.4837196786555	0.001	1.57819020824172	0.213	27.0773353144173	0.001	1.05496737454752	0.411	1.38345886758005	0.262	25.0410352296015	0.001	3.9452985672058	0.008	1.09709229566454	0.352	0.635604188924839	0.692	1.9043101694042	0.058	3.24045472966119	0.027	0.722902622044765	0.598	2.07521953552934	0.037	0.605917149468718	0.786	0.699003059791344	0.698	2.89426738554675e-05	0.512392504848496	0.446262672194574	0.000261664269679463	0.226109776885598	1	0.477863038000973	-0.484069051481505	0.140054690187683	0.00757747602082166	-0.0698284496396675
ASV195	d:Archaea	p:Halobacteriota	c:Methanomicrobia	o:Methanomicrobiales	f:Methanomicrobiaceae	g:Methanoculleus	s:thermophilus	g:Methanoculleus	42.2487396422501	0.001	0.398679595151859	0.539	20.2777510638719	0.001	0.65807543119112	0.657	0.811157882370992	0.392	16.7423449612482	0.001	0.128859870578872	0.877	0.621654156966152	0.703	0.0716888456773373	0.99	1.06974049812389	0.383	0.554559698878604	0.608	0.015929873751575	1	1.01864198240551	0.401	0.0901509743199008	0.998	0.089292745347238	0.999	2.89426738554675e-05	0.587426182507567	0.626995089546085	0.000261664269679463	0.293677300571688	1	0.415086075252254	-0.420476803502283	0.144181022123973	0.0189139862759882	0.0377281616613602
ASV196	d:Bacteria	p:Bacteroidota	c:Bacteroidia	o:Chitinophagales	f:Chitinophagaceae	g:Sediminibacterium	unclassified	g:Sediminibacterium	18.1480430192944	0.001	0.719256534835667	0.405	4.21763348774307	0.01	0.179210716129649	0.962	7.75996513314947	0.002	1.8085396555916	0.169	0.0682702721067873	0.947	0.555499330265024	0.733	0.482310145169219	0.757	0.88915475053513	0.518	0.762851523603643	0.483	0.69703516069653	0.613	0.495498513008943	0.811	0.155921367711219	0.989	0.126820468974949	0.987	2.89426738554675e-05	0.0342790151144403	0.571812420628207	0.00224332094146445	0.366379750383197	1	0.332236716272804	-0.336551478821802	0.141810545730625	0.0521031789172821	-0.0697771103437493
ASV197	d:Bacteria	p:Bacteroidota	c:Bacteroidia	o:Chitinophagales	f:Chitinophagaceae	g:Chitinophaga	unclassified	g:Chitinophaga	16.5088601042725	0.001	8.44183204601367	0.001	10.577093420634	0.001	3.09810753029253	0.012	9.64539796975012	0.001	9.98290024639771	0.001	5.35435710311436	0.003	2.95577443445499	0.013	2.62677641428466	0.023	3.18156121037207	0.002	5.83246349135531	0.002	2.56726544171305	0.02	3.15474815964865	0.008	3.25514780301284	0.004	3.20687598194175	0.007	2.89426738554675e-05	0.0223693875067042	0.0193106683300531	0.000261664269679463	0.0299901354210004	0.297856182795699	0.223535528772815	-0.226438587588046	0.155743519028022	0.00898616373566103	-0.161488924721183
ASV198	d:Bacteria	p:Actinomycetota	c:Thermoleophilia	o:Solirubrobacterales	f:67-14	unclassified	unclassified	f:67-14	1087.4557387251	0.001	4.76414074545986	0.033	232.061851496558	0.001	2.83362791956107	0.014	4.93870954644984	0.027	228.863343360018	0.001	1.27275910607784	0.293	2.71130328556958	0.042	0.359152130155701	0.822	1.34042221567025	0.249	1.01809329835852	0.331	0.293321141346905	0.892	1.49421465126289	0.176	0.405834190852906	0.857	0.473527969221391	0.839	2.89426738554675e-05	0.175364224690716	0.181250020127225	0.000261664269679463	0.032731169303565	1	-0.70111771091439	0.71022313573146	0.00227662482996314	0.114548817604066	-0.0418112418809649
ASV199	d:Bacteria	p:Pseudomonadota	c:Gammaproteobacteria	o:Burkholderiales	f:Oxalobacteraceae	g:Massilia	unclassified	g:Massilia	5.34423140081014	0.005	4.18718421605078	0.02	2.56062534640989	0.068	0.947082228152406	0.429	4.09488623644557	0.026	2.62622873906232	0.061	1.89197864532944	0.169	0.956661681127939	0.505	0.627671408714989	0.695	0.63814819880135	0.756	1.85141430274162	0.169	0.630358545682504	0.703	0.634738159350288	0.777	0.375441224225816	0.935	0.383808483431221	0.926	0.000140419300547517	0.171120843451286	0.136183444566419	0.0136950147814401	0.231997260839592	1	-0.181369478298295	0.183724926068403	0	0.159477892278693	0.161773458259696
ASV200	d:Bacteria	p:Bacteroidota	c:Bacteroidia	o:Cytophagales	f:Microscillaceae	unclassified	unclassified	f:Microscillaceae	208.339554845251	0.001	1.65109309927233	0.221	10.4760439213023	0.001	6.2004991014273	0.001	1.32762053938506	0.241	10.5880018348848	0.001	0.405250822247244	0.669	5.95177175124807	0.002	0.639683844443626	0.639	3.8801239648589	0.002	0.524316617627781	0.624	0.707176566784848	0.616	3.67369579051208	0.003	1.83540821825602	0.096	1.8114922798903	0.114	2.89426738554675e-05	0.495261840354511	0.452884506163946	0.000261664269679463	0.00641381952219035	0.996562803496277	0.65309477908859	-0.661576529466363	0.120347343191725	0.00264735036176971	-0.0630218276292383
ASV201	d:Bacteria	p:Chloroflexota	c:KD4-96	unclassified	unclassified	unclassified	unclassified	c:KD4-96	943.232204088886	0.001	2.38340653738716	0.127	199.11850307891	0.001	1.83910600735299	0.131	1.93156202460414	0.16	201.442919489657	0.001	2.12342162680179	0.114	1.72669049216617	0.154	0.535562502213643	0.71	1.17139552099944	0.356	2.22520964761374	0.096	0.57883421766417	0.68	1.17260175041598	0.324	0.838295404123472	0.529	0.833355333734399	0.564	2.89426738554675e-05	0.418911867876611	0.356961087351764	0.000261664269679463	0.11814804677325	1	-0.697079595379141	0.706132577137312	0.000552632074663978	0.115229881848264	-0.0304773997118823
ASV202	d:Bacteria	p:Pseudomonadota	c:Gammaproteobacteria	o:Burkholderiales	f:Oxalobacteraceae	g:Massilia	unclassified	g:Massilia	5.11710219591104	0.003	1.46537694018	0.274	1.24177902023961	0.342	1.81650973554955	0.094	1.5225813723364	0.273	1.28219280555137	0.317	0.564318892359474	0.641	1.82160557836208	0.081	0.758953734656987	0.673	0.601683504513585	0.866	0.572183344825964	0.675	0.759604329471352	0.617	0.600363241922116	0.846	0.352357848203071	0.961	0.355046843017576	0.949	8.48716383811995e-05	0.518964047052199	0.491894869719691	0.0617578013989908	0.0981382756622097	1	-0.182741603457642	0.185114871035014	0	0.159435859738613	-0.0967173938270158
ASV203	d:Bacteria	p:Pseudomonadota	c:Alphaproteobacteria	unclassified	unclassified	unclassified	unclassified	c:Alphaproteobacteria	421.670382489414	0.001	4.76833974805528	0.036	12.2966759534734	0.001	1.70737720547286	0.142	4.19286135059468	0.05	12.8757175618252	0.001	0.146685777734465	0.855	1.73801720629743	0.162	1.80868605638235	0.133	2.89187181502213	0.013	0.111050920324366	0.896	1.81692177218585	0.143	2.61737831981104	0.023	0.403949781701304	0.893	0.400785768396812	0.868	2.89426738554675e-05	0.244850107960288	0.188914144238219	0.000261664269679463	0.123548797182553	0.668468961919666	0.797131240293723	-0.807483594063771	0.0949473979323571	0.00385458251406571	-0.0902530531217006
ASV204	d:Bacteria	p:Myxococcota	c:Polyangiia	o:Polyangiales	f:BIrii41	unclassified	unclassified	f:BIrii41	14.726927869059	0.001	2.03467297815415	0.157	7.92961636339749	0.001	5.75771148894857	0.001	4.6450954543154	0.019	5.16089465803753	0.003	0.862174425935297	0.483	6.66057125993122	0.001	1.02349445969529	0.41	0.894905879138759	0.525	2.2349210925257	0.087	0.633392519434767	0.697	1.09551000164468	0.386	0.330949277028224	0.957	0.120272925699079	0.998	2.89426738554675e-05	0.14443642508179	0.392335132733767	0.000261664269679463	0.00641381952219035	0.932345999527968	0.251647661374102	-0.254915812820519	0.152964190757699	0.0245543315950838	-0.094992023943745
ASV205	d:Bacteria	p:Bacteroidota	c:Bacteroidia	o:Chitinophagales	f:Chitinophagaceae	g:Chitinophaga	unclassified	g:Chitinophaga	9.64086112466129	0.004	7.41165122395608	0.003	11.6466015792246	0.001	0.238983885744739	0.953	1.32268947847092	0.266	4.61220310267787	0.005	3.63428182797095	0.026	1.84818239249547	0.119	0.623088162801272	0.7	0.0819394740996084	1	0.385330654290054	0.704	1.30308233409311	0.257	1.18734696353697	0.308	0.372632896688456	0.901	0.814290724919747	0.591	0.000112702798102955	0.515720107990385	0.0410080484761802	0.000261664269679463	0.364445868787018	1	-0.221118371542969	0.223990038705865	0.104572950144959	0.117391103043276	0.195985245600783
ASV206	d:Bacteria	p:Actinomycetota	c:Actinobacteria	o:Mycobacteriales	f:Nocardiaceae	g:Nocardia	unclassified	g:Nocardia	256.933733091921	0.001	54.9983630692761	0.001	24.8717037262067	0.001	20.8764247215206	0.001	55.9669671455586	0.001	25.1345751837289	0.001	9.57484648698848	0.001	20.8296401623992	0.001	15.3014101886142	0.001	2.52359030156251	0.026	9.58650049406996	0.001	15.2413891702983	0.001	2.54982883912406	0.029	2.89865453474108	0.012	2.94679290550489	0.012	2.89426738554675e-05	0.0223693875067042	0.0193106683300531	0.000261664269679463	0.00641381952219035	0.0556936416184971	-0.511343595863979	0.517984421784291	0.000211715551682373	0.138925416648886	-0.233255218729181
ASV207	d:Bacteria	p:Verrucomicrobiota	c:Verrucomicrobiia	o:Chthoniobacterales	f:Xiphinematobacteraceae	g:Candidatus_Xiphinematobacter	unclassified	g:Candidatus_Xiphinematobacter	614.602974192963	0.001	0.842482777075903	0.376	109.803082389154	0.001	1.70509406322714	0.167	0.736814038186376	0.402	102.964296045234	0.001	1.80677149757479	0.165	1.46490522896197	0.209	0.552257614146918	0.716	0.62640513295354	0.686	1.82492747885619	0.155	0.685125452495419	0.585	0.629349206536842	0.728	1.04138149468551	0.403	1.30240798793488	0.247	2.89426738554675e-05	0.591752572647531	0.557050267589566	0.000261664269679463	0.13559846314503	1	-0.710735007530208	0.719965332303328	0.00342741194778997	0.112917592010711	-0.0215477889674703
ASV208	d:Bacteria	p:Verrucomicrobiota	c:Verrucomicrobiia	o:Chthoniobacterales	f:Chthoniobacteraceae	unclassified	unclassified	f:Chthoniobacteraceae	54.2479807871841	0.001	22.2395545588268	0.001	9.69785424060627	0.001	9.55246657408721	0.001	22.3752629285509	0.001	9.62989548084427	0.001	4.11213188026211	0.013	9.5309800315697	0.001	1.89562576646106	0.107	4.11320102153206	0.002	4.1746322759668	0.012	1.94068361799823	0.095	4.08778799259907	0.001	0.987326677202027	0.447	1.00490125148875	0.433	2.89426738554675e-05	0.0223693875067042	0.0193106683300531	0.000261664269679463	0.00641381952219035	0.616092362344583	-0.360541865414788	0.365224227303291	0.000401075840479412	0.151089033196071	-0.228284108485824
ASV209	d:Bacteria	p:Actinomycetota	c:Actinobacteria	o:Streptosporangiales	f:Thermomonosporaceae	g:Actinomadura	s:sputi	g:Actinomadura	273.663553773037	0.001	9.68442275474859e-05	0.99	56.5657205105214	0.001	1.20836075123866	0.317	0.0058964521000644	0.931	53.7297405406978	0.001	0.200887861097723	0.797	1.28887299919202	0.278	0.664238195531311	0.634	0.392983290017854	0.893	0.401415710162415	0.677	0.489748385429883	0.728	0.37615607767826	0.896	0.298826130304978	0.925	0.23474590892188	0.964	2.89426738554675e-05	0.755669852246847	0.75732952237188	0.000261664269679463	0.194801957863643	0.995318854725883	0.657100232826502	-0.665634002083989	0.119654180652944	0.00607792338184081	-0.00418649097664182
ASV210	d:Bacteria	p:Actinomycetota	c:Actinobacteria	o:Micrococcales	f:Promicromonosporaceae	g:Cellulosimicrobium	unclassified	g:Cellulosimicrobium	44.0957285487618	0.001	0.887284751379263	0.362	8.16413864119329	0.001	6.4130721208941	0.001	0.424334087758249	0.557	6.98236412818178	0.001	0.0927809131252741	0.935	3.40969600422091	0.004	0.0783716005594879	0.993	0.944204383585068	0.519	0.0659311643984563	0.952	0.0400292876712867	0.997	0.726705672656203	0.658	0.10273526505539	0.995	0.167055280564631	0.995	2.89426738554675e-05	0.652972904757527	0.548214649711857	0.000261664269679463	0.00641381952219035	1	0.433423038205372	-0.439051908831416	0.142946211420904	0.0174400850462303	0.058913204924856
ASV211	d:Bacteria	p:Pseudomonadota	c:Alphaproteobacteria	o:Caulobacterales	f:Caulobacteraceae	g:Caulobacter	unclassified	g:Caulobacter	13.9559806841241	0.001	1.62110233064086	0.233	5.81401240426763	0.001	1.37313352539092	0.22	1.30722459655972	0.299	5.18397116890872	0.002	2.23089024325767	0.071	1.57314494370523	0.133	0.178656120121309	0.991	0.513899747000879	0.883	1.99236711675278	0.09	0.222619417961928	0.977	0.55340895799394	0.881	0.852614259180962	0.597	1.00612437393075	0.465	2.89426738554675e-05	0.537218129616844	0.461412860146798	0.000261664269679463	0.158780674488799	1	-0.274513779769346	0.278078893792325	0.00712222969042404	0.155697877164512	0.0955845776583877
ASV212	d:Bacteria	p:Bacteroidota	c:Bacteroidia	o:Chitinophagales	f:Chitinophagaceae	g:Chitinophaga	unclassified	g:Chitinophaga	12.7911445264752	0.001	0.15446490092639	0.707	6.41541645213612	0.002	2.9855141281562	0.024	0.135587830020204	0.743	6.35124722096751	0.001	0.0208676219063791	0.982	3.00289209844423	0.013	3.94627408368905	0.008	1.27991777135479	0.22	0.0322650819867044	0.972	3.9495890734936	0.009	1.26181750927807	0.283	1.76598839212059	0.089	1.76376225212997	0.086	2.89426738554675e-05	0.709071289091391	0.687085457133987	0.000492714854052554	0.0449000478683021	0.171288888888889	0.23200127611017	-0.235014279696016	0.155670907571438	0.000697941940580531	-0.0271982329883922
ASV213	d:Bacteria	p:Chloroflexota	c:Anaerolineae	o:Caldilineales	f:Caldilineaceae	unclassified	unclassified	f:Caldilineaceae	262.858816099497	0.001	0.0504619439582307	0.811	56.5519074294222	0.001	1.73842007217893	0.161	0.0660424477520273	0.791	54.1488457421971	0.001	2.46512899282328	0.096	1.79758339503625	0.154	0.461779939121392	0.786	0.433464021247835	0.87	2.07132863244717	0.138	0.41916668519546	0.813	0.434226025994057	0.868	0.653016494247195	0.677	0.52330127924653	0.791	2.89426738554675e-05	0.722167127791962	0.711519214173609	0.000261664269679463	0.132779493135195	1	0.641134110032959	-0.649460527046374	0.121973689396982	0.00422775323019982	0.00467143110495211
ASV214	d:Bacteria	p:Gemmatimonadota	c:Gemmatimonadia	o:Gemmatimonadales	f:Gemmatimonadaceae	unclassified	unclassified	f:Gemmatimonadaceae	640.046558529308	0.001	28.3966382600923	0.001	91.6303052367252	0.001	0.952317566734221	0.419	27.2214518175302	0.001	88.4618824996715	0.001	1.26079992796763	0.307	1.28186854022368	0.28	2.22263503593775	0.072	0.863657367210031	0.505	1.22475605694353	0.307	2.3023470345375	0.058	0.801461450050956	0.59	0.938782056884278	0.453	0.85302606715821	0.512	2.89426738554675e-05	0.0223693875067042	0.0193106683300531	0.000261664269679463	0.228877836084675	0.518863126402393	0.719441611887653	-0.728785009444636	0.109973331525269	0.00399296032932977	-0.156308718936381
ASV215	d:Bacteria	p:Cyanobacteriota	c:Vampirivibrionia	o:Vampirovibrionales	unclassified	unclassified	unclassified	o:Vampirovibrionales	7.53166249193862	0.001	1.44550776930811	0.326	5.1067613453681	0.005	1.40074238537154	0.186	1.41503482591286	0.337	5.1094593395515	0.003	0.879518244908365	0.523	1.40378325752633	0.216	0.759331416425123	0.656	1.24266427277287	0.248	0.943419881320994	0.509	0.749201367956813	0.648	1.28088876492959	0.237	0.691967942646248	0.764	0.702937787467316	0.766	2.89426738554675e-05	0.558376246201485	0.52739694968435	0.00116475611148244	0.144579213553622	1	-0.204026702153738	0.206676399584306	0.000276966282993262	0.158741405827444	0.0908114797822696
ASV216	d:Bacteria	p:Nitrospirota	c:Nitrospiria	o:Nitrospirales	f:Nitrospiraceae	g:Nitrospira	unclassified	g:Nitrospira	355.088722588958	0.001	0.1528238858968	0.678	81.3312706306225	0.001	1.04672742556871	0.426	0.565293683278463	0.471	86.6579822316461	0.001	0.773987534630347	0.44	0.850107000134586	0.505	2.11300096266656	0.083	1.02293408009026	0.409	0.431121644768175	0.647	2.31183977381659	0.053	1.26210061826842	0.271	1.18903323614939	0.312	1.25272896666808	0.285	2.89426738554675e-05	0.620314813533031	0.679156761671378	0.000261664269679463	0.230891747052946	0.550003438789546	-0.640282412027934	0.648597768028297	0.00923525784100868	0.123404692232679	0.0183171994202996
ASV217	d:Bacteria	p:Chloroflexota	c:Chloroflexia	o:Thermomicrobiales	f:AKYG1722	unclassified	unclassified	f:AKYG1722	854.348453610664	0.001	0.0916781594552747	0.742	103.445099269185	0.001	2.77426350331918	0.039	0.282046053945283	0.609	96.8437038681379	0.001	2.1373401753168	0.131	3.89910815854257	0.007	0.711653951081218	0.589	0.920247856471555	0.478	2.21522908417097	0.12	0.834953470943523	0.509	1.10526061108489	0.351	1.23738488666166	0.308	0.857757072282222	0.534	2.89426738554675e-05	0.669815621540989	0.697152659356414	0.000261664269679463	0.0592572382270291	0.99032829150911	0.766788181585834	-0.776746469658377	0.100830512585836	0.010295062639787	0.00137400163952172
ASV218	d:Bacteria	p:Bacteroidota	c:Bacteroidia	o:Cytophagales	f:Microscillaceae	g:Ohtaekwangia	unclassified	g:Ohtaekwangia	32.7725932812981	0.001	0.379677932433066	0.547	23.4982812331218	0.001	2.6621723763077	0.038	0.4774604511782	0.525	22.8584425911546	0.001	0.292582931307434	0.757	2.55850858393589	0.042	0.918700229960514	0.456	2.76651237706826	0.011	0.345771676985188	0.69	0.900405960478615	0.485	2.72528462833293	0.016	0.997006469614629	0.478	0.971069413127946	0.445	2.89426738554675e-05	0.639453909191895	0.630672823871705	0.000261664269679463	0.0584733355165295	0.955953002610966	0.325621699354582	-0.329850552592954	0.151225426716921	0	0.0326698184527041
ASV219	d:Bacteria	p:Bacillota	c:Bacilli	o:Bacillales	f:Bacillaceae	g:Geobacillus	unclassified	g:Geobacillus	426.42756762625	0.001	8.16933204243152e-05	0.992	90.1726779318499	0.001	1.66156805189028	0.156	0.229554504404598	0.616	74.0537955357129	0.001	0.0282445911508783	0.965	2.06180004093395	0.08	0.497405969920257	0.751	1.56938467027635	0.163	0.389995884705484	0.667	0.263311107511151	0.883	1.68826500071504	0.131	0.631042741895109	0.703	0.637033090593716	0.72	2.89426738554675e-05	0.673313940812957	0.757595498573957	0.000261664269679463	0.130890033036781	1	0.68076406132082	-0.689605153026285	0.115528113055908	0.0135434124351233	-0.00396999704988594
ASV220	d:Bacteria	p:Bacillota	c:Bacilli	o:Bacillales	f:Bacillaceae	g:Peribacillus	unclassified	g:Peribacillus	0.286022422032806	0.837	0.253290661757347	0.85	1.11721822736733	0.375	1.23648819288567	0.288	2.18167071381769	0.088	1.63983123034808	0.159	1.48119542084967	0.212	1.404868961042	0.184	1.51724632112009	0.106	0.754519989763728	0.759	0.86628624044615	0.528	1.50054849369985	0.141	0.68945052332841	0.807	0.723413371244497	0.775	0.672500275790226	0.806	0.0217916620340719	0.322083795993713	0.723305867853354	0.0671951497502244	0.184326512301451	0.613399399399399	-0.0428149260655896	0.0433709640664415	0.152834776211758	0.0478898773667796	0.0401647632763481
ASV221	d:Bacteria	p:Actinomycetota	c:Actinobacteria	o:Kitasatosporales	f:Streptomycetaceae	g:Kitasatospora	unclassified	g:Kitasatospora	174.337575098196	0.001	12.5132657462664	0.002	3.54321395382206	0.03	7.41061540951824	0.001	13.478832498511	0.001	3.85313300840755	0.022	5.89480521250271	0.003	7.84978601162398	0.001	1.70552127265584	0.146	4.9244886382009	0.001	6.69619124398335	0.002	1.72004668260895	0.155	5.5454244574123	0.001	0.632848511470963	0.704	0.670260213260785	0.672	2.89426738554675e-05	0.0223693875067042	0.0312609534422273	0.00635312880921937	0.00641381952219035	0.693643984220907	-0.59088126774507	0.598555050443058	0.00131001674754519	0.130178168663766	-0.154876747860371
ASV222	d:Bacteria	p:Bacillota	c:Bacilli	o:Bacillales	f:Bacillaceae	g:Bacillus	unclassified	g:Bacillus	615.831463907276	0.001	0.431365883815531	0.507	86.2015022004438	0.001	1.15415851835048	0.312	0.22893459847173	0.625	80.9512531766138	0.001	1.48382945035852	0.229	1.14533904927145	0.364	0.957630300028143	0.418	1.14602852999511	0.344	2.21279986554584	0.124	0.977088686947637	0.443	1.33169150286713	0.283	1.6887726179531	0.126	1.41198206481219	0.23	2.89426738554675e-05	0.677649295716714	0.612210478541168	0.000261664269679463	0.193104714837185	0.937047463936715	0.736887055296269	-0.746457017053363	0.106748377277673	0.00718235821083786	-0.0247819373744236
ASV223	d:Bacteria	p:Pseudomonadota	c:Gammaproteobacteria	o:Lysobacterales	f:Rhodanobacteraceae	g:Dokdonella	unclassified	g:Dokdonella	48.1546484148788	0.001	1.51718028190419	0.226	30.3085522367213	0.001	0.440053712382844	0.795	2.53842473609634	0.116	28.0915839467318	0.001	1.24669472652453	0.271	0.617354534048473	0.655	0.420852755117565	0.806	0.7479676751465	0.595	1.60454915836653	0.204	0.279085881930892	0.878	0.814045752085947	0.581	0.331695237696314	0.917	0.2986719311838	0.947	2.89426738554675e-05	0.370373006773358	0.455584582739513	0.000261664269679463	0.327601476447561	1	0.398456143276462	-0.403630898383949	0.145640450580072	0.0169301587292821	-0.0729508308004846
ASV224	d:Bacteria	p:Chloroflexota	c:Anaerolineae	o:Caldilineales	f:Caldilineaceae	unclassified	unclassified	f:Caldilineaceae	786.121117493943	0.001	0.77544338540308	0.379	116.405380621847	0.001	2.13717516757823	0.087	0.621411426490158	0.424	109.922453975242	0.001	0.175930513208674	0.83	2.1864152732081	0.071	0.575042664741558	0.663	0.587753737800492	0.745	0.182156383024877	0.828	0.301352657784761	0.871	0.786894623647303	0.552	1.08452504778193	0.374	0.942245172841781	0.491	2.89426738554675e-05	0.603268508885646	0.55844260095205	0.000261664269679463	0.0941108354069453	1	0.7454400465818	-0.755121086147797	0.105211787770298	0.00675907316902713	-0.0269831009483368
ASV225	d:Bacteria	p:Gemmatimonadota	c:Gemmatimonadia	o:Gemmatimonadales	f:Gemmatimonadaceae	g:Gemmatimonas	unclassified	g:Gemmatimonas	586.467908302432	0.001	2.42305799938762	0.122	79.6887790028508	0.001	4.3791719648002	0.005	2.6260175162301	0.102	81.9720929126518	0.001	1.59574134022913	0.214	4.55696948482117	0.006	0.767967578854063	0.546	0.569065447384054	0.758	1.63062612021668	0.202	0.736451580100068	0.572	0.566922091248269	0.74	2.72168953250449	0.017	2.67339741829217	0.024	2.89426738554675e-05	0.347714208564157	0.35240632398446	0.000261664269679463	0.017223422195996	0.986555370061213	-0.721239746376262	0.7306064963292	0.00113925633060357	0.111164320455616	0.0520334838122754
ASV226	d:Bacteria	p:Actinomycetota	c:Actinobacteria	o:Kitasatosporales	f:Streptomycetaceae	g:Streptomyces	s:thermovulgaris	g:Streptomyces	657.220980994648	0.001	0.41551446222141	0.528	155.688528743558	0.001	2.11687126288978	0.101	0.0543186568379556	0.795	140.347665826005	0.001	0.47917551790546	0.618	3.02396212338693	0.022	0.205946908936601	0.929	0.965179644587834	0.432	1.78144405390378	0.176	0.268325031066984	0.888	0.75604772209915	0.616	0.612083016532493	0.703	0.928765071593872	0.478	2.89426738554675e-05	0.723232888002419	0.62223126057238	0.000261664269679463	0.102378912177285	1	0.680062729460824	-0.688894712960316	0.115819086507383	0.0118297758214049	-0.0205024589533761
ASV227	d:Bacteria	p:Actinomycetota	c:Thermoleophilia	o:Gaiellales	unclassified	unclassified	unclassified	o:Gaiellales	973.878877934174	0.001	0.698550341470632	0.405	207.824638086704	0.001	2.53950662826165	0.046	0.549447646813571	0.472	209.956057830905	0.001	3.48285514147408	0.025	2.35662245435191	0.058	0.997688196193621	0.438	1.08052390077619	0.384	3.59155106330074	0.035	0.969634036121155	0.433	1.06941774679649	0.384	0.540064599245768	0.765	0.515264126955091	0.812	2.89426738554675e-05	0.620969109621076	0.571812420628207	0.000261664269679463	0.0650644689233908	0.947066876122083	-0.695911515387117	0.704949327275261	0.000894515429306728	0.11541696029741	-0.0152361116828707
ASV228	d:Bacteria	p:Verrucomicrobiota	c:Verrucomicrobiia	o:Chthoniobacterales	f:Chthoniobacteraceae	g:Candidatus_Udaeobacter	unclassified	g:Candidatus_Udaeobacter	581.596305627663	0.001	3.32235499940291	0.066	81.5589332302141	0.001	1.1588601044026	0.344	2.70084838527094	0.123	80.7960805250521	0.001	0.361006977174039	0.701	1.08982603421122	0.351	0.231195826872936	0.915	0.369107252683369	0.901	0.32810137139865	0.727	0.241912900567958	0.912	0.371363234737042	0.904	0.474578870998002	0.832	0.543834640089561	0.763	2.89426738554675e-05	0.378208003970286	0.261259519250632	0.000261664269679463	0.204526655017706	1	-0.740474336429858	0.750090886253622	0.00287787548598533	0.107684639600531	-0.050418469911668
ASV229	d:Bacteria	p:Pseudomonadota	c:Gammaproteobacteria	o:Pseudomonadales	f:Pseudomonadaceae	g:Pseudomonas	unclassified	g:Pseudomonas	8.9411891158995	0.001	0.82959592292029	0.407	5.6276570917214	0.002	1.99252341750739	0.075	0.832052248407398	0.409	5.23746794516078	0.001	0.642238789547528	0.598	1.98935885819512	0.067	0.336914196366858	0.869	2.14760476536757	0.039	0.664379852904022	0.575	0.45322481983282	0.806	2.05718895475176	0.04	0.326910231946073	0.953	0.323217352510622	0.952	2.89426738554675e-05	0.594492601348668	0.572863301177276	0.000492714854052554	0.0864458022432622	1	0.216559735814878	-0.21937219991637	0.156185149886679	0.00466251954298208	0.0647532441971012
ASV230	d:Bacteria	p:Pseudomonadota	c:Alphaproteobacteria	o:Hyphomicrobiales	f:Rhizobiaceae	g:Brucella	unclassified	g:Brucella	3.66481239139226	0.034	1.66490296769835	0.223	3.69198135107004	0.021	6.43735664926878	0.001	3.88878155753211	0.039	2.45522371923545	0.078	0.908753082555883	0.44	1.48182488917657	0.219	0.701490088409892	0.617	1.13395616290999	0.35	2.07370639672286	0.141	2.07115743774873	0.067	0.999361732371507	0.442	0.591767936366447	0.769	0.855072955019399	0.586	0.000929668583432321	0.212640959737883	0.45417786724707	0.0045359613591302	0.00641381952219035	0.994112876254181	0.135830863416881	-0.137594900604113	0.153173462076544	0.0417280464475201	-0.0923092265489589
ASV231	d:Bacteria	p:Pseudomonadota	c:Gammaproteobacteria	o:Burkholderiales	f:Methylophilaceae	g:Methylobacillus	unclassified	g:Methylobacillus	107.648204066911	0.001	0.0828424467435693	0.79	10.1529198529876	0.001	2.80596929593739	0.028	0.212342186954837	0.648	10.6262059980803	0.001	0.192493468232764	0.827	3.04036260318752	0.026	1.02251826790249	0.411	2.41543780162816	0.029	0.197219350347408	0.827	0.953929477815185	0.442	2.0266962698665	0.063	1.33049142954019	0.238	1.24325532340298	0.269	2.89426738554675e-05	0.684720640467754	0.708969942208893	0.000261664269679463	0.0488524914978582	0.932930669800235	0.567254428891734	-0.574621369526692	0.130984952495852	0.00858644741259148	0.0113683907443083
ASV232	d:Bacteria	p:Verrucomicrobiota	c:Verrucomicrobiia	o:Chthoniobacterales	f:Chthoniobacteraceae	g:Candidatus_Udaeobacter	unclassified	g:Candidatus_Udaeobacter	904.44446094621	0.001	10.1268176609923	0.005	154.6268851288	0.001	2.74127297105894	0.042	9.94904399389189	0.002	155.300607600621	0.001	0.658454714849712	0.512	2.54724897655898	0.039	0.560445066295401	0.705	1.48839914122394	0.181	0.636386525182835	0.528	0.563682237091384	0.694	1.43912067913309	0.192	0.816190077710409	0.532	0.842908897497121	0.527	2.89426738554675e-05	0.0342790151144403	0.0572953895507071	0.000261664269679463	0.0618950537867333	1	-0.72265871125709	0.732043889325364	0.00102249276209657	0.11091795818988	-0.0707308520920364
ASV233	d:Bacteria	p:Pseudomonadota	c:Alphaproteobacteria	o:Hyphomicrobiales	f:Rhizobiaceae	unclassified	unclassified	f:Rhizobiaceae	68.1387067938142	0.001	0.766216807250693	0.389	9.7762240341867	0.001	20.805957293512	0.001	0.580341867634302	0.511	9.34502964599461	0.001	0.902840670070816	0.441	19.5990788814239	0.001	0.0537244738557512	0.991	2.81316797700144	0.005	0.8103213169665	0.481	0.0422695347519319	0.998	2.49931602940395	0.009	2.2850611061401	0.026	2.071814108311	0.041	2.89426738554675e-05	0.635255300918647	0.56361240424527	0.000261664269679463	0.00641381952219035	1	-0.391115189915799	0.396194607966654	0.00471685452588853	0.148958520514915	0.045890735773564
ASV234	d:Bacteria	p:Patescibacteria	c:Saccharimonadia	o:Saccharimonadales	unclassified	unclassified	unclassified	o:Saccharimonadales	72.0602116801842	0.001	11.053911005704	0.003	9.33081992922742	0.001	9.678899762505	0.001	11.688966590489	0.001	9.70560151435057	0.001	1.43977080274063	0.215	9.99599371146063	0.001	3.5539535217603	0.009	3.17341589261559	0.01	1.5255554687602	0.225	3.52111461754537	0.011	3.449865864704	0.005	0.603231228298607	0.746	0.603349709852155	0.761	2.89426738554675e-05	0.0223693875067042	0.0410080484761802	0.000261664269679463	0.00641381952219035	0.182557894736842	-0.423155794627761	0.428651324428122	0.000289712292040406	0.146667597840044	-0.164019341015859
ASV235	d:Bacteria	p:Actinomycetota	c:Actinobacteria	o:Pseudonocardiales	f:Pseudonocardiaceae	g:Amycolatopsis	unclassified	g:Amycolatopsis	82.2991362949281	0.001	3.65797179816405	0.052	42.0518418534644	0.001	6.61394776153831	0.001	3.81506963441727	0.056	41.1248901710862	0.001	2.00131334333193	0.153	6.46848995839423	0.001	0.0945614061947247	0.98	4.99031909306924	0.002	1.97191255369505	0.158	0.117621038938745	0.977	5.01613107065263	0.002	0.0719246175023226	1	0.0834634084403682	0.997	2.89426738554675e-05	0.259311423905109	0.232153208988088	0.000261664269679463	0.00641381952219035	1	-0.409980410522709	0.415304831438588	0.00396678455909265	0.147613813898531	-0.0826830852134593
ASV236	d:Bacteria	p:Actinomycetota	c:Actinobacteria	o:Propionibacteriales	f:Nocardioidaceae	g:Kribbella	unclassified	g:Kribbella	197.132830192187	0.001	0.184307212817867	0.652	6.13206113126484	0.004	4.36349724321856	0.001	0.12385457107779	0.716	6.01454649965195	0.006	0.290737232993851	0.76	4.3042886584337	0.004	0.936131002790455	0.444	0.853399877108425	0.55	0.301969099413486	0.772	0.907495884681037	0.489	0.874637307118821	0.52	0.0773064786420793	0.996	0.0724413114439784	0.998	2.89426738554675e-05	0.703116505233212	0.668525084134228	0.000943941072810058	0.00641381952219035	0.951076033792797	0.714354418273144	-0.723631748380588	0.110896399149643	0.00155034468752403	-0.0257593420850599
ASV237	d:Bacteria	p:Actinomycetota	c:Thermoleophilia	o:Gaiellales	f:Gaiellaceae	g:Gaiella	unclassified	g:Gaiella	621.919678793154	0.001	0.00402267254703975	0.955	121.256752111284	0.001	1.75644433081837	0.16	0.0399172761468245	0.848	118.842967944737	0.001	2.09455727498187	0.116	1.65177777705053	0.141	0.56894353450326	0.678	1.10188956814049	0.367	2.17417748854544	0.108	0.598739788409606	0.653	1.13023371932978	0.313	0.460281912370971	0.842	0.479970557515745	0.842	2.89426738554675e-05	0.737643167349836	0.750188947870849	0.000261664269679463	0.132437022568755	1	-0.699035510559647	0.708113893813668	0.00244768093327185	0.114886136251888	0.00595858078721202
ASV238	d:Bacteria	p:Planctomycetota	c:Planctomycetes	o:Pirellulales	f:Pirellulaceae	g:Pir4_lineage	unclassified	g:Pir4_lineage	59.74695990811	0.001	0.0502060815257322	0.839	27.6509982448445	0.001	0.472755636559907	0.766	0.0270801208033975	0.887	27.1048972379355	0.001	0.0149811451358255	0.986	0.491294605249316	0.75	0.346448239184947	0.871	0.0399863594089393	1	0.0131976377779957	0.983	0.340951564108973	0.836	0.0414359997526497	1	0.117194733019633	0.994	0.112666499948783	0.997	2.89426738554675e-05	0.744455346157997	0.720073365729536	0.000261664269679463	0.320980220976962	1	0.457597695080815	-0.463540522289657	0.142010071402462	0	-0.0169604352561133
ASV239	d:Bacteria	p:Acidobacteriota	c:Blastocatellia	o:Blastocatellales	f:Blastocatellaceae	unclassified	unclassified	f:Blastocatellaceae	78.0115305234516	0.001	0.0635108556177637	0.819	11.6375286890802	0.001	5.32772188265889	0.002	0.0442099856185828	0.848	11.5102924427493	0.001	0.0261697988154766	0.976	5.35746216162873	0.001	1.2577826348576	0.302	2.16034992167076	0.051	0.0221809720908787	0.974	1.2699383263399	0.296	2.13480390194013	0.052	0.429757546867509	0.861	0.417627827209861	0.869	2.89426738554675e-05	0.737643167349836	0.713308116329138	0.000261664269679463	0.00961222289134629	0.873331371394938	0.496136920234597	-0.50258025686102	0.138583393788652	0.000783178017115303	-0.0162291597331005
ASV240	d:Bacteria	p:Myxococcota	c:Polyangiia	o:Polyangiales	f:Eel-36e1D6	unclassified	unclassified	f:Eel-36e1D6	255.421686587448	0.001	6.09284750863236	0.021	58.2037962452569	0.001	4.53207755898633	0.006	6.47448610770076	0.01	55.7787310983343	0.001	3.69129937172663	0.024	4.58628135568028	0.001	0.831836605322212	0.512	1.47848895386705	0.202	3.68420668663455	0.03	0.717199642242713	0.615	1.43871412842028	0.191	0.568690955704843	0.764	0.467721721320538	0.825	2.89426738554675e-05	0.0965354271801709	0.140117079711117	0.000261664269679463	0.0193786525670457	0.977242472266244	0.606365228835792	-0.614240101937556	0.126538547710317	0.00416587133527511	0.0888568662995666
ASV241	d:Bacteria	p:Chloroflexota	c:Dehalococcoidia	o:S085	unclassified	unclassified	unclassified	o:S085	356.049487429445	0.001	1.97999276217214	0.168	54.9874887308876	0.001	0.302870364279506	0.891	1.88936578325769	0.186	52.6557896880726	0.001	0.0605936106687062	0.937	0.329203426124738	0.866	0.284278384386546	0.899	0.463262042984979	0.842	0.019558517524167	0.98	0.290712858288147	0.863	0.475454853995799	0.797	0.231744428923756	0.967	0.264433636877301	0.939	2.89426738554675e-05	0.445982419442278	0.402859619458506	0.000261664269679463	0.350424674925489	1	0.709920941181332	-0.719140693664206	0.111558126824225	0.00455493241462646	-0.0569023861301963
ASV242	d:Bacteria	p:Actinomycetota	c:Actinobacteria	o:Mycobacteriales	f:Mycobacteriaceae	g:Mycobacterium	unclassified	g:Mycobacterium	116.517640258582	0.001	20.5463957752896	0.001	12.7136361596753	0.001	20.9490464138801	0.001	20.8761355027846	0.001	12.7322274109231	0.001	2.92022396592235	0.051	20.5456946318926	0.001	2.01224332010044	0.093	4.47137745053559	0.001	2.77769507433193	0.063	1.95329558474453	0.093	4.36308424950565	0.001	0.484205791279974	0.824	0.472362391012364	0.828	2.89426738554675e-05	0.0223693875067042	0.0193106683300531	0.000261664269679463	0.00641381952219035	0.582231968810916	-0.449817826849927	0.455659616809017	0.0016443008651139	0.144513685584711	-0.18639145264388
ASV243	d:Bacteria	p:Actinomycetota	c:Actinobacteria	o:Kitasatosporales	f:Streptomycetaceae	g:Streptomyces	unclassified	g:Streptomyces	10.6237139530905	0.001	11.2175095284	0.001	10.7626671842863	0.001	0.816587421447902	0.53	6.16381994059403	0.008	6.0937615948021	0.001	5.34841792747904	0.003	3.06599202379338	0.007	0.769423251167571	0.58	0.60277269905134	0.77	3.0498509409779	0.043	1.31769280781776	0.267	1.07172206717558	0.409	0.47805566363317	0.851	0.909574285157527	0.518	2.89426738554675e-05	0.084379114127853	0.0193106683300531	0.000261664269679463	0.260493456655351	0.99032829150911	-0.217414422986897	0.220237986921792	0.0397817350271435	0.153046715082451	0.222751344422649
ASV244	d:Bacteria	p:Pseudomonadota	c:Gammaproteobacteria	o:Lysobacterales	f:Lysobacteraceae	g:Pseudoxanthomonas	unclassified	g:Pseudoxanthomonas	8.98347426326843	0.001	0.75953234350461	0.487	7.31850684001213	0.001	2.2252810013997	0.022	0.184391789426672	0.803	6.28246504906403	0.001	0.512185843234206	0.736	2.45126369159181	0.018	1.0950523419065	0.386	2.37265453638949	0.016	0.301959794363532	0.861	1.55075912002144	0.128	2.45373829514597	0.006	1.26793894815541	0.231	1.28231195136537	0.233	2.89426738554675e-05	0.726227752970495	0.60600472045792	0.000261664269679463	0.0427244247914395	0.919661226508408	0.202484572202589	-0.205114241971453	0.155096657462495	0.0229724583472507	0.0568832543781633
ASV245	d:Bacteria	p:Actinomycetota	c:Actinobacteria	o:Pseudonocardiales	f:Pseudonocardiaceae	g:Kutzneria	unclassified	g:Kutzneria	12.9133540530837	0.001	8.37648373091038	0.001	8.51408649407457	0.001	5.55217540136671	0.001	8.61310514411238	0.001	8.82881374316263	0.001	5.83451586779573	0.003	5.43370818742988	0.001	3.09755352603301	0.007	3.20928898415225	0.009	5.644493508699	0.002	3.05008029011845	0.01	3.2267938497386	0.003	2.29645253748923	0.026	2.32748617552924	0.024	2.89426738554675e-05	0.0223693875067042	0.0193106683300531	0.000261664269679463	0.00641381952219035	0.157950819672131	-0.197299758300661	0.199862092824046	0.000880908310212637	0.158967138001239	-0.157755722153224
ASV246	d:Bacteria	p:Pseudomonadota	c:Gammaproteobacteria	o:Pseudomonadales	f:Moraxellaceae	unclassified	unclassified	f:Moraxellaceae	2.00603433257697	0.054	1.94086978188333	0.256	0.336117475694182	0.828	2.4712234307546	0.049	1.94337831099317	0.218	0.33383205050774	0.744	0.325669464235417	0.772	2.46514339745726	0.031	2.49572179568293	0.028	0.0519609105696799	0.99	0.32437266434093	0.782	2.5124479238175	0.021	0.0499613178443401	0.983	0.0484871409801544	0.996	0.0497882818587165	0.991	0.001469616989793	0.476707106824798	0.479634176838445	0.137021928746741	0.0673621371289226	0.324645006016847	-0.113648310964234	0.115124263054678	0.000189852252088327	0.161149649091935	-0.110935394176192
ASV247	d:Bacteria	p:Actinomycetota	c:Actinobacteria	o:Kitasatosporales	f:Streptomycetaceae	g:Streptomyces	unclassified	g:Streptomyces	19.4656250789551	0.001	0.530617632729434	0.725	0.215884410633	0.973	1.36365619013396	0.188	0.485394637345611	0.766	0.228702166600932	0.972	0.407596207169945	0.876	1.4176502108284	0.159	1.22463395675297	0.285	1.5452314402194	0.049	0.368719021736692	0.901	1.16881614595599	0.331	1.57949124899513	0.037	0.735015800543161	0.816	0.809532671028704	0.715	2.89426738554675e-05	0.71669270469959	0.692591107950668	0.158393129580108	0.145385384047601	0.859998434074538	-0.331509964852412	0.335815289071275	0.000974161327162933	0.152859927096428	0.056279552267834
ASV248	d:Bacteria	p:Verrucomicrobiota	c:Verrucomicrobiia	o:Chthoniobacterales	f:Chthoniobacteraceae	g:Candidatus_Udaeobacter	unclassified	g:Candidatus_Udaeobacter	839.988040828649	0.001	8.71665159506161	0.004	156.083805544997	0.001	3.2410605850179	0.013	8.29076609654054	0.007	150.837761490788	0.001	0.123811336416283	0.869	2.91093746762753	0.028	0.705981940713229	0.599	1.17070592751094	0.351	0.119349271170899	0.885	0.886929774479684	0.488	1.18002295431291	0.335	1.01021491576718	0.432	1.28608622019174	0.251	2.89426738554675e-05	0.0777059533028992	0.0494876788390514	0.000261664269679463	0.0314272877855158	0.990622210779265	-0.710030266725509	0.719251439020645	0.00243261358943555	0.113062948400898	-0.0679159995093832
ASV249	d:Bacteria	p:Acidobacteriota	c:Vicinamibacteria	o:Vicinamibacterales	unclassified	unclassified	unclassified	o:Vicinamibacterales	324.274435841389	0.001	4.29990969044168	0.04	23.7971366353841	0.001	2.6991572775263	0.036	3.96553283513998	0.051	22.4791178767774	0.001	1.9699263427003	0.163	2.65132273787548	0.038	2.35758142015287	0.069	1.60649540182282	0.18	2.3636759775388	0.108	2.28505018808153	0.086	1.46379992275271	0.202	0.749714188692777	0.639	0.737151160664961	0.63	2.89426738554675e-05	0.246486703982163	0.200671687388593	0.000261664269679463	0.0568688269753059	0.50982745398773	0.726391676267413	-0.735825334400756	0.108756886234264	0.00440540262743678	-0.0891953700146176
ASV250	d:Bacteria	p:Gemmatimonadota	c:Gemmatimonadia	o:Gemmatimonadales	f:Gemmatimonadaceae	unclassified	unclassified	f:Gemmatimonadaceae	612.441172411813	0.001	3.57638746616649	0.054	67.85038237934	0.001	8.2623389537441	0.001	3.31607075819877	0.07	66.8018764778281	0.001	1.28072987241657	0.287	8.42535253515065	0.001	4.3106316699208	0.003	1.19041391614662	0.316	1.51815249740876	0.222	4.31552576003015	0.005	1.14552762835626	0.33	1.14499676695279	0.335	1.12645619518615	0.355	2.89426738554675e-05	0.289714202644124	0.237023067921253	0.000261664269679463	0.00641381952219035	0.0986518771331058	0.730072708574256	-0.739554172321973	0.108170116298257	0.00248927118466465	-0.0601174077575932
ASV251	d:Bacteria	p:Pseudomonadota	c:Alphaproteobacteria	o:Hyphomicrobiales	f:Rhizobiaceae	unclassified	unclassified	f:Rhizobiaceae	15.5643318939991	0.001	1.45788398484491	0.257	10.5219864961739	0.001	0.537622638462158	0.79	2.25001389740463	0.134	8.36563315979745	0.001	0.82292983813611	0.507	0.432794513716582	0.851	0.690821570799102	0.679	0.614364812807767	0.802	1.26325259899588	0.301	0.463318811014303	0.829	0.48621105235902	0.882	0.933798367136199	0.488	0.713484968895202	0.722	2.89426738554675e-05	0.390926640454043	0.479906417393538	0.000261664269679463	0.32643196621775	1	0.284349120914193	-0.288041966640351	0.153083727639176	0.00975110476652615	-0.0888758892190251
ASV252	d:Bacteria	p:Actinomycetota	c:Actinobacteria	o:Micrococcales	f:Intrasporangiaceae	g:Terrabacter	unclassified	g:Terrabacter	163.068661642259	0.001	0.236696124012489	0.62	14.7587628561952	0.001	2.40874477560689	0.058	0.250874008178616	0.633	14.8079617816819	0.001	3.2095800616241	0.039	2.41761967383681	0.037	0.651068697962426	0.645	0.74223812360772	0.609	3.26038609874752	0.035	0.64024231055442	0.626	0.755235443390393	0.609	0.411538896721875	0.882	0.406780124456194	0.89	2.89426738554675e-05	0.680938715468138	0.656938340808717	0.000261664269679463	0.0746646059474877	0.998853549110719	-0.650311997690266	0.658757608049879	0.000434522452210091	0.12234688124294	0.0302334971082358
ASV253	d:Bacteria	p:Pseudomonadota	c:Gammaproteobacteria	o:Lysobacterales	f:Lysobacteraceae	g:Luteimonas	unclassified	g:Luteimonas	185.446498505991	0.001	0.0201522922418471	0.892	39.6265385009595	0.001	2.66605963866695	0.038	0.0980657480511827	0.773	39.4536583836567	0.001	0.151184054747757	0.868	2.79094314135276	0.021	3.87537538164914	0.002	0.944067600129653	0.483	0.0854017044326134	0.91	3.90466275858548	0.007	0.960188372967725	0.458	3.30548613916462	0.004	3.22375862581887	0.009	2.89426738554675e-05	0.717410202510387	0.73397518936467	0.000261664269679463	0.0584733355165295	0.0783333333333333	0.574459682105996	-0.581920197458022	0.130371701368299	0.00418379041463586	0.00363779071239051
ASV254	d:Bacteria	p:Actinomycetota	c:Actinobacteria	o:Micrococcales	f:Promicromonosporaceae	g:Cellulosimicrobium	unclassified	g:Cellulosimicrobium	11.0868504588176	0.001	1.12277736093319	0.362	3.52971503229062	0.001	1.16205611365498	0.292	0.894341645234482	0.541	3.4158994659165	0.002	0.539998825173296	0.814	0.808568107540106	0.685	1.1735944010223	0.301	0.660000401077286	0.9	0.446304394061405	0.876	0.887424375160913	0.592	0.639856058647167	0.902	0.721132665397491	0.831	0.679553438598034	0.888	2.89426738554675e-05	0.647125781940717	0.548214649711857	0.000261664269679463	0.185934272495337	0.873271604938271	0.256991304128743	-0.260328853533013	0.154544796564426	0.00558109252353981	0.0800157429728979
ASV255	d:Bacteria	p:Pseudomonadota	c:Gammaproteobacteria	o:Burkholderiales	f:B1-7BS	unclassified	unclassified	f:B1-7BS	568.378193336589	0.001	2.08102153875189	0.166	129.981680885425	0.001	2.47648509318578	0.047	2.78318659158467	0.117	120.941016214538	0.001	1.87467533641963	0.155	3.22517347130207	0.022	1.25273247503201	0.306	1.8906723547635	0.107	1.66484587931363	0.217	0.886661288316	0.479	2.25869994586555	0.043	1.14500645210519	0.331	0.782077620496873	0.615	2.89426738554675e-05	0.371165068539904	0.401227091514627	0.000261664269679463	0.0658874187279555	0.873331371394938	0.667421358382395	-0.676089168231517	0.117933982971989	0.00946599666646029	0.034917408882636
ASV256	d:Bacteria	p:Pseudomonadota	c:Alphaproteobacteria	o:Hyphomicrobiales	unclassified	unclassified	unclassified	o:Hyphomicrobiales	139.92352773129	0.001	28.9602593118459	0.001	63.8747774437144	0.001	11.3803535853035	0.001	29.6130229376679	0.001	63.9372510109824	0.001	16.4423103664738	0.001	11.4874553737203	0.001	2.06880663462326	0.082	7.43903839760479	0.001	16.1497117034541	0.001	2.03665365494354	0.087	7.40063078724493	0.001	1.67560390042768	0.117	1.60318855519923	0.131	2.89426738554675e-05	0.0223693875067042	0.0193106683300531	0.000261664269679463	0.00641381952219035	0.547519057519058	-0.404816987427331	0.410074350900413	0.00210515291488448	0.148034859568833	-0.181312081756359
ASV257	d:Bacteria	p:Pseudomonadota	c:Alphaproteobacteria	o:Sphingomonadales	f:Sphingomonadaceae	g:Sphingomonas	unclassified	g:Sphingomonas	0.557282874187399	0.468	1.03400035743673	0.341	4.24789276247939	0.014	2.5770686890818	0.036	0.453138424157129	0.505	0.0686704404167483	0.95	0.565122662703787	0.593	0.530112383643766	0.745	2.90205357792449	0.021	0.945160138006717	0.506	1.37742045700736	0.279	0.840055868921402	0.517	0.271845365360816	0.947	0.641206128713742	0.717	0.754840214495988	0.656	0.0123466861354144	0.632757851029871	0.536908223987745	0.00308600228648704	0.0568688269753059	0.283779803646564	-0.0586804987963068	0.0594425831962588	0.130722348057306	0.0931953622141514	0.0804894438653333
ASV258	d:Bacteria	p:Chloroflexota	c:Dehalococcoidia	o:S085	unclassified	unclassified	unclassified	o:S085	385.181197653909	0.001	1.4687663077205	0.234	97.5597265228954	0.001	2.16895606131412	0.08	1.6817313187733	0.193	99.2604794576882	0.001	2.41717846345853	0.089	2.04486142715113	0.115	0.638643111106417	0.626	2.19407067140514	0.06	2.40551828184944	0.097	0.627233037072	0.635	2.1716553260763	0.058	0.530089885247643	0.78	0.519796359277612	0.793	2.89426738554675e-05	0.453082936617244	0.462640096189019	0.000261664269679463	0.0899766115465562	0.994162565616798	-0.63141284997128	0.639613016854024	0.000424791837327756	0.124974799347507	0.0432652647150403
ASV259	d:Bacteria	p:Acidobacteriota	c:Vicinamibacteria	o:Vicinamibacterales	unclassified	unclassified	unclassified	o:Vicinamibacterales	835.207159421604	0.001	0.00557577217231315	0.941	144.593313020869	0.001	6.39318870001707	0.002	2.18964268254471e-05	0.996	146.059211004812	0.001	2.64749448988678	0.077	6.10051464451489	0.001	0.959388320167141	0.406	1.57336877315217	0.171	2.77849542685552	0.071	0.968017492191148	0.418	1.56196475555502	0.181	0.844486706313801	0.524	0.874845292010776	0.49	2.89426738554675e-05	0.767393360630617	0.747742880869065	0.000261664269679463	0.00961222289134629	0.931383333333333	-0.711944104521806	0.721190131853259	0.000296005215103137	0.112766111978478	0.00290848995227154
ASV260	d:Bacteria	p:Pseudomonadota	c:Alphaproteobacteria	o:Sphingomonadales	f:Sphingomonadaceae	g:Novosphingobium	unclassified	g:Novosphingobium	626.047593776117	0.001	10.529778589952	0.001	159.649111658052	0.001	1.62781300223259	0.162	11.1303006190267	0.004	147.240580475244	0.001	4.2352338719377	0.018	2.40151068249286	0.047	0.421427403748157	0.795	0.643927264805073	0.736	5.36968512486422	0.004	0.545123698460125	0.703	1.05161450370862	0.375	0.969313443072904	0.434	0.642648821729136	0.7	2.89426738554675e-05	0.0559868980319025	0.0193106683300531	0.000261664269679463	0.133179877691943	1	0.656945194402632	-0.665476950174095	0.119559538360566	0.00810202522687363	0.0813928650161488
ASV261	d:Bacteria	p:Pseudomonadota	c:Gammaproteobacteria	o:Burkholderiales	f:Oxalobacteraceae	g:Massilia	unclassified	g:Massilia	5.59580191709808	0.001	5.42496274645263	0.004	3.37845948149072	0.014	0.911128568841792	0.467	5.36269531088058	0.002	3.33047314159352	0.022	3.20187617573398	0.019	0.92752534117103	0.518	0.933700894651003	0.523	0.458959604261791	0.927	3.27561412331139	0.018	0.920701235084234	0.525	0.486644016646654	0.888	0.44807984395364	0.917	0.463932928228992	0.903	2.89426738554675e-05	0.0342790151144403	0.0494876788390514	0.00308600228648704	0.243604196059815	0.981707578414183	-0.178831230848208	0.181153714365717	0.000987068514842322	0.159551649545606	0.177326614184372
ASV262	d:Bacteria	p:Patescibacteria	c:Saccharimonadia	o:Saccharimonadales	unclassified	unclassified	unclassified	o:Saccharimonadales	92.3695981843737	0.001	14.4262870342435	0.001	11.0377487295593	0.001	8.4714237554443	0.001	14.7866667685296	0.001	11.4530707522251	0.001	2.41988907620416	0.093	8.45572947420579	0.001	4.07112156527855	0.006	0.938064447722634	0.459	2.50060717739115	0.09	4.08685445601844	0.005	0.999805195342346	0.411	0.611269608496679	0.743	0.632461309716783	0.722	2.89426738554675e-05	0.0223693875067042	0.0193106683300531	0.000261664269679463	0.00641381952219035	0.145251256281407	-0.476567015203454	0.482756197219083	0.000596093642959891	0.142203202389715	-0.184890531671754
ASV263	d:Bacteria	p:Pseudomonadota	c:Gammaproteobacteria	o:Burkholderiales	f:Oxalobacteraceae	g:Massilia	unclassified	g:Massilia	2.24818152921548	0.001	1.65232386373015	0.025	1.13223469437683	0.29	1.109692431989	0.334	1.63651615960408	0.035	1.14093479615122	0.263	0.878125919888971	0.503	1.1098746420316	0.341	1.09684415483427	0.341	0.871353614673997	0.754	0.90804712031966	0.448	1.09734238374367	0.348	0.880308606671325	0.715	0.910859268153821	0.646	0.914413318094461	0.638	2.89426738554675e-05	0.199960921500902	0.155571880408356	0.053118738747261	0.201523789882208	0.901876200933297	-0.11887101488614	0.120414794300246	6.7403960122303e-05	0.161048623506386	0.102786907976053
ASV264	d:Bacteria	p:Actinomycetota	c:MB-A2-108	unclassified	unclassified	unclassified	unclassified	c:MB-A2-108	765.591501493221	0.001	0.0880146373800267	0.751	187.043757387914	0.001	2.01398507789584	0.086	0.158968077226298	0.696	188.269559125321	0.001	1.53976472949103	0.233	1.82431792106651	0.116	0.29624891845746	0.875	1.06569554840448	0.398	1.56495184123715	0.209	0.305133454219972	0.865	1.08546948999531	0.358	0.590607865231439	0.743	0.641919529074795	0.69	2.89426738554675e-05	0.696966461488301	0.69881264631796	0.000261664269679463	0.0937849806148749	1	-0.672050274295199	0.680778199935396	0.000840735710506028	0.11915098411824	0.0102077399301731
ASV265	d:Bacteria	p:Actinomycetota	c:Thermoleophilia	o:Gaiellales	unclassified	unclassified	unclassified	o:Gaiellales	953.735966033898	0.001	9.93724994906335	0.002	188.10846887527	0.001	2.58409443329094	0.051	9.37065340552354	0.002	190.763934803487	0.001	2.16760320486589	0.105	2.31902608242987	0.065	0.556586898260944	0.68	1.15626431865154	0.351	2.23845548522428	0.112	0.573728820832453	0.692	1.16214758874259	0.314	1.10843829387733	0.364	1.15037541856927	0.356	2.89426738554675e-05	0.0342790151144403	0.0312609534422273	0.000261664269679463	0.0691669945852976	1	-0.702898482447372	0.712027034167468	0.000558189514957722	0.114277506071909	-0.0669627263278394
ASV266	d:Bacteria	p:Actinomycetota	c:Thermoleophilia	o:Gaiellales	unclassified	unclassified	unclassified	o:Gaiellales	778.45961667824	0.001	2.77061530486613	0.112	165.790290113801	0.001	2.67183308409784	0.036	2.44051768570747	0.121	168.106164025137	0.001	0.771611325094455	0.461	2.45352625443973	0.059	0.421314472523257	0.765	1.15179588948483	0.324	0.795140375552944	0.464	0.418881418489208	0.806	1.16092684076011	0.303	1.14600556274407	0.354	1.15896788064406	0.317	2.89426738554675e-05	0.375961535472519	0.338945462031977	0.000261664269679463	0.0568688269753059	1	-0.689099058408604	0.698048396829495	0	0.116512024605602	-0.0377118136862072
ASV267	d:Bacteria	p:Chloroflexota	c:Anaerolineae	o:Aggregatilineales	f:Aggregatilineaceae	unclassified	unclassified	f:Aggregatilineaceae	31.7759294420559	0.001	2.43713962378168	0.116	19.7344489907204	0.001	1.9728669984017	0.074	2.22770388021371	0.145	20.0249974353227	0.001	1.28735532443403	0.293	1.98466989770455	0.084	2.19478486961891	0.057	1.57849880209241	0.136	1.1473534808858	0.321	2.2473386044565	0.048	1.60893551043776	0.156	2.6303723568591	0.012	2.83488883203165	0.011	2.89426738554675e-05	0.400903193944836	0.344761475951209	0.000261664269679463	0.0857568897418544	0.46660577740017	-0.317651125298926	0.321776464588522	0.00110304511392252	0.153646567583771	0.0896801088873111
ASV268	d:Bacteria	p:Bacteroidota	c:Bacteroidia	o:Cytophagales	f:Microscillaceae	g:Chryseolinea	unclassified	g:Chryseolinea	64.7553646664761	0.001	1.90309203460732	0.171	9.72910916631126	0.001	1.84517974139047	0.111	2.11601394028001	0.158	9.51840422835798	0.001	0.927359890304471	0.428	1.75509765925296	0.136	1.53371071174208	0.197	0.458518615171731	0.863	0.939081018876265	0.365	1.5154663842986	0.189	0.464357887075222	0.84	0.729625925783946	0.644	0.711225395336656	0.644	2.89426738554675e-05	0.416177242200505	0.406978473921739	0.000261664269679463	0.108362794001662	0.773299554114309	0.499785149265006	-0.506275865489227	0.138237284235363	0.00120820824491503	0.0821901568624571
ASV269	d:Bacteria	p:Actinomycetota	c:Actinobacteria	o:Propionibacteriales	f:Nocardioidaceae	g:Nocardioides	unclassified	g:Nocardioides	236.842763971425	0.001	0.158658840629244	0.704	20.3725248368317	0.001	4.67475618609728	0.002	0.200244247325555	0.654	19.6074019910484	0.001	1.37613681531698	0.248	4.76714751660067	0.002	1.92442302214485	0.128	0.796537337633735	0.576	1.33811997113485	0.263	1.83260355195359	0.131	0.735870446433391	0.652	0.198235881855871	0.981	0.219338627227819	0.978	2.89426738554675e-05	0.686453652992359	0.68608819367785	0.000261664269679463	0.00961222289134629	0.657048481619606	0.687498521068583	-0.696427073290253	0.11521283503461	0.00329464247249194	0.0138010522380971
ASV270	d:Bacteria	p:Actinomycetota	c:Thermoleophilia	o:Gaiellales	f:Gaiellaceae	g:Gaiella	unclassified	g:Gaiella	404.304676486101	0.001	0.0519243967691507	0.834	94.2240445516792	0.001	2.19281441634416	0.092	0.0821372964834577	0.78	95.2711811764103	0.001	2.17079463305217	0.131	2.01202119986901	0.113	0.604221460256282	0.681	0.79621996259398	0.579	2.31375502481437	0.099	0.612005907052157	0.653	0.809943155484219	0.582	0.663836521871839	0.673	0.658804074641136	0.679	2.89426738554675e-05	0.719577431657227	0.71806166694809	0.000261664269679463	0.0971983494937186	1	-0.651949545387106	0.660416422599925	0.000540341051796682	0.122112393695146	0.0107503989180262
ASV271	d:Bacteria	p:Actinomycetota	c:Thermoleophilia	o:Gaiellales	unclassified	unclassified	unclassified	o:Gaiellales	1048.32343596924	0.001	2.28748048115891	0.132	210.162458939001	0.001	1.91205604893508	0.123	1.86344856679385	0.155	213.340947612843	0.001	0.255781520669112	0.79	1.90068450420924	0.116	2.21984955374642	0.068	1.54939010674629	0.16	0.261491276503837	0.778	2.21757523220346	0.06	1.61692601941405	0.154	0.983257180571559	0.427	1.03587875423647	0.401	2.89426738554675e-05	0.413705477541612	0.36195533696331	0.000261664269679463	0.114406670352828	0.506713070378964	-0.704977379607187	0.714132929991697	0.000928596513457458	0.113930919621965	-0.0285200925633275
ASV272	d:Bacteria	p:Planctomycetota	c:Phycisphaerae	o:Tepidisphaerales	f:WD2101_soil_group	unclassified	unclassified	f:WD2101_soil_group	167.024665492461	0.001	6.57673231757484	0.016	6.3721626828428	0.002	1.95426537000297	0.097	6.38311471763956	0.011	6.3981471439578	0.002	0.70493933713441	0.514	1.99682688830161	0.098	0.472887440216759	0.745	1.62995278941935	0.143	0.749917476676141	0.454	0.49696313348643	0.746	1.59744535893487	0.124	0.372025892769073	0.885	0.360882435317894	0.905	2.89426738554675e-05	0.10130216406954	0.120155269609219	0.000492714854052554	0.0996624266837659	1	0.680178854021997	-0.689012345632672	0.116359564200284	0.00262979336210805	-0.139319569480471
ASV273	d:Bacteria	p:Actinomycetota	c:Actinobacteria	o:Propionibacteriales	f:Nocardioidaceae	unclassified	unclassified	f:Nocardioidaceae	352.393886372107	0.001	0.0349099909993361	0.818	76.3953324953345	0.001	0.862638737427471	0.5	0.0206643419491969	0.883	74.9555185924809	0.001	8.78799207526346	0.001	0.829165756921385	0.515	0.888480833605994	0.493	1.19801972902314	0.305	7.91838639464561	0.003	0.831306936357029	0.535	1.22010179315907	0.322	0.742570095142557	0.638	0.755515683791528	0.597	2.89426738554675e-05	0.744041845041036	0.713308116329138	0.000261664269679463	0.252459804238369	0.971182784706604	-0.645880695227424	0.654268756204403	0.00262293555149764	0.122947154450125	0.0105633167293261
ASV274	d:Bacteria	p:Actinomycetota	c:Actinobacteria	o:Micromonosporales	f:Micromonosporaceae	g:Micromonospora	unclassified	g:Micromonospora	255.982572269358	0.001	0.00760579939616995	0.929	84.4296301141963	0.001	0.633976986467	0.653	0.229707482167289	0.633	67.7414561262931	0.001	5.20085201610627	0.012	1.15285333090697	0.336	2.5404780653342	0.055	0.769603806886371	0.583	8.19933830731773	0.001	2.44325520049977	0.05	1.68373296551812	0.15	2.67056742691936	0.016	2.02066479362654	0.066	2.89426738554675e-05	0.680938715468138	0.745020095816097	0.000261664269679463	0.292430381069516	0.458016421780467	-0.575200311210022	0.58267044512184	0.022532780307632	0.130067810670555	0.000685137368827148
ASV275	d:Bacteria	p:Chloroflexota	c:Chloroflexia	o:Thermomicrobiales	f:JG30-KF-CM45	unclassified	unclassified	f:JG30-KF-CM45	834.780338215093	0.001	0.805384972367874	0.373	196.375179712437	0.001	1.77609315727608	0.133	0.691111247868869	0.394	195.426494800172	0.001	0.0329769830006448	0.973	1.59362592665113	0.188	0.616946790972789	0.655	0.557250644349814	0.773	0.0267995310450477	0.981	0.597038958337434	0.703	0.582122314100883	0.758	1.01369745923303	0.43	1.03466265246513	0.397	2.89426738554675e-05	0.588636259543851	0.555423984195738	0.000261664269679463	0.119033457148677	1	-0.681869044641698	0.690724486779902	0.00170093793772199	0.117635161267106	-0.0158226789063229
ASV276	d:Bacteria	p:Planctomycetota	c:Planctomycetes	o:Planctomycetales	unclassified	unclassified	unclassified	o:Planctomycetales	270.743609242581	0.001	0.706616156227008	0.419	52.682435565583	0.001	3.60056640471469	0.004	0.923792524658034	0.319	49.2158861361754	0.001	0.0457239988216556	0.951	3.92280844748629	0.006	0.322856787227923	0.861	2.80234513030574	0.014	0.0671956108672574	0.922	0.398304812494666	0.82	3.00887325834454	0.005	1.23512351468804	0.286	1.13028196029079	0.345	2.89426738554675e-05	0.549932772397065	0.577831526818529	0.000261664269679463	0.0148974636383866	1	0.634256963671706	-0.642494067096014	0.122764221641015	0.0073920446154293	0.0288510524892082
ASV277	d:Bacteria	p:Actinomycetota	c:Actinobacteria	o:Kitasatosporales	f:Streptomycetaceae	g:Streptomyces	unclassified	g:Streptomyces	312.333504889019	0.001	1.69017377513899	0.204	57.2055039251063	0.001	1.94090939269455	0.103	1.66656475204057	0.188	51.2324365034535	0.001	5.40287043366583	0.007	2.02877823459018	0.085	3.15826087454802	0.019	0.442357031412279	0.84	5.74717894474343	0.006	3.34236284207064	0.01	0.466644917887577	0.823	1.60645667449698	0.149	1.70060154156624	0.125	2.89426738554675e-05	0.447877170452764	0.438869512604496	0.000261664269679463	0.103393968724063	0.271207407407407	-0.65060424719361	0.659053653001319	0.00618354615218127	0.12214544553519	-0.0437402094453482
ASV278	d:Bacteria	p:Pseudomonadota	c:Alphaproteobacteria	o:Hyphomicrobiales	f:Xanthobacteraceae	unclassified	unclassified	f:Xanthobacteraceae	1092.1974415742	0.001	0.680389163384811	0.408	262.8695529155	0.001	7.07103460222321	0.003	0.527427793914129	0.446	263.684006452118	0.001	0.418762328067912	0.67	7.08788666597044	0.001	0.726951240777858	0.604	1.89005134325784	0.085	0.667290202754684	0.502	0.812404818246846	0.524	2.11096514438141	0.058	1.01204075583407	0.421	1.18488616161612	0.333	2.89426738554675e-05	0.610858897533245	0.573576934709486	0.000261664269679463	0.0123398684337261	0.991741649625085	-0.676137875490066	0.684918886860067	0.0022865882903887	0.118509309842431	-0.0125782124080861
ASV279	d:Bacteria	p:Planctomycetota	c:Planctomycetes	o:Planctomycetales	f:Rubinisphaeraceae	g:SH-PL14	unclassified	g:SH-PL14	24.4252193882729	0.001	0.717036571088231	0.407	0.547234680847899	0.586	0.240094243896304	0.932	1.53420593031625	0.23	0.277418169730647	0.752	0.0021769114547862	0.999	0.202741259002579	0.944	0.85911187966295	0.491	0.472251913651735	0.831	0.0665379186129678	0.937	1.13825752387687	0.344	0.448827446968161	0.848	0.0471411814416024	1	0.135371982005693	0.993	2.89426738554675e-05	0.486010693745832	0.572863301177276	0.100885149199154	0.359602755961989	0.970417435897436	0.402910931196409	-0.408143540692467	0.145852577824005	0.0112865479035631	-0.0726130005082329
ASV280	d:Bacteria	p:Actinomycetota	c:Actinobacteria	o:Streptosporangiales	f:Thermomonosporaceae	g:Actinomadura	s:sputi	g:Actinomadura	300.756738478777	0.001	0.932376922258142	0.331	66.3641884907381	0.001	1.42910976820129	0.245	1.21904916612697	0.277	62.0066452906336	0.001	0.674560409569355	0.484	1.57058097511575	0.192	0.25442793411656	0.9	0.773595302375349	0.579	1.1339799359782	0.338	0.213905309358249	0.92	0.57658104366982	0.766	0.100921225236937	0.993	0.251744614683839	0.962	2.89426738554675e-05	0.521878379727021	0.529965387172535	0.000261664269679463	0.16834148034873	1	0.652481103334293	-0.660954883897076	0.120213244420871	0.00784939411529036	0.0325261320267485
ASV281	d:Bacteria	p:Bacillota	c:Limnochordia	o:Incertae_Sedis	f:Incertae_Sedis	g:Hydrogenispora	unclassified	g:Hydrogenispora	237.574416927781	0.001	1.74186367397298	0.175	47.5053844418611	0.001	0.663226315726146	0.608	0.617237900184421	0.436	39.8437422084631	0.001	0.969720715835755	0.4	0.92173169639719	0.467	0.165659564822054	0.954	0.75321934876831	0.621	0.196006739433568	0.832	0.176594655148944	0.956	1.35779622327028	0.224	0.16105752042635	0.987	0.310857249214038	0.926	2.89426738554675e-05	0.607729767962637	0.410475806565879	0.000261664269679463	0.281209353192448	1	0.656359321410764	-0.664883468442073	0.117432195675912	0.0245706569460638	-0.0612957470170415
ASV282	d:Bacteria	p:Pseudomonadota	c:Gammaproteobacteria	o:Burkholderiales	f:Alcaligenaceae	g:Bordetella	unclassified	g:Bordetella	1.30597462419517	0.477	1.4862391482647	0.372	0.587426698637399	0.652	2.50357535207533	0.005	1.75518991252984	0.163	0.397979085664492	0.85	0.458465058910086	0.784	1.69584599475772	0.039	1.88873572918667	0.026	0.382034028053524	0.977	0.535530790793229	0.728	2.28489729820938	0.009	0.256016062035754	0.999	0.285338188507682	0.995	0.34925070862778	0.973	0.0125748283729751	0.421549271445761	0.555294261328988	0.111130320861263	0.017223422195996	0.313529411764706	0.0916391997064022	-0.0928293191831087	0.159094376998971	0.0106476406769432	0.0972485651849563
ASV283	d:Bacteria	p:Bacillota	c:Bacilli	o:Paenibacillales	f:Paenibacillaceae	g:Paenibacillus	unclassified	g:Paenibacillus	14.5219153150694	0.001	1.12705627723311	0.334	7.19578137712278	0.002	2.93554632836386	0.013	1.12560728570748	0.335	6.59718702037918	0.001	0.614353692282865	0.594	2.74052538705341	0.018	0.303944690563227	0.932	2.5731040102459	0.009	0.649243199152567	0.581	0.298671484094673	0.938	2.37711477888816	0.019	0.269810450840815	0.978	0.22817374972055	0.981	2.89426738554675e-05	0.557399895209191	0.533131532474495	0.000492714854052554	0.0314272877855158	1	0.261563640107044	-0.264960570498045	0.154378043605832	0.0045168946992662	0.0705503297910558
ASV284	d:Bacteria	p:Actinomycetota	c:Actinobacteria	o:Catenulisporales	f:Catenulisporaceae	g:Catenulispora	s:acidiphila	g:Catenulispora	50.8030102900505	0.001	23.3923330791675	0.001	13.8514805808647	0.001	21.9970649477723	0.001	23.7129809018696	0.001	13.9838392020538	0.001	10.1168682309043	0.001	21.8665473070451	0.001	11.4016500168157	0.001	4.03559149474635	0.004	9.64992120951843	0.001	11.4554252794374	0.001	4.10058570452593	0.004	3.01867946816515	0.015	3.10920242210594	0.009	2.89426738554675e-05	0.0223693875067042	0.0193106683300531	0.000261664269679463	0.00641381952219035	0.0556936416184971	-0.276837449883615	0.280432741440545	0.000780413487435798	0.155752658463304	-0.186107469876859
ASV285	d:Bacteria	p:Planctomycetota	c:Planctomycetes	o:Pirellulales	f:Pirellulaceae	g:Pirellula	unclassified	g:Pirellula	77.7049656570056	0.001	7.51657969168028	0.009	5.88055102879491	0.003	0.610262650908106	0.682	3.96711562623983	0.045	4.38594173035559	0.016	1.43936410668349	0.234	1.67229354366427	0.166	1.46064466260751	0.215	0.134799123327595	0.994	0.678408724800688	0.504	3.63665676135499	0.009	0.141897147421098	0.99	0.873530467794285	0.51	1.17091524252558	0.339	2.89426738554675e-05	0.229787604767145	0.0841163811252762	0.000719949511446729	0.300588308986331	0.789453125	0.541505050627525	-0.548537583752558	0.130978626391601	0.0290075767276274	0.165681154566823
ASV286	d:Bacteria	p:Bacteroidota	c:Bacteroidia	o:Cytophagales	f:Microscillaceae	g:Chryseolinea	unclassified	g:Chryseolinea	173.624716836505	0.001	3.638402379444	0.066	0.381334302757895	0.687	2.63167940310534	0.034	4.15623299187032	0.047	0.457422344235772	0.668	1.86704596000642	0.175	2.51910254476271	0.051	1.14823000222144	0.356	0.58483343595665	0.743	1.4787850729136	0.214	1.10327381587057	0.359	0.55256944585771	0.781	0.58749441166813	0.739	0.522533003257189	0.818	2.89426738554675e-05	0.235772738104199	0.261259519250632	0.116370341202479	0.0550042290273557	0.90742328042328	0.711649546543855	-0.720891748447022	0.111176108222298	0.006491788389842	0.0991557401174016
ASV287	d:Bacteria	p:Chloroflexota	c:Chloroflexia	o:Thermomicrobiales	f:JG30-KF-CM45	unclassified	unclassified	f:JG30-KF-CM45	429.277551298422	0.001	1.5986861485067	0.213	70.284323650749	0.001	0.740133719056408	0.564	1.77225859422752	0.188	66.2884450452641	0.001	0.347204843385772	0.671	1.11293350588562	0.35	1.06154034823626	0.364	0.672971251403488	0.657	0.492005139291886	0.616	1.09796961312831	0.337	0.714634020281787	0.631	0.488377668445904	0.813	0.43872099293863	0.85	2.89426738554675e-05	0.447877170452764	0.446262672194574	0.000261664269679463	0.269634265031818	0.90990297542044	0.70699425089504	-0.716175994413157	0.111957655046255	0.00635293707209595	0.0383596247233511
ASV288	d:Bacteria	p:Methylomirabilota	c:Methylomirabilia	o:Rokubacteriales	unclassified	unclassified	unclassified	o:Rokubacteriales	390.327269321149	0.001	1.16553507001134	0.281	85.7321206806046	0.001	1.48147185362102	0.224	1.05183611394943	0.289	86.8280673805664	0.001	0.093689612895186	0.913	1.44634007313267	0.234	0.672087078727415	0.623	1.05810858418303	0.391	0.0919869966255867	0.925	0.682371106201088	0.621	1.08483811859679	0.357	0.29194021599609	0.941	0.307842174427153	0.931	2.89426738554675e-05	0.531239632448814	0.497366772231228	0.000261664269679463	0.16054845702698	0.994162565616798	-0.66214469534435	0.670743977102069	0.000597595352702511	0.120631294241725	-0.031679515759469
ASV289	d:Bacteria	p:Pseudomonadota	c:Gammaproteobacteria	o:Lysobacterales	f:Lysobacteraceae	g:Luteimonas	unclassified	g:Luteimonas	73.7839738406395	0.001	2.66787116156132	0.12	2.13709909454597	0.12	2.41225670272147	0.047	2.91695614222115	0.095	1.96052347677883	0.152	0.25377642702459	0.79	2.37488612809991	0.055	0.570205313327362	0.698	1.90182506939223	0.062	0.369308595526718	0.703	0.654708311631085	0.653	1.68855305156452	0.134	0.267839670531714	0.958	0.255747025150503	0.956	2.89426738554675e-05	0.335914703986779	0.350372766180484	0.0233032511357109	0.0658874187279555	1	0.549011222896987	-0.556141238778766	0.133191193987397	0.00468395465610023	0.101342855032358
ASV290	d:Bacteria	p:Pseudomonadota	c:Alphaproteobacteria	o:Hyphomicrobiales	f:Methyloligellaceae	unclassified	unclassified	f:Methyloligellaceae	659.787189792466	0.001	1.41077948891573	0.207	158.507080665818	0.001	1.8756385328912	0.107	1.55526148258106	0.221	141.862265006666	0.001	0.372888398833239	0.679	1.79223555951594	0.13	0.404417762403961	0.792	0.78204322195337	0.605	0.338099141098518	0.723	0.400641805158973	0.8	0.875370521966643	0.492	0.354772562155787	0.916	0.242932080755028	0.965	2.89426738554675e-05	0.47916341595986	0.441420553360601	0.000261664269679463	0.105855162220589	1	-0.679884427920408	0.688714095815478	0.00492609262269827	0.117849933952916	-0.0256865886049423
ASV291	d:Bacteria	p:Pseudomonadota	c:Alphaproteobacteria	o:Hyphomicrobiales	f:Rhizobiaceae	g:Zhengella	unclassified	g:Zhengella	484.674225428539	0.001	0.319819321232769	0.566	12.9017641461225	0.001	8.10672345720603	0.001	0.336944447121918	0.592	11.9866715597094	0.001	1.4326589637351	0.206	8.37609966130989	0.001	1.56478338244419	0.186	0.622037558809595	0.718	1.52028620603469	0.213	1.59656371738828	0.16	0.628829418355225	0.713	0.236228597875815	0.973	0.168471465738431	0.983	2.89426738554675e-05	0.664643854543398	0.636735123154918	0.000261664269679463	0.00641381952219035	0.759690546841882	0.80589309858775	-0.816359242725254	0.0929572876108549	0.00466909798992765	0.0157454224564879
ASV292	d:Bacteria	p:Pseudomonadota	c:Gammaproteobacteria	o:Burkholderiales	f:Comamonadaceae	g:Piscinibacter	unclassified	g:Piscinibacter	8.97035943681684	0.002	0.835733968346019	0.418	6.70501277456145	0.001	1.8030536964169	0.103	0.855879098423587	0.4	6.66559203891565	0.001	0.701125275859844	0.534	1.80510346131356	0.125	0.24203533888365	0.932	1.1982457533093	0.293	0.706133043229851	0.522	0.232789394820231	0.93	1.20351024105635	0.296	0.138425477844582	0.992	0.127468478948539	0.996	5.70070963710361e-05	0.591395148939226	0.57754360000411	0.000261664269679463	0.103393968724063	1	0.223810866801467	-0.226717501435252	0.155976521585759	0.00170394943801488	-0.0694265504987984
ASV293	d:Bacteria	p:Pseudomonadota	c:Alphaproteobacteria	o:Hyphomicrobiales	f:Methyloligellaceae	unclassified	unclassified	f:Methyloligellaceae	892.597694594084	0.001	11.0359092779387	0.003	202.139161835308	0.001	2.21913230764589	0.081	9.4283674243684	0.005	197.024313512646	0.001	0.52922132812661	0.607	1.99717816120281	0.109	0.488061465970509	0.724	0.432245709079592	0.867	0.626723837760647	0.522	0.469623387376155	0.742	0.500203372014106	0.801	0.428193717584846	0.866	0.468009133916717	0.842	2.89426738554675e-05	0.0643849327366879	0.0410080484761802	0.000261664269679463	0.0906511582560351	1	-0.688444523928667	0.697385361901767	0.00315356345617566	0.116572025197833	-0.0702207122324285
ASV294	d:Bacteria	p:Sumerlaeota	c:Sumerlaeia	o:Sumerlaeales	f:Sumerlaeaceae	g:Sumerlaea	unclassified	g:Sumerlaea	330.677654948835	0.001	1.2672706746834	0.263	38.3659385028793	0.001	9.25626960713705	0.001	1.48548619031542	0.232	36.6129487972438	0.001	1.32002369101946	0.279	9.30963433836131	0.001	0.603804861848007	0.687	1.15521207231633	0.339	1.44855508238072	0.232	0.610383206052438	0.647	1.11055769395725	0.359	0.159168408315139	0.982	0.135351091940046	0.992	2.89426738554675e-05	0.487178107037672	0.483442654586729	0.000261664269679463	0.00641381952219035	1	0.686007941154307	-0.694917135195272	0.115387207031641	0.00495149285296179	0.0393008321901513
ASV295	d:Bacteria	p:Pseudomonadota	c:Alphaproteobacteria	o:Hyphomicrobiales	f:Xanthobacteraceae	unclassified	unclassified	f:Xanthobacteraceae	236.996749724657	0.001	0.472380049643357	0.511	10.0447782325332	0.001	0.646873866730988	0.657	0.889352315672884	0.329	9.31553090241555	0.001	0.034585007129177	0.966	1.09835179297617	0.366	0.209931226737308	0.94	0.456417619045675	0.848	0.120313889974844	0.889	0.462586610260217	0.767	0.401747942980608	0.871	0.171666882437293	0.976	0.136882330531638	0.991	2.89426738554675e-05	0.554772017784693	0.614397969576083	0.000261664269679463	0.293677300571688	1	0.764446207062909	-0.774374079881908	0.101370784377684	0.00949144629905713	-0.0393534676487959
ASV296	d:Bacteria	p:Pseudomonadota	c:Gammaproteobacteria	o:Burkholderiales	f:Comamonadaceae	g:Rhizobacter	unclassified	g:Rhizobacter	48.9849259523383	0.001	0.143965460956482	0.709	28.99038181884	0.001	4.96382446550114	0.001	0.0810668302473557	0.766	29.7162512657536	0.001	0.0390910482119482	0.973	5.12439208586222	0.002	0.216685139969524	0.935	4.049859819161	0.003	0.0331092685542837	0.964	0.215221516843459	0.938	4.13869554145674	0.001	0.333509520588073	0.926	0.337939326527621	0.935	2.89426738554675e-05	0.71669270469959	0.687381821462465	0.000261664269679463	0.00641381952219035	1	-0.362542432439787	0.367250775718225	0.00032306102185118	0.15096072761575	0.0221465716627152
ASV297	d:Bacteria	p:Actinomycetota	c:Actinobacteria	o:Propionibacteriales	f:Nocardioidaceae	g:Kribbella	unclassified	g:Kribbella	109.71834374685	0.001	0.551268313529869	0.473	15.4773326812286	0.001	2.40604983947912	0.038	0.591238496528952	0.463	15.6672154750156	0.001	2.32785055647667	0.1	2.49110964107764	0.042	0.0730874465276149	0.99	0.181849375227269	0.986	2.39213834192768	0.093	0.0884935089986059	0.984	0.189431730454439	0.988	1.14581942718985	0.316	1.157819305672	0.325	2.89426738554675e-05	0.61846937462835	0.601622511916584	0.000261664269679463	0.0584733355165295	1	-0.578806781847366	0.586323753040189	0.00202737678243593	0.131616252995054	0.0446571306216266
ASV298	d:Bacteria	p:Actinomycetota	c:Actinobacteria	o:Micrococcales	f:Intrasporangiaceae	unclassified	unclassified	f:Intrasporangiaceae	214.476433717822	0.001	1.87988460977828	0.18	62.707765899218	0.001	0.521594939337586	0.74	1.7167937542641	0.194	59.8093216720886	0.001	7.0236020373634	0.004	0.259885127609	0.876	0.858197706076046	0.495	0.502711761765921	0.771	6.12084270499744	0.005	0.996655836805592	0.417	0.442630897126803	0.835	2.12415639531028	0.052	1.92125485936588	0.094	2.89426738554675e-05	0.454421970691397	0.415790466195194	0.000261664269679463	0.3147069524971	0.972482772598297	-0.57730140670669	0.584798827573011	0.0050420195329614	0.131710519527285	0.0575055760818599
ASV299	d:Bacteria	p:Pseudomonadota	c:Alphaproteobacteria	o:Hyphomicrobiales	f:Rhizobiaceae	g:Mesorhizobium	unclassified	g:Mesorhizobium	339.603911958024	0.001	1.18632908952459	0.292	9.0604334576841	0.001	1.06825502579958	0.38	0.27433500460199	0.6	8.99392786983992	0.001	0.998777557036096	0.349	3.00661821719149	0.022	2.19767942454018	0.076	1.0500128038107	0.409	1.08539507601791	0.365	3.91428398000801	0.005	0.54774227489824	0.787	1.58305951740105	0.182	1.14597350525588	0.354	2.89426738554675e-05	0.666950962142541	0.506760420256287	0.000261664269679463	0.216619010762037	0.529472161966739	0.778718565836247	-0.78883179396399	0.0972764799880513	0.0182723475137306	0.0401099931891561
ASV300	d:Bacteria	p:Methylomirabilota	c:Methylomirabilia	o:Rokubacteriales	f:WX65	unclassified	unclassified	f:WX65	564.851897884795	0.001	0.0905816311722828	0.787	133.551676494649	0.001	2.05486810490975	0.104	0.172709093727059	0.669	135.108039700458	0.001	1.49677162799555	0.249	1.93358743613824	0.102	0.44650732049377	0.792	1.64377074491693	0.146	1.5091217118502	0.206	0.437548662196761	0.788	1.70084651780375	0.125	0.404060585661783	0.893	0.40193445583872	0.864	2.89426738554675e-05	0.690376975623287	0.707905542678273	0.000261664269679463	0.104051914722227	1	-0.664797573216071	0.673431307933163	0.000640268626667838	0.120238950615476	0.0118371660410925
ASV301	d:Bacteria	p:Verrucomicrobiota	c:Verrucomicrobiia	o:Chthoniobacterales	f:Chthoniobacteraceae	g:Candidatus_Udaeobacter	unclassified	g:Candidatus_Udaeobacter	786.79968731689	0.001	4.4777176357161	0.035	122.073681967701	0.001	2.40014066663029	0.049	4.27371646868968	0.046	123.002470147466	0.001	1.02694570563804	0.352	2.20802594688093	0.066	2.60002511549476	0.04	1.10560462354995	0.365	1.14531693729878	0.321	2.50886677501608	0.045	1.07921581734058	0.371	1.54357105062146	0.177	1.60922454209957	0.154	2.89426738554675e-05	0.232806762937169	0.18689110607652	0.000261664269679463	0.0673621371289226	0.388116817724069	-0.726328685359953	0.735761525429563	0.0017556986800906	0.110263431149963	-0.0508153654864039
ASV302	d:Bacteria	p:Bacteroidota	c:Bacteroidia	o:Chitinophagales	f:Chitinophagaceae	g:Chitinophaga	unclassified	g:Chitinophaga	7.62538147806015	0.001	0.356800953281639	0.577	4.21710541229588	0.006	5.16827372433058	0.002	0.000629085759181876	0.986	2.73596016970005	0.061	0.0716514213560515	0.942	2.84696865622957	0.021	1.41346265964904	0.232	0.668332677799848	0.726	0.222233651447946	0.824	0.386724269044854	0.831	0.294415165802297	0.947	0.0709340180141462	1	0.0605818457449765	0.999	2.89426738554675e-05	0.766146240215452	0.639406805343034	0.00138302727154545	0.00961222289134629	0.807266161068978	0.209564148348196	-0.212285760664406	0.152918031449917	0.0337368244189797	0.0435118971168802
ASV303	d:Bacteria	p:Pseudomonadota	c:Alphaproteobacteria	o:Hyphomicrobiales	f:Rhizobiaceae	unclassified	unclassified	f:Rhizobiaceae	6.20025913028483	0.001	2.62716027457197	0.024	4.00494898723016	0.002	0.957355379047521	0.456	2.56603875584729	0.036	3.7910630137803	0.002	2.20949243990272	0.038	0.891939676495631	0.568	1.0113604116657	0.443	0.664729552789223	0.862	2.28758510942822	0.037	1.07442543976472	0.41	0.621869904998431	0.888	0.667682548848386	0.86	0.716417596881126	0.818	2.89426738554675e-05	0.203011135970973	0.151283577798136	0.000492714854052554	0.240392269667897	0.950836489195812	-0.189512852503825	0.191974058380498	0.00332248923413773	0.159188045562103	0.124474754770307
ASV304	d:Bacteria	p:Bacillota	c:Bacilli	o:Thermoactinomycetales	f:Thermoactinomycetaceae	g:Novibacillus	s:thermophilus	g:Novibacillus	490.111780284031	0.001	0.0126038237070906	0.92	74.2903604726053	0.001	3.06733436177302	0.019	0.0122277949498251	0.906	70.8732606094645	0.001	0.887211711134246	0.384	3.52201186169197	0.014	0.588170948133634	0.655	0.741073799565093	0.615	0.627509819927607	0.494	0.571369370244461	0.692	0.84410526484733	0.554	0.433920084510616	0.846	0.396555561063107	0.883	2.89426738554675e-05	0.749778265545491	0.741713940629476	0.000261664269679463	0.0391428951510594	1	0.718856563378112	-0.728192362902503	0.110080837418238	0.00377377260205042	-0.00253930366662687
ASV305	d:Bacteria	p:Bacteroidota	c:Bacteroidia	o:Chitinophagales	f:Chitinophagaceae	g:Sediminibacterium	unclassified	g:Sediminibacterium	35.4046389115022	0.001	12.2499475503723	0.001	4.14963877525963	0.009	2.96407569690453	0.017	12.3029490838395	0.001	4.16426538995889	0.008	1.8646126489985	0.154	2.95601320626083	0.011	1.94461148596321	0.09	0.941856949789757	0.488	1.87459704621423	0.138	1.96858781421937	0.076	0.941412349618527	0.5	0.574146081985973	0.806	0.569840974770611	0.789	2.89426738554675e-05	0.0223693875067042	0.0193106683300531	0.00203068296169575	0.0369998417481311	0.570118343195266	-0.377455318543199	0.382357335667137	0.000306483295521857	0.149976872393939	-0.21886933927346
ASV306	d:Bacteria	p:Pseudomonadota	c:Alphaproteobacteria	o:Hyphomicrobiales	f:Labraceae	g:Labrys	s:methylaminiphilus	g:Labrys	18.4466339664377	0.001	12.6309801650396	0.001	6.56903984992287	0.001	8.05668814461215	0.001	5.68573600961297	0.008	2.69839277880349	0.067	3.06368661039696	0.038	2.42309968817642	0.055	2.84403784719828	0.021	0.581767314906744	0.745	1.61128510391549	0.198	0.469457023839575	0.748	0.923173056944862	0.479	0.455574915207733	0.853	0.389862135305193	0.894	2.89426738554675e-05	0.084379114127853	0.0193106683300531	0.000261664269679463	0.00641381952219035	0.283779803646564	-0.275518241450748	0.279096400430628	0.0663610425250036	0.140568094968538	0.231535641970627
ASV307	d:Bacteria	p:Planctomycetota	c:Planctomycetes	o:Planctomycetales	f:Rubinisphaeraceae	g:SH-PL14	unclassified	g:SH-PL14	2.08752686514707	0.169	2.03735289009965	0.178	4.14211481257584	0.012	5.84401172135533	0.001	4.83958342526976	0.025	0.596943637767795	0.562	0.598323430120098	0.609	6.22388957449158	0.001	1.61859105578721	0.182	0.591442951728921	0.762	2.03144964895375	0.12	0.832223495702286	0.516	0.616599070662097	0.709	0.720103236413079	0.649	0.362335135709257	0.911	0.00453757742033403	0.168278801470889	0.413921315042782	0.00266854983749029	0.00641381952219035	0.754223655913978	-0.101069733088822	0.102382327025041	0.0424815304515797	0.155529868139525	0.0998941919614015
ASV308	d:Bacteria	p:Chloroflexota	c:Anaerolineae	o:Aggregatilineales	f:A4b	unclassified	unclassified	f:A4b	83.2756449523778	0.001	2.99793720994044	0.079	0.154312719851588	0.879	0.848862857484518	0.519	1.72757622815237	0.193	0.286849209228251	0.756	1.61314091141834	0.231	0.771404747267862	0.585	0.648428789487562	0.642	1.06980423781575	0.353	0.854244085970978	0.439	1.16521799121597	0.357	1.62696589172599	0.13	0.783663425176443	0.617	0.680386078624907	0.669	2.89426738554675e-05	0.453082936617244	0.28476798897385	0.144769815886515	0.257885145699916	0.997366978394066	0.589295504858658	-0.596948693233446	0.126324753834857	0.0249086458359839	-0.116334266461991
ASV309	d:Bacteria	p:Pseudomonadota	c:Gammaproteobacteria	o:Burkholderiales	f:Burkholderiaceae	g:Cupriavidus	unclassified	g:Cupriavidus	15.3636770244472	0.001	10.0948870250205	0.001	8.23259929694363	0.001	2.6127659726221	0.037	0.327735101108382	0.585	1.19762066917492	0.308	1.17302892066296	0.323	0.18481597579754	0.953	2.71370034575858	0.023	1.67452599127666	0.114	0.724976617666116	0.532	0.301907742525134	0.897	1.83792963728594	0.078	1.32351767228711	0.233	0.822029525829571	0.541	2.89426738554675e-05	0.662427575133648	0.0193106683300531	0.000261664269679463	0.0577934901342196	0.297856182795699	-0.268372920970753	0.271858283580762	0.109514116486436	0.109883492045289	-0.215098044182004
ASV310	d:Bacteria	p:Methylomirabilota	c:Methylomirabilia	o:Rokubacteriales	unclassified	unclassified	unclassified	o:Rokubacteriales	389.666766098483	0.001	0.671189794304238	0.424	82.4689961354001	0.001	3.4361741588271	0.015	0.620561851726702	0.444	82.8173779065908	0.001	0.688507385854726	0.499	3.34245653746647	0.014	0.161569016591724	0.957	1.22509267506473	0.308	0.704904496503192	0.489	0.163522220854376	0.958	1.18034792673499	0.296	1.18848026014286	0.3	1.17965675432642	0.338	2.89426738554675e-05	0.610264463622663	0.579906208468104	0.000261664269679463	0.0341010793290861	1	-0.657731557496024	0.666273525775193	0.000964038596247029	0.121274914647641	-0.0222831483268125
ASV311	d:Bacteria	p:Pseudomonadota	c:Alphaproteobacteria	o:Hyphomicrobiales	f:Xanthobacteraceae	unclassified	unclassified	f:Xanthobacteraceae	931.957362633528	0.001	2.6862922302185	0.095	198.281010386074	0.001	5.70449739047374	0.003	2.31201983870762	0.127	196.493549837036	0.001	1.8204673617503	0.191	5.82060155060707	0.001	1.33189546366698	0.277	1.90316741303585	0.095	1.66956942945142	0.219	1.3499632496818	0.255	1.98490617134295	0.079	0.454715868377236	0.853	0.486451566092855	0.814	2.89426738554675e-05	0.38349997659842	0.314060733574369	0.000261664269679463	0.0123398684337261	0.851593809827696	-0.68882388677932	0.697769651542688	0.00188834494444497	0.116539973597081	-0.0325686837129914
ASV312	d:Bacteria	p:Chloroflexota	c:Chloroflexia	o:Chloroflexales	f:Roseiflexaceae	unclassified	unclassified	f:Roseiflexaceae	417.138281133062	0.001	0.495601636753999	0.507	78.3745776648393	0.001	1.45678080357171	0.24	0.542577694767077	0.435	79.2652100786162	0.001	2.71808008627734	0.073	1.38463331241277	0.266	0.928767252433247	0.431	0.880292280201413	0.549	2.67588055401082	0.068	0.917053781254603	0.458	0.887149628894858	0.502	0.9400009232213	0.477	0.969475434034449	0.452	2.89426738554675e-05	0.607594087936769	0.612210478541168	0.000261664269679463	0.166420575432264	0.945295925335761	-0.678720094634922	0.687534641318493	0.00110898242366398	0.118129980401236	0.0287831252899892
ASV313	d:Bacteria	p:Pseudomonadota	c:Gammaproteobacteria	o:Burkholderiales	f:Alcaligenaceae	g:Bordetella	s:petrii	g:Bordetella	6.43643585577074	0.002	1.47309918135999	0.258	2.47329078254052	0.067	2.65990753538587	0.018	1.57271974892932	0.223	2.37599410928584	0.076	0.382376953903556	0.709	2.51197774916129	0.024	0.584004841233309	0.762	1.02415104924129	0.432	0.457168236811845	0.707	0.635243063536072	0.701	1.00162065018059	0.464	0.507349856184213	0.857	0.495421038024089	0.882	5.70070963710361e-05	0.481104778564208	0.480667079688642	0.013507584246094	0.0380785432228114	1	0.194371764404446	-0.196896073033075	0.156989512022557	0.00279981735337744	-0.0941314233083242
ASV314	d:Bacteria	p:Pseudomonadota	c:Gammaproteobacteria	o:Burkholderiales	f:Oxalobacteraceae	unclassified	unclassified	f:Oxalobacteraceae	14.209994184054	0.001	0.938557940024746	0.391	5.9975567956152	0.003	2.67975921851024	0.026	1.00466833980537	0.353	6.08852691133422	0.001	0.248173767204983	0.808	2.76438554759966	0.022	1.62901921727333	0.154	2.3120791952651	0.032	0.271434237528144	0.794	1.62192667067509	0.162	2.32023995986668	0.021	1.29396986684081	0.244	1.29155699648347	0.258	2.89426738554675e-05	0.566964499879793	0.564381680412338	0.000719949511446729	0.0468518193838768	0.711308724832215	-0.250234828444157	0.253484631410964	0.00243449072242884	0.156938328998336	0.0662241225424713
ASV315	d:Bacteria	p:Actinomycetota	c:Actinobacteria	o:Kitasatosporales	f:Streptomycetaceae	g:Streptomyces	unclassified	g:Streptomyces	48.1740979476896	0.001	0.880578314968127	0.355	30.5699831698422	0.001	0.72355454790094	0.585	1.3765083790598	0.236	26.2898577479398	0.001	0.552296366258403	0.556	1.52923698760611	0.189	0.47481227153017	0.779	1.71751543114466	0.117	1.84718162380203	0.165	1.67334153390801	0.153	0.582999391442762	0.75	0.470362053289705	0.843	1.10206829178012	0.405	2.89426738554675e-05	0.491673346784949	0.544161819237679	0.000261664269679463	0.274958196831643	1	-0.388204935882627	0.393246558426557	0.0400587543246942	0.143615440135234	-0.0500880333560523
ASV316	d:Bacteria	p:Myxococcota	c:Polyangiia	o:Polyangiales	f:Polyangiaceae	g:Sorangium	s:cellulosum	g:Sorangium	1.85365059048215	0.159	1.14724552209676	0.306	3.58328737665248	0.026	5.77572433162961	0.001	5.31196973877332	0.019	1.32883589368415	0.242	1.12488017930909	0.345	1.41147038958428	0.265	2.40652922926478	0.044	0.732125775342111	0.627	0.954894320467776	0.395	2.27339985932814	0.066	0.896554855222324	0.517	0.700251382070449	0.682	0.599882627594508	0.747	0.0042722953478531	0.14443642508179	0.51477906992408	0.00555207330059905	0.00641381952219035	0.408026948989413	0.098517429076539	-0.0997968762074032	0.143498244561808	0.0701551521933261	0.0760361992925049
ASV317	d:Archaea	p:Thermoproteota	c:Nitrososphaeria	o:Nitrosopumilales	f:Nitrosopumilaceae	g:Nitrosarchaeum	unclassified	g:Nitrosarchaeum	211.241536870659	0.001	0.113261510235308	0.722	38.6037147713918	0.001	7.21190966921936	0.001	0.125062551647617	0.741	37.3446066863335	0.001	5.90281910435285	0.004	7.17808213206985	0.001	1.14560303186691	0.336	0.944375588711686	0.486	6.14093822501538	0.004	1.14253387591628	0.324	0.945388613912164	0.459	0.28799646510731	0.947	0.267286728608337	0.959	2.89426738554675e-05	0.70858350034313	0.692261967419516	0.000261664269679463	0.00641381952219035	0.896030999169665	0.602414263088987	-0.610237824947286	0.127085547469071	0.00176363145431075	0.0109125417559841
ASV318	d:Bacteria	p:Bacteroidota	c:Bacteroidia	o:Chitinophagales	f:Chitinophagaceae	g:Chitinophaga	unclassified	g:Chitinophaga	1.39877328701137	0.281	0.0997092547869861	0.768	5.11471302811897	0.006	5.56736941763879	0.003	3.33320390385928	0.067	1.2967790651439	0.28	0.018355363717564	0.983	0.427058429627472	0.815	0.314373213466153	0.886	1.40288380822994	0.19	1.27712739570165	0.326	3.47470039012023	0.006	0.374437614122674	0.907	0.0163251802975113	1	0.765931077459145	0.637	0.00748281477712721	0.283964457204453	0.703559771446755	0.00138302727154545	0.0123398684337261	1	0.087882862557487	-0.089024198434857	0.10741605009567	0.119443379059172	0.0231307730187256
ASV319	d:Bacteria	p:Actinomycetota	c:Actinobacteria	o:Micromonosporales	f:Micromonosporaceae	unclassified	unclassified	f:Micromonosporaceae	300.206447630413	0.001	0.0162274534539351	0.913	81.2318745161861	0.001	0.607681132046188	0.644	0.139446424363767	0.712	74.7251100316737	0.001	5.29021752321151	0.008	0.945104280829392	0.414	1.30142514955516	0.268	0.668805725385082	0.668	4.17251521306742	0.027	0.850045294774411	0.461	0.556801965500353	0.759	1.28819153305593	0.266	1.48592197591239	0.173	2.89426738554675e-05	0.702818063255566	0.739665037742281	0.000261664269679463	0.289760661949861	0.844401569653368	0.617166081738988	-0.625181225657676	0.124821632075757	0.0102812300954144	0.000792166039427745
ASV320	d:Bacteria	p:Planctomycetota	c:Planctomycetes	o:Pirellulales	f:Pirellulaceae	unclassified	unclassified	f:Pirellulaceae	64.4902340336263	0.001	0.01380180524878	0.904	7.35640391689175	0.002	0.636856939201482	0.662	0.0282743341326145	0.882	7.26234694611693	0.001	0.185332614381625	0.846	0.623217542062564	0.671	0.66501417398413	0.647	0.263523788071689	0.959	0.167531083273729	0.842	0.669854028641711	0.642	0.260499396436638	0.964	0.597907320335965	0.782	0.582677508063614	0.753	2.89426738554675e-05	0.743969438081824	0.738108176330997	0.000492714854052554	0.29514775047796	0.998853549110719	0.538141846406788	-0.545130701554928	0.134421679283265	0.00101451810221938	0.00463023686228934
ASV321	d:Bacteria	p:Patescibacteria	c:Parcubacteria	o:Candidatus_Kaiserbacteria	unclassified	unclassified	unclassified	o:Candidatus_Kaiserbacteria	62.5385413897819	0.001	7.5840098037037	0.006	1.47285281564142	0.25	2.89861687978149	0.016	7.10953019929731	0.013	1.49022600962144	0.253	1.31394912832856	0.278	2.87285156176057	0.023	1.82146413536369	0.126	0.810009937233339	0.563	1.44290895596613	0.265	1.80054139739485	0.133	0.705996953975195	0.659	0.354370453216226	0.911	0.314233501376187	0.938	2.89426738554675e-05	0.112447984160454	0.0648838455889785	0.0463367053033545	0.0355275297062505	0.654452830188679	0.503143355269751	-0.509677684558968	0.137877358150012	0.0036178979325294	-0.178525305859951
ASV322	d:Bacteria	p:Pseudomonadota	c:Gammaproteobacteria	o:Burkholderiales	f:TRA3-20	unclassified	unclassified	f:TRA3-20	86.5601172538328	0.001	4.65980065914236	0.028	18.5649115078704	0.001	0.657480555952511	0.642	4.72331141646851	0.028	17.4342311054834	0.001	1.11889320409458	0.346	0.659904960645596	0.646	0.263552484983221	0.917	0.315443653026464	0.938	1.07186673750835	0.334	0.299335869565147	0.888	0.336545037753193	0.928	0.217227402722339	0.971	0.211362479959401	0.966	2.89426738554675e-05	0.178569753154294	0.165225637514375	0.000261664269679463	0.289363775532849	1	0.541547685937833	-0.548580772768195	0.134035665832535	0.00295320950100296	-0.128812571957566
ASV323	d:Bacteria	p:Actinomycetota	c:Actinobacteria	o:Micrococcales	f:Promicromonosporaceae	g:Cellulosimicrobium	unclassified	g:Cellulosimicrobium	3.82554451235867	0.057	5.53403736308318	0.017	5.97292550189133	0.005	13.1518155702028	0.001	0.440825533181957	0.527	1.16803190217131	0.293	0.931417387549248	0.367	0.309979381960573	0.886	6.80484479155622	0.001	0.577363019855126	0.794	0.252426099346836	0.788	0.73838434676691	0.62	0.141211943501247	0.993	0.309720087087766	0.929	0.269112556303909	0.953	0.00155024925367066	0.640309952167209	0.122983503160477	0.00116475611148244	0.00641381952219035	0.0556936416184971	0.129433373102426	-0.13111432599986	0.106684667606306	0.119101473568179	0.155953941228999
ASV324	d:Bacteria	p:Actinomycetota	c:Actinobacteria	o:Kitasatosporales	f:Streptomycetaceae	g:Streptomyces	unclassified	g:Streptomyces	346.483005153152	0.001	0.151257461146806	0.709	60.992828403707	0.001	0.917717709823644	0.476	0.309301304734796	0.577	56.900939833417	0.001	1.20287482073778	0.308	0.929261466477145	0.426	0.232751512136123	0.918	1.33317050409181	0.235	1.79871556216587	0.177	0.260622594011954	0.878	0.886613183735478	0.508	0.869965973531687	0.518	0.996517372981792	0.432	2.89426738554675e-05	0.660340453480581	0.687381821462465	0.000261664269679463	0.245892034539968	1	0.685853399516421	-0.694760586523128	0.115199313391552	0.00864126912440131	0.00998402566636348
ASV325	d:Bacteria	p:Chloroflexota	c:Anaerolineae	o:Caldilineales	f:Caldilineaceae	unclassified	unclassified	f:Caldilineaceae	318.450649116476	0.001	2.75731535982357	0.1	41.7379286941479	0.001	1.31701755397736	0.274	1.91426937361276	0.159	38.0110771300106	0.001	3.7077004470919	0.026	1.38220205778986	0.24	0.475590522511817	0.758	0.777660610814425	0.584	2.52624240395402	0.073	0.737183468767168	0.585	1.30772005119168	0.26	0.893427649702106	0.497	0.820955866850359	0.574	2.89426738554675e-05	0.417326655473356	0.32085418148396	0.000261664269679463	0.179454798523457	1	0.700294381742865	-0.709389113973292	0.112442706650308	0.0134768887168992	-0.0718073796993942
ASV326	d:Bacteria	p:Bacillota	c:Bacilli	o:Brevibacillales	f:Brevibacillaceae	g:Brevibacillus	unclassified	g:Brevibacillus	242.351136738234	0.001	0.198384762414125	0.652	46.2007295939338	0.001	0.616290793643431	0.662	0.0352949958282483	0.862	41.3888266683113	0.001	0.695975371816813	0.497	0.417871207940272	0.805	0.70023421580654	0.59	0.48596672645113	0.834	0.395306727557452	0.672	0.631154278900249	0.652	0.51710600415503	0.821	1.23405166184696	0.304	0.843455808756864	0.524	2.89426738554675e-05	0.739825939745899	0.668525084134228	0.000261664269679463	0.29514775047796	0.99032829150911	0.657028512577101	-0.665561350402777	0.11938168024035	0.0103112290345143	-0.0235497525270005
ASV327	d:Archaea	p:Halobacteriota	c:Methanomicrobia	o:Methanomicrobiales	f:Methanomicrobiaceae	g:Methanoculleus	unclassified	g:Methanoculleus	39.0554468722862	0.001	0.795451260227521	0.452	14.5092130689986	0.001	0.773217034334807	0.616	0.851180661491722	0.448	14.0643773792468	0.001	1.54993749514462	0.205	0.827545823145748	0.569	0.863448470718071	0.538	0.913579824811619	0.541	1.68004581912844	0.152	0.799712653845304	0.596	0.92911983620812	0.515	1.35884323486824	0.197	1.28753754082567	0.21	2.89426738554675e-05	0.612352175483507	0.594048172164126	0.000261664269679463	0.282815880717488	0.986555370061213	0.393561052320666	-0.398672234818337	0.146919054106682	0.00259636656505854	0.0531698985906468
ASV328	d:Bacteria	p:Bacillota	c:Bacilli	o:Brevibacillales	f:Brevibacillaceae	g:Brevibacillus	unclassified	g:Brevibacillus	295.713736200327	0.001	0.0246802510779259	0.888	46.7196302042386	0.001	0.356295133152814	0.862	0.00481736369558772	0.949	41.4681545220012	0.001	0.32119570139887	0.729	0.312310163870926	0.882	0.573644883068084	0.689	0.362237627720509	0.906	0.0685562672539911	0.923	0.500521120177492	0.763	0.344896988566203	0.903	0.567769671829243	0.751	0.397307622590419	0.875	2.89426738554675e-05	0.759802079824657	0.733412103908005	0.000261664269679463	0.343303936904316	1	0.699556814290044	-0.708641967722382	0.112842291853169	0.0108138455218441	-0.0126279200171489
ASV329	d:Bacteria	p:Actinomycetota	c:Actinobacteria	o:Micrococcales	f:Intrasporangiaceae	g:Ornithinicoccus	unclassified	g:Ornithinicoccus	348.974638606281	0.001	4.58214872990475	0.036	46.2668922203721	0.001	1.55858193076711	0.191	5.02292759840808	0.034	43.9870325031028	0.001	3.20721931576553	0.047	1.72741084115866	0.134	2.20002513406322	0.069	0.457062586064661	0.83	3.58714197119007	0.04	2.09418059440738	0.086	0.356761618366415	0.91	1.05555951734905	0.394	1.16907591368782	0.334	2.89426738554675e-05	0.197602109105533	0.188914144238219	0.000261664269679463	0.146610322757291	0.50982745398773	0.69718694308663	-0.706241318970871	0.113609078973085	0.00524804821454817	0.0757937258422634
ASV330	d:Bacteria	p:Chloroflexota	c:N9D0	unclassified	unclassified	unclassified	unclassified	c:N9D0	462.136934022451	0.001	5.35772903508579	0.029	50.5798136032992	0.001	1.46639566353737	0.205	5.0984487399922	0.035	48.611260293965	0.001	1.29120545735421	0.285	1.70034371120482	0.178	0.683360544780324	0.598	1.18968900397749	0.328	1.51614241635911	0.225	0.671249134805426	0.617	1.19971823578384	0.325	0.914120003692958	0.472	0.806226223104067	0.548	2.89426738554675e-05	0.199960921500902	0.168136255944434	0.000261664269679463	0.152479607175225	0.99032829150911	0.742611768530598	-0.752256077212813	0.10587403530435	0.0038904285087406	-0.08554001808328
ASV331	d:Bacteria	p:Pseudomonadota	c:Alphaproteobacteria	o:Hyphomicrobiales	f:Xanthobacteraceae	g:Bradyrhizobium	unclassified	g:Bradyrhizobium	268.676649591234	0.001	1.2043749417291	0.294	5.6773539789369	0.007	5.20217405817182	0.003	0.0950917761612517	0.757	2.37146333182827	0.105	0.280474194324227	0.73	5.69075499864276	0.001	0.628484593381937	0.625	1.9240101980412	0.078	0.113154706150059	0.887	0.92102613733442	0.445	2.12771594077559	0.054	0.444791230372946	0.861	0.695146171878412	0.674	2.89426738554675e-05	0.714927336657189	0.508538671292764	0.00159957106343869	0.0123398684337261	0.994162565616798	-0.747694104051387	0.757404417091016	0.041999256222093	0.0974979490418082	-0.0460264617091158
ASV332	d:Bacteria	p:Bacteroidota	c:Bacteroidia	o:Chitinophagales	f:Chitinophagaceae	g:Pseudoflavitalea	unclassified	g:Pseudoflavitalea	4.25884931478674	0.008	0.0329486197215055	0.9	2.98743500716954	0.023	7.990137301411	0.001	0.0828104262081163	0.851	2.17434516730184	0.08	0.00625450741996798	0.997	5.28018736761193	0.002	0.0657346907524852	0.992	2.45951915231697	0.014	0.0681658054939606	0.96	0.0759113454768802	0.993	1.83330770635059	0.038	0.00201796671331198	1	0.0459613075261414	1	0.000223265589987045	0.738087716103975	0.736647490872853	0.00493920158443325	0.00641381952219035	1	0.146114628860864	-0.148012221443473	0.156840969334334	0.0222830587894471	0.0126203407152412
ASV333	d:Bacteria	p:Pseudomonadota	c:Alphaproteobacteria	o:Sphingomonadales	f:Sphingomonadaceae	g:Sphingomonas	unclassified	g:Sphingomonas	201.112312987582	0.001	12.7654736973141	0.001	10.5399725653511	0.001	3.48706178124192	0.011	13.5154580200542	0.001	7.40754670220347	0.001	0.986866301749938	0.397	3.60771036497355	0.015	1.11096803282934	0.344	2.06482651356832	0.068	1.27118397663567	0.276	1.30921641240937	0.242	2.01956834938791	0.06	0.892737022313631	0.484	0.898053407741384	0.495	2.89426738554675e-05	0.0223693875067042	0.0193106683300531	0.000261664269679463	0.0285135109659607	0.903772430668842	0.669852342370749	-0.678551723440499	0.117345232615182	0.0120227936392177	-0.171098460500923
ASV334	d:Bacteria	p:Planctomycetota	c:Phycisphaerae	o:Phycisphaerales	f:Phycisphaeraceae	g:SM1A02	unclassified	g:SM1A02	142.695979394213	0.001	3.49539963020353	0.072	2.30702191331729	0.112	2.30783331375963	0.06	2.91760542880429	0.088	2.56048001900943	0.089	0.171518981283144	0.863	2.23372811692468	0.062	1.35506454999063	0.236	0.754989939004225	0.596	0.271966363820885	0.775	1.31871912820778	0.286	0.721436138120381	0.6	0.567855504810931	0.764	0.555553300100986	0.787	2.89426738554675e-05	0.322083795993713	0.273017739880896	0.0218751067066201	0.0762371955828377	0.811513204853676	0.676683182642384	-0.685471275923454	0.11670662641702	0.00715264637260066	-0.112456380762726
ASV335	d:Bacteria	p:Pseudomonadota	c:Alphaproteobacteria	o:Caulobacterales	f:Hyphomonadaceae	g:Hirschia	unclassified	g:Hirschia	308.030939854218	0.001	0.0467461975890298	0.818	87.2746487714299	0.001	2.00155544340725	0.105	0.00733933696346772	0.943	84.0981343957838	0.001	0.185589521001628	0.841	2.05744007125994	0.096	0.902250716114374	0.462	1.13807311490463	0.326	0.0619406416533609	0.944	0.75081943111437	0.554	1.15757779777401	0.338	0.740627816535887	0.593	0.853786236515389	0.53	2.89426738554675e-05	0.758278022440282	0.713308116329138	0.000261664269679463	0.104446841381812	0.96058912386707	0.614472124611204	-0.622452282073687	0.125454011688471	0.00568270055488292	-0.0121862353445963
ASV336	d:Bacteria	unclassified	unclassified	unclassified	unclassified	unclassified	unclassified	d:Bacteria	66.9328869267432	0.001	26.9789319994189	0.001	19.8602428170617	0.001	5.4846992398239	0.001	27.1163879366545	0.001	19.9911702310534	0.001	11.1735481141929	0.001	5.63355851135557	0.001	1.78920683131749	0.13	2.89689526841481	0.007	11.3027558145913	0.001	1.80676223085873	0.128	2.87858843087321	0.005	1.13090383271136	0.355	1.14522520444019	0.357	2.89426738554675e-05	0.0223693875067042	0.0193106683300531	0.000261664269679463	0.00641381952219035	0.663075701429328	-0.379358817304986	0.384285555192064	0.00129994377320802	0.14984249141525	-0.238054929157275
ASV337	d:Bacteria	p:Verrucomicrobiota	c:Verrucomicrobiia	o:Chthoniobacterales	f:Xiphinematobacteraceae	g:Candidatus_Xiphinematobacter	unclassified	g:Candidatus_Xiphinematobacter	640.484612309735	0.001	4.63332705932031	0.041	122.589363003089	0.001	3.32515846479878	0.014	4.04475338365313	0.047	121.993098661622	0.001	2.36018418818117	0.102	3.34150714902719	0.006	0.262280716948919	0.899	1.01485575814039	0.395	2.56478150513086	0.095	0.263243673530085	0.91	0.930793309859795	0.458	1.2476289948477	0.283	1.26818962744195	0.261	2.89426738554675e-05	0.235772738104199	0.203728208154638	0.000261664269679463	0.032731169303565	1	-0.693053801640952	0.702054500363562	0.00191797100186988	0.115864655973182	-0.0531700420334863
ASV338	d:Bacteria	p:Bacillota	c:Bacilli	o:Bacillales	f:Bacillaceae	g:Neobacillus	unclassified	g:Neobacillus	41.9608662267164	0.001	0.0833183103373437	0.824	2.52166140933389	0.067	1.8640997696415	0.093	0.619019020989839	0.516	0.644346679789914	0.565	1.65844255858043	0.185	1.85995523726897	0.098	0.550233651005301	0.772	0.862237658205687	0.566	1.23249388845467	0.301	0.602817121990388	0.704	1.01744834224253	0.432	0.358423957968124	0.938	0.280629243619939	0.972	2.89426738554675e-05	0.637045461118285	0.71569877273897	0.013507584246094	0.0976852599401427	1	0.46213540562119	-0.468137164135751	0.140820829136363	0.0152718246186111	0.0188036715639711
ASV339	d:Bacteria	p:Planctomycetota	c:Planctomycetes	o:Isosphaerales	f:Isosphaeraceae	g:Singulisphaera	unclassified	g:Singulisphaera	5.20308706159132	0.017	1.44225407071143	0.228	2.16402893190564	0.122	13.9669494999823	0.001	5.32219721144352	0.028	0.100530305158597	0.904	0.354694100656694	0.713	0.320186885542021	0.88	4.32649125566935	0.004	0.173517941120261	0.978	0.775973180206261	0.487	3.9042371295562	0.004	0.1675133160228	0.991	0.464451327393054	0.849	0.620367046148567	0.708	0.000468732703343884	0.178569753154294	0.457217208614642	0.0236680414049834	0.00641381952219035	0.114702380952381	0.152229682058199	-0.154206690916098	0.0955385509000566	0.127774035421338	0.0792700393845793
ASV340	d:Bacteria	p:Verrucomicrobiota	c:Verrucomicrobiia	o:Chthoniobacterales	f:Chthoniobacteraceae	g:Candidatus_Udaeobacter	unclassified	g:Candidatus_Udaeobacter	775.488366133826	0.001	5.308524936179	0.02	143.652505966489	0.001	1.91143455303544	0.105	5.05181767084926	0.039	145.281843093022	0.001	0.102934059261834	0.904	1.68725570241918	0.163	2.26632193216423	0.072	2.09270397184666	0.07	0.0905206881500496	0.923	2.28769860889832	0.068	2.10146801494601	0.049	1.41340565234399	0.213	1.43625527243385	0.213	2.89426738554675e-05	0.212640959737883	0.136183444566419	0.000261664269679463	0.104446841381812	0.518863126402393	-0.702206075424696	0.711325634845796	0.00056959216696833	0.114391603072672	-0.0543711585155155
ASV341	d:Bacteria	p:Bacillota	c:Bacilli	o:Bacillales	f:Bacillaceae	g:Niallia	unclassified	g:Niallia	190.974989360046	0.001	0.0934408574689602	0.775	17.5364296002618	0.001	4.24374862400732	0.002	0.00642249054750539	0.945	15.6859656624558	0.001	0.670217567506896	0.509	4.50897551062536	0.002	0.383290457166567	0.825	0.78759127783196	0.579	0.647403718515189	0.495	0.31095659724161	0.881	0.772994194212358	0.559	0.50796330434269	0.824	0.429583881359108	0.869	2.89426738554675e-05	0.758650391972195	0.704929630814836	0.000261664269679463	0.00961222289134629	1	0.670523681468126	-0.679231781227452	0.117688318872967	0.00613557542285303	-0.018757375410138
ASV342	d:Bacteria	p:Methylomirabilota	c:Methylomirabilia	o:Rokubacteriales	f:WX65	unclassified	unclassified	f:WX65	447.560243725264	0.001	0.526357754103323	0.483	99.1129471135212	0.001	1.54628487241224	0.208	0.729894633622986	0.409	100.791119301913	0.001	0.851453541995789	0.421	1.53611297670277	0.209	0.895647773568664	0.453	1.43258407518346	0.217	0.929689004940445	0.397	0.872004952067737	0.493	1.46637450482143	0.194	0.377367021439653	0.909	0.361476330334608	0.91	2.89426738554675e-05	0.594492601348668	0.604323956066356	0.000261664269679463	0.153732830970388	0.955953002610966	-0.664884511539727	0.673519375325958	0.000763278496275768	0.120225315217078	0.0268366257101862
ASV343	d:Bacteria	p:Pseudomonadota	c:Gammaproteobacteria	o:Burkholderiales	f:Comamonadaceae	unclassified	unclassified	f:Comamonadaceae	5.56736128280693	0.002	4.7761948333253	0.005	1.3053409577611	0.257	1.4269433815316	0.207	4.82796189294908	0.008	1.28083461121613	0.312	1.17614192706133	0.341	1.45980507379125	0.206	1.29560849531506	0.27	0.661043000822429	0.728	1.22647112675714	0.33	1.28572853446923	0.297	0.667953879363071	0.745	0.603466842389125	0.771	0.60987471870684	0.767	5.70070963710361e-05	0.084379114127853	0.0572953895507071	0.0475323627972569	0.153369098797337	0.844900941864242	-0.18192586799615	0.18428854160649	0.000261108476349057	0.159460668417482	0.169673135930024
ASV344	d:Bacteria	p:Patescibacteria	c:Parcubacteria	o:Candidatus_Kaiserbacteria	unclassified	unclassified	unclassified	o:Candidatus_Kaiserbacteria	21.7048203684128	0.001	0.489290565585378	0.493	8.04616966102249	0.001	0.952186568866027	0.459	0.553843050217546	0.488	7.85399026157256	0.003	0.187259034919261	0.855	0.929086131030118	0.47	2.82663889122832	0.025	1.05385357979161	0.387	0.192033452122679	0.835	2.82466648891315	0.033	1.05101558573465	0.393	1.59640975316592	0.162	1.50105664603414	0.172	2.89426738554675e-05	0.627741908475143	0.607157126029816	0.000261664269679463	0.241027080971922	0.312014248704663	0.311965623191461	-0.31601712479135	0.151975901615219	0.000282683725150473	0.0456939832049193
ASV345	d:Bacteria	p:Bacteroidota	c:Bacteroidia	o:Chitinophagales	f:Chitinophagaceae	g:Niastella	unclassified	g:Niastella	30.2195250360899	0.001	1.63886385136634	0.211	11.2347291960874	0.001	0.789392569091146	0.567	1.47859439549307	0.229	10.8994986021866	0.001	0.623761436218322	0.581	0.742974064985745	0.607	0.549884392286382	0.726	0.718870230119193	0.653	0.543867304894681	0.615	0.491134469001213	0.757	0.667598948317031	0.71	0.693599583021717	0.713	0.62008108992699	0.74	2.89426738554675e-05	0.485977988999907	0.44462479349549	0.000261664269679463	0.270497518829817	1	0.37619561064641	-0.381081267927533	0.148125334127053	0.000344645914059954	-0.0901135488100485
ASV346	d:Bacteria	p:Actinomycetota	c:Acidimicrobiia	o:Microtrichales	f:Ilumatobacteraceae	unclassified	unclassified	f:Ilumatobacteraceae	508.921295260232	0.001	2.34778807310649	0.11	118.27275846002	0.001	1.16406563188854	0.355	2.16114859681866	0.149	119.422350450042	0.001	0.116665880346081	0.886	1.04845410626094	0.408	1.54148814028121	0.164	0.566222167671079	0.758	0.0917197588932638	0.908	1.56239823338084	0.192	0.566646813025168	0.77	1.19267894116075	0.329	1.24348758321337	0.289	2.89426738554675e-05	0.406198756422366	0.335816641222756	0.000261664269679463	0.208197418783514	0.726167279411765	-0.662800409002689	0.671408206522205	0.000610630273503819	0.120534571504793	-0.0391319205352441
ASV347	d:Bacteria	p:Acidobacteriota	c:Vicinamibacteria	o:Vicinamibacterales	unclassified	unclassified	unclassified	o:Vicinamibacterales	950.215399800614	0.001	3.27458763535059	0.065	214.867343917323	0.001	5.32386015815081	0.002	2.78630526480557	0.104	217.483087206693	0.001	1.22630636471175	0.297	5.13198522043773	0.001	0.63541967998847	0.663	1.95176024107284	0.084	1.25817642696643	0.283	0.653578851677195	0.632	1.9400513043301	0.085	1.13545291919808	0.336	1.17886663998842	0.357	2.89426738554675e-05	0.351297351975724	0.260837339675319	0.000261664269679463	0.00961222289134629	1	-0.679923484662183	0.688753659787666	0.000368304560370437	0.117948919983956	-0.0352063517337328
ASV348	d:Bacteria	p:Pseudomonadota	c:Gammaproteobacteria	o:Lysobacterales	f:Lysobacteraceae	unclassified	unclassified	f:Lysobacteraceae	227.188673192863	0.001	4.49454196272373	0.035	0.261709061995665	0.761	3.93802792200396	0.004	5.06031626704379	0.03	0.233424478456069	0.781	0.157927961645438	0.867	3.987958668804	0.007	1.53243660132983	0.203	0.771579226972332	0.589	0.12459196709321	0.875	1.61022312443126	0.163	0.73230117674459	0.622	0.830054058310519	0.574	0.760965346756712	0.598	2.89426738554675e-05	0.185106681617978	0.18689110607652	0.127245236875336	0.0148974636383866	0.780701581027668	0.742633449540487	-0.75227803979426	0.105782593014947	0.005842528190587	0.100116597382885
ASV349	d:Bacteria	p:Chloroflexota	c:JG30-KF-CM66	unclassified	unclassified	unclassified	unclassified	c:JG30-KF-CM66	238.727932317301	0.001	0.479393403614393	0.479	2.47032120859053	0.075	1.94539606690513	0.096	0.466358263250619	0.528	2.25913790447805	0.11	1.74156688930742	0.177	2.19468534210148	0.071	2.07886009429455	0.083	1.00976756846908	0.421	1.76725984043269	0.158	2.10548561539889	0.09	0.841375469852527	0.521	1.5146792959101	0.172	1.43431490399549	0.211	2.89426738554675e-05	0.640683893112371	0.602520804614179	0.015034839115604	0.0992540858441098	0.550003438789546	0.74479565348175	-0.754468324306188	0.105444936795307	0.00458732911043923	-0.0369399015544572
ASV350	d:Bacteria	p:Pseudomonadota	c:Gammaproteobacteria	o:Burkholderiales	f:Burkholderiaceae	g:Burkholderia-Caballeronia-Paraburkholderia	unclassified	g:Burkholderia-Caballeronia-Paraburkholderia	3.62164247379691	0.01	0.0856606857426052	0.756	1.44180057144477	0.221	4.33803116333503	0.001	0.0181956498991782	0.874	1.12225300901723	0.384	0.238463961441759	0.843	4.55289616132623	0.001	0.0293623395192446	1	0.740151776794259	0.703	0.139831948724929	0.891	0.0490965431862113	0.993	0.816417393795969	0.649	0.188080579668944	0.97	0.227170413074225	0.969	0.000277995219619772	0.741614667587038	0.699413316519977	0.0413254014680194	0.00641381952219035	1	-0.148861256775085	0.150794519850086	0.0100648247143737	0.160053942252131	0.0238474314086038
ASV351	d:Bacteria	p:Pseudomonadota	c:Gammaproteobacteria	o:Lysobacterales	f:Rhodanobacteraceae	g:Luteibacter	s:yeojuensis	g:Luteibacter	4.4946443650796	0.002	1.16072595735442	0.38	2.24038855918493	0.052	5.57179146089476	0.001	1.37818348332193	0.241	2.03237747310538	0.065	0.547630120288068	0.736	5.67456813908194	0.001	1.59647363862392	0.091	1.61754402868455	0.05	0.630359288269046	0.698	1.54004599486041	0.116	1.67832700192091	0.043	0.478187758512418	0.961	0.454020338664777	0.976	5.70070963710361e-05	0.495261840354511	0.55844260095205	0.0106530315210285	0.00641381952219035	0.575318241469816	-0.146991155174713	0.148900131215943	0.00566281374522539	0.160322064295131	-0.0741151629775512
ASV352	d:Bacteria	p:Pseudomonadota	c:Alphaproteobacteria	o:NRL2	unclassified	unclassified	unclassified	o:NRL2	97.0005751097789	0.001	0.000566083593601698	0.985	8.32414993603004	0.001	7.287421825983	0.001	2.05881509482108e-05	0.993	8.67667161565762	0.001	0.403634679653953	0.683	6.92478959096762	0.001	1.56120716980541	0.193	0.642031095428244	0.708	0.460772826863689	0.649	1.44054156753348	0.246	0.723035164791351	0.653	0.549242283803204	0.762	0.481532405600458	0.815	2.89426738554675e-05	0.767393360630617	0.75588111220865	0.000261664269679463	0.00641381952219035	0.766826804123711	0.545786477508473	-0.552874613580011	0.133556928712257	0.00406658989931135	-0.00413549092597761
ASV353	d:Bacteria	p:Planctomycetota	c:Phycisphaerae	o:Tepidisphaerales	f:WD2101_soil_group	unclassified	unclassified	f:WD2101_soil_group	131.903865169361	0.001	7.94888769984019	0.005	18.3962874646791	0.001	5.57875922638229	0.002	7.69219264052078	0.01	18.7253159780407	0.001	3.34679552098113	0.038	5.75838973009796	0.001	1.1414252911595	0.353	2.05071553534956	0.057	3.34296808227663	0.04	1.12474211283007	0.346	2.05804094582671	0.057	1.27267885813293	0.253	1.2787608545517	0.268	2.89426738554675e-05	0.0965354271801709	0.0572953895507071	0.000261664269679463	0.00961222289134629	0.905766977363515	-0.545405249542359	0.552488434601351	0.000384535460049243	0.135404603407624	-0.13145282679935
ASV354	d:Bacteria	p:Actinomycetota	c:Actinobacteria	o:Mycobacteriales	f:Mycobacteriaceae	g:Mycobacterium	s:thermoresistibile	g:Mycobacterium	357.065004595323	0.001	0.0745942499458752	0.777	67.3808855594483	0.001	3.55985226438572	0.011	0.0792294966951513	0.78	65.0730130553319	0.001	0.710239450412307	0.484	3.91035450284229	0.005	0.376687944998873	0.83	0.606834406193561	0.733	0.880176407651053	0.415	0.370961504093779	0.831	0.64087095359895	0.708	0.285221335155118	0.948	0.307901236972386	0.936	2.89426738554675e-05	0.719577431657227	0.705723696430389	0.000261664269679463	0.0285135109659607	1	0.673784325866461	-0.682534771656935	0.117311152908584	0.00331729902044921	0.00427890526273712
ASV355	d:Bacteria	p:Pseudomonadota	c:Alphaproteobacteria	o:Sphingomonadales	f:Sphingomonadaceae	g:Sphingomonas	unclassified	g:Sphingomonas	196.314605635441	0.001	4.20101618255366	0.043	19.0732382312719	0.001	1.99780763211661	0.095	4.04238375465148	0.055	19.428442298637	0.001	0.661922272743072	0.509	2.042597889925	0.075	2.97571406332034	0.023	0.601154665523246	0.712	0.642619135742322	0.521	2.99264854007238	0.022	0.598546699497983	0.726	0.550779494740393	0.778	0.559486067446455	0.747	2.89426738554675e-05	0.257092613358302	0.208693884997795	0.000261664269679463	0.0986988999006787	0.297856182795699	-0.66114287684216	0.669729147969981	0.00045657817876253	0.120779265419568	-0.0927030442828103
ASV356	d:Bacteria	p:Pseudomonadota	c:Alphaproteobacteria	o:Hyphomicrobiales	f:Beijerinckiaceae	g:Microvirga	unclassified	g:Microvirga	403.689986244816	0.001	2.35993612288345	0.139	55.3672943870688	0.001	4.546791209371	0.004	2.44912976942726	0.124	51.8808399478786	0.001	0.76978711619318	0.477	4.20876039945612	0.007	0.466566517509502	0.79	0.24405218755044	0.963	0.719042267842469	0.494	0.403512679473325	0.809	0.239322881394968	0.958	0.145203397242403	0.992	0.171183036422289	0.975	2.89426738554675e-05	0.37923549806905	0.370976649139909	0.000261664269679463	0.0148974636383866	1	-0.714552637464512	0.723832541847169	0.00420267047639379	0.112242238581229	0.0572876321208153
ASV357	d:Bacteria	p:Verrucomicrobiota	c:Verrucomicrobiia	o:Chthoniobacterales	f:Chthoniobacteraceae	g:Candidatus_Udaeobacter	unclassified	g:Candidatus_Udaeobacter	802.752318269813	0.001	5.84529016957922	0.01	130.024587517011	0.001	3.35954237055556	0.018	5.29218329190368	0.033	127.819341024667	0.001	0.308800309272426	0.736	3.0561995720593	0.021	0.115277338337969	0.979	1.40520103826886	0.213	0.240662255499531	0.771	0.119889470600399	0.974	1.45683852230049	0.223	2.15073978805701	0.062	2.40011481337483	0.037	2.89426738554675e-05	0.194693880267514	0.0892351177110034	0.000261664269679463	0.0380785432228114	1	-0.724949083016483	0.734364006172541	0.00194264666206876	0.110503550266314	-0.0584931156272185
ASV358	d:Bacteria	p:Chloroflexota	c:KD4-96	unclassified	unclassified	unclassified	unclassified	c:KD4-96	591.959895556003	0.001	1.40419455837093	0.225	125.127834341323	0.001	1.88079487485905	0.122	0.939576842686055	0.358	121.612512467703	0.001	0.764742716664997	0.485	1.66674483806086	0.153	1.29197451097678	0.262	0.917430256864648	0.491	1.14207942198196	0.356	1.63076700028674	0.153	0.800500072486111	0.542	1.23012404926117	0.297	1.35266194159988	0.231	2.89426738554675e-05	0.56980388666583	0.455584582739513	0.000261664269679463	0.113915119728055	0.83949783837712	-0.680936531628376	0.689779863207965	0.00386516928449115	0.117727503664643	-0.0281326031884541
ASV359	d:Bacteria	p:Chloroflexota	c:Chloroflexia	o:Thermomicrobiales	f:JG30-KF-CM45	unclassified	unclassified	f:JG30-KF-CM45	546.233402778199	0.001	1.03748930454661	0.291	21.0450456103847	0.001	1.11189303011113	0.349	1.52328677648734	0.224	18.9009129849694	0.001	0.630955127884321	0.534	2.3413486856179	0.079	4.59516081702848	0.004	0.751914305304418	0.581	0.755004945244146	0.436	4.60159450854286	0.001	0.755230574373684	0.613	0.734171051408655	0.63	0.728907749793937	0.628	2.89426738554675e-05	0.481438568155901	0.506228525969777	0.000261664269679463	0.206314682297407	0.114702380952381	0.819259838366056	-0.829899576526654	0.0894740527961946	0.00954630150279287	-0.0413385851581711
ASV360	d:Bacteria	p:Verrucomicrobiota	c:Verrucomicrobiia	o:Chthoniobacterales	f:Chthoniobacteraceae	g:Candidatus_Udaeobacter	unclassified	g:Candidatus_Udaeobacter	517.228466446087	0.001	2.02190280051753	0.174	77.5528013279252	0.001	1.74383567081453	0.145	1.85078558360786	0.181	77.5381790406509	0.001	0.892180351656266	0.425	1.6417193214407	0.182	0.376032593683084	0.85	0.300592363306679	0.933	0.804661746973145	0.443	0.33665955944335	0.854	0.324946795402368	0.923	1.03561720205241	0.402	1.09424513025926	0.376	2.89426738554675e-05	0.44096094312136	0.409182112565803	0.000261664269679463	0.125018359351759	1	-0.723105104059894	0.732496079437295	0.00149164634066707	0.110834412358517	-0.0403497307415664
ASV361	d:Bacteria	p:Bacillota	c:Limnochordia	o:Incertae_Sedis	f:Incertae_Sedis	g:Hydrogenispora	unclassified	g:Hydrogenispora	116.298538668496	0.001	0.878074185387714	0.377	23.1237467858874	0.001	0.581288767057988	0.693	0.452958120836545	0.519	19.1224318160503	0.001	1.57778305258903	0.198	0.827901712225785	0.512	0.682179801692104	0.63	1.67833394017708	0.129	1.82265610017224	0.162	0.52889842640071	0.733	1.89440844119114	0.075	0.84599207407417	0.585	0.745794205185165	0.624	2.89426738554675e-05	0.637599918763766	0.557287586278362	0.000261664269679463	0.303296976427056	0.994275184275184	0.568046252949113	-0.575423477013387	0.130735191746595	0.0108025484115269	-0.0516119025209792
ASV362	d:Bacteria	p:Pseudomonadota	c:Alphaproteobacteria	o:Hyphomicrobiales	f:Rhizobiaceae	unclassified	unclassified	f:Rhizobiaceae	17.4367360744043	0.001	2.87281621428107	0.06	8.9907499669645	0.001	10.531750005444	0.001	3.61407362831037	0.017	8.02577238710205	0.001	1.14329746219098	0.372	10.3564502795395	0.001	4.34124840305254	0.001	2.73971132146848	0.008	1.39767951963027	0.263	4.55062780164756	0.001	2.77233048269229	0.004	1.24667905773964	0.277	1.30794044148336	0.206	2.89426738554675e-05	0.134192477079131	0.25170457340552	0.000261664269679463	0.00641381952219035	0.0556936416184971	-0.226480885618517	0.229422195821355	0.00686269288539995	0.157769493031618	-0.0905550376110285
ASV363	d:Bacteria	p:Chloroflexota	unclassified	unclassified	unclassified	unclassified	unclassified	p:Chloroflexota	617.323203331302	0.001	0.39798174720823	0.525	80.5448836475093	0.001	3.09631774838853	0.025	0.350672726242509	0.534	78.502157527054	0.001	1.33708129073911	0.28	3.19784233564373	0.018	1.09392053299929	0.361	0.214001878759319	0.977	1.37861278867396	0.249	0.959662856054499	0.451	0.17842638660297	0.981	0.305500898416887	0.948	0.266409688709034	0.959	2.89426738554675e-05	0.643325531949236	0.621203133425035	0.000261664269679463	0.0459640795286346	0.90990297542044	0.747525429958315	-0.757233552425306	0.104988434225287	0.00321478324905863	-0.0228582212672193
ASV364	d:Bacteria	p:Pseudomonadota	c:Alphaproteobacteria	o:Caulobacterales	f:Caulobacteraceae	g:Brevundimonas	unclassified	g:Brevundimonas	24.4501023881006	0.001	0.188647500862812	0.699	10.6257405401576	0.001	1.52971614958285	0.208	0.290437763155336	0.596	10.4197727776769	0.001	0.0894474991106581	0.934	1.25020575814697	0.303	0.163469181335664	0.946	1.12393217398076	0.331	0.087125606580304	0.925	0.170675833946	0.969	1.10431193468139	0.37	0.107478818326541	0.995	0.106992181832733	0.997	2.89426738554675e-05	0.665501928784887	0.685056848483257	0.000261664269679463	0.153732830970388	1	0.348834859965973	-0.353365182822674	0.149809634739509	0.00416544993569244	-0.0335070445156739
ASV365	d:Bacteria	p:Actinomycetota	c:Actinobacteria	o:Kitasatosporales	f:Streptomycetaceae	g:Streptomyces	unclassified	g:Streptomyces	145.40394504561	0.001	2.17767751542338	0.139	32.0740852437682	0.001	0.623016885966392	0.658	2.06109124701808	0.152	30.7143298842744	0.001	0.936435326169439	0.393	0.629301510745853	0.666	0.505116938187866	0.745	0.508320846623285	0.818	0.739469532371606	0.494	0.410128324219106	0.794	0.438005820326815	0.87	0.644587089541116	0.713	0.530262360944998	0.807	2.89426738554675e-05	0.409551901105278	0.370976649139909	0.000261664269679463	0.293979248399052	1	0.593895995106759	-0.601608930108145	0.128072301271611	0.00425725613998944	-0.0774758067093119
ASV366	d:Bacteria	p:Verrucomicrobiota	c:Verrucomicrobiia	o:Chthoniobacterales	f:Chthoniobacteraceae	g:Candidatus_Udaeobacter	unclassified	g:Candidatus_Udaeobacter	717.945371532057	0.001	10.7326488041977	0.002	94.6643101452304	0.001	2.56671447329511	0.046	10.3172106024378	0.002	93.6575859034609	0.001	0.0653963294642758	0.933	2.33156183834953	0.062	0.557070138255843	0.68	1.26608133419904	0.281	0.0194447670291512	0.985	0.581030328883997	0.688	1.26298068169097	0.29	1.40625768555022	0.2	1.52478116379947	0.157	2.89426738554675e-05	0.0342790151144403	0.0312609534422273	0.000261664269679463	0.0650644689233908	1	-0.743401809272831	0.753056378224427	0.00204312512230981	0.107161770054874	-0.0851488338382163
ASV367	d:Bacteria	p:Actinomycetota	c:Actinobacteria	o:Mycobacteriales	f:Nocardiaceae	g:Nocardia	unclassified	g:Nocardia	62.0299420882248	0.001	2.3861778449019	0.146	0.58310989481237	0.564	2.05101854792797	0.103	2.14664668468329	0.166	0.511249467203637	0.598	3.68297752220652	0.021	2.06824661420726	0.094	2.71543390401444	0.028	0.644223585054004	0.711	3.68195053441019	0.028	2.70865553247468	0.024	0.568346418639153	0.789	0.706729670592526	0.665	0.741714747820397	0.662	2.89426738554675e-05	0.42412296961469	0.37912385763037	0.0973881703713252	0.103393968724063	0.324645006016847	0.503278388833124	-0.509814471804983	0.137887648338771	0.00255549032646675	-0.101850194304558
ASV368	d:Bacteria	p:Acidobacteriota	c:Acidobacteriae	o:Bryobacterales	f:Bryobacteraceae	g:Bryobacter	unclassified	g:Bryobacter	378.579806417199	0.001	3.097771993436	0.08	35.6254868732591	0.001	0.267585714016227	0.896	2.9615931696044	0.077	33.9878071679468	0.001	0.881592542459683	0.426	0.233678347671989	0.928	0.385586332567592	0.818	0.629224857350427	0.691	1.0454375574893	0.364	0.421312520957429	0.804	0.649549263002486	0.704	0.233930971856532	0.974	0.251842556518316	0.963	2.89426738554675e-05	0.304393261817069	0.286112008966588	0.000261664269679463	0.35158982078112	1	0.758144866372278	-0.767990903597892	0.102963812171191	0.00366522580486584	-0.0741998276443055
ASV369	d:Bacteria	p:Bacteroidota	c:Bacteroidia	o:Chitinophagales	f:Chitinophagaceae	g:Terrimonas	unclassified	g:Terrimonas	65.5871031629897	0.001	11.7225758778512	0.001	10.1154372019066	0.001	1.59263559047267	0.169	11.2154787809921	0.002	9.94451582582771	0.001	1.50691140825043	0.218	1.63331184293029	0.166	0.571525614881728	0.698	1.11824310530653	0.374	1.5335813962414	0.221	0.576054624321349	0.697	1.1157116294305	0.329	0.231448543681802	0.961	0.228495284079241	0.975	2.89426738554675e-05	0.0342790151144403	0.0193106683300531	0.000261664269679463	0.136732207429414	1	0.487923507091448	-0.494260176014713	0.13933967132714	0.00132430456346715	-0.208912097827642
ASV370	d:Bacteria	p:Actinomycetota	c:Actinobacteria	o:Micrococcales	f:Microbacteriaceae	unclassified	unclassified	f:Microbacteriaceae	61.8114692894076	0.001	0.175007726438342	0.714	32.8035461394779	0.001	1.97480771442332	0.099	0.0843707563589937	0.779	31.5895422912727	0.001	0.267796264973285	0.791	1.64591955767954	0.165	1.3147061439448	0.272	0.845307980389876	0.541	0.167952782842989	0.852	1.36354779527236	0.253	0.893229405109471	0.52	0.603293790120681	0.743	0.591540792774347	0.74	2.89426738554675e-05	0.719282229606707	0.689626629170647	0.000261664269679463	0.10120084484449	0.846485788113695	0.42455549671433	-0.430069204463867	0.144559828680624	0.00567055800158409	0.020671766020227
ASV371	d:Bacteria	p:Verrucomicrobiota	c:Verrucomicrobiia	o:Chthoniobacterales	f:Xiphinematobacteraceae	g:Candidatus_Xiphinematobacter	unclassified	g:Candidatus_Xiphinematobacter	739.464439313584	0.001	5.81574559520386	0.014	125.563010891083	0.001	4.48233431518899	0.005	5.69672329576885	0.015	122.988487493007	0.001	4.05723105291352	0.021	4.32810724037687	0.002	0.219537627371476	0.922	1.22742395627084	0.296	4.00280136933472	0.017	0.216664730161468	0.942	1.33092903805058	0.241	1.10202039905155	0.356	1.07063022486822	0.378	2.89426738554675e-05	0.12535441193091	0.11035859265944	0.000261664269679463	0.017223422195996	1	-0.71162718356716	0.720869095042058	0.0019226953952576	0.11280335456567	-0.0584874815898942
ASV372	d:Bacteria	p:Planctomycetota	c:Planctomycetes	o:Planctomycetales	f:Rubinisphaeraceae	g:SH-PL14	unclassified	g:SH-PL14	370.545817810879	0.001	1.61251550153789	0.218	22.3988676854172	0.001	1.6769076741499	0.154	2.13139803012737	0.157	21.8734116521147	0.001	2.24116392915023	0.108	1.82814391901237	0.113	0.799416019373472	0.529	0.525139852983397	0.793	2.72140600880731	0.085	0.784271827683663	0.547	0.567268464463905	0.751	0.49989285332712	0.803	0.385777271649293	0.893	2.89426738554675e-05	0.415464603488527	0.450531232465939	0.000261664269679463	0.129632157172075	0.983390893305036	0.772492320713986	-0.782524688515466	0.100045450922361	0.00567960767768824	-0.0566823063683227
ASV373	d:Bacteria	p:Acidobacteriota	c:Vicinamibacteria	o:Vicinamibacterales	unclassified	unclassified	unclassified	o:Vicinamibacterales	445.002224138598	0.001	3.53449003127869	0.061	38.6966422872177	0.001	0.354912411174832	0.823	3.47199275265828	0.054	37.5244915123921	0.001	0.950984966178676	0.394	0.30174788233014	0.861	0.550806122803969	0.666	1.84308795726656	0.107	1.0491854781298	0.342	0.553628538205486	0.708	1.78054493554014	0.121	0.486888880235951	0.83	0.440149782673812	0.849	2.89426738554675e-05	0.254183364459524	0.253423671231852	0.000261664269679463	0.334086928276118	1	0.764472038089721	-0.7744002463766	0.101762788860424	0.00270243172261059	-0.072237453053697
ASV374	d:Bacteria	p:Bacteroidota	c:Bacteroidia	o:Sphingobacteriales	f:Sphingobacteriaceae	g:Mucilaginibacter	unclassified	g:Mucilaginibacter	65.1491470526756	0.001	0.038478018367333	0.853	17.6851610021127	0.001	5.05468535597974	0.001	0.00320853586260573	0.944	17.7177782075479	0.001	0.963868012981667	0.422	5.36619235817186	0.001	0.148185405249289	0.974	3.40439042724677	0.005	1.00982338656257	0.387	0.228480731805377	0.946	3.27744219749947	0.007	0.430676594440816	0.877	0.465731809649873	0.83	2.89426738554675e-05	0.758650391972195	0.724086060278212	0.000261664269679463	0.00641381952219035	1	-0.439912366523428	0.445625514140615	0.0043415107040606	0.145272499247241	0.0126909470311302
ASV375	d:Bacteria	p:Chloroflexota	c:Anaerolineae	o:Caldilineales	f:Caldilineaceae	unclassified	unclassified	f:Caldilineaceae	423.809196921967	0.001	0.277402207143358	0.609	134.96595317966	0.001	2.51235350027774	0.051	0.133843714269628	0.685	132.749295750431	0.001	0.789768754784268	0.467	2.33917070935936	0.051	1.78509655966025	0.14	1.05479838658116	0.382	0.756859849171498	0.459	1.94332219033983	0.114	1.12468053106611	0.342	1.00708446777627	0.422	1.05901360193548	0.411	2.89426738554675e-05	0.693075030928203	0.652864513278732	0.000261664269679463	0.0691669945852976	0.6864631043257	-0.606647887021568	0.614526431008862	0.00309088275621615	0.128186281355879	-0.0121319618434381
ASV376	d:Bacteria	p:Pseudomonadota	c:Gammaproteobacteria	o:Lysobacterales	f:Lysobacteraceae	g:Thermomonas	s:fusca	g:Thermomonas	41.8603482539629	0.001	2.91764068088449	0.084	28.1458590233369	0.001	2.4311308464255	0.031	2.54868117555025	0.114	26.9095771240086	0.001	2.33911699057664	0.101	2.21659074404449	0.075	0.339086968343099	0.86	2.12340155032251	0.055	1.92030089948687	0.154	0.388148101099141	0.83	1.9697630573427	0.072	0.334285580535807	0.923	0.315143568306991	0.934	2.89426738554675e-05	0.366994116599121	0.294643123890364	0.000261664269679463	0.0519362223445049	1	0.359336367768783	-0.364003073843703	0.149183922342684	0.0031340455357485	-0.09620908198242
ASV377	d:Bacteria	p:Bacillota	c:Bacilli	o:Thermoactinomycetales	f:Thermoactinomycetaceae	g:Planifilum	s:fulgidum	g:Planifilum	156.068895323575	0.001	0.368167867044217	0.538	25.3461959336419	0.001	1.27147075423675	0.309	0.496852122121672	0.497	23.3298571736184	0.001	1.65294199266964	0.17	1.42187619646578	0.222	1.05867010486788	0.397	1.19237964733657	0.328	1.47015892891581	0.231	0.877617311697387	0.457	1.27509530716489	0.264	0.86155717482529	0.541	0.904282201028198	0.486	2.89426738554675e-05	0.631067105567365	0.626630725111365	0.000261664269679463	0.192166926597152	0.925724830590513	0.615409676001758	-0.623402009456327	0.125253522290146	0.00727613976654872	0.0255906313252406
ASV378	d:Bacteria	p:Pseudomonadota	c:Gammaproteobacteria	o:Lysobacterales	f:Rhodanobacteraceae	g:Dokdonella	unclassified	g:Dokdonella	48.3812544691331	0.001	0.15369982848326	0.705	26.886703545019	0.001	4.08384339400538	0.006	0.123329967720155	0.736	26.9859879797141	0.001	0.035787582178508	0.962	3.98881689737081	0.005	0.428157961869043	0.82	2.67978979946776	0.02	0.0514218690009721	0.963	0.417356793370859	0.822	2.68205692305666	0.017	0.455563108985813	0.852	0.458645372747095	0.855	2.89426738554675e-05	0.706814618266311	0.686604403372362	0.000261664269679463	0.0193786525670457	1	-0.376312508198911	0.381199683630066	0.00142274310964545	0.150047304150194	0.0231306646661753
ASV379	d:Bacteria	p:Pseudomonadota	c:Gammaproteobacteria	o:Lysobacterales	f:Rhodanobacteraceae	g:Luteibacter	unclassified	g:Luteibacter	12.2574079143187	0.001	0.842270593166899	0.391	12.4671894765067	0.001	3.13396460791083	0.014	0.0730873409850953	0.796	5.74243371421685	0.002	0.473991839659965	0.64	0.710325802649388	0.583	0.754381015013478	0.607	0.786130670072299	0.63	0.113459206453608	0.901	1.80350075100694	0.148	0.814971735086597	0.572	0.75370838437786	0.635	1.51620956114707	0.178	2.89426738554675e-05	0.723520346515641	0.564381680412338	0.000261664269679463	0.032731169303565	0.993113431822041	-0.243804894497858	0.246971191828999	0.0869901446698555	0.130209557515824	-0.0625494455149969
ASV380	d:Bacteria	p:Chloroflexota	c:Chloroflexia	o:Thermomicrobiales	f:JG30-KF-CM45	unclassified	unclassified	f:JG30-KF-CM45	563.380786326793	0.001	1.83000971391919	0.16	51.4491114379789	0.001	2.59292708949015	0.041	2.00786177016184	0.156	48.9164412427174	0.001	1.46373392809467	0.225	2.42361491675606	0.056	1.54435349475456	0.199	1.75774432699858	0.141	1.38191404116596	0.243	1.51585484601366	0.188	2.062622087846	0.068	1.29217161034437	0.268	1.13311093784389	0.326	2.89426738554675e-05	0.413705477541612	0.395365342112936	0.000261664269679463	0.0611172888652981	0.775946985026305	0.765269362456758	-0.775207925605548	0.101502329087128	0.00537711756334911	0.0394773729258267
ASV381	d:Bacteria	p:Patescibacteria	c:Parcubacteria	unclassified	unclassified	unclassified	unclassified	c:Parcubacteria	79.6922324919111	0.001	0.154021984185137	0.701	7.87561225170138	0.001	3.05109587863548	0.018	0.159881027084829	0.696	7.33211485231477	0.002	2.01435197005445	0.134	2.97220936717633	0.029	0.723309312417147	0.583	2.84234850030835	0.02	2.13526540904554	0.145	0.647126213250318	0.637	2.55412288895782	0.025	0.254264257507681	0.953	0.241891296103904	0.961	2.89426738554675e-05	0.696966461488301	0.68563610783342	0.000261664269679463	0.0380785432228114	0.99032829150911	0.521471316340683	-0.528243671098355	0.136100652772327	0.00297016301624283	-0.0266400087022254
ASV382	d:Bacteria	p:Bacteroidota	c:Bacteroidia	o:Chitinophagales	f:Chitinophagaceae	g:Chitinophaga	unclassified	g:Chitinophaga	42.6898747435038	0.001	12.1815386354353	0.001	27.083528036767	0.001	3.43215948143326	0.009	12.3677854957641	0.001	26.5828088123485	0.001	8.31659367835147	0.001	3.47003394298358	0.006	3.21572656261195	0.006	2.4230254237523	0.023	8.11440865143189	0.001	3.26888631802886	0.007	2.42314170892096	0.022	2.57031447702914	0.014	2.5610870541316	0.017	2.89426738554675e-05	0.0223693875067042	0.0193106683300531	0.000261664269679463	0.0253807566306132	0.145251256281407	0.314684215481545	-0.318771023474812	0.151827905903593	0.000718279092225053	0.166482560800183
ASV383	d:Bacteria	p:Actinomycetota	c:Actinobacteria	o:Kitasatosporales	f:Streptomycetaceae	g:Streptomyces	unclassified	g:Streptomyces	195.406920811474	0.001	0.560051521739437	0.473	11.5416635979489	0.001	2.0100993188663	0.097	0.588608230224718	0.462	13.6986119290247	0.001	2.52006907356484	0.093	2.17730172103097	0.07	2.23537495068724	0.067	1.64586824479618	0.145	2.51834890681365	0.068	2.36424675192087	0.057	1.75159060378919	0.118	0.76735793352489	0.585	0.766745627119502	0.587	2.89426738554675e-05	0.61846937462835	0.601622511916584	0.000261664269679463	0.0996624266837659	0.501588966588967	-0.670714873152315	0.679425455920527	0.00655065856751413	0.119171107822063	-0.0317496443824852
ASV384	d:Bacteria	p:Bacteroidota	c:Bacteroidia	o:Chitinophagales	f:Chitinophagaceae	unclassified	unclassified	f:Chitinophagaceae	133.371928307245	0.001	4.68825856849416	0.033	11.65880212036	0.001	0.684203790448817	0.624	4.64248726263023	0.047	11.7509078757749	0.001	0.325061109436783	0.717	0.738991525037489	0.551	1.49772211547017	0.214	1.77555017177602	0.122	0.405404271348473	0.685	1.47773035296795	0.224	1.7364276564297	0.125	0.336727649841948	0.919	0.320370477963754	0.925	2.89426738554675e-05	0.235772738104199	0.181250020127225	0.000261664269679463	0.284685409888384	0.787582123758594	0.622293853125956	-0.630375591478241	0.124550958689674	0.0021099255119076	-0.121156642617738
ASV385	d:Bacteria	p:Actinomycetota	unclassified	unclassified	unclassified	unclassified	unclassified	p:Actinomycetota	454.119012147138	0.001	0.480858234125228	0.5	102.097555908859	0.001	1.720899567482	0.152	0.48092305559357	0.484	102.825125566736	0.001	0.388696341814746	0.687	1.57030332454234	0.183	0.356426321315378	0.846	0.58378912403655	0.721	0.369946581184827	0.665	0.322560069341033	0.857	0.561279881335442	0.749	0.699829700817409	0.657	0.663090003033752	0.641	2.89426738554675e-05	0.626186502904778	0.609505062521717	0.000261664269679463	0.128575821794049	1	-0.66802524091523	0.676700893394648	0.00128674204823203	0.119752677068399	-0.0192619189058938
ASV386	d:Bacteria	p:Verrucomicrobiota	c:Verrucomicrobiia	o:Chthoniobacterales	f:Chthoniobacteraceae	g:Chthoniobacter	unclassified	g:Chthoniobacter	13.2305564994264	0.001	8.81887013772579	0.001	2.36167860269156	0.087	7.24167688850044	0.001	8.88653690266992	0.001	2.30449964726414	0.111	1.88754657793557	0.161	7.30615057467694	0.001	6.49743569914265	0.001	2.26040106768284	0.028	1.96596014604603	0.131	6.48541149676654	0.001	2.28693515502969	0.027	2.1533613339391	0.031	2.18277265708755	0.035	2.89426738554675e-05	0.0223693875067042	0.0193106683300531	0.0172891637746314	0.00641381952219035	0.0556936416184971	-0.203039578433803	0.2056764560758	0.000465731608092152	0.158774907528755	0.167376413578119
ASV387	d:Bacteria	p:Pseudomonadota	c:Alphaproteobacteria	o:Hyphomicrobiales	f:Rhodomicrobiaceae	g:Rhodomicrobium	unclassified	g:Rhodomicrobium	549.555024928012	0.001	2.50834669198774	0.108	106.718735696612	0.001	2.51814561059443	0.047	2.28376692402359	0.139	106.84257221059	0.001	0.72054345843631	0.476	2.46350252278956	0.061	1.56425745310995	0.208	0.817578580578936	0.579	0.764387787909842	0.44	1.55009754899366	0.202	0.85049183143829	0.524	0.356711437313735	0.903	0.389433384978134	0.879	2.89426738554675e-05	0.39493213729699	0.333335612645281	0.000261664269679463	0.0658874187279555	0.781927428794382	-0.689398602722232	0.698351831329014	0.00129960666444317	0.116457028595657	-0.0420854313132395
ASV388	d:Bacteria	p:Bacteroidota	c:Bacteroidia	o:Chitinophagales	f:Chitinophagaceae	g:Niastella	unclassified	g:Niastella	23.2287560106195	0.001	6.53122131377455	0.007	14.1736562007754	0.001	1.3161017054868	0.237	6.83451657346097	0.004	13.7275263578402	0.001	4.5316773022359	0.006	1.35582658753991	0.227	1.09310213064497	0.391	1.15143832986283	0.34	4.79623279680383	0.003	1.05196518231761	0.4	1.15787187548077	0.325	0.794802379093215	0.633	0.839800681954939	0.575	2.89426738554675e-05	0.0559868980319025	0.0719662371849585	0.000261664269679463	0.165162019830558	0.921772693907512	-0.298055810988154	0.301926665676312	0.00592194841920571	0.154584071507702	0.159745876960777
ASV389	d:Bacteria	p:Bacteroidota	c:Bacteroidia	o:Sphingobacteriales	f:Sphingobacteriaceae	g:Mucilaginibacter	unclassified	g:Mucilaginibacter	53.6924055300993	0.001	44.0253369186732	0.001	11.6306297376188	0.001	5.8676566113829	0.002	44.9667954523152	0.001	11.7997899397963	0.001	10.9214692212087	0.001	5.73393885308892	0.001	4.63335452821758	0.002	1.69735184534092	0.12	10.7464438731881	0.001	4.59945868799541	0.003	1.72725696992895	0.119	1.78107301053822	0.096	1.8369645461128	0.086	2.89426738554675e-05	0.0223693875067042	0.0193106683300531	0.000261664269679463	0.00961222289134629	0.0783333333333333	-0.339358815319609	0.343766072661423	0.00087757301253349	0.152397712444795	-0.304255148199956
ASV390	d:Bacteria	p:Pseudomonadota	c:Alphaproteobacteria	o:Hyphomicrobiales	f:Rhizobiaceae	g:Rhizobium	unclassified	g:Rhizobium	13.9251935476444	0.001	7.70147275110114	0.002	14.7791142586264	0.001	0.890318062759899	0.502	4.37827296031986	0.027	9.9224647838803	0.001	5.56281533265551	0.004	1.25434971982728	0.305	0.568482413445402	0.705	0.943336184368219	0.459	2.85812970139384	0.056	0.644441461753381	0.652	1.1637176943664	0.297	0.336145409929827	0.922	0.373885643256551	0.883	2.89426738554675e-05	0.175364224690716	0.0312609534422273	0.000261664269679463	0.252870674322887	1	0.246049416021956	-0.24924486298328	0.153966860611328	0.0190216290689893	0.182968986946432
ASV391	d:Bacteria	p:Bdellovibrionota	c:Bdellovibrionia	o:Bdellovibrionales	f:Pseudobdellovibrionaceae	g:Bdellovibrio	unclassified	g:Bdellovibrio	4.30819333261138	0.002	2.0053493981138	0.116	1.77986855415415	0.116	4.96907738763232	0.001	1.98896021330134	0.119	1.79865919384403	0.123	0.697321268443133	0.658	4.92182498364267	0.001	3.08206935403894	0.002	1.23657501356373	0.219	0.663588695639289	0.644	3.10661325726742	0.003	1.22131650164919	0.245	0.670410592678244	0.823	0.674692990241416	0.842	5.70070963710361e-05	0.373192632148062	0.344761475951209	0.0226025314754507	0.00641381952219035	0.0783333333333333	0.142461741952216	-0.144311894445102	0.158462634270662	0.000213041099964079	0.0964620168271326
ASV392	d:Bacteria	p:Bacillota	c:Bacilli	o:Bacillales	f:Bacillaceae	g:Priestia	unclassified	g:Priestia	50.2665953954374	0.001	0.351392427227536	0.593	6.51699905217411	0.002	1.063790497813	0.39	0.248901306521303	0.676	4.99823826244958	0.005	0.648554347908486	0.563	1.06879174986665	0.39	2.60716125857416	0.013	0.533166508064525	0.84	0.613026308278455	0.557	3.03714608014401	0.015	0.570702041420897	0.803	0.574295718881337	0.793	0.654015408663404	0.698	2.89426738554675e-05	0.691596155934718	0.645476222614782	0.000492714854052554	0.219795510375528	0.224471326164875	-0.469323486833508	0.475418597052125	0.00765983923285956	0.14263846178046	-0.036557027094384
ASV393	d:Bacteria	p:Patescibacteria	c:Saccharimonadia	o:Saccharimonadales	unclassified	unclassified	unclassified	o:Saccharimonadales	176.325728861543	0.001	8.80877113361535	0.003	6.27098263332525	0.006	0.757436776074379	0.549	8.12064053916735	0.003	5.75317372853175	0.003	0.893546070405376	0.413	0.927140208295746	0.444	1.15797083580062	0.323	0.759289807148276	0.613	1.15052127852612	0.334	1.11912216205573	0.344	0.645516473209596	0.684	0.210487170190195	0.967	0.156787448814779	0.988	2.89426738554675e-05	0.0457053534859204	0.0410080484761802	0.00138302727154545	0.265192029924102	0.88841136168998	0.703198633019007	-0.712331082798474	0.112575865037079	0.00644287087477441	-0.16200463015575
ASV394	d:Bacteria	p:Pseudomonadota	c:Alphaproteobacteria	o:Caulobacterales	f:Caulobacteraceae	g:Caulobacter	unclassified	g:Caulobacter	15.2637593659778	0.001	0.079143326625377	0.831	7.9742558735508	0.001	2.37561244135064	0.032	1.37986170772689e-05	1	5.60064128300257	0.002	0.0575252197124591	0.965	2.43887259065346	0.028	0.329430128005967	0.9	0.908328429022045	0.518	0.000879695340142329	1	0.133322680895649	0.981	1.08882015863494	0.378	0.24781379287215	0.977	0.284897521055855	0.971	2.89426738554675e-05	0.76847610427806	0.717085768353189	0.000261664269679463	0.0529023070078474	1	-0.286114034273645	0.289829800952523	0.0289633569403122	0.152507203511787	-0.0185568123055014
ASV395	d:Bacteria	p:Pseudomonadota	c:Gammaproteobacteria	o:Burkholderiales	f:Comamonadaceae	unclassified	unclassified	f:Comamonadaceae	4.86437787429268	0.005	0.0877878771352518	0.701	3.17181819430499	0.036	1.64155281527547	0.142	0.0938224060817793	0.721	3.10895473685274	0.025	0.0344451018604876	0.968	1.63062205306953	0.136	0.0644747218758615	0.98	1.63667612469275	0.097	0.0192074429707837	0.971	0.0635946487046919	0.99	1.61273164879756	0.108	0.0280638127533953	0.999	0.0250816056885619	1	0.000140419300547517	0.704239357808878	0.68563610783342	0.00753466569964853	0.123548797182553	1	0.175950909373201	-0.178235986118307	0.157573904868287	0.00148404127997518	0.0227958473334208
ASV396	d:Bacteria	p:Planctomycetota	c:Planctomycetes	o:Planctomycetales	unclassified	unclassified	unclassified	o:Planctomycetales	139.819686438856	0.001	7.66374514751189	0.008	14.8607384336185	0.001	7.12049214461269	0.001	0.0999948548600817	0.751	9.97784813279476	0.001	0.95324902900788	0.429	3.84080316747944	0.006	3.10077913754813	0.022	1.69302527455227	0.142	1.52462177335294	0.228	1.82575173610763	0.142	0.830874491390116	0.565	1.89631280700289	0.087	2.43500814335231	0.032	2.89426738554675e-05	0.712623954351409	0.0790195683762931	0.000261664269679463	0.00641381952219035	0.290369863013699	-0.579512323217327	0.587038457285084	0.0541410275303428	0.119568977132445	-0.13290739717981
ASV397	d:Bacteria	p:Verrucomicrobiota	c:Verrucomicrobiia	o:Opitutales	f:Opitutaceae	g:Opitutus	unclassified	g:Opitutus	181.29013571499	0.001	0.894853558003434	0.369	12.8665235355432	0.001	5.68045661216483	0.001	1.09749224900016	0.299	12.8780330504114	0.001	0.755926723444277	0.468	5.4606212177504	0.002	1.18410461462639	0.328	1.50301507640393	0.178	0.784966611851927	0.445	1.18809651659147	0.327	1.5157365278716	0.189	0.839337267279747	0.565	0.822982889532029	0.555	2.89426738554675e-05	0.537218129616844	0.553419075408356	0.000261664269679463	0.00641381952219035	0.890972652946152	0.647929119674067	-0.656343783565938	0.121091568950151	0.00170709957859828	0.0415596814980772
ASV398	d:Bacteria	p:Chloroflexota	c:Chloroflexia	o:Thermomicrobiales	f:JG30-KF-CM45	unclassified	unclassified	f:JG30-KF-CM45	521.904803763885	0.001	0.00128472572005683	0.971	274.632263103397	0.001	1.94143535039424	0.102	0.553707796922692	0.449	126.382724185131	0.001	1.14255723881389	0.341	0.995418654448113	0.406	1.92253947492896	0.101	1.25574911212732	0.27	1.29073017493198	0.289	2.09703267049638	0.103	0.911771231807443	0.495	0.306935504492208	0.929	0.0986311948184388	0.992	2.89426738554675e-05	0.612926991493156	0.751696795262068	0.000261664269679463	0.102874594785369	0.601443139678616	-0.58949866740214	0.597154494251518	0.0298679285122784	0.126792488228996	0.00264619673093662
ASV399	d:Bacteria	p:Gemmatimonadota	c:S0134_terrestrial_group	unclassified	unclassified	unclassified	unclassified	c:S0134_terrestrial_group	193.107899242539	0.001	1.99510025016984	0.165	49.0216844088693	0.001	1.64173491576521	0.174	2.29409970408315	0.134	45.6452940785682	0.001	2.12505660094573	0.115	1.54150794386157	0.187	0.879716662459406	0.484	0.839487792806	0.55	1.82575909416198	0.171	0.916181123834794	0.448	0.749555757458714	0.626	1.09861355927268	0.357	0.914495580966634	0.503	2.89426738554675e-05	0.390926640454043	0.400267990609974	0.000261664269679463	0.13928486795373	0.968100477475607	0.592656846407546	-0.600353688568683	0.128033564428867	0.00823137645775308	0.0563586661277518
ASV400	d:Bacteria	p:Bacillota	c:Bacilli	o:Thermoactinomycetales	f:Thermoactinomycetaceae	g:Hazenella	unclassified	g:Hazenella	333.349417703563	0.001	9.21874457931563	0.003	56.9291713437497	0.001	2.39396424958529	0.062	8.35286789970921	0.004	54.5923065006185	0.001	1.30242686063353	0.28	2.72417744797053	0.026	0.60351195623584	0.663	0.267117317951824	0.946	1.12121064562909	0.33	0.562215108138692	0.683	0.220126214516747	0.971	0.263944011362401	0.959	0.273035000562532	0.941	2.89426738554675e-05	0.0559868980319025	0.0410080484761802	0.000261664269679463	0.0776083239593534	1	0.677776777135414	-0.686579072942367	0.116655208231595	0.004871630955507	-0.116459507480369
ASV401	d:Bacteria	p:Chloroflexota	c:Chloroflexia	o:Thermomicrobiales	f:JG30-KF-CM45	unclassified	unclassified	f:JG30-KF-CM45	478.492644553697	0.001	0.523121276162754	0.478	46.6444027511356	0.001	0.476864606480948	0.729	0.234747337613654	0.616	39.8398336830468	0.001	0.61343277259203	0.567	1.60782846557983	0.181	0.445004282985437	0.774	0.346549447605554	0.923	0.318047096889341	0.703	0.711490666645342	0.605	0.609071196445746	0.709	0.609471404697848	0.704	0.80449397852234	0.541	2.89426738554675e-05	0.673313940812957	0.602520804614179	0.000261664269679463	0.31196930253866	1	0.774036162498865	-0.784088580193656	0.09844612979567	0.0171465148911847	0.0209664173774152
ASV402	d:Bacteria	p:Actinomycetota	c:Actinobacteria	o:Micrococcales	f:Cellulomonadaceae	g:Pseudactinotalea	unclassified	g:Pseudactinotalea	169.064738886882	0.001	2.32205528825518	0.147	9.01296359466654	0.001	1.44568528641325	0.219	2.39001077785107	0.135	8.99082367024802	0.001	0.234096402585365	0.782	1.45948671704296	0.213	2.80543102295043	0.022	0.736716540362151	0.64	0.188816219330718	0.809	2.79878636036971	0.024	0.679614007327158	0.665	2.05541481783144	0.065	2.04847267489265	0.052	2.89426738554675e-05	0.391973666018606	0.380367457081791	0.000261664269679463	0.158311182640779	0.290369863013699	0.659707841292742	-0.668275475595245	0.119419942266505	0.00151202927064087	0.0717008488582481
ASV403	d:Bacteria	p:Planctomycetota	c:Phycisphaerae	o:Tepidisphaerales	f:WD2101_soil_group	unclassified	unclassified	f:WD2101_soil_group	74.5195711492179	0.001	1.95683836116131	0.162	7.02346982688257	0.002	2.28000989972714	0.044	1.88930267960377	0.179	7.07239178680751	0.002	1.37249633712854	0.263	2.36677025975408	0.065	1.2292176398436	0.295	1.41577892948601	0.212	1.36844867573702	0.262	1.09355696468665	0.407	1.31802426376626	0.252	0.558718524292239	0.783	0.514907965256875	0.812	2.89426738554675e-05	0.439298588128843	0.397081291423483	0.000492714854052554	0.063575579474343	0.869478433771796	-0.525961115357447	0.532791779193258	0.00388791812911502	0.137397144343782	0.0891011216829707
ASV404	d:Bacteria	p:Acidobacteriota	c:Vicinamibacteria	o:Vicinamibacterales	f:Vicinamibacteraceae	g:Luteitalea	unclassified	g:Luteitalea	185.858748775117	0.001	10.4214505799256	0.001	1.04034278172912	0.385	2.16042767375969	0.069	9.78337188541393	0.002	1.14150161427966	0.317	0.0220490134243763	0.982	2.23039529019042	0.082	0.553043140057142	0.715	0.934948035560965	0.504	0.0649949051775594	0.927	0.640772481632583	0.634	0.929856276669836	0.483	1.00919118408429	0.443	1.03019896621549	0.399	2.89426738554675e-05	0.0342790151144403	0.0193106683300531	0.0688129306592525	0.0826041473645824	1	0.712761363264923	-0.722018004346286	0.111075678058034	0.00474975947878055	-0.172309931761467
ASV405	d:Bacteria	p:Planctomycetota	c:Planctomycetes	o:Isosphaerales	f:Isosphaeraceae	g:Singulisphaera	unclassified	g:Singulisphaera	440.379136510836	0.001	5.80849858184478	0.018	75.4096374117198	0.001	2.06517294229075	0.1	4.63541698100675	0.026	67.959213741763	0.001	2.22483010358019	0.111	2.29593744223664	0.062	1.36264730074545	0.23	1.58516592242406	0.168	2.21628164387999	0.116	1.54303282531925	0.197	1.92676470470242	0.083	0.589807688934562	0.752	0.407824308172953	0.893	2.89426738554675e-05	0.171120843451286	0.127811077157278	0.000261664269679463	0.101849579259066	0.804082002902758	0.690791940992241	-0.699763264901231	0.114522268892394	0.00720310921733112	0.0736150460172875
ASV406	d:Bacteria	p:Actinomycetota	c:Actinobacteria	o:Propionibacteriales	f:Propionibacteriaceae	unclassified	unclassified	f:Propionibacteriaceae	555.093500030148	0.001	1.88466774587619	0.172	71.1468464764104	0.001	3.84614155844419	0.013	2.28622481140323	0.126	66.4614516704854	0.001	1.7908877453964	0.168	4.00588332455881	0.005	0.51333737194449	0.736	1.12376343929603	0.368	1.71541361437371	0.171	0.423185382977558	0.79	1.03140219374815	0.432	0.226561756196744	0.977	0.413646231447482	0.848	2.89426738554675e-05	0.38188197926918	0.407233996804	0.000261664269679463	0.0314272877855158	1	0.74021535016469	-0.749828536530465	0.106142453231784	0.0072160125164054	0.0387844082625651
ASV407	d:Bacteria	p:Pseudomonadota	c:Alphaproteobacteria	o:Hyphomicrobiales	f:Rhizobiaceae	unclassified	unclassified	f:Rhizobiaceae	722.832861913219	0.001	6.68827710928751	0.016	145.826710348938	0.001	2.87586209805313	0.041	8.24839555340944	0.007	136.126336129224	0.001	1.03964521409158	0.341	3.68197655663691	0.007	1.53366117998051	0.184	0.703885068740628	0.661	0.688240165286043	0.477	1.54295057717802	0.209	1.29022483056234	0.28	0.590644144681956	0.75	0.409149223132454	0.879	2.89426738554675e-05	0.0777059533028992	0.120155269609219	0.000261664269679463	0.0611172888652981	0.757947840957674	0.697055192719902	-0.70610785756042	0.113269166170228	0.010564982113547	0.0617226510107875
ASV408	d:Bacteria	p:Bacteroidota	c:Bacteroidia	o:Cytophagales	f:Microscillaceae	unclassified	unclassified	f:Microscillaceae	237.416525740011	0.001	0.523820407921223	0.496	16.726904862686	0.001	3.28863505330745	0.01	0.772339710601677	0.389	15.1030909295663	0.001	1.74983595695739	0.194	3.26711373026807	0.016	0.589059922646097	0.639	1.79090385756654	0.11	2.09880066506345	0.121	0.67652323353245	0.62	1.74814031141988	0.111	0.228780677026746	0.966	0.348689015453215	0.905	2.89426738554675e-05	0.586372142910369	0.60767347832578	0.000261664269679463	0.0269829339541143	0.996562803496277	0.704540817154547	-0.713690697896814	0.112252337024228	0.00809122427993426	0.0294577574377756
ASV409	d:Bacteria	p:Actinomycetota	c:Actinobacteria	o:Frankiales	f:Acidothermaceae	g:Acidothermus	unclassified	g:Acidothermus	435.132068723605	0.001	0.0299378120697816	0.85	86.9180444872783	0.001	0.343554727007321	0.853	0.00335138000343216	0.96	88.1861491859633	0.001	0.924986460669458	0.426	0.290657249425427	0.887	0.827702888179385	0.518	0.462886113737313	0.833	0.978804430351974	0.389	0.821931267307463	0.493	0.511190553741077	0.795	0.611150907370904	0.721	0.59491542877197	0.763	2.89426738554675e-05	0.762507677980084	0.723305867853354	0.000261664269679463	0.340730627162922	0.979158997454474	-0.683505443468366	0.692382137539383	0.000831132594751495	0.117389709419631	-0.000865768542778569
ASV410	d:Bacteria	p:Thermodesulfobacteriota	c:Desulfuromonadia	o:Geobacterales	f:Geobacteraceae	unclassified	unclassified	f:Geobacteraceae	151.9498297514	0.001	0.272390087479593	0.59	33.8090501626673	0.001	1.76620271806364	0.132	0.202843353718131	0.681	34.4156015413506	0.001	3.6284227791891	0.027	1.79387182502435	0.136	0.420741724898491	0.805	1.49332823014205	0.166	3.66541432109192	0.022	0.426448057779379	0.788	1.50910586673117	0.188	0.683064990631082	0.662	0.68476417295579	0.676	2.89426738554675e-05	0.69224409764878	0.644517397630716	0.000261664269679463	0.118548366781898	1	-0.574610120923322	0.582072590026222	0.000415670956064699	0.132124005825879	-0.0194815590989162
ASV411	d:Bacteria	p:Pseudomonadota	c:Alphaproteobacteria	o:Hyphomicrobiales	f:Devosiaceae	g:Devosia	unclassified	g:Devosia	190.329057141223	0.001	2.76254225740545	0.094	24.8201869612365	0.001	2.02293550772598	0.087	2.18670611286467	0.13	24.0335230196699	0.001	1.50365592098974	0.238	2.34805837912961	0.052	1.18062981200605	0.326	1.47430434198593	0.211	1.60522279626204	0.213	1.719694314245	0.157	1.46101908502793	0.168	1.00133002241128	0.439	0.911409217187413	0.49	2.89426738554675e-05	0.385484479140362	0.312310726947404	0.000261664269679463	0.0941108354069453	0.889804532577904	0.636755841718112	-0.645025398104062	0.122489014080821	0.00622069657109366	0.0738594753498712
ASV412	d:Bacteria	p:Bdellovibrionota	c:Bacteriovoracia	o:Bacteriovoracales	f:Bacteriovoracaceae	g:Peredibacter	unclassified	g:Peredibacter	91.1895861545771	0.001	2.39983214776062	0.118	26.6962392049303	0.001	0.423577670131852	0.8	0.137136945192478	0.731	21.3075596135224	0.001	2.1687986006153	0.118	1.48487473918939	0.205	0.910735483425584	0.448	0.450075901193274	0.832	0.900713311239336	0.416	1.92282433946856	0.109	0.883431485900012	0.524	1.00092187508194	0.41	1.01285580867989	0.402	2.89426738554675e-05	0.706318592001783	0.34773235776895	0.000261664269679463	0.328503844082724	0.953918232044199	0.516707210415847	-0.523417693668001	0.130044168091575	0.0423774301456039	0.0808812070338742
ASV413	d:Bacteria	p:Pseudomonadota	c:Alphaproteobacteria	o:Sphingomonadales	f:Sphingomonadaceae	g:Croceibacterium	unclassified	g:Croceibacterium	69.658488225525	0.001	2.92151371734418	0.079	6.63721768767737	0.001	3.0646202197156	0.021	3.22527931106819	0.066	6.48213019354346	0.002	1.51422797092051	0.23	2.98792162643969	0.012	1.37605149245501	0.238	1.11072896170187	0.343	1.55884791646168	0.236	1.3553146987897	0.284	1.09094871902031	0.367	1.12941309865346	0.315	1.081292558205	0.369	2.89426738554675e-05	0.281823321494499	0.28476798897385	0.000261664269679463	0.0416529658625006	0.812302515054906	0.501154751604254	-0.507663254871842	0.138105640292924	0.00141919437387637	0.0980865330660643
ASV414	d:Archaea	p:Thermoproteota	c:Nitrososphaeria	o:Nitrososphaerales	f:Nitrososphaeraceae	unclassified	unclassified	f:Nitrososphaeraceae	301.200229482986	0.001	3.08989706082959	0.085	62.6070313886962	0.001	1.25237060099134	0.291	3.0158584935885	0.091	63.1253514777625	0.001	0.116463890019601	0.9	1.19608819555297	0.323	0.724318446011191	0.557	1.83605038580558	0.094	0.130239396324712	0.876	0.762208316251374	0.511	1.85164337441538	0.108	0.531486115231535	0.789	0.547302561465627	0.771	2.89426738554675e-05	0.328998203656952	0.296441363327571	0.000261664269679463	0.185525710193689	0.987264236488937	-0.646156223442268	0.654547862707752	0.000897020024020012	0.122933666221561	-0.0605420024531629
ASV415	d:Bacteria	p:Pseudomonadota	c:Gammaproteobacteria	o:Burkholderiales	f:Comamonadaceae	unclassified	unclassified	f:Comamonadaceae	26.411215574532	0.001	0.0569633124386063	0.817	17.8408205869984	0.001	2.00575981329057	0.086	0.0886644949804281	0.773	17.546856675805	0.001	0.0615756397198289	0.958	2.0130068907642	0.079	2.93773198351231	0.019	1.37884295387969	0.222	0.0631701050485081	0.938	2.92266749083024	0.016	1.37009014470929	0.23	3.0003994468056	0.008	2.93491838946721	0.005	2.89426738554675e-05	0.717410202510387	0.713183025316549	0.000261664269679463	0.0937849806148749	0.271207407407407	0.297522105041848	-0.30138602848395	0.15273037364814	0.00057614306617572	0.0114580825148485
ASV416	d:Bacteria	p:Actinomycetota	c:Actinobacteria	o:Micrococcales	f:Microbacteriaceae	g:Agromyces	unclassified	g:Agromyces	1.63644365428252	0.147	1.63970454711845	0.129	0.513828111863783	0.761	2.11756827546722	0.014	1.60461894341992	0.268	0.497686885576143	0.761	0.504601486665399	0.742	2.05531292140216	0.028	2.11292650972681	0.013	0.328844853045033	0.988	0.510512209477771	0.727	2.02944391036985	0.035	0.333807539402836	0.983	0.326120834725912	0.991	0.332394405184054	0.972	0.00395368452087782	0.516621615971029	0.359949086051242	0.127245236875336	0.032731169303565	0.224471326164875	-0.102480453520934	0.103811368501725	0.00141217907588506	0.161344230409347	0.103249735792196
ASV417	d:Bacteria	p:Actinomycetota	c:Actinobacteria	o:Mycobacteriales	f:Mycobacteriaceae	g:Mycobacterium	unclassified	g:Mycobacterium	557.933324008957	0.001	2.17851808435769	0.138	113.115893012311	0.001	1.64989734832462	0.161	1.86411105486499	0.188	114.021541682755	0.001	0.193144931082062	0.833	1.72109243640803	0.139	0.819668044936755	0.498	0.63115897140221	0.707	0.170419033717765	0.839	0.833971016654132	0.498	0.655129735077393	0.697	0.850670675089587	0.538	0.846571420890484	0.544	2.89426738554675e-05	0.447877170452764	0.369930849345902	0.000261664269679463	0.132779493135195	0.972482772598297	-0.687223727278599	0.69614871074975	0.00224116090272127	0.116786764875634	-0.0404166853952161
ASV418	d:Bacteria	p:Patescibacteria	c:Saccharimonadia	o:Saccharimonadales	unclassified	unclassified	unclassified	o:Saccharimonadales	19.4142231188291	0.001	7.54839490857503	0.001	12.0775845543424	0.001	1.73368637267296	0.138	7.02724909300906	0.004	11.6724161061051	0.001	4.61361278626953	0.004	1.72418970351075	0.129	1.17041643757878	0.344	1.55022283508648	0.155	4.55088782528073	0.003	1.09255973280513	0.367	1.6113749258844	0.122	1.18996642429835	0.304	1.19658599752934	0.312	2.89426738554675e-05	0.0559868980319025	0.0193106683300531	0.000261664269679463	0.121557002466014	0.903772430668842	-0.270967831115146	0.274486893856902	0.0052376958061049	0.15594111646493	0.171318752537229
ASV419	d:Bacteria	p:Pseudomonadota	c:Alphaproteobacteria	o:Defluviicoccales	f:Defluviicoccaceae	g:Defluviicoccus	unclassified	g:Defluviicoccus	627.747268534323	0.001	0.584318266664371	0.454	136.202611858851	0.001	2.18262791113784	0.081	0.927487942227063	0.326	135.690240319553	0.001	6.78982380623652	0.001	2.21583833920056	0.085	0.973798833911269	0.437	1.3665679325882	0.219	7.02948782353858	0.002	0.972268139953137	0.413	1.47424623965199	0.19	0.585046589505211	0.749	0.574231339272801	0.753	2.89426738554675e-05	0.552987658258517	0.595069566072378	0.000261664269679463	0.0906511582560351	0.947066876122083	-0.675035889691823	0.683802589557951	0.00207397138867567	0.118681751758031	0.0243396347330933
ASV420	d:Bacteria	p:Bacillota	c:Bacilli	o:Paenibacillales	f:Paenibacillaceae	g:Paenibacillus	unclassified	g:Paenibacillus	15.2875109089429	0.001	0.506102448121767	0.505	6.04524539827786	0.001	3.05543428885661	0.014	0.601222676948053	0.487	5.78257419049703	0.001	0.229552781346311	0.816	2.90161069567949	0.017	0.220069062561318	0.936	1.36160495330049	0.233	0.295303416583901	0.761	0.237255142625343	0.924	1.27595312130511	0.288	0.18829455023324	0.988	0.178858962093959	0.988	2.89426738554675e-05	0.627436603083035	0.611413746479323	0.000261664269679463	0.032731169303565	1	0.282710185279171	-0.286381746126952	0.153464922245465	0.000299888405719458	0.0489562151893522
ASV421	d:Bacteria	p:Pseudomonadota	c:Alphaproteobacteria	o:Sphingomonadales	f:Sphingomonadaceae	g:Novosphingobium	unclassified	g:Novosphingobium	669.071877935992	0.001	2.65763064852088	0.102	117.582020624381	0.001	8.00090209735379	0.001	2.3667608412196	0.128	115.487636260308	0.001	0.70172020920654	0.492	9.11780839518359	0.001	0.79912466180063	0.526	0.77401881267052	0.56	1.1228857210217	0.311	0.699383865517998	0.58	0.676862045064399	0.657	0.0577416806153624	0.999	0.115456840938344	0.993	2.89426738554675e-05	0.383902924899021	0.323854775177698	0.000261664269679463	0.00641381952219035	0.98274384331976	0.702254446896048	-0.711374634518075	0.112769599764933	0.00568410021084934	0.0389251674698609
ASV422	d:Bacteria	p:Pseudomonadota	c:Gammaproteobacteria	o:Pseudomonadales	f:Pseudomonadaceae	g:Pseudomonas	unclassified	g:Pseudomonas	5.90183789318519	0.002	0.0230297055215715	0.846	3.74655904571818	0.013	1.27184522614021	0.255	0.0239285418754211	0.867	3.5147659413844	0.007	0.0155018025494295	0.988	1.27997362791886	0.258	0.727807817705103	0.698	1.13734582390233	0.295	0.00856052398842541	0.987	0.718454772345726	0.699	1.18099332181217	0.309	0.938082127510379	0.532	0.878163958175105	0.591	5.70070963710361e-05	0.740170612073269	0.722259649582576	0.00287942280557721	0.172369156437153	1	0.187529878532958	-0.189965331500918	0.157189839754749	0.00365382092772056	0.010373636712413
ASV423	d:Bacteria	p:Acidobacteriota	c:Holophagae	o:Subgroup_7	unclassified	unclassified	unclassified	o:Subgroup_7	411.426547923907	0.001	1.8373541242119	0.184	70.4272528253374	0.001	1.98905535541466	0.116	1.67607824031134	0.201	71.3428492128914	0.001	2.25620205988747	0.12	1.90129154480964	0.11	0.265535305349169	0.896	0.681860765790832	0.663	2.33794024609908	0.097	0.269759833687767	0.89	0.674943214279134	0.653	2.64391070978546	0.018	2.64670341693489	0.014	2.89426738554675e-05	0.461761625879162	0.420111230432235	0.000261664269679463	0.111324611092255	1	-0.681149267638647	0.689995362023564	0	0.117759599277375	-0.0415437346669495
ASV424	d:Bacteria	p:Actinomycetota	c:Actinobacteria	o:Streptosporangiales	f:Streptosporangiaceae	g:Nonomuraea	unclassified	g:Nonomuraea	12.4971904456293	0.001	0.289906149835459	0.576	10.5917031455264	0.001	0.905203880999867	0.474	0.000712096217959063	0.982	0.263304549476085	0.762	1.74848008862994	0.171	0.750994306631104	0.573	0.473016103607231	0.786	1.56790945630119	0.139	3.047802536015	0.043	0.792902281773141	0.54	1.88528544874929	0.078	1.23035506991491	0.307	0.654684415594546	0.721	2.89426738554675e-05	0.766146240215452	0.639171966276346	0.000261664269679463	0.245313482753185	1	-0.252258510047799	0.255534594593874	0.0467189635765775	0.14956048298482	-0.0360068108386118
ASV425	d:Bacteria	p:Verrucomicrobiota	c:Verrucomicrobiia	o:Chthoniobacterales	f:Chthoniobacteraceae	g:Candidatus_Udaeobacter	unclassified	g:Candidatus_Udaeobacter	743.43211497067	0.001	9.2283797164254	0.002	113.31109879968	0.001	3.73686565549134	0.01	8.7934957745755	0.005	113.620030687277	0.001	1.0358825422062	0.35	3.77411121937508	0.005	0.984555119546981	0.411	0.986031150440669	0.425	1.1980745812032	0.313	1.05433645120259	0.399	1.01469733086142	0.411	2.70468983622004	0.016	2.72441822127102	0.014	2.89426738554675e-05	0.0643849327366879	0.0312609534422273	0.000261664269679463	0.0269829339541143	0.932930669800235	-0.72085177317154	0.73021348451143	0.00131960120885349	0.111229773846784	-0.0770734839563651
ASV426	d:Bacteria	p:Actinomycetota	c:Actinobacteria	o:Streptosporangiales	f:Thermomonosporaceae	g:Actinomadura	unclassified	g:Actinomadura	291.321251131183	0.001	0.026777343224231	0.862	55.4155685499807	0.001	2.32963258539856	0.057	0.0121847457809478	0.915	52.9960517976565	0.001	0.466328050609683	0.625	2.38274367527199	0.063	0.625030209363133	0.653	0.399820219211669	0.892	0.593816228000546	0.548	0.547958132054403	0.701	0.368378378370806	0.889	0.146398919396648	0.99	0.206634399081295	0.978	2.89426738554675e-05	0.752002307848176	0.726571700460876	0.000261664269679463	0.0738495022210012	1	0.666934053673707	-0.675595534890248	0.118298607291655	0.00431839168224382	-0.0104523442777037
ASV427	d:Bacteria	p:Actinomycetota	c:Thermoleophilia	o:Gaiellales	f:Gaiellaceae	g:Gaiella	unclassified	g:Gaiella	869.161213229915	0.001	2.00425406875102	0.156	156.917368920054	0.001	4.51903165331495	0.004	1.8045596304637	0.208	158.838197684938	0.001	0.744851731691561	0.471	4.3522859765103	0.003	2.00536649988133	0.091	0.917325120938422	0.52	0.753079629108762	0.469	2.02879434421023	0.099	0.979789972024686	0.441	0.363843516846485	0.899	0.386917028734534	0.885	2.89426738554675e-05	0.466269328205139	0.391444307351864	0.000261664269679463	0.0148974636383866	0.575318241469816	-0.713241158464121	0.722504030651967	0.00052484038910909	0.112545127100819	-0.0301613920386401
ASV428	d:Bacteria	p:Chloroflexota	c:Anaerolineae	o:Aggregatilineales	f:Aggregatilineaceae	unclassified	unclassified	f:Aggregatilineaceae	27.2664338446141	0.001	0.00286786453685274	0.952	18.3048229438938	0.001	0.857259359780145	0.505	0.000208264893940724	0.987	18.7510305911133	0.001	0.0381506006224909	0.958	0.896983020953719	0.486	0.576638634505023	0.707	0.916984874991237	0.469	0.0572748455926544	0.94	0.606304213052053	0.666	0.967036132931635	0.447	0.667613509354254	0.683	0.715065342056206	0.671	2.89426738554675e-05	0.766654376183449	0.749709770480051	0.000261664269679463	0.253641449087867	1	-0.336744745716416	0.341118054102343	0.000439745542201729	0.152555152987819	0.00581851207549411
ASV429	d:Bacteria	p:Planctomycetota	c:Planctomycetes	o:Pirellulales	f:Pirellulaceae	g:Pirellula	unclassified	g:Pirellula	80.8093044577209	0.001	0.944557215139302	0.341	3.12745371206213	0.04	1.6574353578602	0.136	0.544458505665629	0.469	2.91053427805481	0.054	1.45722895097591	0.237	1.80106133216129	0.121	1.39608118834699	0.242	0.682734370277697	0.692	0.75754022839693	0.47	2.51757081815199	0.046	0.676248189720048	0.665	1.01246721802079	0.426	1.10596126965256	0.351	2.89426738554675e-05	0.619333216899101	0.536908223987745	0.00832488700916898	0.120645750816428	0.815839748075577	0.562278288609277	-0.569580604045761	0.131001065903126	0.0148392018786602	0.0580538003478086
ASV430	d:Bacteria	p:Planctomycetota	c:Phycisphaerae	o:Tepidisphaerales	f:WD2101_soil_group	unclassified	unclassified	f:WD2101_soil_group	158.850858708159	0.001	0.0322718001826831	0.868	17.6262378847473	0.001	3.09970331400781	0.016	0.0715605282742656	0.787	18.6456073871454	0.001	3.1152074214567	0.041	3.33751787716265	0.014	0.239599047789526	0.922	1.11969508594026	0.347	2.85521315641756	0.056	0.11946850108118	0.983	0.965478147357523	0.454	1.69273935656427	0.116	1.605518044707	0.148	2.89426738554675e-05	0.720647828015575	0.728265232386638	0.000261664269679463	0.0355275297062505	1	-0.618536594406419	0.626569537190918	0.00685574312551903	0.126500901426726	-0.00154212880047058
ASV431	d:Bacteria	p:Actinomycetota	c:Thermoleophilia	o:Solirubrobacterales	f:67-14	unclassified	unclassified	f:67-14	844.502545664991	0.001	4.64006728931109	0.038	182.835909631614	0.001	4.36009392774418	0.002	4.68086914235355	0.039	178.913522537827	0.001	0.72461060453064	0.47	4.14610839314472	0.006	0.241584744468477	0.918	1.63042177262293	0.132	0.654425306091413	0.522	0.215523844953263	0.924	1.69361515243307	0.129	0.23912739738772	0.975	0.196993417541146	0.972	2.89426738554675e-05	0.212640959737883	0.195062194017499	0.000261664269679463	0.00961222289134629	1	-0.689359625921243	0.698312348335805	0.00257148387378494	0.11644152291411	-0.0467612382536841
ASV432	d:Bacteria	p:Patescibacteria	c:Saccharimonadia	o:Saccharimonadales	unclassified	unclassified	unclassified	o:Saccharimonadales	99.7885551769292	0.001	2.57932414210708	0.102	10.3693873982844	0.001	2.76067619419802	0.039	2.61287405381253	0.107	10.449655951212	0.001	1.25298037280604	0.297	2.71164573970179	0.028	0.319107652071863	0.875	2.89459884380675	0.013	1.24523732584669	0.308	0.32911490202956	0.872	2.88620233684618	0.012	0.894122259595916	0.522	0.911985390407913	0.497	2.89426738554675e-05	0.355910421080388	0.323854775177698	0.000261664269679463	0.0592572382270291	1	-0.548815693436367	0.555943169974502	0.00060913183829932	0.135033519921099	0.0915312839341916
ASV433	d:Bacteria	p:Planctomycetota	c:Phycisphaerae	o:Phycisphaerales	f:Phycisphaeraceae	g:SM1A02	unclassified	g:SM1A02	207.945625817054	0.001	2.78297578044976	0.108	40.2435656162322	0.001	1.0957623442719	0.386	2.71852720851395	0.093	40.0370079082375	0.001	0.0588807339798483	0.944	1.14321748354938	0.373	0.861820425025837	0.482	0.763176375077684	0.622	0.0767196843875125	0.921	0.863526843289226	0.522	0.75459990727467	0.627	0.956746963537556	0.455	0.898636164071033	0.509	2.89426738554675e-05	0.332816266611347	0.333335612645281	0.000261664269679463	0.218595077292467	0.966708992506245	0.631123191450843	-0.63931959653462	0.123385669823024	0.00201048235262353	-0.076698987306331
ASV434	d:Bacteria	p:Armatimonadota	c:Fimbriimonadia	o:Fimbriimonadales	unclassified	unclassified	unclassified	o:Fimbriimonadales	24.085581407159	0.001	0.0755824866224129	0.826	4.74281572751246	0.01	0.521715300712292	0.756	0.0473500659259855	0.827	4.74004312646734	0.01	0.106783499669955	0.903	0.524794286493621	0.704	0.448147058574476	0.776	0.674843152804626	0.705	0.0856867738387427	0.939	0.452960704404825	0.781	0.634097418173832	0.725	0.20430193719674	0.977	0.176141321115981	0.99	2.89426738554675e-05	0.732893959057175	0.716327830742049	0.00224332094146445	0.31878041316132	1	0.379014727457033	-0.383936996644787	0.147894488913925	0.00362334912811474	0.0189517785382923
ASV435	d:Bacteria	p:Pseudomonadota	c:Alphaproteobacteria	o:Hyphomicrobiales	f:D05-2	unclassified	unclassified	f:D05-2	424.541869658137	0.001	0.13682728613419	0.75	20.536112323826	0.001	7.17355691567919	0.001	0.0322194239244964	0.844	22.3481056741866	0.001	0.936530833348676	0.414	9.45838530479597	0.001	0.677263186717684	0.589	0.434519008920816	0.855	0.5231425361725	0.588	0.747260631086265	0.562	0.463763732751361	0.846	0.375455507935729	0.896	0.1586192171977	0.99	2.89426738554675e-05	0.736847255208457	0.698554864306502	0.000261664269679463	0.00641381952219035	0.99032829150911	0.773840952748327	-0.783890835251552	0.0977511603202512	0.0210249722380304	-0.0194075858500814
ASV436	d:Bacteria	p:Actinomycetota	c:Actinobacteria	o:Micromonosporales	f:Micromonosporaceae	g:Dactylosporangium	unclassified	g:Dactylosporangium	60.7033467703073	0.001	1.17063699471207	0.309	3.97151909669007	0.019	1.12935369563077	0.335	1.30989330976029	0.272	4.24109531232302	0.007	0.174810025106301	0.889	1.19386403201788	0.323	1.02081374761332	0.444	0.706886117414642	0.686	0.193305739804809	0.848	0.978592209628284	0.43	0.72143223298711	0.656	1.31895417371659	0.26	1.31376919032829	0.253	2.89426738554675e-05	0.518964047052199	0.517084979891532	0.00412110297785118	0.201824719877403	0.951076033792797	-0.512674176792379	0.519332282984488	0.00228092907432536	0.138774709675945	0.0753438590563926
ASV437	d:Bacteria	p:Bacillota	c:Limnochordia	o:Incertae_Sedis	f:Incertae_Sedis	g:Hydrogenispora	unclassified	g:Hydrogenispora	248.900957547173	0.001	0.506996480805349	0.479	58.8077016822048	0.001	1.41514204242366	0.244	0.107711356602077	0.748	50.2799624935851	0.001	1.25467374618661	0.27	1.31765032543293	0.272	0.172484424674936	0.96	2.04344942429203	0.066	2.14828859587726	0.123	0.477447763841964	0.768	2.14729783571623	0.049	0.698003351785726	0.669	0.65817472321946	0.693	2.89426738554675e-05	0.711144313560592	0.602520804614179	0.000261664269679463	0.168068648418392	1	0.625579263981815	-0.633703670007553	0.122980876563327	0.0171267316185194	-0.0319998219627172
ASV438	d:Bacteria	p:Acidobacteriota	c:Vicinamibacteria	o:Vicinamibacterales	unclassified	unclassified	unclassified	o:Vicinamibacterales	627.040297358742	0.001	2.35987157151471	0.146	121.527638811161	0.001	3.6975521142589	0.008	2.05850340916433	0.162	123.037853442461	0.001	3.70966840567609	0.028	3.6029137527892	0.011	0.994289825140683	0.412	1.49348561337057	0.178	3.82930220920379	0.023	1.03259879041913	0.386	1.50265292295512	0.193	0.74509537567276	0.609	0.780002889216398	0.585	2.89426738554675e-05	0.421169696939781	0.37912385763037	0.000261664269679463	0.0234550681555828	0.932930669800235	-0.686010426608986	0.694919652928583	0.00047790349545337	0.116999029114985	-0.0391680455128509
ASV439	d:Bacteria	p:Bacillota	c:Bacilli	o:Bacillales	f:Planococcaceae	g:Solibacillus	unclassified	g:Solibacillus	574.20182601508	0.001	1.48526588116266	0.236	112.055918616052	0.001	2.26050609777725	0.075	0.509518690268372	0.463	84.6318910930753	0.001	1.42732331883791	0.248	1.95499642724054	0.116	0.445171554277495	0.771	1.92861260798861	0.075	1.65785008027364	0.197	0.483023020069601	0.742	1.64201159446219	0.138	0.450155573780984	0.844	0.569962144457855	0.756	2.89426738554675e-05	0.61846937462835	0.464330485279617	0.000261664269679463	0.0864458022432622	1	0.705587080863904	-0.714750549446552	0.111863988851373	0.0107335199260699	-0.0380861445553809
ASV440	d:Bacteria	p:Pseudomonadota	c:Gammaproteobacteria	o:Gammaproteobacteria_Incertae_Sedis	f:Unknown_Family	g:Acidibacter	unclassified	g:Acidibacter	22.9487089050372	0.001	13.237933389523	0.001	12.7836015470484	0.001	9.50788528309739	0.001	13.5655170008402	0.001	13.0283980262974	0.001	9.12394377338761	0.001	9.32975406969369	0.001	6.82660972136624	0.001	3.8457787064208	0.002	8.91031271444757	0.001	6.85842877293748	0.001	3.88174931870507	0.001	3.46417691500604	0.002	3.49552817777243	0.001	2.89426738554675e-05	0.0223693875067042	0.0193106683300531	0.000261664269679463	0.00641381952219035	0.0556936416184971	-0.221481447088631	0.224357829518353	0.000224697584247268	0.158112573547261	-0.167106244386794
ASV441	d:Bacteria	p:Pseudomonadota	c:Gammaproteobacteria	o:Burkholderiales	f:Alcaligenaceae	g:Castellaniella	unclassified	g:Castellaniella	9.53750903188296	0.001	0.141124056225714	0.841	3.20248702522322	0.018	0.586478296907546	0.813	0.0865249688757821	0.881	3.23674345866094	0.012	0.0471646159729734	0.983	0.626901702248473	0.763	1.12164323396325	0.369	0.565064640285158	0.873	0.0420716487479027	0.983	1.14350977900332	0.336	0.541789277745559	0.885	1.31742791381834	0.209	1.26654275119998	0.216	2.89426738554675e-05	0.743549465430016	0.720096520913458	0.00391510232648544	0.331811682444028	0.911619230769231	0.24004827869652	-0.243165788809462	0.155264117062106	0.00532753329807363	-0.0308192830488761
ASV442	d:Bacteria	p:Planctomycetota	c:Planctomycetes	o:Planctomycetales	f:Schlesneriaceae	g:Planctopirus	unclassified	g:Planctopirus	96.1430262804598	0.001	4.87356073656456	0.03	4.25124392425348	0.012	2.714812004742	0.033	5.66731213151824	0.017	3.91904787636132	0.021	0.416656877721062	0.677	2.6023845371793	0.04	1.03376554540946	0.41	0.721278006677191	0.642	0.525052017714729	0.598	0.78804631473977	0.546	0.693962766730422	0.676	1.01487309610097	0.407	1.04760453849286	0.416	2.89426738554675e-05	0.134192477079131	0.172699510144166	0.00266854983749029	0.0540133988216979	0.932345999527968	0.582628074032051	-0.590194672396103	0.129274727319011	0.00749891550718423	-0.135830300894707
ASV443	d:Bacteria	p:Pseudomonadota	c:Alphaproteobacteria	o:Hyphomicrobiales	f:Rhizobiaceae	g:Brucella	unclassified	g:Brucella	13.3941597141295	0.001	1.52918318581794	0.243	5.53208982305278	0.008	5.88632494471381	0.002	0.0744524996872111	0.793	4.48602349305118	0.006	1.27484994994461	0.297	2.42622063633189	0.039	0.0927705335621453	0.983	0.679384890067811	0.714	0.82535922542081	0.449	0.372059577659162	0.856	0.64750533615716	0.696	0.188369936142067	0.979	0.141749835567569	0.985	2.89426738554675e-05	0.723012429617319	0.470369167008406	0.00181424622435302	0.00961222289134629	1	0.264758620993684	-0.268197044642953	0.151283491536562	0.0307581119497228	0.0880579935951826
ASV444	d:Bacteria	p:Pseudomonadota	c:Alphaproteobacteria	o:Hyphomicrobiales	f:Xanthobacteraceae	unclassified	unclassified	f:Xanthobacteraceae	66.4299293753725	0.001	1.89216056101449	0.163	22.8923862668278	0.001	7.29171217343399	0.001	0.549946770256596	0.461	1.83906997427557	0.153	0.0333697083280906	0.983	1.42559972939942	0.249	1.48918670989494	0.217	2.6871002898671	0.019	0.73549397629299	0.478	1.74888040850262	0.138	0.202875735511948	0.97	0.524812624758363	0.778	0.582595026455662	0.733	2.89426738554675e-05	0.618363624825273	0.398328596748541	0.000261664269679463	0.00641381952219035	0.792568233510235	-0.472246186866146	0.478379254228044	0.0873699181321811	0.111793236547731	-0.0745029700752256
ASV445	d:Bacteria	p:Actinomycetota	c:Actinobacteria	o:Propionibacteriales	f:Nocardioidaceae	g:Nocardioides	unclassified	g:Nocardioides	297.372426969455	0.001	2.39143286253222	0.14	53.15326752956	0.001	1.69638558193525	0.142	2.26828821034125	0.139	53.349144632426	0.001	2.52405586763557	0.092	1.68937152455294	0.156	1.13710452133411	0.32	1.13397023540329	0.36	2.47650475465704	0.108	1.21512393476418	0.293	1.1319830626792	0.363	1.45473395471612	0.202	1.59279620666618	0.175	2.89426738554675e-05	0.39493213729699	0.372420032079596	0.000261664269679463	0.123548797182553	0.885945287883128	-0.654841896945187	0.663346337165255	0.00117070575507805	0.121691897416301	-0.055028366436008
ASV446	d:Bacteria	p:Bacillota	c:Bacilli	o:Bacillales	f:Bacillaceae	g:Niallia	unclassified	g:Niallia	348.482572674646	0.001	4.5051515806819	0.035	57.4883609886619	0.001	1.76283659190774	0.152	2.90641012511579	0.075	38.0274332415093	0.001	1.203223544529	0.321	1.68209669385928	0.169	0.706429419881915	0.592	1.75537693630902	0.12	0.551886765948574	0.563	0.978673720995486	0.441	1.29587963934767	0.27	0.661323544459738	0.66	0.297832934993186	0.942	2.89426738554675e-05	0.299687018269796	0.18689110607652	0.000261664269679463	0.128575821794049	0.99032829150911	-0.701017533776611	0.710121657591892	0.0174455611363494	0.113217326253902	-0.0770312677021266
ASV447	d:Bacteria	p:Chloroflexota	c:Chloroflexia	o:Thermomicrobiales	f:JG30-KF-CM45	unclassified	unclassified	f:JG30-KF-CM45	472.918606396	0.001	0.0954032734510949	0.751	14.8001050254011	0.001	1.56342807891966	0.189	0.147652004856536	0.722	14.0555275559138	0.001	1.23229882910326	0.311	1.35809989643371	0.243	0.885177431763363	0.45	1.17846499866314	0.335	1.14434835034899	0.318	0.970156314507559	0.432	1.08343653785735	0.373	0.743360310824841	0.63	0.70162591897354	0.673	2.89426738554675e-05	0.704239357808878	0.69881264631796	0.000261664269679463	0.145661360628902	0.955642495040776	0.824808051244354	-0.835519844117657	0.0885842504068724	0.00299973882949414	-0.0193050339115185
ASV448	d:Bacteria	p:Myxococcota	c:Polyangiia	o:Nannocystales	f:Nannocystaceae	unclassified	unclassified	f:Nannocystaceae	57.7193133288291	0.001	0.408207674165934	0.538	5.79472583035822	0.007	1.56496220060549	0.177	0.390670003167069	0.521	5.81525402196396	0.003	0.0864772992116832	0.926	1.5785887481211	0.177	0.919037300228714	0.5	0.208516508681445	0.973	0.128778589515756	0.889	0.87167998976627	0.467	0.203422435008517	0.983	1.24770891527143	0.28	1.27540928400401	0.275	2.89426738554675e-05	0.638573621075758	0.626630725111365	0.00159957106343869	0.140815372407606	0.973232323232323	0.503552017938417	-0.51009165453502	0.137844012831522	0.00338925520912924	-0.045601366461476
ASV449	d:Bacteria	p:Planctomycetota	c:Phycisphaerae	o:Phycisphaerales	f:Phycisphaeraceae	g:SM1A02	unclassified	g:SM1A02	211.689635052616	0.001	1.06275944756471	0.298	15.0206451500667	0.001	2.11067192413795	0.078	0.729645934499618	0.36	14.1414638670681	0.001	0.475810379951271	0.621	1.95763512941327	0.114	0.400323250954449	0.788	1.12632594712654	0.364	0.76827267742095	0.475	0.390537011719485	0.826	0.956420832576821	0.471	0.200260715561252	0.979	0.184366738853509	0.983	2.89426738554675e-05	0.571635474007909	0.510737479072671	0.000261664269679463	0.0885516999821206	1	0.709909958315514	-0.719129568163767	0.111497700366777	0.00591599286701989	-0.0544817098656732
ASV450	d:Bacteria	p:Pseudomonadota	c:Gammaproteobacteria	o:Burkholderiales	f:Burkholderiaceae	g:Burkholderia-Caballeronia-Paraburkholderia	unclassified	g:Burkholderia-Caballeronia-Paraburkholderia	8.17438175725619	0.001	0.63571857169151	0.493	6.26110706708048	0.003	3.896728123886	0.002	0.0214007333336759	0.904	3.92935726671545	0.009	0.660248401746731	0.563	3.80227677350588	0.003	0.352213494122058	0.873	1.03328318047342	0.412	0.0910628310572548	0.944	0.760390970613597	0.611	1.01568856673672	0.458	0.512485925429487	0.847	0.826985744206877	0.568	2.89426738554675e-05	0.749211731285658	0.607157126029816	0.000719949511446729	0.00961222289134629	1	-0.206019957172256	0.208695541031636	0.0339842233428761	0.154892423819306	0.058845469216712
ASV451	d:Bacteria	p:Pseudomonadota	c:Alphaproteobacteria	o:Hyphomicrobiales	f:Xanthobacteraceae	unclassified	unclassified	f:Xanthobacteraceae	612.986082062082	0.001	0.717871499130809	0.403	132.363846660826	0.001	1.87245436999488	0.138	0.567385102081144	0.443	133.21262674376	0.001	2.71248154445538	0.086	1.92305434020344	0.104	0.817745698595456	0.502	1.55519547547829	0.171	2.8849896611344	0.055	0.961800845081225	0.44	1.55164800521155	0.174	0.546889436812595	0.769	0.587777620403264	0.738	2.89426738554675e-05	0.610022391346581	0.570976581791598	0.000261664269679463	0.121557002466014	0.973389011873616	-0.678209028186219	0.687016937643183	0.00150070710294606	0.118204270798692	-0.0189936942105152
ASV452	d:Bacteria	p:Pseudomonadota	c:Alphaproteobacteria	o:Caulobacterales	f:Hyphomonadaceae	g:Hirschia	unclassified	g:Hirschia	114.318378190286	0.001	2.47041711258615	0.121	9.18230827880176	0.002	1.04079278115428	0.399	2.28753443097244	0.124	8.94309115233993	0.001	0.764157970989097	0.479	1.0409474093928	0.39	1.17734663215554	0.318	0.535289496198989	0.762	0.636454276314844	0.531	1.14285403388873	0.337	0.578998627929448	0.747	0.636747125036392	0.698	0.66406371457816	0.673	2.89426738554675e-05	0.37923549806905	0.351744861839892	0.000492714854052554	0.222343442101335	0.885753602305476	0.618393804951414	-0.626424893327407	0.125033925379718	0.00325039479702519	-0.0964905308634601
ASV453	d:Bacteria	p:Myxococcota	c:bacteriap25	unclassified	unclassified	unclassified	unclassified	c:bacteriap25	498.026444952248	0.001	2.89549600944193	0.097	97.5705638689286	0.001	1.67875618274168	0.162	2.43251779059909	0.119	99.6851760747527	0.001	0.842549390008888	0.455	1.65965469802063	0.153	0.508288877947273	0.729	1.05398691545457	0.399	0.855631453713705	0.407	0.521362303797628	0.726	1.05378435802234	0.401	0.518956902891308	0.792	0.536370183596833	0.777	2.89426738554675e-05	0.373192632148062	0.316940449861114	0.000261664269679463	0.133179877691943	1	-0.684348631140431	0.693236275700696	0.00111311264927197	0.117255430026767	-0.0487332080997185
ASV454	d:Bacteria	p:Actinomycetota	c:Actinobacteria	o:Streptosporangiales	f:Thermomonosporaceae	g:Actinomadura	unclassified	g:Actinomadura	214.41133509637	0.001	3.97595375297296	0.043	30.4123979824981	0.001	0.284206444892629	0.889	2.68073941209035	0.08	26.8024510715885	0.001	0.943368936803547	0.359	0.160742908146851	0.958	2.47059649294694	0.051	0.285162725641184	0.944	0.359588256804611	0.691	2.75123373957932	0.029	0.517675229447626	0.789	0.507584338963568	0.801	0.696525111038409	0.656	2.89426738554675e-05	0.308993939059744	0.208693884997795	0.000261664269679463	0.349903914272117	0.439128686327078	0.665992182395624	-0.674641431517645	0.117536791805658	0.0153858360135339	-0.093593735957975
ASV455	d:Bacteria	p:Pseudomonadota	c:Alphaproteobacteria	o:Sphingomonadales	f:Sphingomonadaceae	g:Novosphingobium	unclassified	g:Novosphingobium	168.822730588768	0.001	1.13273867780479	0.296	24.7105045454063	0.001	3.24134940540903	0.023	2.04157211726934	0.169	34.0585628229331	0.001	0.462715818427241	0.626	2.39816755326611	0.05	0.307057555317614	0.851	1.18788783514516	0.298	2.93685924693448	0.061	7.2181118422123	0.001	0.494811654558401	0.81	0.238191863094411	0.97	0.600644648212097	0.763	2.89426738554675e-05	0.427363786795604	0.509943841895913	0.000261664269679463	0.043821022445249	1	0.596246858282241	-0.603990323974219	0.105794956870347	0.0727330799012041	0.0434333652310914
ASV456	d:Bacteria	p:Actinomycetota	c:Actinobacteria	o:Mycobacteriales	f:Nocardiaceae	g:Rhodococcus	unclassified	g:Rhodococcus	344.896111324025	0.001	1.4888988941736	0.214	51.6174670967581	0.001	0.190189165629459	0.944	1.31487114263196	0.263	48.6611951702097	0.001	0.105335371104534	0.892	0.159576224921714	0.956	1.50149492181536	0.199	1.39118479205783	0.219	0.254885415862204	0.764	1.50704952458161	0.202	1.50279471553779	0.195	0.794606892898192	0.584	0.811553335252277	0.57	2.89426738554675e-05	0.513669820791645	0.447074580009919	0.000261664269679463	0.362227316852546	0.775946985026305	0.699750960267373	-0.70883863507604	0.113170416933554	0.00579121257997947	-0.0484907977456091
ASV457	d:Bacteria	p:Patescibacteria	c:Parcubacteria	o:Candidatus_Moranbacteria	unclassified	unclassified	unclassified	o:Candidatus_Moranbacteria	156.615985702648	0.001	6.01473437439522	0.011	0.439422519158155	0.648	1.60533520452928	0.163	5.23583822770872	0.029	0.226782357457825	0.812	1.53761568413937	0.208	1.63063051266015	0.18	0.113326292280227	0.984	1.24324512679691	0.307	1.84048880120542	0.171	0.121782751201254	0.98	1.17080195889983	0.332	0.323161860823591	0.94	0.234475500366019	0.968	2.89426738554675e-05	0.182433093183393	0.0959304168654252	0.110521076008089	0.133728935679448	1	0.702897862397655	-0.712026406065158	0.112529826263377	0.00796830725644889	-0.142475995200946
ASV458	d:Bacteria	p:Chloroflexota	c:Chloroflexia	o:Thermomicrobiales	f:Thermomicrobiaceae	g:Nitrolancea	s:hollandica	g:Nitrolancea	284.536811744726	0.001	1.06806061488078	0.303	51.9112169598069	0.001	2.43435386429298	0.061	1.16932069738885	0.307	50.502300549133	0.001	0.348388523509715	0.695	2.46079015174753	0.054	0.738412497545024	0.593	1.00781976434192	0.446	0.406392010084014	0.69	0.730238041902478	0.584	1.00482456001155	0.435	0.634308357939183	0.707	0.601367048618265	0.729	2.89426738554675e-05	0.542767442757585	0.512951345155586	0.000261664269679463	0.076834303035207	0.99032829150911	0.65983369222365	-0.668402960953827	0.119399338317962	0.00169726129604014	-0.0465880028707047
ASV459	d:Bacteria	p:Fibrobacterota	c:Fibrobacteria	o:Fibrobacterales	f:Fibrobacteraceae	unclassified	unclassified	f:Fibrobacteraceae	17.8941266132154	0.001	2.8544598139343	0.09	2.98200254028131	0.039	7.07535727321681	0.001	2.88455662821132	0.1	2.97429057063546	0.048	0.36119335609421	0.718	7.06565896347413	0.001	1.51321365740058	0.187	0.706045317734615	0.65	0.37036539015367	0.67	1.51799553539588	0.201	0.705733607642137	0.682	0.0639002499242168	0.997	0.063571820526973	0.998	2.89426738554675e-05	0.344384523940424	0.305131879511569	0.00812979509186715	0.00641381952219035	0.760229957805907	0.283287140834658	-0.286966194611732	0.153437222007738	0.000230695774348538	-0.114457514066348
ASV460	d:Bacteria	p:Patescibacteria	c:Parcubacteria	o:Candidatus_Moranbacteria	unclassified	unclassified	unclassified	o:Candidatus_Moranbacteria	157.524290039429	0.001	0.620602894653339	0.418	2.01197066539356	0.134	1.94092000810412	0.125	0.322676735596927	0.574	1.43248603648759	0.264	0.804723873561036	0.438	2.02409770639092	0.092	0.199486829825819	0.952	1.32165174211792	0.275	1.20029254149177	0.304	0.116724240991802	0.978	1.32698829062682	0.261	0.435280300702946	0.87	0.329554888457793	0.926	2.89426738554675e-05	0.659126769532997	0.57754360000411	0.0258224384462183	0.115614089779146	1	0.707677802312579	-0.716868423121833	0.111599229847509	0.00983115463396834	-0.0485931123647994
ASV461	d:Bacteria	p:Actinomycetota	c:Actinobacteria	o:Mycobacteriales	f:Nocardiaceae	g:Nocardia	unclassified	g:Nocardia	44.9259030586602	0.001	1.04449960859458	0.329	6.94225046313264	0.002	3.81984015909287	0.009	1.0085356973454	0.338	6.88557641263908	0.002	0.158913207797517	0.866	3.83420693688367	0.007	1.03535900215706	0.389	0.294576641713843	0.937	0.159150928436533	0.839	1.02812133912208	0.373	0.296513183053138	0.946	0.329178181487834	0.942	0.30735368096834	0.934	2.89426738554675e-05	0.558376246201485	0.528967694903539	0.000492714854052554	0.0253807566306132	0.921114524453183	0.443574441749207	-0.449335148784911	0.143168554789759	0	-0.0716700071315859
ASV462	d:Bacteria	p:Actinomycetota	c:Thermoleophilia	o:Gaiellales	unclassified	unclassified	unclassified	o:Gaiellales	572.165487813557	0.001	3.62125980478742	0.062	128.135531642822	0.001	0.856276873875477	0.484	3.1641090341235	0.072	130.697669584467	0.001	1.36433217997044	0.257	0.931248795450482	0.436	0.836414191321053	0.518	1.42905349235052	0.205	1.36892183376634	0.276	0.833164896912099	0.522	1.43365442411185	0.206	1.07293759825926	0.389	1.10616161737857	0.365	2.89426738554675e-05	0.294047017683274	0.254679135049592	0.000261664269679463	0.247799249298979	0.979158997454474	-0.670418653085081	0.679125388839432	0	0.119400386679048	-0.0483986976169913
ASV463	d:Bacteria	p:Actinomycetota	c:Acidimicrobiia	o:Acidimicrobiales	f:Acidimicrobiaceae	g:Acidiferrimicrobium	unclassified	g:Acidiferrimicrobium	650.431891764784	0.001	0.822279455012145	0.397	146.2497300002	0.001	2.15217159795032	0.084	0.593979584694488	0.432	147.640946206116	0.001	0.564445978175651	0.572	1.5934219876668	0.193	0.0666568744361223	0.995	0.925483132286681	0.463	0.576980358712723	0.558	0.0859109541383679	0.984	0.785903863735164	0.582	0.305955299930137	0.937	0.30230830890416	0.942	2.89426738554675e-05	0.606953217904868	0.568287535390297	0.000261664269679463	0.0926635843297273	1	-0.680017309076139	0.688848702700504	0.00396053219102359	0.117866725027868	-0.0182966663776517
ASV464	d:Bacteria	p:Chloroflexota	c:Chloroflexia	o:Chloroflexales	f:Roseiflexaceae	unclassified	unclassified	f:Roseiflexaceae	65.3871322323232	0.001	2.00010917150036	0.17	8.20000636130226	0.001	2.69479122585302	0.015	2.20806657188318	0.138	8.42216518728922	0.001	3.16970446629767	0.03	2.71988865629966	0.017	0.669080633116567	0.656	1.78537944289961	0.089	3.42374385034319	0.028	0.72323569369017	0.635	1.83009936713331	0.067	0.613753665981332	0.751	0.657863540157745	0.726	2.89426738554675e-05	0.393904734977346	0.405391554031105	0.000261664269679463	0.0341010793290861	1	-0.482124099730666	0.48838545167522	0.000911704915287052	0.141697993352292	-0.0816893719723764
ASV465	d:Bacteria	p:Pseudomonadota	c:Alphaproteobacteria	o:Sphingomonadales	f:Sphingomonadaceae	g:Novosphingobium	s:naphthalenivorans	g:Novosphingobium	221.332589995566	0.001	47.7072138116153	0.001	33.712268700545	0.001	16.4858670805991	0.001	49.0117501835652	0.001	34.3938449787639	0.001	9.70412299874366	0.001	16.3612499821112	0.001	4.41230922870485	0.001	2.47166285231183	0.023	10.1231296176813	0.001	4.44177649969375	0.003	2.69620079641661	0.022	0.61512578652094	0.705	0.620443353518027	0.688	2.89426738554675e-05	0.0223693875067042	0.0193106683300531	0.000261664269679463	0.00641381952219035	0.0556936416184971	-0.519663460836072	0.526412336950826	0.000648436849907146	0.138093217847303	-0.238135787627625
ASV466	d:Bacteria	p:Acidobacteriota	c:Vicinamibacteria	o:Vicinamibacterales	f:Vicinamibacteraceae	g:Luteitalea	unclassified	g:Luteitalea	355.886114771487	0.001	1.00085884899333	0.337	8.7528253690573	0.002	2.35479212135726	0.048	1.38750965783908	0.259	7.82394191972847	0.002	0.154196812909541	0.867	2.56614525979558	0.038	1.34296463784619	0.262	0.512851638950833	0.816	0.315964894713081	0.748	1.33633210310439	0.276	0.389887300714651	0.902	1.02820668472409	0.418	0.98290902491212	0.436	2.89426738554675e-05	0.509215406681426	0.534646554203901	0.000492714854052554	0.0665682301729056	0.83949783837712	0.801406716209538	-0.811814595640831	0.0938600384615888	0.00649520175142447	0.03553048772104
ASV467	d:Bacteria	p:Bacteroidota	c:Bacteroidia	o:Sphingobacteriales	f:env.OPS_17	unclassified	unclassified	f:env.OPS_17	114.343447512982	0.001	7.13434795717241	0.01	16.2422651908105	0.001	1.10126481530719	0.341	6.52186390555835	0.018	15.4597455107721	0.001	1.10630749941746	0.355	1.55300720350678	0.203	0.869865405956473	0.496	1.48823566146451	0.201	0.993165920006534	0.369	1.11461141365113	0.338	1.36512258433009	0.257	0.480106602252549	0.846	0.468401702535096	0.835	2.89426738554675e-05	0.139703155938096	0.0892351177110034	0.000261664269679463	0.203510958208631	0.972482772598297	-0.574991387984197	0.582458808607369	0.0107800804624298	0.131627891928962	0.146958143854967
ASV468	d:Bacteria	p:Gemmatimonadota	c:Longimicrobiia	o:Longimicrobiales	f:Longimicrobiaceae	unclassified	unclassified	f:Longimicrobiaceae	422.817863241816	0.001	0.0687823159834323	0.78	96.2142543586135	0.001	0.143916012275437	0.959	0.222605697750579	0.65	89.5281085269214	0.001	1.43013911863867	0.265	0.43638765107584	0.77	2.04945051237449	0.092	0.254331438709123	0.955	0.899620198707594	0.429	1.54545590871123	0.199	0.117406273653837	0.994	1.08040135663126	0.362	0.839367537055899	0.528	2.89426738554675e-05	0.684994836616484	0.705871243544863	0.000261664269679463	0.365890913961467	0.57898105813194	0.666252937163153	-0.674905572710727	0.117932370646214	0.011480654318015	0.00137605013939309
ASV469	d:Bacteria	p:Pseudomonadota	c:Gammaproteobacteria	o:Pseudomonadales	f:Pseudomonadaceae	g:Pseudomonas	unclassified	g:Pseudomonas	100.752965561112	0.001	1.22420770188335	0.263	35.1276471672494	0.001	0.801083826929682	0.57	2.0464414063692	0.17	30.071300689232	0.001	1.22428432089276	0.297	0.901069021467398	0.468	0.434329733653884	0.77	1.41058940487842	0.207	0.953071126195527	0.394	0.455236668957837	0.771	1.34617310768835	0.225	0.324942703120571	0.931	0.257145358612993	0.958	2.89426738554675e-05	0.428429351600493	0.483442654586729	0.000261664269679463	0.271357143605019	1	0.513991982820368	-0.520667203376477	0.13555750215607	0.0191845800858211	0.0542557050588408
ASV470	d:Bacteria	p:Planctomycetota	c:Planctomycetes	o:Isosphaerales	f:Isosphaeraceae	g:Tautonia	unclassified	g:Tautonia	321.603036499223	0.001	0.0159618351410326	0.91	33.3858614260827	0.001	2.00075015969338	0.101	0.00484343128947987	0.942	31.127119606758	0.001	0.223775459465276	0.785	1.86814507595324	0.127	0.425582697830586	0.763	2.31726111148314	0.044	0.274778833771472	0.741	0.35681131937989	0.844	2.04808775042374	0.054	0.47851784963561	0.828	0.3535411923281	0.908	2.89426738554675e-05	0.758214997648157	0.739604396040533	0.000261664269679463	0.102378912177285	1	0.722186019447805	-0.731565058661413	0.109400791338064	0.00622063831886475	-0.00979086713880973
ASV471	d:Bacteria	p:Bacillota	c:Limnochordia	o:Incertae_Sedis	f:Incertae_Sedis	g:Hydrogenispora	unclassified	g:Hydrogenispora	421.994716691335	0.001	3.31346703133291	0.073	75.2020485653328	0.001	0.983245677575448	0.404	1.97052327383087	0.165	66.8701218649815	0.001	1.08639312351688	0.334	1.1921491010509	0.299	0.462866377559924	0.751	1.20676687007647	0.316	0.129035531526825	0.898	0.938318997996488	0.479	1.65666288836236	0.145	0.261160249645292	0.956	0.643397242820363	0.692	2.89426738554675e-05	0.42361445862644	0.274811027281839	0.000261664269679463	0.223787594640044	1	0.696087780107993	-0.705127881148356	0.112450657377545	0.0183683232998151	-0.0655466817952601
ASV473	d:Bacteria	p:Chloroflexota	c:KD4-96	unclassified	unclassified	unclassified	unclassified	c:KD4-96	411.361971420319	0.001	3.93718748670867	0.048	84.5704798113932	0.001	1.75665688043648	0.138	4.24898593668983	0.052	81.5753914313864	0.001	6.08795556521645	0.006	1.4828240625313	0.203	0.334398010714718	0.84	1.9545066442738	0.09	5.88396680000822	0.004	0.406702574368695	0.813	1.7853630913033	0.133	1.34636128873052	0.23	1.2976048410086	0.274	2.89426738554675e-05	0.250014219328178	0.22189535540246	0.000261664269679463	0.121557002466014	1	-0.65808235821742	0.666628882350114	0.00351056800211848	0.121175598302597	0.066563370809916
ASV474	d:Bacteria	p:Pseudomonadota	c:Alphaproteobacteria	o:Hyphomicrobiales	f:Xanthobacteraceae	unclassified	unclassified	f:Xanthobacteraceae	623.878199841312	0.001	3.8820122016584	0.056	130.813692947496	0.001	4.45810206503089	0.004	3.38437505645181	0.071	129.625927918913	0.001	0.537873728866191	0.601	4.12695839298919	0.005	0.0662026867113834	0.989	2.05405879745361	0.065	0.419760027416719	0.67	0.0671175867298408	0.991	2.02571622910712	0.071	1.52614835481672	0.199	1.69843292736558	0.134	2.89426738554675e-05	0.292057208775031	0.242017896513064	0.000261664269679463	0.0148974636383866	1	-0.676744623991371	0.685533515212039	0.00211443278634749	0.118419634868789	-0.0470189952406898
ASV475	d:Bacteria	p:Bacillota	c:Bacilli	o:Thermoactinomycetales	f:Thermoactinomycetaceae	g:Planifilum	s:composti	g:Planifilum	351.720855766324	0.001	0.895924544845642	0.326	61.2543999341501	0.001	3.60046604440266	0.01	1.01218237007548	0.311	56.7016198254176	0.001	1.99913392067371	0.15	3.87354879357965	0.003	0.499498841200924	0.737	0.693478247635289	0.654	1.98725955562093	0.15	0.377881064066506	0.824	0.64881002691361	0.7	1.27161364597064	0.268	1.14271729768107	0.373	2.89426738554675e-05	0.544766292720048	0.52739694968435	0.000261664269679463	0.0269829339541143	1	0.673963448600822	-0.682716220660573	0.117217303122158	0.0052073881708969	0.0305914948517544
ASV476	d:Bacteria	p:Pseudomonadota	c:Alphaproteobacteria	o:Hyphomicrobiales	f:Devosiaceae	g:Devosia	unclassified	g:Devosia	33.5824464812657	0.001	11.1363670032168	0.001	23.9820407650905	0.001	3.57494228264783	0.008	10.2753136656151	0.001	22.0308628751387	0.001	7.00706242751089	0.002	3.49118534413575	0.014	2.3334772810241	0.049	3.35411129644431	0.004	6.71067549173943	0.002	2.5267358773182	0.045	3.23263308389232	0.007	1.70361353899178	0.12	1.73992645375841	0.115	2.89426738554675e-05	0.0223693875067042	0.0193106683300531	0.000261664269679463	0.0234550681555828	0.430369188696445	0.291679302896351	-0.295467345791109	0.152946630255808	0.00498543273586054	0.166149217009706
ASV477	d:Bacteria	p:Bacillota	c:Bacilli	o:Bacillales	f:Bacillaceae	unclassified	unclassified	f:Bacillaceae	386.197833188368	0.001	1.61615262094673	0.221	41.6610408951522	0.001	2.36438160023259	0.058	1.2922210502176	0.255	39.6259416336297	0.001	1.31441895168738	0.256	2.64860154641954	0.033	1.05939477385255	0.366	1.52445127732518	0.159	0.972653497219352	0.359	1.04138208993509	0.384	1.51281863242134	0.197	0.925717161348954	0.488	0.841429285624257	0.568	2.89426738554675e-05	0.506597304132914	0.452884506163946	0.000261664269679463	0.0746646059474877	0.910511231603408	0.729078249494924	-0.738546798189663	0.1082609856726	0.00499449779226066	-0.0523321020002578
ASV478	d:Bacteria	p:Pseudomonadota	c:Alphaproteobacteria	o:Hyphomicrobiales	f:Beijerinckiaceae	g:Bosea	unclassified	g:Bosea	3.21345544701907	0.051	0.691503537445655	0.496	1.34581657947219	0.268	8.63332771976862	0.001	0.106677905062436	0.818	0.50105155052771	0.688	0.661071595006056	0.603	3.07262539374335	0.007	1.21892432300907	0.286	0.348140271733613	0.964	0.409650934978534	0.751	0.0312263705501062	1	0.145518035461209	0.995	0.553090082763511	0.872	0.337014997577384	0.959	0.00138887926682363	0.730073604452776	0.60767347832578	0.0494084801883865	0.00641381952219035	0.860859106529209	0.133696285144135	-0.135432600535617	0.153253246065147	0.0416121970403346	0.0620941590249111
ASV479	d:Bacteria	p:Pseudomonadota	c:Alphaproteobacteria	o:Sphingomonadales	f:Sphingomonadaceae	g:Sphingomonas	unclassified	g:Sphingomonas	8.10106798221372	0.001	5.27781241070004	0.001	4.41435143784293	0.001	0.920808791460017	0.514	5.05155782228467	0.001	4.19134010734217	0.002	2.86827551919901	0.016	0.968760559531422	0.514	0.913210059184149	0.541	0.815281275030435	0.685	2.86355608903493	0.022	0.950209906891206	0.543	0.833610556245186	0.646	0.871983764717115	0.634	0.922437384500983	0.551	2.89426738554675e-05	0.0223693875067042	0.0193106683300531	0.000261664269679463	0.25652628115126	0.986555370061213	-0.206943746178563	0.209631327297765	0.00316853434196627	0.158607830034103	0.168303629068664
ASV480	d:Bacteria	p:Myxococcota	c:Myxococcia	o:Myxococcales	f:Myxococcaceae	g:P3OB-42	unclassified	g:P3OB-42	64.0145679863361	0.001	12.726101960952	0.001	16.5092830461683	0.001	4.70185454930165	0.002	10.6523310771837	0.001	13.6488866834202	0.001	3.74639305111626	0.026	5.27411394954881	0.001	1.44482954230012	0.245	1.14558894947098	0.344	2.57367496624134	0.069	1.82901099581246	0.11	1.44946373037052	0.201	0.263038303284692	0.959	0.41682829892341	0.878	2.89426738554675e-05	0.0223693875067042	0.0193106683300531	0.000261664269679463	0.00961222289134629	0.819644097222222	0.432654871765601	-0.438273766204115	0.142790530482781	0.0191744928186507	-0.196186983584477
ASV481	d:Bacteria	p:Bacteroidota	c:Bacteroidia	o:Chitinophagales	f:Chitinophagaceae	g:Puia	unclassified	g:Puia	24.7641455829813	0.001	17.7207432831695	0.001	12.5141161348445	0.001	16.2757191755729	0.001	17.8322287759577	0.001	12.6355084650575	0.001	9.9002531278272	0.001	16.0519802308165	0.001	11.9458553979127	0.001	5.09196728214345	0.001	9.53802309415656	0.001	11.9427841793414	0.001	5.17733247941825	0.001	4.2114243471787	0.001	4.29664506489858	0.001	2.89426738554675e-05	0.0223693875067042	0.0193106683300531	0.000261664269679463	0.00641381952219035	0.0556936416184971	-0.203125944118575	0.205763943392842	0.000620993750779929	0.158771398265241	-0.16997234056979
ASV482	d:Bacteria	p:Pseudomonadota	c:Alphaproteobacteria	o:Tistrellales	f:Geminicoccaceae	g:Candidatus_Alysiosphaera	unclassified	g:Candidatus_Alysiosphaera	595.173337897721	0.001	0.41754962957697	0.559	136.619113500451	0.001	3.10457617003807	0.024	0.400649492611358	0.516	136.532884878855	0.001	1.61814441011864	0.179	2.86838309057757	0.029	0.856468030700765	0.506	0.947867882044084	0.459	1.46840498908811	0.245	0.806574140142755	0.528	0.989217145920337	0.469	0.307881620390642	0.929	0.294835378325263	0.94	2.89426738554675e-05	0.637045461118285	0.634289264647425	0.000261664269679463	0.0449000478683021	0.974433605415091	-0.670791757901854	0.679503339173306	0.00156856549222268	0.119333569506437	-0.0120147589703936
ASV483	d:Bacteria	p:Pseudomonadota	c:Alphaproteobacteria	o:Hyphomicrobiales	f:Hyphomicrobiaceae	g:Pedomicrobium	unclassified	g:Pedomicrobium	304.559728424077	0.001	3.92230023470922	0.051	76.1764358467529	0.001	3.49533950906972	0.01	3.732997225876	0.06	65.6010052232191	0.001	0.892560030098488	0.419	3.10264535588812	0.016	0.339300770144631	0.848	2.30089814634578	0.036	0.732418112318393	0.508	0.359140922977437	0.853	2.15217956479656	0.048	0.693350490176324	0.612	0.642420155931688	0.705	2.89426738554675e-05	0.269083001746303	0.229513603000471	0.000261664269679463	0.0269829339541143	1	0.62411655404	-0.632221963832727	0.124192767184219	0.0059109712485161	0.067439521652342
ASV484	d:Bacteria	p:Pseudomonadota	c:Alphaproteobacteria	o:Micropepsales	f:Micropepsaceae	unclassified	unclassified	f:Micropepsaceae	128.316798060701	0.001	0.373675652413284	0.532	10.4121157545891	0.001	2.13975128813056	0.099	9.98858758016994	0.003	0.100416530314747	0.892	2.93898581487438	0.055	2.40686755788084	0.053	1.94637164151889	0.12	0.402468536989567	0.869	0.263057483020865	0.8	4.19111986568318	0.005	2.28138326888725	0.038	1.56950850120349	0.169	1.95302398354364	0.073	2.89426738554675e-05	0.0457053534859204	0.623923225980135	0.000261664269679463	0.10120084484449	0.641620421753607	0.603462390355243	-0.61129956425596	0.0984066459844159	0.0812788284489915	0.0265690612602087
ASV485	d:Bacteria	p:Pseudomonadota	c:Gammaproteobacteria	o:Burkholderiales	f:Oxalobacteraceae	unclassified	unclassified	f:Oxalobacteraceae	2.39857527304433	0.014	2.42570969188253	0.014	0.399335748498952	0.705	2.32047070474457	0.055	2.6000634810191	0.014	0.443986309267258	0.679	0.447801103424429	0.663	2.51349781247835	0.028	2.65301735779608	0.014	0.850824934446474	0.589	0.572898530425419	0.656	2.95167752180318	0.011	1.01454077031361	0.455	1.09820765799181	0.416	1.19686672584542	0.29	0.000387211583741368	0.1202549207727	0.11035859265944	0.118953823691234	0.0723446249190799	0.234184027777778	-0.114052954363843	0.115534161563373	0	0.161142093436344	-0.113953221166323
ASV486	d:Bacteria	p:Chloroflexota	c:TK10	unclassified	unclassified	unclassified	unclassified	c:TK10	307.667364776004	0.001	0.262924864563207	0.565	76.041935679832	0.001	0.616285212315659	0.665	0.338604543520143	0.566	76.7605321529297	0.001	1.50400914219919	0.198	0.575402203050998	0.685	1.83615311796072	0.144	0.379853178234458	0.877	1.52177134856141	0.226	1.83546551425095	0.125	0.381799176105724	0.897	1.10713219898833	0.334	1.11474967032192	0.337	2.89426738554675e-05	0.656382041759808	0.636735123154918	0.000261664269679463	0.29572123450423	0.690612244897959	-0.630363012334706	0.63854954496243	0.00101576953611606	0.125113421410559	0.0214993630801087
ASV487	d:Bacteria	p:Acidobacteriota	c:Vicinamibacteria	o:Vicinamibacterales	f:Vicinamibacteraceae	g:Luteitalea	unclassified	g:Luteitalea	157.29024948824	0.001	6.28756888876347	0.018	0.310312302620769	0.73	0.9546467593231	0.441	5.70355127208836	0.022	0.358266238337703	0.7	0.0894822466288818	0.92	0.970214032669739	0.443	0.512071104575836	0.718	2.05366932665261	0.061	0.0687959529044865	0.927	0.572946477531724	0.669	1.90060426869305	0.079	0.187655888617523	0.983	0.213785935361407	0.973	2.89426738554675e-05	0.15617821651373	0.127811077157278	0.122720231949194	0.236021169878387	1	0.70381685929622	-0.712957337988378	0.112529125738353	0.0053823748636958	-0.145706297229192
ASV488	d:Bacteria	p:Pseudomonadota	c:Alphaproteobacteria	o:Sphingomonadales	f:Sphingomonadaceae	g:Sphingomonas	unclassified	g:Sphingomonas	3.62347034817865	0.001	2.86431059402694	0.004	1.87582312660619	0.067	4.53760678834548	0.001	2.91789248161732	0.007	1.89748610175406	0.068	1.47475542688751	0.194	4.51118133434019	0.001	3.5113005893312	0.001	1.60592265736432	0.062	1.42920636061361	0.202	3.51669657813536	0.003	1.61412191880775	0.049	1.19664777625042	0.24	1.20104616315992	0.239	2.89426738554675e-05	0.0777059533028992	0.0494876788390514	0.013507584246094	0.00641381952219035	0.0556936416184971	-0.126118359556395	0.127756260329854	0.000251496831659649	0.160900467534709	-0.111217172280561
ASV489	d:Bacteria	p:Pseudomonadota	c:Gammaproteobacteria	o:Burkholderiales	f:Oxalobacteraceae	g:Massilia	unclassified	g:Massilia	13.0611126756677	0.001	9.6388139654028	0.002	4.56490204200917	0.013	2.4846778411901	0.044	9.50978770759859	0.001	4.63640476822406	0.007	3.46693485695644	0.019	2.48179192402209	0.03	2.17640939616992	0.06	0.720928350249983	0.677	3.43031789259927	0.028	2.20073612823263	0.057	0.709827697119907	0.68	0.619141835668195	0.754	0.626437332680259	0.74	2.89426738554675e-05	0.0223693875067042	0.0312609534422273	0.00287942280557721	0.063575579474343	0.48014950166113	-0.240969715601961	0.244099192427961	0.00033190725808874	0.157345850990096	0.208581427683214
ASV490	d:Bacteria	p:Bacteroidota	c:Bacteroidia	o:Chitinophagales	f:Chitinophagaceae	g:Chitinophaga	unclassified	g:Chitinophaga	2.28526700965582	0.011	1.18114219995132	0.499	0.75640510706422	0.544	2.56723436657633	0.003	1.22486134455	0.469	0.716678829685907	0.605	0.333483080593822	0.877	2.52916248504529	0.003	1.78798170037443	0.047	0.33898427045	0.984	0.331298463933554	0.88	1.74981348016744	0.04	0.337925421403334	0.972	0.255995856594869	0.996	0.247179481319777	0.998	0.000305387015259641	0.619333216899101	0.609505062521717	0.0943214237133654	0.0123398684337261	0.422036346691519	-0.121083386823205	0.12265589834039	0.00195022455084356	0.160992287969311	-0.0860567547058896
ASV491	d:Bacteria	p:Actinomycetota	c:Thermoleophilia	o:Solirubrobacterales	f:67-14	unclassified	unclassified	f:67-14	746.813420501604	0.001	0.434088865883859	0.511	168.479965559643	0.001	3.27924006721247	0.011	0.467594033313713	0.508	156.756222863102	0.001	2.38131022176926	0.1	2.82894721515403	0.028	0.0511107960542587	0.994	0.799166074515462	0.569	2.37141196769023	0.095	0.0826823343237899	0.987	0.651520004805444	0.66	0.603503976233601	0.735	0.515568331618297	0.809	2.89426738554675e-05	0.634187787974592	0.614397969576083	0.000261664269679463	0.0285135109659607	1	-0.686331682029878	0.695245080497798	0.00440888058187751	0.116864145752085	-0.0123807363677137
ASV492	d:Bacteria	p:Gemmatimonadota	c:Gemmatimonadia	o:Gemmatimonadales	f:Gemmatimonadaceae	unclassified	unclassified	f:Gemmatimonadaceae	249.027181870963	0.001	4.70471223832383	0.031	48.492863577177	0.001	1.55795520233338	0.189	4.79803043387161	0.032	46.970790492407	0.001	1.38280744754701	0.241	1.38501681736371	0.261	2.14126227733031	0.09	0.990083577196885	0.449	1.42028119786837	0.256	2.17179313716076	0.084	0.985503708721947	0.474	0.604991216578583	0.734	0.630867099884545	0.682	2.89426738554675e-05	0.191696239863278	0.175276848560467	0.000261664269679463	0.145661360628902	0.570118343195266	0.63695064324152	-0.645222729517384	0.122601366165199	0.00194391032685511	-0.0916895479519604
ASV493	d:Bacteria	p:Actinomycetota	c:Actinobacteria	o:Propionibacteriales	f:Nocardioidaceae	g:Nocardioides	unclassified	g:Nocardioides	328.8008488086	0.001	0.0443583293258488	0.838	59.1293150949985	0.001	2.20407982652706	0.074	0.0600325766001724	0.818	59.7414062325507	0.001	4.28341490137301	0.022	2.12779517424149	0.099	0.724122756185108	0.576	0.723098021644954	0.625	4.34833103284489	0.014	0.734624712352126	0.575	0.727430065900312	0.623	0.202823281674612	0.977	0.213231710352809	0.977	2.89426738554675e-05	0.730073604452776	0.719892261139337	0.000261664269679463	0.0857568897418544	0.988733297701764	-0.666328359891944	0.674981974955475	0.000612020430823869	0.120011539180608	0.0114842672454918
ASV494	d:Bacteria	p:Bacillota	c:Bacilli	o:Bacillales	f:Bacillaceae	unclassified	unclassified	f:Bacillaceae	447.677319717119	0.001	4.33889680212638	0.032	61.2722441627677	0.001	0.64899336919617	0.611	3.29113925448629	0.073	54.8130906148474	0.001	0.128899031680297	0.88	0.779526805938416	0.501	0.499267185476306	0.748	0.780207482307867	0.581	0.407442917668209	0.69	0.64100234559453	0.644	1.24837039977892	0.272	0.712672853270854	0.649	0.588548771776378	0.742	2.89426738554675e-05	0.295522969012846	0.17885286686089	0.000261664269679463	0.282056905267891	1	0.730715935456928	-0.740205752800525	0.107385691943473	0.0124307192528309	-0.0772386153084638
ASV495	d:Bacteria	p:Pseudomonadota	c:Gammaproteobacteria	o:Burkholderiales	f:Oxalobacteraceae	g:Duganella	unclassified	g:Duganella	6.00480610735707	0.001	1.77905556038653e-05	0.994	2.88105257406348	0.03	1.2755271088476	0.237	0.000132082087004759	0.994	2.90444067377959	0.024	0.0590943043855137	0.97	1.26548954002937	0.28	2.13549672163827	0.025	0.823114032591494	0.646	0.0463306372205601	0.977	2.14052847692776	0.018	0.844952005924106	0.636	0.997298411076694	0.46	0.997622451591437	0.443	2.89426738554675e-05	0.767393360630617	0.757595498573957	0.00635312880921937	0.165162019830558	0.312014248704663	-0.186017258899679	0.188433067456817	0	0.159334189362882	0.000584000952110389
ASV496	d:Bacteria	p:Actinomycetota	c:Actinobacteria	unclassified	unclassified	unclassified	unclassified	c:Actinobacteria	123.033103036851	0.001	0.133295520765171	0.725	32.4649710414316	0.001	0.218860501168266	0.94	0.13877239808731	0.723	31.3404963443739	0.001	2.74419244961528	0.063	0.306144366753632	0.891	1.59815758464502	0.178	0.230634510677078	0.963	2.96450711823034	0.055	1.59179274042751	0.18	0.267925644996256	0.953	2.05840527108397	0.048	2.01390586297866	0.059	2.89426738554675e-05	0.704286966503343	0.692591107950668	0.000261664269679463	0.361151351594073	0.745017376194613	0.543036906211754	-0.550089333565154	0.13388209080261	0.00275920640677672	-0.019898699976041
ASV497	d:Bacteria	p:Verrucomicrobiota	c:Verrucomicrobiia	o:Chthoniobacterales	f:Chthoniobacteraceae	g:Candidatus_Udaeobacter	unclassified	g:Candidatus_Udaeobacter	624.742687603446	0.001	4.48404160786394	0.044	102.870264866439	0.001	2.68717316315856	0.039	4.40021720336632	0.039	103.435402759579	0.001	1.23085912890913	0.277	2.56215626389678	0.03	2.20063511701278	0.083	1.33238292983411	0.225	1.25025156944375	0.281	2.21072402759892	0.079	1.31359153467198	0.246	1.6375277200453	0.14	1.57358666803032	0.159	2.89426738554675e-05	0.212640959737883	0.211856883684329	0.000261664269679463	0.0592572382270291	0.550003438789546	-0.705601741788875	0.714765400773146	0.000916918347164248	0.113827265975557	-0.0546863411295946
ASV498	d:Bacteria	p:Bacteroidota	c:Bacteroidia	o:Chitinophagales	f:Chitinophagaceae	g:Sediminibacterium	unclassified	g:Sediminibacterium	82.4997619085408	0.001	14.7929120756877	0.001	9.54039579952816	0.002	10.054901517185	0.001	14.5614742670375	0.001	9.41054771411994	0.001	1.99109024597469	0.135	9.95270596780241	0.001	3.63754383403384	0.01	2.08965385939179	0.06	1.95851209998223	0.139	3.55583952980415	0.006	2.13706784271723	0.055	1.33833489092676	0.232	1.41017629811729	0.209	2.89426738554675e-05	0.0223693875067042	0.0193106683300531	0.000492714854052554	0.00641381952219035	0.193863179074447	-0.444895705309079	0.450673571611794	0.00152849178156612	0.14492322672387	0.190659708475742
ASV499	d:Bacteria	p:Actinomycetota	c:Actinobacteria	o:Micromonosporales	f:Micromonosporaceae	unclassified	unclassified	f:Micromonosporaceae	139.074901452516	0.001	0.578145913886884	0.491	31.3790052751719	0.001	1.53657953273056	0.173	0.563657127233709	0.473	30.6686805580793	0.001	1.07657068955358	0.328	1.62738507813692	0.162	0.691575622744464	0.645	0.602578439113485	0.758	1.15640607657061	0.316	0.642934630682599	0.662	0.602956491969301	0.718	0.350804343808369	0.93	0.343026824685198	0.91	2.89426738554675e-05	0.621511697641905	0.606844128127531	0.000261664269679463	0.138790965064533	0.998853549110719	0.58380202126412	-0.591383865696122	0.129338788843668	0.00157817304961145	0.0333298660962276
ASV500	d:Bacteria	p:Actinomycetota	c:Actinobacteria	o:Glycomycetales	f:Glycomycetaceae	g:Glycomyces	unclassified	g:Glycomyces	208.746163820102	0.001	1.06150790738437	0.306	34.8153430720015	0.001	5.25541860674226	0.001	1.18184346827354	0.272	33.2731902171465	0.001	1.46059190150068	0.244	5.34070336847398	0.001	1.54052950909093	0.222	0.947836966810525	0.447	1.21487893177926	0.326	1.4813636431853	0.196	0.872989292383344	0.511	0.223266157468589	0.979	0.185661174282999	0.981	2.89426738554675e-05	0.518964047052199	0.51477906992408	0.000261664269679463	0.00641381952219035	0.798441099962839	0.624936053083005	-0.633052105720447	0.124168351140756	0.00370126569210794	0.0387309776600663
ASV501	d:Bacteria	p:Chlamydiota	c:Chlamydiia	o:Chlamydiales	unclassified	unclassified	unclassified	o:Chlamydiales	308.252185144767	0.001	0.77925496132546	0.409	29.0390685947473	0.001	2.20493932287134	0.083	0.42076213720061	0.532	25.9587900167291	0.001	1.38245209132207	0.25	2.36841734037709	0.061	0.581642612998433	0.67	1.19430366375733	0.322	1.96264584653722	0.153	0.524565395924999	0.717	1.30904781374102	0.244	0.52822301719721	0.791	0.434992750234091	0.853	2.89426738554675e-05	0.641960590748136	0.573576934709486	0.000261664269679463	0.0921213067360235	1	0.726477301374576	-0.735912071522298	0.108232731470792	0.011523844052229	-0.0427678835694863
ASV502	d:Bacteria	p:Actinomycetota	c:Actinobacteria	o:Streptosporangiales	f:Thermomonosporaceae	g:Actinomadura	unclassified	g:Actinomadura	214.298084365445	0.001	0.391552405017625	0.55	42.5188971797902	0.001	1.22953917922756	0.311	0.56405804128149	0.446	39.9348434015496	0.001	1.00697341244361	0.384	1.30174096803888	0.268	0.666193696121992	0.638	0.579277705538545	0.738	1.38718523640966	0.275	0.476863319334519	0.764	0.623264228904795	0.716	0.298557020057046	0.936	0.261806174083867	0.96	2.89426738554675e-05	0.610858897533245	0.631538138401454	0.000261664269679463	0.192782124074868	0.995970511989631	0.637203681303275	-0.645479053787733	0.122409724816614	0.00658165805439035	0.0232619791994505
ASV503	d:Bacteria	p:Pseudomonadota	c:Gammaproteobacteria	o:Pseudomonadales	f:Pseudomonadaceae	g:Pseudomonas	unclassified	g:Pseudomonas	1.65271788699166	0.299	2.28180269200486	0.145	0.342770570846482	0.899	2.39735192484944	0.052	1.6255334716279	0.341	0.292024118864967	0.769	0.346625659735458	0.727	2.64924647293005	0.015	2.38654615677602	0.035	0.0453207739066364	0.98	0.290702531952067	0.754	2.63040739475107	0.017	0.027429053237591	0.994	0.0452835570539786	0.969	0.0270106587974891	0.992	0.00795535820624866	0.560705115982504	0.378411773746947	0.147673565530375	0.0698954071075492	0.363781014023732	-0.103253457843495	0.104594411841462	0.0190104921264066	0.160183741826811	0.12187286453134
ASV504	d:Bacteria	p:Actinomycetota	c:Actinobacteria	o:Propionibacteriales	f:Nocardioidaceae	g:Nocardioides	unclassified	g:Nocardioides	438.240684486949	0.001	0.0801749280180465	0.785	99.1229665027392	0.001	1.05989401881139	0.363	0.0560996021964734	0.817	99.8995713270628	0.001	8.19790315806402	0.002	1.00921031186648	0.411	0.220088209504186	0.918	1.28243315449847	0.26	7.85989359562215	0.001	0.222714389074005	0.925	1.25876558196994	0.286	0.773508846576155	0.575	0.740006256188148	0.614	2.89426738554675e-05	0.730073604452776	0.707414149824279	0.000261664269679463	0.210943283339261	1	-0.653553868683467	0.662041581263772	0.00117338566274543	0.121877511578345	-0.00367209069152337
ASV505	d:Bacteria	p:Pseudomonadota	c:Alphaproteobacteria	o:Hyphomicrobiales	f:Rhizobiaceae	unclassified	unclassified	f:Rhizobiaceae	22.5002770391925	0.001	4.52185944734781	0.034	14.5055878019324	0.001	4.21335037820132	0.004	0.736320628415943	0.403	8.11490424411844	0.001	1.22839438756971	0.299	3.49763571898022	0.008	1.04662933069387	0.413	0.0705048054520777	0.998	0.168104438828247	0.852	6.18350064616197	0.001	0.0662677061521487	1	0.0921843174877239	0.996	0.368792537875811	0.9	2.89426738554675e-05	0.592517813280739	0.184383885124697	0.000261664269679463	0.0148974636383866	0.933659080244017	0.303910015365527	-0.307856898681963	0.088599923228879	0.125623053335238	0.132932334381138
ASV506	d:Bacteria	p:Pseudomonadota	c:Gammaproteobacteria	o:Lysobacterales	f:Lysobacteraceae	g:Luteimonas	unclassified	g:Luteimonas	120.778648169115	0.001	0.0871146257372483	0.769	29.5841594641417	0.001	3.55790459860294	0.009	0.181424965152288	0.682	29.4026011298974	0.001	0.0961962343009439	0.899	3.54332397045912	0.011	2.19596807086168	0.065	1.09220479805805	0.374	0.0648446748089701	0.934	2.2073771969868	0.077	1.07824358466013	0.394	1.85660397181595	0.085	1.82249388971061	0.114	2.89426738554675e-05	0.692595017766895	0.703713925647335	0.000261664269679463	0.0253807566306132	0.494297553275454	0.528738501119458	-0.53560523490023	0.135361166596944	0.00317386594064823	0.0106455768976176
ASV507	d:Bacteria	p:Bacteroidota	c:Bacteroidia	o:Sphingobacteriales	f:Sphingobacteriaceae	g:Anseongella	unclassified	g:Anseongella	139.189614135671	0.001	5.49785238392923	0.015	0.637410719563193	0.513	4.05464164092762	0.003	5.58727310843022	0.022	0.66017432781591	0.523	0.0293254085682213	0.976	4.03563875509327	0.003	1.71911587914185	0.163	0.391049963330922	0.883	0.0333888146663746	0.965	1.74330607782532	0.14	0.375319363772307	0.901	0.814801552849229	0.578	0.803479823607559	0.554	2.89426738554675e-05	0.15617821651373	0.115497351720887	0.0893841107467111	0.0123398684337261	0.72574168207024	0.656224177925879	-0.664746569846994	0.119927017511804	0.000851030847051217	0.126095460190371
ASV508	d:Bacteria	p:Pseudomonadota	c:Gammaproteobacteria	o:Lysobacterales	f:Lysobacteraceae	g:Luteimonas	unclassified	g:Luteimonas	45.8670830976992	0.001	0.295627035807856	0.594	14.6070277741435	0.001	2.86175178546891	0.023	0.409379697814939	0.565	14.2303830736858	0.001	0.362259972104743	0.698	2.72783970423909	0.027	0.28764920122366	0.892	2.18530693262715	0.039	0.452795721087544	0.637	0.307925154747598	0.889	2.01664996749746	0.067	0.193814088171065	0.978	0.189827893779386	0.985	2.89426738554675e-05	0.656382041759808	0.645890508190598	0.000261664269679463	0.043821022445249	1	0.414897141673706	-0.420285416240897	0.145391479398664	0.0014856021046453	0.0303555453666215
ASV509	d:Bacteria	p:Actinomycetota	c:Actinobacteria	o:Streptosporangiales	f:Thermomonosporaceae	g:Actinomadura	unclassified	g:Actinomadura	364.051615716036	0.001	0.00764961545765767	0.923	69.0655944717322	0.001	3.51847722708164	0.018	0.00992510273378786	0.916	67.6664730674629	0.001	0.888000511300036	0.409	3.63985071584191	0.003	2.06968921817225	0.101	0.699240585250537	0.64	0.95975683338733	0.396	2.02834873154895	0.095	0.685734941440878	0.631	1.98240028855121	0.084	2.01312607712001	0.076	2.89426738554675e-05	0.752002307848176	0.742737990998297	0.000261664269679463	0.0380785432228114	0.601443139678616	0.659504124800969	-0.668069113434747	0.119447958202793	0.0016213040743198	0.001343756544685
ASV510	d:Bacteria	p:Patescibacteria	c:Saccharimonadia	o:Saccharimonadales	unclassified	unclassified	unclassified	o:Saccharimonadales	14.6133732682384	0.001	0.371109977418291	0.556	9.27512934194553	0.001	0.893877237550984	0.496	0.420903685708329	0.536	9.01871061034922	0.002	0.2934565015882	0.781	0.854541211914612	0.531	1.33955910188791	0.238	0.729645453494498	0.639	0.299888770451202	0.773	1.33519849762819	0.279	0.730795633519299	0.656	1.16953867170244	0.347	1.10256007754518	0.398	2.89426738554675e-05	0.644267411345688	0.633841096609496	0.000261664269679463	0.251526557920323	0.812302515054906	0.270291075180656	-0.273801348884301	0.154048683255551	0.000344295185767216	0.0405793263195586
ASV511	d:Bacteria	p:Bacteroidota	c:Bacteroidia	o:Chitinophagales	f:Chitinophagaceae	unclassified	unclassified	f:Chitinophagaceae	13.0826604163117	0.001	2.13992864763992	0.105	8.75687752273585	0.001	3.64848371952238	0.001	2.25855085490888	0.103	8.94237374706567	0.001	1.72591879971152	0.143	3.62073545872476	0.001	1.4908446507	0.152	2.46247306600592	0.009	1.74034399345004	0.13	1.48799710123892	0.146	2.4615434463688	0.008	1.08272869286576	0.38	1.08265871345157	0.384	2.89426738554675e-05	0.349674244963809	0.328662275308666	0.000261664269679463	0.00641381952219035	0.708524431543299	-0.229161177441531	0.232137296629083	0.000203613584010349	0.157818691172054	-0.0897876791864473
ASV512	d:Archaea	p:Thermoproteota	c:Nitrososphaeria	o:Nitrososphaerales	f:Nitrososphaeraceae	unclassified	unclassified	f:Nitrososphaeraceae	292.969529128148	0.001	0.441944423167921	0.503	57.7732121785663	0.001	1.41438243965303	0.215	0.455208361491832	0.473	57.9100378288904	0.001	0.0113644744277775	0.985	1.36199869378208	0.268	0.382384191588694	0.83	1.21166211603568	0.304	0.010216923329368	0.991	0.337316754936174	0.855	1.20941674779603	0.335	0.527697789063823	0.772	0.594253747762339	0.734	2.89426738554675e-05	0.621511697641905	0.610815939488657	0.000261664269679463	0.156575306764082	1	-0.658674401835561	0.667228614846413	0.001555492242646	0.12113122730619	-0.019827872741606
ASV513	d:Bacteria	p:Chloroflexota	c:KD4-96	unclassified	unclassified	unclassified	unclassified	c:KD4-96	670.466644325546	0.001	0.118258546832339	0.728	172.836774673009	0.001	1.88830360400365	0.124	0.235946093925582	0.614	174.754015320299	0.001	3.99388561439668	0.023	1.78460291863036	0.134	1.90013820501199	0.114	1.95090568583263	0.08	4.12539450717919	0.024	1.87511612766766	0.135	1.93302934988705	0.084	0.896046169050967	0.47	0.871899417948149	0.505	2.89426738554675e-05	0.672120062172905	0.693731978294692	0.000261664269679463	0.115012079786193	0.629449856733524	-0.652209706424562	0.660679962352154	0.0016000004476919	0.122065578952912	0.0120996367219457
ASV514	d:Bacteria	p:Actinomycetota	c:Actinobacteria	o:Pseudonocardiales	f:Pseudonocardiaceae	g:Pseudonocardia	unclassified	g:Pseudonocardia	673.144507347074	0.001	0.0634363191227163	0.799	174.627809088525	0.001	1.87032152601335	0.122	0.0252725648327122	0.866	163.687143646151	0.001	5.04263115566238	0.01	1.66817742037735	0.172	0.748316466171164	0.562	1.22144721508975	0.313	5.00503090649881	0.006	0.62802061125689	0.654	1.29333235289613	0.264	3.2260558857151	0.007	2.77420308176999	0.019	2.89426738554675e-05	0.739999475042902	0.710123787943419	0.000261664269679463	0.113915119728055	0.987264236488937	-0.654640377788714	0.663142200876879	0.00588628031910814	0.121580609680361	-0.00241721700362121
ASV515	d:Bacteria	p:Actinomycetota	c:Acidimicrobiia	o:Acidimicrobiales	f:Acidimicrobiaceae	g:Acidiferrimicrobium	unclassified	g:Acidiferrimicrobium	616.522920328621	0.001	0.10265977045885	0.726	147.673342760213	0.001	2.89457704324841	0.028	0.102702729442628	0.762	138.845905236445	0.001	0.92885801908607	0.431	2.54604392649013	0.053	0.508868769769601	0.735	1.08831321055649	0.367	1.219913149697	0.29	0.62311871444953	0.633	1.24417417777991	0.294	1.30063658842937	0.251	1.39547654860309	0.216	2.89426738554675e-05	0.715723919284024	0.692821033923365	0.000261664269679463	0.0488524914978582	1	-0.668360735791113	0.677040745346841	0.00549388496686572	0.119580083394997	-0.0059750056337043
ASV516	d:Archaea	p:Halobacteriota	c:Methanosarcinia	o:Methanosarcinales	f:Methanosarcinaceae	g:Methanosarcina	unclassified	g:Methanosarcina	330.274945897337	0.001	0.421493982100456	0.538	84.3352253124359	0.001	3.40330467615108	0.009	0.331797921234374	0.591	80.6870647472299	0.001	0.365262375548025	0.694	3.62349783234105	0.009	0.332442616640461	0.855	2.81186238640676	0.012	0.508433009783966	0.583	0.397943284856333	0.84	2.66886367067906	0.017	1.07928574656204	0.404	1.17238404330134	0.351	2.89426738554675e-05	0.66432700067542	0.626630725111365	0.000261664269679463	0.0253807566306132	1	0.620343373804389	-0.628399781256394	0.124748679127072	0.0043466637029817	-0.0262766436012622
ASV517	d:Bacteria	p:Bacteroidota	c:Bacteroidia	o:Chitinophagales	f:Chitinophagaceae	g:Chitinophaga	unclassified	g:Chitinophaga	7.16631494099474	0.003	0.245899715050146	0.629	1.74114308589113	0.171	3.42480788067113	0.007	0.375294852977527	0.572	1.53481961208429	0.227	0.0483062007846916	0.967	2.96455988519283	0.009	0.294172535177715	0.897	0.92458058963894	0.539	0.0579627553072028	0.949	0.23041260888199	0.941	0.88681343793799	0.565	0.541167907307882	0.815	0.500620857037633	0.847	8.48716383811995e-05	0.658361709221099	0.660339871061425	0.0325459917107543	0.0214607920560599	1	-0.208111540462168	0.210814287740897	0.0071045453971206	0.158435917388243	-0.0378666594922128
ASV518	d:Bacteria	p:Bacteroidota	c:Bacteroidia	o:Chitinophagales	f:Chitinophagaceae	g:Chitinophaga	unclassified	g:Chitinophaga	1.52794398862996	0.003	1.39404587369131	0.04	0.944069149326865	0.376	1.06913978887868	0.371	1.39443545420982	0.028	0.943920467612691	0.377	0.894850982191313	0.439	1.07253714007541	0.35	1.0987850230409	0.338	1.02396561166701	0.393	0.940246898815194	0.371	1.09227541345162	0.328	1.04011195191274	0.33	1.00678869125788	0.431	1.01628247431376	0.393	8.48716383811995e-05	0.178569753154294	0.200671687388593	0.0673511016155756	0.213639405552826	0.898132928847215	-0.097850564673178	0.0991213512273751	0	0.161427671498891	0.0941907432512298
ASV519	d:Bacteria	p:Pseudomonadota	c:Alphaproteobacteria	o:Hyphomicrobiales	f:Hyphomicrobiales_Incertae_Sedis	g:Nordella	s:oligomobilis	g:Nordella	34.0854350621034	0.001	2.80290332037211	0.099	4.14823723418134	0.012	0.863210824980336	0.47	2.09278204910013	0.147	0.339676835276042	0.703	1.7535869390148	0.162	0.0940372803553974	0.982	0.696860900622893	0.609	0.834485420366762	0.538	0.0966798587501699	0.91	1.1247190938106	0.377	0.61836338117454	0.712	0.18148417604383	0.978	0.481066149295095	0.834	2.89426738554675e-05	0.403420047410567	0.319895453850043	0.00266854983749029	0.244325028563714	0.993349415947181	0.43219858410743	-0.437811552732202	0.128656115536236	0.0656959321456937	0.118521771705416
ASV520	d:Bacteria	p:Pseudomonadota	c:Gammaproteobacteria	o:Enterobacterales	f:Enterobacteriaceae	unclassified	unclassified	f:Enterobacteriaceae	1.8300812370853	0.131	3.00881497310506	0.072	1.4081490184337	0.274	0.757569906486371	0.624	1.78579471427849	0.176	0.673548056210309	0.621	1.36579778268268	0.271	1.1628516675068	0.35	0.764379080035039	0.641	0.709420227707944	0.76	0.690557837919569	0.57	1.15377997297781	0.351	0.89037222426757	0.561	0.68436977791223	0.775	0.875480344702766	0.58	0.00353057227317948	0.435836467756041	0.273017739880896	0.0504072891272597	0.284685409888384	0.997366978394066	-0.108345530204087	0.109752615011933	0.0326134861422134	0.157826490293768	0.139816016696062
ASV521	d:Bacteria	p:Verrucomicrobiota	c:Verrucomicrobiia	o:Verrucomicrobiales	f:Verrucomicrobiaceae	g:Roseimicrobium	unclassified	g:Roseimicrobium	4.22244445676762	0.002	0.0257532476574654	0.9	1.38019347967115	0.242	2.16346110708427	0.035	0.0128117717706723	0.953	1.40715591136901	0.257	0.0803945919769625	0.963	1.96426155930461	0.039	0.936214123260438	0.531	0.718941327147284	0.755	0.0587002430428722	0.983	0.834487179401722	0.601	0.728218036959703	0.738	0.652068327315819	0.838	0.664261616093038	0.817	5.70070963710361e-05	0.760373567163503	0.736647490872853	0.0449823447068796	0.0558490889701956	0.984070975187536	0.164499887565342	-0.166636249741515	0.157856767156756	0.00390262871105351	0.0115943335505488
ASV522	d:Bacteria	p:Actinomycetota	c:Actinobacteria	o:Mycobacteriales	f:Mycobacteriaceae	g:Mycobacterium	unclassified	g:Mycobacterium	795.850752581525	0.001	0.000533730111886433	0.985	167.904782725686	0.001	2.87770993774865	0.023	0.00546154305241211	0.943	169.856458060807	0.001	2.72283112913694	0.066	2.65608090580709	0.033	0.305160113339686	0.879	0.687724542118543	0.689	2.81707922884915	0.07	0.326338572957055	0.868	0.669166056820423	0.68	0.880729657536206	0.53	0.994618192214183	0.421	2.89426738554675e-05	0.758278022440282	0.75588111220865	0.000261664269679463	0.043821022445249	1	-0.690922998463364	0.699896024417433	0.00259189642981309	0.116192178426381	0.00281271954326445
ASV523	d:Bacteria	p:Pseudomonadota	c:Alphaproteobacteria	o:Caulobacterales	f:Caulobacteraceae	g:Phenylobacterium	unclassified	g:Phenylobacterium	5.56649162594708	0.004	0.0948221727642332	0.758	4.97400656513835	0.005	11.6656325274089	0.001	0.422616786725966	0.51	3.54013130612092	0.023	0.0656642306080169	0.93	5.39253810661825	0.001	0.132952280455651	0.958	3.28731280191175	0.002	0.0577183229874851	0.942	0.520427620916473	0.778	2.63309822192077	0.009	0.0312034647125976	1	0.00895498606855288	1	0.000112702798102955	0.634544833642538	0.700198675348031	0.00116475611148244	0.00641381952219035	1	0.153008686246471	-0.15499581204188	0.154699737952184	0.0335535504283099	0.0191564530021303
ASV524	d:Bacteria	p:Chloroflexota	c:KD4-96	unclassified	unclassified	unclassified	unclassified	c:KD4-96	796.527339241684	0.001	0.577518097572115	0.439	171.361563781535	0.001	0.816365831684836	0.535	0.245321052776546	0.64	173.583639870396	0.001	1.50541329631789	0.22	0.727943197670678	0.57	1.19518225133951	0.333	0.569842492034551	0.752	1.95164310408882	0.156	1.3285804382775	0.265	0.669589916865931	0.665	0.912584324271965	0.473	0.9027368418071	0.479	2.89426738554675e-05	0.682028072743268	0.588188495599426	0.000261664269679463	0.2617085982816	0.893222438752784	-0.691873788585782	0.700859162463519	0.00208579552912401	0.116050749336516	-0.013955463057179
ASV525	d:Bacteria	p:Actinomycetota	c:Actinobacteria	o:Pseudonocardiales	f:Pseudonocardiaceae	g:Saccharomonospora	s:viridis	g:Saccharomonospora	292.368085330551	0.001	1.29569446599985	0.245	74.7877221359808	0.001	1.29525232208123	0.256	1.7710238495966	0.197	69.6241440036555	0.001	0.848148417828038	0.418	1.54626868653316	0.179	0.666946456861117	0.589	0.748327857348148	0.626	1.47956822211694	0.213	0.456483536858032	0.777	0.859109659481645	0.528	1.27212110826707	0.259	1.5955690742328	0.148	2.89426738554675e-05	0.457540982167398	0.472486392086187	0.000261664269679463	0.172594391756207	0.99032829150911	0.624669884301234	-0.63278248020125	0.123886221848796	0.00971846375232452	0.0379406441136828
ASV526	d:Bacteria	p:Bacillota	c:Bacilli	o:Bacillales	f:Bacillaceae	g:Neobacillus	unclassified	g:Neobacillus	3.38484857987407	0.007	0.681359075450335	0.553	0.392241827317746	0.881	1.58641240746872	0.112	1.2777103313752	0.298	0.913103298027157	0.512	1.69682349500539	0.133	1.27065511011863	0.255	1.13043470546522	0.349	0.744032953562718	0.759	1.30530523144636	0.28	1.13806450850838	0.371	0.774354547997022	0.744	0.486017941134991	0.948	0.465031553289002	0.939	0.000195619586596551	0.537218129616844	0.632000351292363	0.145037892187449	0.10907457655582	0.90392876344086	0.148247408029484	-0.150172699042854	0.156002969349611	0.0273633408943488	0.0634436961968625
ASV527	d:Bacteria	p:Pseudomonadota	c:Alphaproteobacteria	o:Caulobacterales	f:Caulobacteraceae	g:Asticcacaulis	unclassified	g:Asticcacaulis	3.55496275861403	0.003	2.83401684617509	0.022	2.3672775792907	0.042	1.03788718786898	0.399	2.79149501207992	0.025	2.30033225251361	0.045	1.83498800247971	0.106	1.04596198461314	0.442	1.06100804021027	0.416	0.93744521126861	0.548	1.73243955278136	0.143	1.08477791694181	0.398	0.938204143137378	0.565	0.918981605674265	0.549	0.905847543848635	0.589	8.48716383811995e-05	0.168278801470889	0.143381712350644	0.00871900486138164	0.222343442101335	0.935611577964519	0.143930353540135	-0.145799578910786	0.158421502262808	0.00146202937922956	0.127813163088651
ASV528	d:Bacteria	p:Bacillota	c:Bacilli	o:Alicyclobacillales	f:Alicyclobacillaceae	g:Tumebacillus	unclassified	g:Tumebacillus	42.2314796268419	0.001	1.46948406647315	0.239	7.15361680238291	0.003	1.33911042533725	0.245	1.87623922995083	0.208	5.27614094172438	0.006	0.303366126318719	0.756	1.39038691291451	0.253	0.921336205652698	0.477	0.799903318582939	0.61	0.2962558686981	0.781	0.939205511808047	0.489	0.704339065892302	0.671	0.642994220832659	0.684	0.640903395526426	0.728	2.89426738554675e-05	0.466269328205139	0.466960492043271	0.000719949511446729	0.16834148034873	0.965519916142558	-0.443602457813974	0.449363528694674	0.00847465310334288	0.144783491406399	-0.0792124212192486
ASV529	d:Bacteria	p:Actinomycetota	c:Thermoleophilia	o:Gaiellales	unclassified	unclassified	unclassified	o:Gaiellales	630.541203773206	0.001	1.44211979176377	0.219	144.332976187501	0.001	1.04313462445091	0.43	1.02951434090067	0.327	146.277843026588	0.001	0.227334610291829	0.783	1.07849293820481	0.376	1.41548429381215	0.229	1.14777209943394	0.317	0.240694210813266	0.78	1.43724187896939	0.247	1.21711984517176	0.328	0.955288551732551	0.482	0.954038559354265	0.48	2.89426738554675e-05	0.553289624214613	0.451575069406344	0.000261664269679463	0.2321915441687	0.803501456664239	-0.671957784672126	0.680684509148388	0.00133662042686449	0.119160329463276	-0.027348846206484
ASV530	d:Bacteria	p:Planctomycetota	c:Phycisphaerae	o:Tepidisphaerales	f:WD2101_soil_group	unclassified	unclassified	f:WD2101_soil_group	396.58722097212	0.001	0.0578899566642848	0.806	80.9744425906993	0.001	2.6547741047455	0.042	0.111988026619407	0.744	77.9697655592085	0.001	0.922129351520961	0.393	2.94438147519083	0.024	0.788189279330372	0.536	0.388075628694155	0.891	0.669313818648825	0.532	0.727861499596881	0.571	0.507767419848327	0.796	0.446365681394144	0.844	0.50435434079875	0.824	2.89426738554675e-05	0.709071289091391	0.710806173587124	0.000261664269679463	0.0618950537867333	0.98594119893089	0.673625127093567	-0.68237350536751	0.117287038660359	0.00475035144420394	0.00223542945726217
ASV531	d:Bacteria	p:Pseudomonadota	c:Gammaproteobacteria	o:Burkholderiales	f:Oxalobacteraceae	g:Noviherbaspirillum	unclassified	g:Noviherbaspirillum	5.62306680906503	0.005	1.97673886042116	0.194	2.52605314019912	0.062	1.72307743744568	0.108	2.1521172839245	0.18	2.69935177292392	0.057	0.866119043825284	0.439	1.88529776973282	0.079	0.64284597958577	0.673	1.38497422531707	0.185	1.04652339905542	0.401	0.715803314566435	0.612	1.58475282138008	0.106	0.421665781413746	0.89	0.446660300972351	0.883	0.000140419300547517	0.440147987995191	0.428598647088213	0.0125711210160513	0.106582589118751	1	-0.179977253262967	0.18231462018846	0.000217151572900226	0.159520053871288	-0.105944813577942
ASV532	d:Bacteria	p:Bacillota	c:Bacilli	o:Thermoactinomycetales	f:Thermoactinomycetaceae	g:Planifilum	unclassified	g:Planifilum	332.136469589582	0.001	2.02995094281009	0.155	64.7419741602701	0.001	1.01984192618252	0.402	1.74927133230419	0.177	61.2676525574509	0.001	0.151327199945892	0.848	1.1538260819019	0.341	1.32975781875867	0.287	0.691536476576615	0.658	0.0285310199990291	0.986	1.00972651346469	0.397	0.948765890668682	0.456	1.3129967468518	0.257	1.2827651810422	0.261	2.89426738554675e-05	0.436851768618427	0.39027666693957	0.000261664269679463	0.223191485839604	0.861178760510744	0.666301338610743	-0.674954602748545	0.118266231529229	0.00701015273686468	-0.0575061658214905
ASV533	d:Bacteria	p:Bacillota	c:Bacilli	o:Thermoactinomycetales	f:Thermoactinomycetaceae	unclassified	unclassified	f:Thermoactinomycetaceae	346.560023837913	0.001	10.7440145710715	0.001	20.8110870158463	0.001	3.8261345286778	0.003	9.36580184572825	0.002	19.2477449091832	0.001	0.267593525168969	0.756	4.09673425926108	0.005	1.50697742578555	0.223	0.73255545626797	0.639	0.150999171587343	0.862	1.44096906579531	0.211	0.797863212053976	0.58	0.604252093058604	0.737	0.634028909486099	0.704	2.89426738554675e-05	0.0342790151144403	0.0193106683300531	0.000261664269679463	0.0123398684337261	0.798441099962839	0.747047308992072	-0.756749222095865	0.104922751145757	0.00660742772345974	-0.13634829784662
ASV534	d:Bacteria	p:Pseudomonadota	c:Gammaproteobacteria	o:Burkholderiales	f:Oxalobacteraceae	g:Massilia	unclassified	g:Massilia	8.15685911340879	0.001	5.12514510921404	0.009	2.88896511172639	0.042	2.05661879686989	0.074	5.14387516104894	0.005	2.87698003120117	0.034	1.86653738862034	0.152	2.07004314703729	0.074	2.4152510843689	0.027	1.00641292317718	0.438	1.93000432685569	0.155	2.39367647002955	0.035	1.02083676742674	0.443	1.22842085379952	0.288	1.26568034267792	0.253	2.89426738554675e-05	0.0643849327366879	0.0841163811252762	0.00871900486138164	0.0857568897418544	0.320375615763547	-0.198289464488313	0.200864652338811	0	0.158936599702271	0.158373782188971
ASV535	d:Bacteria	p:Actinomycetota	c:Actinobacteria	unclassified	unclassified	unclassified	unclassified	c:Actinobacteria	15.4968413997639	0.001	8.27451621219969	0.001	2.94422676137839	0.031	1.56159294431412	0.162	8.53199520108087	0.001	2.94325143339515	0.036	1.61428484608463	0.206	1.46109751337063	0.182	1.18877863141835	0.336	1.06585254003502	0.391	1.5772876232209	0.207	1.19422078156544	0.328	1.05905155572781	0.396	1.08231457626366	0.386	1.12360290064711	0.346	2.89426738554675e-05	0.0223693875067042	0.0193106683300531	0.00655510008198905	0.133179877691943	0.896030999169665	-0.27568178079801	0.279262063665517	0.00231884985517076	0.155791942301173	-0.200614942782734
ASV536	d:Bacteria	p:Verrucomicrobiota	c:Verrucomicrobiia	o:Chthoniobacterales	f:Chthoniobacteraceae	g:Candidatus_Udaeobacter	unclassified	g:Candidatus_Udaeobacter	646.414422480405	0.001	5.01720337031191	0.032	113.288953423908	0.001	1.84793995734986	0.129	4.73957026325447	0.032	114.717777749938	0.001	0.449343287570627	0.629	1.71468842373255	0.131	0.823725473140359	0.546	0.859561484079292	0.536	0.454149753639931	0.618	0.849341758584831	0.523	0.87130770212098	0.506	0.489141688485049	0.818	0.505717483420061	0.808	2.89426738554675e-05	0.191696239863278	0.17885286686089	0.000261664269679463	0.117366617091349	0.986555370061213	-0.710456529938475	0.719683238119494	0.000574368299076613	0.113016454824474	-0.0585485104865193
ASV537	d:Bacteria	p:Actinomycetota	c:Acidimicrobiia	o:Microtrichales	unclassified	unclassified	unclassified	o:Microtrichales	517.17743075392	0.001	0.526312055978557	0.462	39.6761381738258	0.001	1.91568739032518	0.117	0.260760018627994	0.588	37.1142521290566	0.001	0.182917001308674	0.834	2.35455056273288	0.06	0.636936278746667	0.659	0.512959416743115	0.796	0.0519001829065723	0.952	0.758625003897336	0.541	0.71878389846342	0.652	0.272730902242046	0.952	0.201342562362188	0.984	2.89426738554675e-05	0.663371804305171	0.598144355176863	0.000261664269679463	0.111781054446189	1	0.792682911760766	-0.802977495030386	0.0956481231014337	0.00821796356767192	-0.0317257096116409
ASV538	d:Bacteria	p:Actinomycetota	c:Actinobacteria	o:Frankiales	f:Frankiaceae	g:Jatrophihabitans	unclassified	g:Jatrophihabitans	800.663120293116	0.001	1.38480539452178	0.261	166.27583340401	0.001	2.21251855888658	0.064	1.24775445354259	0.256	164.72071850746	0.001	4.87180983092022	0.012	2.10647894435298	0.085	0.834605454347065	0.532	0.626679510335191	0.709	5.11556409941583	0.01	1.00651848661354	0.404	0.452459087550196	0.862	0.54455423975163	0.772	0.566452946814218	0.743	2.89426738554675e-05	0.506951703602057	0.482576671394181	0.000261664269679463	0.0787249538093697	0.984598540145985	-0.69507683939397	0.704103811334152	0.00319033569729001	0.115510176597251	-0.026089788334016
ASV539	d:Bacteria	p:Planctomycetota	c:Planctomycetes	o:Isosphaerales	f:Isosphaeraceae	g:Tautonia	unclassified	g:Tautonia	440.346888235865	0.001	0.00830751881153276	0.932	98.8547294433831	0.001	1.09927620081176	0.339	0.0733854606684387	0.8	91.9951591935578	0.001	1.43630267967748	0.236	1.03539360923386	0.394	0.650904543717747	0.647	0.438690126474998	0.865	1.07572518752787	0.333	0.441318779987806	0.783	0.404479400921019	0.877	1.77317801483123	0.105	1.30283244783338	0.263	2.89426738554675e-05	0.725641775300169	0.745950790570657	0.000261664269679463	0.202952407431477	0.998853549110719	0.668479890623356	-0.677161447644438	0.117765929603309	0.00960815011257117	-0.000816325785104324
ASV540	d:Bacteria	p:Pseudomonadota	c:Alphaproteobacteria	o:Hyphomicrobiales	f:Hyphomicrobiaceae	g:Pedomicrobium	unclassified	g:Pedomicrobium	669.156181213687	0.001	0.379067239048298	0.539	181.208076291297	0.001	2.95923939341337	0.022	0.728554942346108	0.395	168.596962712108	0.001	1.60351727575723	0.209	2.6669399587221	0.033	1.3717736379401	0.252	2.45423670595194	0.036	1.27657932753431	0.282	1.27912750948391	0.305	2.50030039220926	0.029	0.618055028113837	0.742	0.691743685145604	0.672	2.89426738554675e-05	0.589060537676545	0.626995089546085	0.000261664269679463	0.0427244247914395	0.830944558521561	-0.650518419803597	0.658966710969877	0.00480002996888667	0.122221528159531	-0.0109828968854796
ASV541	d:Bacteria	p:Bacillota	c:Limnochordia	o:Incertae_Sedis	f:Incertae_Sedis	g:Hydrogenispora	unclassified	g:Hydrogenispora	120.753251544011	0.001	0.159194363217561	0.668	24.3215314449746	0.001	0.934966024775939	0.469	0.157969017704945	0.692	22.9675621927105	0.001	2.51131253956674	0.063	0.883778112915787	0.467	0.305384490849085	0.881	0.496900404120276	0.805	2.74488192647451	0.066	0.331110602657027	0.86	0.466833954224058	0.843	1.28175300959503	0.317	1.35823790913499	0.233	2.89426738554675e-05	0.695406208901414	0.675536297590985	0.000261664269679463	0.24415543256538	1	0.573979739673069	-0.581434022006485	0.130434307424215	0.00394145029530866	0.0182528855423158
ASV542	d:Bacteria	p:Actinomycetota	c:Actinobacteria	o:Micrococcales	f:Promicromonosporaceae	unclassified	unclassified	f:Promicromonosporaceae	334.23569353034	0.001	0.735851043826177	0.409	3.03225270006775	0.053	7.54147250433573	0.001	0.893350826909288	0.346	3.05464909324082	0.055	0.696599558309708	0.495	7.39638816693039	0.001	3.32484451599876	0.018	0.441185253953266	0.85	0.675267196030578	0.531	3.23167138731035	0.014	0.439746674985226	0.847	0.861313546017172	0.509	0.899057581368924	0.495	2.89426738554675e-05	0.562555220376111	0.573576934709486	0.0108422172082032	0.00641381952219035	0.263171471927162	0.768327845884919	-0.77830612959771	0.101028683147278	0.00123171252681173	0.0287902052827931
ASV543	d:Bacteria	p:Bacteroidota	c:Bacteroidia	o:Bacteroidetes_VC2.1_Bac22	unclassified	unclassified	unclassified	o:Bacteroidetes_VC2.1_Bac22	1.84106579289554	0.375	1.8691419978845	0.213	0.363827134167267	0.835	2.42155506394657	0.012	1.80693897239616	0.433	0.361321989332805	0.793	0.36259759253519	0.746	2.39741078876751	0.018	2.41378580062977	0.017	0.115552345009135	0.976	0.361138205481392	0.804	2.39318356568116	0.033	0.111669046811269	0.982	0.113197077742715	0.981	0.111636710301663	0.998	0.00993303177916297	0.607091029279184	0.446262672194574	0.138150982815981	0.0299901354210004	0.258351735015773	0.1088085454406	-0.110221643433335	0.159158727701661	0.000119513217829841	0.108926526437688
ASV544	d:Bacteria	p:Pseudomonadota	c:Alphaproteobacteria	o:Hyphomicrobiales	f:Rhizobiaceae	unclassified	unclassified	f:Rhizobiaceae	185.563067579619	0.001	0.573669876141217	0.45	23.4483522542377	0.001	4.2948989404409	0.006	0.541221339145675	0.467	27.9742327943075	0.001	1.96855417431795	0.145	3.65077809007171	0.007	0.20956347333187	0.933	1.5374289952443	0.166	2.05081098139645	0.135	0.197855238535282	0.938	1.96234237157237	0.064	0.796686598641482	0.587	0.806881630111284	0.579	2.89426738554675e-05	0.618895709928298	0.593771634660527	0.000261664269679463	0.0193786525670457	1	-0.62585073540941	0.633978667038104	0.00879893382081681	0.125407555504728	0.0371375477857994
ASV545	d:Bacteria	p:Chloroflexota	c:Gitt-GS-136	unclassified	unclassified	unclassified	unclassified	c:Gitt-GS-136	510.67217965212	0.001	0.829162115191763	0.364	129.855065288332	0.001	0.907205104754089	0.47	1.0056987376727	0.333	131.852978345262	0.001	2.63421775539792	0.071	1.00755407684766	0.426	2.6077080574441	0.031	1.57350093344687	0.158	2.64610030135256	0.074	2.62315969733725	0.039	1.56952023508317	0.164	2.52489335923508	0.027	2.49700648575267	0.024	2.89426738554675e-05	0.556573588973242	0.549079040477096	0.000261664269679463	0.244325028563714	0.342136311569301	-0.640158758878287	0.648472508993589	0.000870576310815729	0.123772867749588	0.0315170333653669
ASV546	d:Bacteria	p:Pseudomonadota	c:Alphaproteobacteria	o:Hyphomicrobiales	f:Xanthobacteraceae	g:Tardiphaga	unclassified	g:Tardiphaga	29.6616727857526	0.001	4.71559772102027	0.031	7.05229615960011	0.003	17.6753271190416	0.001	4.03290769379755	0.053	5.05674401136285	0.006	1.61601452427694	0.192	16.5311800143087	0.001	3.1992288209409	0.019	0.11686317212881	0.996	1.58483541858177	0.206	2.33322622688581	0.048	0.316179457464423	0.926	0.797450677258091	0.615	0.654503992364799	0.724	2.89426738554675e-05	0.252526489723367	0.175276848560467	0.000719949511446729	0.00641381952219035	0.271207407407407	-0.291515142661957	0.295301053605618	0.0168458669085546	0.154092311143997	0.119130605384251
ASV547	d:Bacteria	p:Chloroflexota	c:KD4-96	unclassified	unclassified	unclassified	unclassified	c:KD4-96	510.872876093649	0.001	0.0186659507257121	0.885	124.806294663576	0.001	1.63041356496216	0.18	0.0432639331745603	0.829	125.003516482376	0.001	0.223525986995401	0.793	1.37649328409432	0.264	0.739996866186838	0.565	1.24539941325327	0.297	0.249629661386855	0.781	0.67700762950459	0.621	1.16146181586857	0.34	1.01445719966932	0.43	0.958369708754171	0.487	2.89426738554675e-05	0.733008328926152	0.732758379815412	0.000261664269679463	0.141893723168753	0.987264236488937	-0.657802984108262	0.666345880005772	0.00209711675199092	0.121249841225448	0.00774746719622909
ASV548	d:Bacteria	p:Pseudomonadota	c:Gammaproteobacteria	o:Lysobacterales	f:Lysobacteraceae	g:Stenotrophomonas	unclassified	g:Stenotrophomonas	0.0194911137560871	0.895	0.392613777750109	0.567	2.49324052856429	0.059	4.54118070790845	0.002	0.915276253803234	0.396	0.179448355043546	0.818	0.059223579963713	0.944	1.50213088828249	0.161	3.75742348562442	0.004	0.688752777400258	0.738	1.08368882954514	0.395	0.456011354450809	0.808	0.696393403699742	0.71	1.37935024836428	0.209	0.598454850194568	0.814	0.0232750398145145	0.589483280423958	0.636735123154918	0.0119987513482813	0.00961222289134629	0.114702380952381	0.0100684390406614	-0.0101991979892414	0.109483522175937	0.118368027742722	0.0468406517176873
ASV549	d:Bacteria	p:Bacteroidota	c:Bacteroidia	o:Cytophagales	f:Microscillaceae	unclassified	unclassified	f:Microscillaceae	205.503727465145	0.001	0.0513642096615325	0.811	9.71784664317832	0.001	6.80172314019857	0.001	0.0126633385624869	0.906	9.39861228251702	0.001	0.342146198947617	0.688	6.57154542040127	0.001	0.694131266934997	0.628	1.17922262371485	0.336	0.444040090256914	0.668	0.708883417457736	0.595	1.07642748176286	0.365	0.894951959938214	0.5	0.879549376551222	0.532	2.89426738554675e-05	0.749778265545491	0.711519214173609	0.000261664269679463	0.00641381952219035	0.994162565616798	0.682291694906392	-0.691152626009073	0.115935303198885	0.00555211878981936	-0.0150773512638796
ASV550	d:Bacteria	p:Chloroflexota	c:Ktedonobacteria	o:Ktedonobacterales	f:Ktedonobacteraceae	unclassified	unclassified	f:Ktedonobacteraceae	2.50349302459364	0.001	0.623953364596545	0.981	0.953796396693027	0.332	1.19811992512327	0.258	0.626852152904366	0.986	0.953607093345435	0.344	0.620572366585236	0.955	1.20908286988841	0.245	1.43790696294195	0.033	0.719238961575633	0.994	0.653915421550596	0.884	1.42909211659648	0.047	0.724843092993797	0.993	0.841713399533994	0.84	0.845911796405784	0.828	2.89426738554675e-05	0.766146240215452	0.75479534192196	0.060084316029324	0.173201643525322	0.353676307007786	-0.126430344375153	0.128072296899506	0.000300135173451954	0.160893812474556	0.0639520492420426
ASV551	d:Bacteria	p:Pseudomonadota	c:Alphaproteobacteria	o:Hyphomicrobiales	f:Rhizobiaceae	g:Rhizobium	unclassified	g:Rhizobium	15.4577072668956	0.001	3.04942073717027	0.072	3.50333412883161	0.023	5.21339951218271	0.002	2.88444031337591	0.089	3.45974822523307	0.024	0.578320515692978	0.621	5.07023116573477	0.001	0.142730511833302	0.971	2.28580615361871	0.03	0.529866531485306	0.66	0.143430161944142	0.969	2.24122090966574	0.025	0.0983328991986328	1	0.105106854805789	0.996	2.89426738554675e-05	0.324620584512315	0.273017739880896	0.00493920158443325	0.00961222289134629	1	-0.267586173829562	0.271061318944231	0.00288887435017694	0.156160449864869	0.119809609339971
ASV552	d:Bacteria	p:Bacteroidota	c:Bacteroidia	o:Sphingobacteriales	f:env.OPS_17	unclassified	unclassified	f:env.OPS_17	66.6039710398339	0.001	0.0313963669663503	0.864	5.12336334571994	0.01	0.842774047456536	0.5	0.0476501819881347	0.816	5.11041532127483	0.008	0.963183132988871	0.412	0.835147326424516	0.509	1.48749127951005	0.216	1.97151693195842	0.07	0.937171985264446	0.407	1.44015749918233	0.249	1.85968235115859	0.067	0.2495432662518	0.941	0.22227517491417	0.969	2.89426738554675e-05	0.729695904349129	0.72724974530082	0.00224332094146445	0.252459804238369	0.791616584252567	0.52482789548554	-0.531643842180157	0.135786386027922	0.00151214840108537	0.00798140151824421
ASV553	d:Bacteria	p:Bacillota	c:Bacilli	o:Paenibacillales	f:Paenibacillaceae	g:Paenibacillus	unclassified	g:Paenibacillus	17.0010411826956	0.001	0.260601901570473	0.642	6.35564587198077	0.001	3.42368476252863	0.011	0.3407834287854	0.586	6.03808392100085	0.002	0.186159346093354	0.853	3.24689249948136	0.009	0.183690733694612	0.957	1.52879362778341	0.171	0.262873108210024	0.787	0.206517476350714	0.951	1.43394670939009	0.182	0.22987589694165	0.974	0.217744391179628	0.969	2.89426738554675e-05	0.662427575133648	0.665186053607377	0.000261664269679463	0.0285135109659607	1	0.292185326951075	-0.295979941586803	0.152999769423575	0.000491795431673584	0.0342685721190548
ASV554	d:Bacteria	p:Pseudomonadota	c:Gammaproteobacteria	o:Burkholderiales	f:Comamonadaceae	g:Curvibacter	s:lanceolatus	g:Curvibacter	9.80141968652737	0.001	7.73797594112321	0.001	2.7254981869576	0.05	2.44172209396833	0.037	7.84821973131959	0.002	2.71829047808202	0.068	2.40016469425546	0.088	2.42632852881536	0.031	2.06015523186407	0.075	0.89722368374547	0.512	2.43866116719273	0.078	2.07429169929893	0.069	0.899191577962369	0.554	0.858736070276246	0.517	0.854003198911789	0.538	2.89426738554675e-05	0.0342790151144403	0.0193106683300531	0.0102635405476301	0.0577934901342196	0.528234649122807	-0.215808663143923	0.218611373054883	0.00113327067548382	0.158318909658512	0.193127567287301
ASV555	d:Bacteria	p:Pseudomonadota	c:Alphaproteobacteria	o:Reyranellales	f:Reyranellaceae	unclassified	unclassified	f:Reyranellaceae	138.754331102354	0.001	9.96851030829047	0.004	6.3627519240222	0.008	2.95528392403102	0.017	9.41318288872926	0.007	6.62871929036124	0.004	0.105075627996827	0.888	2.97924029936557	0.022	2.68705081891504	0.034	0.811479596635396	0.574	0.146496073248274	0.858	2.73905487272986	0.036	0.803025953853368	0.564	0.557929537980017	0.765	0.522607563711452	0.782	2.89426738554675e-05	0.0777059533028992	0.0494876788390514	0.00181424622435302	0.0369998417481311	0.358413566739606	0.623594282053835	-0.631692909093495	0.12436431440668	0.0029431723945609	-0.169524726675546
ASV556	d:Bacteria	unclassified	unclassified	unclassified	unclassified	unclassified	unclassified	d:Bacteria	425.069084224053	0.001	0.396933066500498	0.555	90.6014844335391	0.001	2.57557317582524	0.041	0.7621894297488	0.392	84.1389769108298	0.001	0.729561816622684	0.478	3.17798626941614	0.019	2.66987684161986	0.037	1.61489042648623	0.137	1.45136453171681	0.227	2.42051903740521	0.058	1.93403715283622	0.083	2.19043007669582	0.037	2.49161370466162	0.031	2.89426738554675e-05	0.587426182507567	0.633096594618197	0.000261664269679463	0.0611172888652981	0.374469537815126	0.653558717852626	-0.662046493409153	0.120000455114298	0.00873563739842778	0.0161778080714701
ASV557	d:Bacteria	p:Patescibacteria	c:Saccharimonadia	o:Saccharimonadales	unclassified	unclassified	unclassified	o:Saccharimonadales	115.740028878064	0.001	0.620229294751036	0.44	20.2558444229052	0.001	3.09501238798832	0.019	0.333766093355105	0.567	17.4084917875814	0.001	0.270776633638343	0.771	2.87791953311229	0.022	0.5664639429561	0.684	0.667750615855899	0.68	0.379982941849916	0.698	0.235560757593868	0.925	0.579728134828354	0.749	0.652395941558108	0.698	0.490973467755412	0.816	2.89426738554675e-05	0.656382041759808	0.588879786698649	0.000261664269679463	0.0391428951510594	1	0.581071569813272	-0.588617953836821	0.128745597188065	0.0156509205759229	-0.0468995792403171
ASV558	d:Bacteria	p:Actinomycetota	c:Actinobacteria	o:Propionibacteriales	f:Nocardioidaceae	g:Nocardioides	unclassified	g:Nocardioides	183.474168987761	0.001	0.596096521258653	0.423	0.10412915206761	0.899	2.06028415157558	0.08	0.527183738406577	0.475	0.0963895908541316	0.894	2.12137674717952	0.133	2.17722985075082	0.08	1.47736422571914	0.242	0.960118961225373	0.462	1.99691422343352	0.153	1.50615910202028	0.223	0.826069614577197	0.565	1.42890192792983	0.207	1.30104186914655	0.275	2.89426738554675e-05	0.623034003674327	0.579407018571123	0.147673565530375	0.0899766115465562	0.815839748075577	0.716109699704414	-0.725409825674601	0.11053392608086	0.00417253682468929	-0.0438603747896474
ASV559	d:Bacteria	p:Chloroflexota	c:Chloroflexia	o:Thermomicrobiales	f:JG30-KF-CM45	unclassified	unclassified	f:JG30-KF-CM45	256.670911391845	0.001	2.23938296868636	0.132	57.0769099696851	0.001	1.17713821331692	0.316	2.35808121124539	0.119	57.8208804888502	0.001	1.85410019968666	0.174	0.943330417966589	0.464	0.670436745635805	0.62	0.958733163113494	0.452	2.03857253784576	0.131	0.750539275609581	0.558	0.981929534836238	0.436	0.389468124869983	0.874	0.372587777210265	0.89	2.89426738554675e-05	0.373192632148062	0.36195533696331	0.000261664269679463	0.194583404841439	0.994162565616798	-0.631694334472244	0.639898156997858	0.00255022074865885	0.124910653618283	0.0623742132045233
ASV560	d:Bacteria	p:Bacteroidota	c:Bacteroidia	o:Chitinophagales	f:Chitinophagaceae	g:Chitinophaga	unclassified	g:Chitinophaga	2.84409774856381	0.001	0.491222540675423	0.84	1.29160768969889	0.25	2.13170341169741	0.004	0.485785856412013	0.823	1.29988808921392	0.246	0.241908437125219	0.992	2.12211367593867	0.007	1.3603195050881	0.136	0.592361026773874	0.969	0.221830184966981	0.994	1.36628503657778	0.121	0.586455050647116	0.965	0.613742560221025	0.952	0.612973820311819	0.946	2.89426738554675e-05	0.731450241131176	0.720084956918199	0.0463367053033545	0.0148974636383866	0.676838842975207	0.134467326243505	-0.136213655155758	0.158645288670074	0	0.0547196110958296
ASV561	d:Bacteria	p:Planctomycetota	c:Planctomycetes	o:Gemmatales	f:Gemmataceae	g:Gemmata	unclassified	g:Gemmata	370.849688748925	0.001	0.806761684566962	0.371	40.2196526224573	0.001	1.8317011888285	0.122	0.915949492161297	0.346	38.0416655253992	0.001	0.365206212704994	0.68	2.28787609375988	0.053	0.784065675867214	0.534	0.747079435111757	0.633	0.587917105032779	0.572	0.679168183161884	0.598	0.700726376647985	0.664	0.721073901353716	0.65	0.686167279432014	0.644	2.89426738554675e-05	0.562555220376111	0.5543683736479	0.000261664269679463	0.113915119728055	0.985271926464956	0.733717789116277	-0.743246591572333	0.107415424263653	0.00547906943175344	-0.0377766138705939
ASV562	d:Bacteria	p:Pseudomonadota	c:Alphaproteobacteria	o:Sphingomonadales	f:Sphingomonadaceae	g:Sphingomonas	unclassified	g:Sphingomonas	306.593274163631	0.001	8.97167039216981	0.002	84.828735010911	0.001	3.02865237320134	0.019	10.4090787149575	0.002	78.9500296431718	0.001	3.58444364235884	0.03	2.75166558505827	0.026	2.52277646798137	0.035	1.49019884037398	0.183	3.74960578715343	0.025	2.31780512678975	0.062	1.25074984650475	0.27	1.35727109428668	0.257	1.37304377092852	0.226	2.89426738554675e-05	0.0342790151144403	0.0312609534422273	0.000261664269679463	0.0391428951510594	0.363781014023732	-0.595979430727526	0.603719423334377	0.00544063869040315	0.129442613621107	0.106581078635274
ASV563	d:Bacteria	p:Pseudomonadota	c:Gammaproteobacteria	o:Lysobacterales	f:Lysobacteraceae	g:Luteimonas	unclassified	g:Luteimonas	355.051201829732	0.001	0.575892453729572	0.434	42.3790711180703	0.001	1.85295004371263	0.139	0.0266071708686233	0.88	41.1134238293225	0.001	2.60342307162588	0.077	2.60668736767184	0.043	0.197168463089336	0.936	0.847351355670159	0.538	3.55012768111449	0.029	0.476869736483689	0.767	0.844501221690233	0.555	1.31431778210872	0.251	1.59403430993067	0.136	2.89426738554675e-05	0.743468187237884	0.584924992777303	0.000261664269679463	0.122140959305339	1	0.713684248722834	-0.722952875329623	0.110590583554174	0.0098791653669977	0.0235304345020077
ASV564	d:Bacteria	p:Pseudomonadota	c:Alphaproteobacteria	o:Hyphomicrobiales	f:Devosiaceae	g:Devosia	unclassified	g:Devosia	115.599860198378	0.001	0.892077350883507	0.355	26.6661814992781	0.001	3.02297783508185	0.022	12.8252176030216	0.002	13.7090077758962	0.001	0.268755140308281	0.758	1.72651242398599	0.17	1.13974258613115	0.399	3.23227544227651	0.012	1.10016065542913	0.361	2.21292991492799	0.065	1.86178960611649	0.104	0.390147230197968	0.883	0.856348708660895	0.488	2.89426738554675e-05	0.0342790151144403	0.544161819237679	0.000261664269679463	0.0427244247914395	0.926799662487946	0.540459033158187	-0.54747798164076	0.129198820293644	0.0367022686977309	-0.0511991957239548
ASV565	d:Bacteria	p:Pseudomonadota	c:Alphaproteobacteria	o:Sphingomonadales	f:Sphingomonadaceae	unclassified	unclassified	f:Sphingomonadaceae	1.78584468439175	0.413	1.83201265288437	0.218	0.384104904081744	0.921	2.34913013348387	0.024	1.77131771663763	0.394	0.38962021180831	0.746	0.404225778973427	0.717	2.33816590682508	0.023	2.34154088471725	0.016	0.150732421358442	0.992	0.387226061117974	0.757	2.34663883329608	0.017	0.152617854841187	0.981	0.151931417646334	0.988	0.152478337307721	0.98	0.0109198993335265	0.588636259543851	0.450531232465939	0.150984963555166	0.0449000478683021	0.249449838187702	0.107092262277697	-0.108483070878706	0.159187749760218	0.000688546363536576	0.107771981123753
ASV566	d:Bacteria	p:Bacteroidota	c:Bacteroidia	o:Cytophagales	f:Microscillaceae	g:Chryseolinea	unclassified	g:Chryseolinea	66.0907481059677	0.001	8.01142495136051	0.003	12.5783841190947	0.001	2.82863089578794	0.022	8.28649755543783	0.003	12.3510794671023	0.001	3.67220494932321	0.032	2.80243768855167	0.027	2.06818029510797	0.085	0.738473842112957	0.636	3.59737558095487	0.026	2.01356429732803	0.091	0.757210689161671	0.629	0.911749360834449	0.479	0.886866319354092	0.502	2.89426738554675e-05	0.0457053534859204	0.0410080484761802	0.000261664269679463	0.0427244247914395	0.554861111111111	0.458645251393714	-0.464601683229996	0.141921179202032	0.000388550976597618	0.156776012536803
ASV567	d:Bacteria	p:Bacteroidota	c:Bacteroidia	o:Chitinophagales	f:Chitinophagaceae	unclassified	unclassified	f:Chitinophagaceae	3.04788791584034	0.062	0.00139191824627216	0.981	3.69046095197436	0.01	7.28142071780653	0.001	1.91436268707333	0.173	2.22375510836925	0.092	0.100967685319309	0.947	1.31118443816632	0.263	0.0248655549774	0.999	1.15861638250602	0.329	0.539386541843807	0.666	3.10028135251812	0.009	0.872377780591264	0.572	0.307062883640695	0.975	0.504753993097655	0.892	0.0016847689407769	0.432311251028149	0.75479534192196	0.00224332094146445	0.00641381952219035	1	0.127009531827963	-0.128659006267287	0.148546961952255	0.0568865846901315	0.00219482349629062
ASV568	d:Bacteria	p:Planctomycetota	c:Planctomycetes	o:Isosphaerales	f:Isosphaeraceae	unclassified	unclassified	f:Isosphaeraceae	391.112056182925	0.001	0.00214650247705395	0.962	72.9603021086609	0.001	1.31312710253572	0.267	0.000147715996080095	0.988	74.0349042223619	0.001	1.52023364976265	0.231	1.24845213346526	0.302	2.83413545916825	0.026	0.968189318306498	0.443	1.53857715520125	0.232	2.86914942979602	0.025	0.982536062898486	0.468	0.276958236203634	0.93	0.293662096444901	0.951	2.89426738554675e-05	0.766654376183449	0.750838882877158	0.000261664269679463	0.176754976985756	0.313529411764706	-0.673530638658706	0.682277789810117	0.000660783903994552	0.118927662913421	0.00608560659969179
ASV569	d:Bacteria	p:Pseudomonadota	c:Alphaproteobacteria	o:Hyphomicrobiales	f:Xanthobacteraceae	unclassified	unclassified	f:Xanthobacteraceae	23.9052304877347	0.001	3.31570857339571	0.078	20.6649857779038	0.001	19.4551590860606	0.001	0.286515920155598	0.61	10.9647616848653	0.001	1.5174987655475	0.229	3.50303775643676	0.011	4.35218735979997	0.002	4.2085458070201	0.003	0.0474645644285909	0.956	0.400432371593948	0.81	2.0248288093773	0.066	0.709978186530992	0.644	0.241293861511977	0.968	2.89426738554675e-05	0.670119144136299	0.283826393341618	0.000261664269679463	0.00641381952219035	0.0783333333333333	0.259839590729709	-0.263214130869056	0.142522722251422	0.0604731577416784	0.0938097440080883
ASV570	d:Bacteria	p:Patescibacteria	c:Saccharimonadia	o:Saccharimonadales	unclassified	unclassified	unclassified	o:Saccharimonadales	143.162543083129	0.001	2.48700167671051	0.13	1.01139315469728	0.356	2.1236650161488	0.097	3.42926988310927	0.071	0.892266338815462	0.426	0.817016814934923	0.433	3.35057921619345	0.014	1.04350979572107	0.383	1.39219007338573	0.217	1.0191919311399	0.395	0.926267464870406	0.457	1.22957950258212	0.289	1.04992384875015	0.431	0.990458839269123	0.438	2.89426738554675e-05	0.292057208775031	0.36026053217115	0.064077973713188	0.0996624266837659	0.918189848220951	0.664277004390345	-0.672903978473337	0.118198040029139	0.0117456692395219	-0.0895318174853991
ASV571	d:Bacteria	p:Patescibacteria	c:Parcubacteria	o:Candidatus_Kaiserbacteria	unclassified	unclassified	unclassified	o:Candidatus_Kaiserbacteria	48.4691154754796	0.001	0.923617306255948	0.342	5.91632724073033	0.004	5.30133287615705	0.003	0.879899452955831	0.354	5.92805051746642	0.003	1.14508903709306	0.334	5.25763528415481	0.001	1.21451137730107	0.297	1.37288936574572	0.204	1.19043752958711	0.317	1.11333547951631	0.373	1.31849274733928	0.262	1.04399742429068	0.409	1.00725372246664	0.429	2.89426738554675e-05	0.568077722520712	0.537439388382335	0.000943941072810058	0.0123398684337261	0.87137484774665	0.426059514451808	-0.431592754899234	0.14454983004437	0.000892452183666713	-0.0611392859675804
ASV572	d:Bacteria	p:Chloroflexota	c:KD4-96	unclassified	unclassified	unclassified	unclassified	c:KD4-96	396.201940430989	0.001	0.246612248684315	0.626	92.0694196276524	0.001	1.79913970511951	0.142	0.625189634004036	0.425	86.4913919619024	0.001	1.78100086436873	0.181	1.62785275292506	0.175	0.270754397085827	0.898	1.51676456150772	0.171	2.07222315715789	0.116	0.292924270884658	0.883	1.44038169893556	0.226	0.169450947430386	0.985	0.154452449948764	0.987	2.89426738554675e-05	0.603763159536765	0.658991177618086	0.000261664269679463	0.123548797182553	1	-0.65751481605234	0.666053969507565	0.00552650687635789	0.121181109499142	0.0194204659646232
ASV573	d:Bacteria	p:Chloroflexota	c:Anaerolineae	o:Aggregatilineales	f:A4b	unclassified	unclassified	f:A4b	116.651137517752	0.001	0.0646830735827197	0.804	6.0154764828544	0.005	1.31822183355951	0.254	0.0859987585976798	0.761	5.85191801121106	0.005	3.26983783132583	0.039	1.34875872124883	0.251	0.419314084754357	0.796	0.513288436083096	0.787	3.13959226652979	0.041	0.432449853931759	0.797	0.513815628585643	0.776	0.196244727984609	0.983	0.178812330856453	0.982	2.89426738554675e-05	0.715723919284024	0.710673750729366	0.00116475611148244	0.17201406085396	1	0.638068737822806	-0.646355344807518	0.122443723684664	0.00227492784910837	0.0115404127452969
ASV574	d:Bacteria	p:Actinomycetota	c:Thermoleophilia	o:Solirubrobacterales	f:67-14	unclassified	unclassified	f:67-14	875.639885899628	0.001	0.787009365266405	0.35	232.170392352397	0.001	1.84576024326695	0.147	0.705628967429603	0.372	219.847144734277	0.001	0.501381474497299	0.597	1.91627499654844	0.101	1.23004773736971	0.302	1.27581810654348	0.271	0.369655592592934	0.678	0.947602266072863	0.428	1.24389728527225	0.281	1.07039475910417	0.384	0.839538289776093	0.532	2.89426738554675e-05	0.579139491689551	0.542305544484404	0.000261664269679463	0.126023132343392	0.873331371394938	-0.665937020670644	0.674585553406627	0.00416155571253543	0.119997367894819	-0.0153321430973003
ASV575	d:Bacteria	p:Pseudomonadota	c:Alphaproteobacteria	o:Hyphomicrobiales	f:Rhizobiaceae	unclassified	unclassified	f:Rhizobiaceae	575.985537703852	0.001	13.5568310216312	0.004	124.012548579221	0.001	2.99830411293673	0.022	15.4106933300747	0.002	115.742528317054	0.001	1.9771752388256	0.152	3.68415381457669	0.006	2.76706856533353	0.036	0.769276175659248	0.617	2.38242446370043	0.099	2.0779223591064	0.084	1.24204587715294	0.274	0.744144890071915	0.605	0.436464700959315	0.839	2.89426738554675e-05	0.0342790151144403	0.0494876788390514	0.000261664269679463	0.0427244247914395	0.368607863974495	0.668990608233312	-0.677678797950628	0.117743509502212	0.00891114119957489	0.0998022068753736
ASV576	d:Bacteria	p:Actinomycetota	c:Rubrobacteria	o:Rubrobacterales	f:Rubrobacteriaceae	g:Rubrobacter	unclassified	g:Rubrobacter	575.274653714757	0.001	1.47731979982821	0.219	139.764212708176	0.001	1.04664121992848	0.402	1.71725066361662	0.195	139.907828862587	0.001	3.59808354799069	0.027	1.02652360516297	0.38	0.52306898852679	0.733	0.328175694921977	0.925	3.54663287954714	0.039	0.472499893824632	0.749	0.309600715200619	0.919	0.693774147731913	0.681	0.658340291085514	0.704	2.89426738554675e-05	0.45503691037511	0.451575069406344	0.000261664269679463	0.223191485839604	1	-0.664380987390501	0.673009311902066	0.0020472818460975	0.120284582980811	0.0371137436184245
ASV578	d:Bacteria	p:Pseudomonadota	c:Alphaproteobacteria	o:Hyphomicrobiales	f:Rhizobiaceae	unclassified	unclassified	f:Rhizobiaceae	4.10188336811898	0.019	0.0217455260920965	0.96	1.09208394217008	0.319	1.96105886852332	0.076	0.00145817589560607	0.996	1.09466843907717	0.391	0.546209150979328	0.574	1.67817947806851	0.113	2.05615575356317	0.06	0.349851256021219	0.937	0.503993998688466	0.6	1.76117131091887	0.109	0.329153611432193	0.95	0.327538078041653	0.929	0.324467452117121	0.948	0.000523415652093801	0.767393360630617	0.75080324908899	0.0579875433475553	0.0871548766717892	0.48014950166113	0.163047811716959	-0.165165315765231	0.157821237882587	0.0062851236969348	0.0113572595572037
ASV579	d:Bacteria	p:Actinomycetota	c:Actinobacteria	o:Mycobacteriales	f:Nocardiaceae	g:Rhodococcus	unclassified	g:Rhodococcus	1.20796067753876	0.513	1.92635302435757	0.302	0.277942020903736	0.985	2.45169030098756	0.049	1.92344175759226	0.287	0.391440427793245	0.68	0.322881151417097	0.75	2.57830983501986	0.018	2.52586083227216	0.024	0.0363419121216838	0.991	0.313927442832506	0.757	2.50949281211529	0.023	0.0423895788148171	0.976	0.0409449026022268	0.981	0.0372577553544822	0.988	0.0134726990793831	0.529667174719437	0.512951345155586	0.160095709299268	0.0673621371289226	0.306684350132626	0.08819358884887	-0.0893389601326216	0.159414697064012	0.00502868974704487	0.110835299423657
ASV580	d:Bacteria	p:Fibrobacterota	c:Fibrobacteria	o:Fibrobacterales	f:Fibrobacteraceae	g:possible_genus_04	unclassified	g:possible_genus_04	8.00261394750873	0.001	0.493378456622995	0.524	4.03759060075015	0.013	1.95048796945278	0.08	0.50833741202316	0.501	4.04745603726468	0.005	0.231635687749964	0.799	1.9528756358169	0.076	0.31526004589068	0.89	1.03016684094785	0.426	0.216229807563933	0.788	0.315240103985404	0.888	1.02665394600332	0.433	0.271067673340704	0.95	0.257760030853201	0.951	2.89426738554675e-05	0.631733293532744	0.620623510866507	0.00287942280557721	0.0899766115465562	1	0.219322778306535	-0.22217112607675	0.156150764075527	0.000669196692489902	0.0536555406515535
ASV581	d:Bacteria	p:Actinomycetota	c:Acidimicrobiia	o:Microtrichales	f:Ilumatobacteraceae	unclassified	unclassified	f:Ilumatobacteraceae	205.009539311962	0.001	2.39431286005234	0.13	0.223954905350821	0.8	2.95864763391354	0.027	0.483694446264964	0.485	0.621133755694834	0.569	1.25689134111847	0.305	0.934547821485158	0.45	0.327535553878894	0.855	0.814430866141165	0.561	2.05171526669038	0.132	4.58653088778421	0.003	0.798938065883596	0.565	0.494262417457051	0.814	0.532605889748857	0.78	2.89426738554675e-05	0.626385770694011	0.36026053217115	0.132995687693691	0.0479856874992711	1	0.735607981891803	-0.745161332305982	0.087783660560047	0.0623574397506532	0.0750661468924243
ASV582	d:Bacteria	p:Chloroflexota	c:Chloroflexia	o:Thermomicrobiales	f:JG30-KF-CM45	unclassified	unclassified	f:JG30-KF-CM45	651.941428547026	0.001	0.340826520526778	0.568	181.34560846927	0.001	3.1561910314293	0.017	0.238671921037843	0.651	179.248145095718	0.001	3.37380051043119	0.038	2.56815926533139	0.038	1.62868441178932	0.181	1.47199593053712	0.213	3.06571711629446	0.053	1.65510747127894	0.152	1.38972711020711	0.223	0.92794981546402	0.476	0.866730098571938	0.499	2.89426738554675e-05	0.685560800644594	0.637269863685171	0.000261664269679463	0.0369998417481311	0.75072535514421	-0.64059566758876	0.64891509184316	0.00230923095493989	0.123693225594052	0.0175659182756484
ASV583	d:Archaea	p:Thermoproteota	c:Nitrososphaeria	o:Nitrososphaerales	f:Nitrososphaeraceae	unclassified	unclassified	f:Nitrososphaeraceae	221.839746983921	0.001	0.443491974751766	0.504	42.5268494019307	0.001	0.392178395871162	0.829	0.408500282226469	0.53	42.9212961916779	0.001	0.242268027152741	0.803	0.336195788496638	0.848	0.400623510981543	0.802	0.856044826795682	0.524	0.248042572034498	0.785	0.413239393146677	0.805	0.835963518863981	0.558	0.474805132196261	0.819	0.500220194436578	0.792	2.89426738554675e-05	0.641114466639622	0.611413746479323	0.000261664269679463	0.335320555519715	1	-0.647662595474154	0.65607379801278	0.000904573744430713	0.122720740372311	-0.0244404114297345
ASV584	d:Bacteria	p:Pseudomonadota	c:Gammaproteobacteria	o:Burkholderiales	f:Comamonadaceae	unclassified	unclassified	f:Comamonadaceae	110.580997943649	0.001	10.4797073475552	0.002	47.2680953005896	0.001	9.32189332823408	0.001	11.4657815782968	0.001	48.8679968658036	0.001	3.33316727377505	0.042	9.77194751484763	0.001	1.61365093411222	0.167	5.02283616717052	0.001	3.74505575981394	0.029	1.61532846125652	0.157	5.2103664289212	0.001	1.10095126535964	0.363	1.11250530188849	0.347	2.89426738554675e-05	0.0223693875067042	0.0312609534422273	0.000261664269679463	0.00641381952219035	0.729394832275612	-0.423961009589486	0.429466996727011	0.000437538827394436	0.146604817221194	-0.126653376374967
[truncated: 9,056 more rows]
[truncated: 78 more columns]
