# Supplementary material for: Locating the microbes along the maize root system under nitrogen limitation: a root phenotypic approach
Source: Ann Bot. 2025 Aug 12;136(5-6):1143–62. doi: 10.1093/aob/mcaf185 (PMC12682841; doi:10.1093/aob/mcaf185)
Supplement: mcaf185_Supplementary_Data [file mcaf185_supplementary_data.zip › File_S2_tax.summary.txt]

	AH1_BS_150_S9	AH1_BS_20_S17	AH1_BS_70_S1	AH1_d1_E_S98	AH1_d2_E_S138	AH1_d3_E_S106	AH1_lat_E_S114	AH1_RS_d1_S93	AH1_RS_d2_S6	AH1_RS_d3_S169	AH1_RS_lat_S14	AH1_RS_sem_S22	AH1_sem_E_S122	AH2_BS_150_S41	AH2_BS_20_S25	AH2_BS_70_S33	AH2_d1_E_S146	AH2_d2_E_S154	AH2_d3_E_S162	AH2_lat_E_S170	AH2_RS_d1_S13	AH2_RS_d2_S21	AH2_RS_d3_S29	AH2_RS_lat_S45	AH2_RS_sem_S37	AH2_sem_E_S178	AH3_BS_150_S57	AH3_BS_20_S49	AH3_BS_70_S35	AH3_d1_E_S186	AH3_d2_E_S123	AH3_d3_E_S99	AH3_lat_E_S107	AH3_RS_d1_S53	AH3_RS_d2_S61	AH3_RS_d3_S69	AH3_RS_lat_S85	AH3_RS_sem_S77	AH3_sem_E_S115	AL1_BS_150_S42	AL1_BS_20_S34	AL1_BS_70_S50	AL1_d1_E_S156	AL1_d2_E_S188	AL1_d3_E_S164	AL1_lat_E_S172	AL1_RS_d1_S71	AL1_RS_d2_S185	AL1_RS_d3_S177
p:Abditibacteriota	0	0.00434697559173205	0.00217789006010977	0.00223936581160215	0.0022436868261928	0.00224190113216007	0	0.0174739256266041	0.00218617463162957	0.010903817426481	0.00219283819046993	0.013091432748219	0.00222851157711764	0	0	0	0.0200937709310114	0.0268531468531469	0	0	0.0130770236694128	0.0327671891212932	0.00654450261780105	0.00871146537736979	0.0196414346976856	0.0313087038196619	0	0	0	0.0156110615521855	0	0	0	0.0392545987852883	0.00218047817886462	0	0	0	0	0	0	0.0152371001621663	0	0	0	0.00224180061425337	0	0.0350819492408047	0.00437387919345668
_c:Abditibacteriia	0	0.00434697559173205	0.00217789006010977	0.00223936581160215	0.0022436868261928	0.00224190113216007	0	0.0174739256266041	0.00218617463162957	0.010903817426481	0.00219283819046993	0.013091432748219	0.00222851157711764	0	0	0	0.0200937709310114	0.0268531468531469	0	0	0.0130770236694128	0.0327671891212932	0.00654450261780105	0.00871146537736979	0.0196414346976856	0.0313087038196619	0	0	0	0.0156110615521855	0	0	0	0.0392545987852883	0.00218047817886462	0	0	0	0	0	0	0.0152371001621663	0	0	0	0.00224180061425337	0	0.0350819492408047	0.00437387919345668
_o:Abditibacteriales	0	0.00434697559173205	0.00217789006010977	0.00223936581160215	0.0022436868261928	0.00224190113216007	0	0.0174739256266041	0.00218617463162957	0.010903817426481	0.00219283819046993	0.013091432748219	0.00222851157711764	0	0	0	0.0200937709310114	0.0268531468531469	0	0	0.0130770236694128	0.0327671891212932	0.00654450261780105	0.00871146537736979	0.0196414346976856	0.0313087038196619	0	0	0	0.0156110615521855	0	0	0	0.0392545987852883	0.00218047817886462	0	0	0	0	0	0	0.0152371001621663	0	0	0	0.00224180061425337	0	0.0350819492408047	0.00437387919345668
_f:Abditibacteriaceae	0	0.00434697559173205	0.00217789006010977	0.00223936581160215	0.0022436868261928	0.00224190113216007	0	0.0174739256266041	0.00218617463162957	0.010903817426481	0.00219283819046993	0.013091432748219	0.00222851157711764	0	0	0	0.0200937709310114	0.0268531468531469	0	0	0.0130770236694128	0.0327671891212932	0.00654450261780105	0.00871146537736979	0.0196414346976856	0.0313087038196619	0	0	0	0.0156110615521855	0	0	0	0.0392545987852883	0.00218047817886462	0	0	0	0	0	0	0.0152371001621663	0	0	0	0.00224180061425337	0	0.0350819492408047	0.00437387919345668
____g:Abditibacterium	0	0.00434697559173205	0.00217789006010977	0.00223936581160215	0.0022436868261928	0.00224190113216007	0	0.0174739256266041	0.00218617463162957	0.010903817426481	0.00219283819046993	0.013091432748219	0.00222851157711764	0	0	0	0.0200937709310114	0.0268531468531469	0	0	0.0130770236694128	0.0327671891212932	0.00654450261780105	0.00871146537736979	0.0196414346976856	0.0313087038196619	0	0	0	0.0156110615521855	0	0	0	0.0392545987852883	0.00218047817886462	0	0	0	0	0	0	0.0152371001621663	0	0	0	0.00224180061425337	0	0.0350819492408047	0.00437387919345668
_____ASV10049	0	0	0	0	0	0	0	0	0	0	0	0	0	0	0	0	0	0	0	0	0	0	0	0	0	0	0	0	0	0	0	0	0	0	0	0	0	0	0	0	0	0	0	0	0	0	0	0	0
_____ASV11035	0	0	0	0	0	0	0	0	0	0	0	0	0	0	0	0	0	0	0	0	0	0	0	0	0	0	0	0	0	0	0	0	0	0	0	0	0	0	0	0	0	0.0108836429729759	0	0	0	0	0	0	0
_____ASV13817	0	0	0	0	0	0	0	0	0	0	0	0	0	0	0	0	0	0	0	0	0	0	0	0	0	0	0	0	0	0	0	0	0	0	0	0	0	0	0	0	0	0	0	0	0	0	0	0	0
_____ASV14975	0	0	0	0	0	0	0	0	0	0	0	0	0	0	0	0	0	0	0	0	0	0	0	0	0	0	0	0	0	0	0	0	0	0	0	0	0	0	0	0	0	0	0	0	0	0	0	0	0
_____ASV19696	0	0	0	0	0	0	0	0	0	0	0	0	0	0	0	0	0	0	0	0	0	0	0	0	0	0	0	0	0	0	0	0	0	0	0	0	0	0	0	0	0	0	0	0	0	0	0	0	0
_____ASV4760	0	0.00434697559173205	0.00217789006010977	0.00223936581160215	0.0022436868261928	0.00224190113216007	0	0.0174739256266041	0.00218617463162957	0.010903817426481	0.00219283819046993	0.013091432748219	0.00222851157711764	0	0	0	0.0200937709310114	0.0268531468531469	0	0	0.0130770236694128	0.0327671891212932	0.00654450261780105	0.00871146537736979	0.00218238163307618	0.00447267197423741	0	0	0	0.0156110615521855	0	0	0	0.0392545987852883	0.00218047817886462	0	0	0	0	0	0	0	0	0	0	0.00224180061425337	0	0.0350819492408047	0.00437387919345668
_____ASV4982	0	0	0	0	0	0	0	0	0	0	0	0	0	0	0	0	0	0	0	0	0	0	0	0	0	0	0	0	0	0	0	0	0	0	0	0	0	0	0	0	0	0.00435345718919037	0	0	0	0	0	0	0
_____ASV5793	0	0	0	0	0	0	0	0	0	0	0	0	0	0	0	0	0	0	0	0	0	0	0	0	0.00218238163307618	0.00670900796135611	0	0	0	0	0	0	0	0	0	0	0	0	0	0	0	0	0	0	0	0	0	0	0
_____ASV5923	0	0	0	0	0	0	0	0	0	0	0	0	0	0	0	0	0	0	0	0	0	0	0	0	0.0152766714315332	0.0201270238840683	0	0	0	0	0	0	0	0	0	0	0	0	0	0	0	0	0	0	0	0	0	0	0
_____ASV5936	0	0	0	0	0	0	0	0	0	0	0	0	0	0	0	0	0	0	0	0	0	0	0	0	0	0	0	0	0	0	0	0	0	0	0	0	0	0	0	0	0	0	0	0	0	0	0	0	0
_____ASV6988	0	0	0	0	0	0	0	0	0	0	0	0	0	0	0	0	0	0	0	0	0	0	0	0	0	0	0	0	0	0	0	0	0	0	0	0	0	0	0	0	0	0	0	0	0	0	0	0	0
_____ASV7196	0	0	0	0	0	0	0	0	0	0	0	0	0	0	0	0	0	0	0	0	0	0	0	0	0	0	0	0	0	0	0	0	0	0	0	0	0	0	0	0	0	0	0	0	0	0	0	0	0
p:Acidobacteriota	11.7214123180437	10.4544762981156	10.6727502395679	0.825206301575394	0.503707692480284	1.29581885438852	1.30213882751427	7.58368372194616	8.51842945214464	8.63909454700091	13.2271999649146	7.21337944426868	2.61961535890179	10.0363493894609	12.2157513742992	11.2710123478607	1.57066309444072	1.26545454545455	1.42897201503	3.0141448395877	8.16987053746567	8.09131123368467	13.4718586387435	9.17535090871473	5.6381829490523	0.407013149655604	8.60199730331166	10.5732345248474	9.11847803558377	1.31690454950937	1.30489812833925	1.61609167159945	2.65708797370671	7.54451580542804	10.7170502491196	9.654662652043	8.91146557481142	3.70544912542195	0.232990568362569	13.1008379460477	11.5891324550374	8.20409007302924	3.73117679866146	6.43662392547766	2.31506298579469	1.66902055731163	8.92120997778539	9.49843775694787	8.30052923938241
_____ASV19112	0	0	0	0	0	0	0	0	0.00218617463162957	0	0.00657851457140978	0	0	0	0.00217710771240407	0.00220891961741512	0	0	0	0	0	0.00218447927475288	0.00218150087260035	0	0	0	0	0.0021795989537925	0.00436343009239563	0	0	0	0	0.00436162208725425	0.00436095635772925	0	0.0043790985625609	0	0	0.0131270921303083	0.00437325753020281	0	0	0	0	0	0.00221040881511035	0	0.00218693959672834
_c:Acidobacteriae	1.4327864211913	1.41494055510878	1.39820541859047	0.173550850399167	0.0942348467000976	0.138997870193924	0.188423189511109	1.5628242232294	1.40352411350619	1.2648428214718	2.04043593623227	1.26332326020314	0.87023377086444	1.3810591384977	1.73733195449845	1.75498663603631	0.750167448091092	0.274125874125874	0.145813470921429	0.276649859444023	1.72943638027985	1.35656162962154	0.918411867364747	1.48421591366938	1.02790174917888	0.203506574827802	1.18720059634083	1.36987794245859	0.883594593710116	0.548617305976806	0.210575835302815	0.247942191496253	0.660663328188672	1.38045339061597	1.17309726022917	1.28917247301542	1.5567695389904	0.594011661040726	0.170262338418801	1.3739689763056	1.51205379106762	1.0404762682165	0.759620747350809	0.772217858367722	0.389752523898865	0.404645010872733	1.41576684607818	1.82645398234939	1.37886541573722
_____ASV11012	0.00217748696229681	0.00217348779586603	0.00217789006010977	0	0	0	0.00224313320846558	0.00218424070332551	0	0	0.00438567638093985	0	0	0.00652983044206952	0.00435421542480814	0.00220891961741512	0	0	0.00224328416802198	0	0.00217950394490214	0.00218447927475288	0	0.00871146537736979	0.00218238163307618	0	0	0.00871839581517001	0	0	0	0	0	0	0	0	0	0	0	0.00218784868838471	0.00437325753020281	0	0	0	0.00223353881890467	0	0.00221040881511035	0	0
_____ASV12808	0	0	0	0	0	0	0	0	0	0	0	0	0	0	0	0	0	0	0	0	0	0	0	0	0	0	0	0	0	0	0	0	0	0	0	0	0	0	0	0	0	0	0	0	0	0	0	0	0
_____ASV17575	0.00870994784918725	0	0	0	0	0	0	0.00218424070332551	0.00218617463162957	0.0021807634852962	0	0	0	0	0.00217710771240407	0.00441783923483024	0	0	0	0	0	0	0	0.00217786634434245	0.00436476326615235	0	0	0.0021795989537925	0.00218171504619782	0	0	0	0	0.00218081104362712	0	0	0	0	0	0	0.0021866287651014	0	0	0	0	0	0.00221040881511035	0.00657786548265088	0
_____ASV19191	0	0	0	0	0	0	0	0	0.00218617463162957	0	0	0	0	0	0	0	0.0111632060727841	0	0	0	0	0	0	0	0	0	0	0	0.00436343009239563	0	0	0	0	0	0	0	0	0	0	0	0	0	0	0	0	0	0	0	0
_____ASV21118	0	0	0	0	0	0	0	0	0	0	0	0	0	0	0	0	0	0	0	0	0	0	0	0	0	0	0	0	0	0	0	0	0	0	0	0	0	0	0	0	0	0	0	0	0	0	0	0	0
_____ASV2587	0.0152424087360777	0.0173879023669282	0.028312570781427	0	0	0	0	0.0174739256266041	0.0393511433693323	0.0196268713676658	0.0350854110475188	0.0021819054580365	0	0.00652983044206952	0.0348337233984651	0.00883567846966049	0	0	0	0	0.0130770236694128	0.0109223963737644	0.00218150087260035	0.0326679951651367	0.00436476326615235	0	0.0065772886223869	0.004359197907585	0.00872686018479127	0	0	0	0.0111035853477088	0.0109040552181356	0.0130828690731877	0.0195658554083285	0.0208007181721643	0.0175353995879181	0	0.015314940818693	0.0153064013557098	0.0108836429729759	0	0.0154886103397537	0	0	0.0110520440755518	0.0219262182755029	0.0153085771770984
_____ASV2965	0.0130649217737809	0.0130409267751962	0.0108894503005488	0	0	0	0	0.0152896849232785	0.015303222421407	0.010903817426481	0.0197355437142293	0.0196371491223285	0.00668553473135293	0.013059660884139	0.0217710771240407	0.0220891961741512	0	0	0	0	0.00871801577960856	0.00873791709901152	0.00218150087260035	0.0174229307547396	0.00436476326615235	0.0022363359871187	0.0263091544895476	0.013077593722755	0.023998865508176	0	0	0.00223371343690318	0	0.0109040552181356	0.0130828690731877	0.00434796786851745	0.0109477464064022	0	0	0.00875139475353885	0.0262395451812169	0.00435345718919037	0.00223089793641941	0	0	0	0.0198936793359932	0.00657786548265088	0.0262432751607401
_____ASV4208	0	0	0	0	0	0	0	0	0	0	0	0	0	0	0	0	0	0	0	0	0	0	0	0	0	0	0	0	0	0	0	0	0	0	0	0	0	0	0	0	0	0.00217672859459518	0	0	0	0	0	0	0
_____ASV5269	0.0130649217737809	0.00652046338759808	0.00435578012021953	0	0	0	0	0.00436848140665101	0.00218617463162957	0.0043615269705924	0.00219283819046993	0.00654571637410951	0	0.00870644058942603	0.00217710771240407	0.00220891961741512	0	0	0	0	0.00653851183470642	0.00218447927475288	0.0196335078534031	0.0130671980660547	0.00436476326615235	0	0.00438485908159127	0.0021795989537925	0.00872686018479127	0	0	0.0111685671845159	0	0.0109040552181356	0.00436095635772925	0.00652195180277618	0.0043790985625609	0.00657577484546929	0	0.00437569737676942	0.0021866287651014	0.00217672859459518	0	0.0199139275796834	0	0	0.00663122644533106	0.0109631091377515	0.00437387919345668
_____ASV5846	0.00870994784918725	0.00869395118346411	0.00435578012021953	0	0	0	0	0.00218424070332551	0.0109308731581479	0.00654229045588861	0.0087713527618797	0	0.00222851157711764	0.00652983044206952	0.0130626462744244	0.00883567846966049	0	0	0	0	0	0.00873791709901152	0.00218150087260035	0.00653359903302734	0.00218238163307618	0	0	0.0021795989537925	0.00436343009239563	0	0	0	0.00666215120862526	0.00218081104362712	0.00436095635772925	0.00434796786851745	0	0	0	0.00875139475353885	0.00437325753020281	0.00870691437838073	0	0.00442531723992964	0	0	0.00221040881511035	0.0175409746204023	0.00437387919345668
_____ASV8585	0.00653246088689044	0.00652046338759808	0.00435578012021953	0	0	0	0	0.00218424070332551	0.00437234926325915	0.0021807634852962	0.0087713527618797	0	0	0.00435322029471301	0.00870843084961628	0.00220891961741512	0	0	0	0	0	0.00218447927475288	0.0043630017452007	0	0	0	0.0065772886223869	0	0.00436343009239563	0	0	0	0	0.00436162208725425	0.00436095635772925	0	0.00218954928128045	0	0	0.00656354606515413	0.00437325753020281	0.00435345718919037	0	0	0	0	0	0.00438524365510059	0
_o:AKIW659	0.0174198956983745	0.00652046338759808	0.0152452304207684	0	0	0	0	0.00436848140665101	0.00437234926325915	0.00654229045588861	0.0197355437142293	0.00436381091607301	0.0267421389254117	0.00652983044206952	0.0261252925488489	0.0265070354089815	0	0	0	0	0.00435900788980428	0.0196603134727759	0.00981675392670157	0.0108893317217122	0	0	0.00219242954079563	0.0108979947689625	0.0109085752309891	0	0	0	0.00666215120862526	0.0087232441745085	0.0087219127154585	0.0130439036055524	0.00218954928128045	0.0109596247424488	0	0.0131270921303083	0.010933143825507	0.0152371001621663	0.00446179587283882	0.00221265861996482	0	0	0.00221040881511035	0.00219262182755029	0.0109346979836417
_____ASV3987	0.0174198956983745	0.00652046338759808	0.0152452304207684	0	0	0	0	0.00436848140665101	0.00437234926325915	0.00654229045588861	0.0197355437142293	0.00436381091607301	0.0267421389254117	0.00652983044206952	0.0261252925488489	0.0265070354089815	0	0	0	0	0.00435900788980428	0.0196603134727759	0.00981675392670157	0.0108893317217122	0	0	0.00219242954079563	0.0108979947689625	0.0109085752309891	0	0	0	0.00666215120862526	0.0087232441745085	0.0087219127154585	0.0130439036055524	0.00218954928128045	0.0109596247424488	0	0.0131270921303083	0.010933143825507	0.0152371001621663	0.00446179587283882	0.00221265861996482	0	0	0.00221040881511035	0.00219262182755029	0.0109346979836417
_o:Bryobacterales	0.445296083789698	0.343411071746832	0.320149838836136	0.103010827333699	0.05609217065482	0.0874341441542428	0.121129193257142	0.390979085895266	0.331205456691881	0.259510854750248	0.361818301427538	0.240009600384015	0.0690838588906469	0.417909148292449	0.350514341697055	0.305935367011994	0.485599464166108	0.038041958041958	0.00448656833604397	0.124938646200527	0.69199250250643	0.27305990934411	0.411212914485166	0.324502085307025	0.278253658217212	0.0961624474461043	0.309132565252184	0.283347863993025	0.320712111791079	0.410347903657449	0.00672050538200473	0.0335057015535477	0.348652579918056	0.522304244948696	0.335793639545152	0.321749622270291	0.510164982538345	0.142475121651835	0.0627282299437686	0.369746428337016	0.315967856557153	0.276444531513588	0.1494701617401	0.196926617176869	0.0625390869293308	0.0156926042997736	0.266354262220798	0.293811324891739	0.218693959672834
_f:Bryobacteraceae	0.445296083789698	0.343411071746832	0.320149838836136	0.103010827333699	0.05609217065482	0.0874341441542428	0.121129193257142	0.390979085895266	0.331205456691881	0.259510854750248	0.361818301427538	0.240009600384015	0.0690838588906469	0.417909148292449	0.350514341697055	0.305935367011994	0.485599464166108	0.038041958041958	0.00448656833604397	0.124938646200527	0.69199250250643	0.27305990934411	0.411212914485166	0.324502085307025	0.278253658217212	0.0961624474461043	0.309132565252184	0.283347863993025	0.320712111791079	0.410347903657449	0.00672050538200473	0.0335057015535477	0.348652579918056	0.522304244948696	0.335793639545152	0.321749622270291	0.510164982538345	0.142475121651835	0.0627282299437686	0.369746428337016	0.315967856557153	0.276444531513588	0.1494701617401	0.196926617176869	0.0625390869293308	0.0156926042997736	0.266354262220798	0.293811324891739	0.218693959672834
_____ASV5880	0.0130649217737809	0.00652046338759808	0.00217789006010977	0	0	0	0	0.00218424070332551	0.00437234926325915	0.0021807634852962	0	0.0021819054580365	0.00222851157711764	0.0108830507367825	0.00870843084961628	0.00441783923483024	0	0	0	0	0.0108975197245107	0.00873791709901152	0.0196335078534031	0.00435573268868489	0	0	0.0153470067855694	0.00871839581517001	0	0.00223015165031222	0	0	0	0.00436162208725425	0.00654143453659387	0.0086959357370349	0.00875819712512179	0.00219192494848976	0.00224029392656317	0.0196906381954624	0.0021866287651014	0.00435345718919037	0	0.00885063447985928	0	0	0.00773643085288624	0.00657786548265088	0.00218693959672834
____g:Bryobacter	0.41698875327984	0.334717120563368	0.317971948776026	0.103010827333699	0.05609217065482	0.0851922430220827	0.121129193257142	0.371320919565336	0.324646932796992	0.250787800809063	0.361818301427538	0.229100073093833	0.0646268357364117	0.391789826524171	0.341805910847439	0.299308608159749	0.252288457244921	0.038041958041958	0.00448656833604397	0.124938646200527	0.484939627740726	0.25776855442084	0.334860383944154	0.315790619929655	0.25097388780376	0.0939261114589856	0.271861263058658	0.2615518744551	0.320712111791079	0.265388046387154	0.00672050538200473	0.0335057015535477	0.148788043659298	0.346748955936713	0.3205302922931	0.304357750796222	0.378792025661518	0.124939722063917	0.0582476420906423	0.33911654669963	0.313781227792052	0.272091074324398	0.145008365867262	0.168162055117326	0.0625390869293308	0.0156926042997736	0.258617831367911	0.287233459409088	0.20994620128592
_____ASV10122	0.00653246088689044	0	0.00217789006010977	0	0	0	0	0.00436848140665101	0	0.0021807634852962	0.00219283819046993	0	0.00222851157711764	0.00217661014735651	0.00217710771240407	0.00662675885224537	0	0	0	0	0	0	0	0.00217786634434245	0	0	0	0.0021795989537925	0.0152720053233847	0	0	0	0	0.00436162208725425	0	0.00652195180277618	0.0109477464064022	0.00438384989697953	0	0.00218784868838471	0.00874651506040562	0	0	0	0	0	0.00221040881511035	0	0.00218693959672834
_____ASV10225	0.00217748696229681	0.0152144145710622	0.00217789006010977	0	0	0	0	0.00218424070332551	0.00437234926325915	0	0.00438567638093985	0	0	0	0.00870843084961628	0.00662675885224537	0	0	0	0	0.00217950394490214	0	0	0.00217786634434245	0.00218238163307618	0	0.0065772886223869	0.0021795989537925	0	0	0	0	0	0.00218081104362712	0	0	0	0	0	0.00656354606515413	0.00437325753020281	0	0.00669269380925823	0	0.00223353881890467	0	0	0.00438524365510059	0.00218693959672834
_____ASV10464	0.00435497392459363	0.00652046338759808	0.00435578012021953	0	0	0	0	0.00218424070332551	0	0.0043615269705924	0	0.0021819054580365	0	0.00217661014735651	0.00653132313721221	0.00441783923483024	0	0	0	0	0	0	0.00218150087260035	0.00217786634434245	0	0	0	0	0.00218171504619782	0	0	0	0	0.00436162208725425	0.00436095635772925	0.00217398393425873	0	0	0	0.0131270921303083	0.00437325753020281	0.00435345718919037	0	0	0	0	0.00221040881511035	0	0
_____ASV10577	0	0	0	0	0	0	0	0	0	0	0	0	0	0	0	0	0	0	0	0	0	0	0	0	0	0	0	0	0	0	0	0	0	0	0	0	0	0	0	0	0	0	0	0	0	0	0	0	0
_____ASV10825	0.00653246088689044	0.00434697559173205	0.00435578012021953	0	0	0	0	0.00436848140665101	0	0.0043615269705924	0.00219283819046993	0.0021819054580365	0.00222851157711764	0.00652983044206952	0	0.00220891961741512	0	0	0	0	0	0.00436895854950576	0	0	0.00436476326615235	0	0	0.004359197907585	0.00436343009239563	0	0	0	0	0.0087232441745085	0.00654143453659387	0	0	0.00219192494848976	0	0	0.00437325753020281	0	0	0	0	0	0.00442081763022071	0.00219262182755029	0.00218693959672834
_____ASV11036	0.00217748696229681	0	0.00217789006010977	0	0	0	0	0.00873696281330203	0	0	0	0	0	0	0	0	0	0	0	0	0	0	0	0.00217786634434245	0.00218238163307618	0	0.0219242954079563	0	0.00654514513859345	0	0	0	0	0.00218081104362712	0	0.00434796786851745	0.0043790985625609	0	0	0	0	0.00217672859459518	0	0	0	0	0.00221040881511035	0	0
_____ASV11072	0	0	0	0	0	0	0	0	0	0	0	0	0	0	0	0	0	0	0	0	0	0	0	0	0	0	0	0	0	0	0	0	0	0	0	0	0	0	0	0	0	0	0	0	0	0	0	0	0
_____ASV11101	0.00217748696229681	0.00434697559173205	0	0	0	0	0	0.00218424070332551	0.00218617463162957	0.0021807634852962	0.00219283819046993	0.00654571637410951	0	0.00652983044206952	0.00217710771240407	0.00662675885224537	0	0	0	0	0.00217950394490214	0.00218447927475288	0.0043630017452007	0.00217786634434245	0.00218238163307618	0	0	0.004359197907585	0.00654514513859345	0	0	0	0	0.00436162208725425	0	0.00652195180277618	0	0	0	0.00437569737676942	0	0	0	0.00442531723992964	0	0	0.00221040881511035	0	0.00437387919345668
_____ASV1126	0	0	0	0	0	0	0	0	0	0	0	0	0	0	0	0	0	0	0	0	0	0	0	0	0	0	0	0	0	0	0	0	0	0	0	0	0	0	0	0	0	0.00217672859459518	0	0	0	0	0	0	0
_____ASV11332	0	0	0	0	0	0	0	0	0	0	0	0	0	0	0	0	0	0	0	0	0	0	0	0	0	0	0	0	0	0	0	0	0	0	0	0	0	0	0	0	0	0	0	0	0	0	0	0	0
_____ASV11722	0.00217748696229681	0	0	0	0	0	0	0	0	0	0.00438567638093985	0	0	0	0	0	0.00446528242911364	0	0	0	0	0	0	0.00435573268868489	0	0	0	0	0	0.00223015165031222	0	0	0.00444143413908351	0.00218081104362712	0	0.00217398393425873	0	0	0	0	0	0.00217672859459518	0	0	0	0	0.00221040881511035	0.0109631091377515	0
_____ASV11944	0.00870994784918725	0.00217348779586603	0.00435578012021953	0	0	0	0	0	0.0087446985265183	0	0.00438567638093985	0.00436381091607301	0	0	0.00653132313721221	0.00441783923483024	0	0	0	0	0.00217950394490214	0.00218447927475288	0	0	0	0	0	0.00871839581517001	0	0	0	0	0	0.00436162208725425	0	0.00217398393425873	0	0	0	0.00437569737676942	0.0021866287651014	0	0	0	0	0	0	0.00657786548265088	0
_____ASV11950	0	0	0	0	0	0	0	0	0	0	0	0	0	0	0	0	0	0	0	0	0	0	0	0	0	0	0	0	0	0	0	0	0	0	0	0	0	0	0	0	0	0	0	0	0	0	0	0	0
_____ASV11981	0.00435497392459363	0.00217348779586603	0	0	0	0	0	0.00218424070332551	0	0	0.00219283819046993	0	0	0.00652983044206952	0.00217710771240407	0.00220891961741512	0	0	0	0	0	0.00218447927475288	0.00654450261780105	0	0	0	0	0.0021795989537925	0.00436343009239563	0	0	0	0	0	0.00436095635772925	0.00217398393425873	0.00218954928128045	0	0	0	0.0021866287651014	0.00435345718919037	0	0	0	0	0	0	0.00218693959672834
_____ASV12042	0	0.00217348779586603	0	0	0.0269242419143136	0	0	0	0	0	0	0	0	0	0	0	0	0	0	0.00223104725358083	0.00871801577960856	0.00655343782425864	0	0	0	0	0	0	0	0.00223015165031222	0	0	0	0.00654243313088137	0.00218047817886462	0	0	0	0	0	0.0021866287651014	0	0	0	0	0	0	0	0.00218693959672834
_____ASV12556	0.00435497392459363	0.00434697559173205	0	0	0	0	0	0.00218424070332551	0.00437234926325915	0.0021807634852962	0.0109641909523496	0.00872762183214601	0	0.00652983044206952	0	0.00662675885224537	0	0	0	0	0	0.00436895854950576	0	0	0.00436476326615235	0	0.0131545772447738	0.004359197907585	0.00218171504619782	0.00223015165031222	0	0	0	0.00654243313088137	0.00218047817886462	0	0.00218954928128045	0	0	0	0.00437325753020281	0	0.00892359174567764	0	0	0	0.00221040881511035	0	0
_____ASV12721	0	0	0	0	0	0	0.0381332645439149	0	0.0131170477897774	0.0021807634852962	0	0	0	0	0	0	0	0	0	0	0.00217950394490214	0	0	0	0	0	0	0	0	0	0	0	0	0	0	0	0	0	0.00448058785312633	0	0	0	0	0	0	0	0	0	0
_____ASV12801	0	0	0	0	0	0	0	0	0	0	0	0	0	0	0	0	0	0	0	0	0	0	0	0	0	0	0	0	0	0	0	0	0	0	0	0	0	0	0	0	0	0	0	0	0	0	0	0	0
_____ASV13158	0	0	0	0	0	0	0	0	0.00437234926325915	0	0	0.0021819054580365	0	0	0.00217710771240407	0.00220891961741512	0	0	0	0.00892418901432332	0.00435900788980428	0	0	0.00653359903302734	0	0	0	0	0	0	0	0	0	0	0.00436095635772925	0.00217398393425873	0.0109477464064022	0	0	0	0.00437325753020281	0	0	0	0	0	0.00663122644533106	0.00657786548265088	0
_____ASV13181	0.0130649217737809	0.00217348779586603	0.00217789006010977	0	0	0	0	0	0	0	0	0	0	0.00870644058942603	0.00435421542480814	0.00220891961741512	0	0	0	0	0.00217950394490214	0	0.00654450261780105	0.00217786634434245	0	0.0022363359871187	0.00438485908159127	0.004359197907585	0.00436343009239563	0.00223015165031222	0	0	0	0	0.00545119544716156	0	0.00218954928128045	0	0	0.00437569737676942	0	0.00217672859459518	0	0	0	0	0	0	0
_____ASV1325	0	0	0	0	0	0	0	0	0	0	0	0	0	0	0	0	0	0	0	0	0	0	0	0	0.0392828693953712	0.0872171034976295	0	0	0	0	0	0.0134022806214191	0	0	0	0	0	0.0153434746394283	0.053767054237516	0	0	0	0	0	0	0	0	0	0
_____ASV13362	0	0	0	0	0	0	0	0	0	0	0	0	0	0	0	0	0	0	0	0.0379278033108741	0	0	0	0.00217786634434245	0	0	0	0	0	0	0	0	0	0	0	0.00217398393425873	0	0.00219192494848976	0	0	0	0	0	0	0	0	0	0	0
_____ASV13982	0.00217748696229681	0	0.00435578012021953	0	0	0	0	0	0.00218617463162957	0.0043615269705924	0	0.0021819054580365	0	0.00652983044206952	0	0.00220891961741512	0	0	0	0	0.00217950394490214	0	0	0	0.00436476326615235	0	0.00219242954079563	0	0	0	0	0	0.00222071706954176	0	0	0	0	0	0	0	0	0	0	0	0	0	0.00221040881511035	0	0
_____ASV13987	0.00435497392459363	0	0	0	0	0	0	0.00218424070332551	0.00218617463162957	0	0.00657851457140978	0.0021819054580365	0	0.00217661014735651	0.00435421542480814	0	0	0	0	0	0.00217950394490214	0	0	0.00217786634434245	0	0	0	0	0	0	0	0	0	0	0.00436095635772925	0	0	0	0	0	0.0021866287651014	0.00217672859459518	0	0	0	0	0	0.00219262182755029	0
_____ASV14108	0.00217748696229681	0	0.00217789006010977	0	0	0	0	0	0.00218617463162957	0	0.00219283819046993	0.0021819054580365	0	0.00217661014735651	0	0	0	0	0	0	0.00217950394490214	0	0.00654450261780105	0	0.00436476326615235	0	0	0	0	0	0.00224016846066824	0	0	0.0087232441745085	0.00218047817886462	0.00434796786851745	0	0.00219192494848976	0	0	0.00437325753020281	0	0	0	0	0	0	0.00438524365510059	0.00218693959672834
_____ASV14293	0.00435497392459363	0	0.00217789006010977	0	0	0	0	0.00218424070332551	0.00218617463162957	0	0.00657851457140978	0	0	0.00217661014735651	0	0	0	0	0	0	0	0.00218447927475288	0	0	0	0	0	0.00653879686137751	0	0	0	0	0	0	0.00436095635772925	0	0	0	0	0	0.0021866287651014	0	0	0.00442531723992964	0.00223353881890467	0	0	0	0
_____ASV14846	0.00653246088689044	0	0	0	0	0	0	0.00436848140665101	0.00218617463162957	0.0021807634852962	0	0.00436381091607301	0	0.00870644058942603	0	0	0	0	0	0	0	0	0	0	0	0	0	0	0.00218171504619782	0	0	0	0	0	0.00218047817886462	0.00217398393425873	0	0	0	0.00218784868838471	0	0	0	0	0	0	0	0	0.00218693959672834
_____ASV14858	0.00217748696229681	0	0	0	0	0	0	0	0	0	0	0	0	0	0.00435421542480814	0.00220891961741512	0	0	0	0	0.00217950394490214	0.00218447927475288	0	0	0	0	0	0.0021795989537925	0	0	0	0	0	0	0	0	0.0043790985625609	0	0	0	0.0021866287651014	0	0	0	0	0	0.00221040881511035	0.00438524365510059	0.00218693959672834
_____ASV14880	0	0	0	0	0	0	0	0	0	0	0	0.00436381091607301	0	0	0	0	0	0	0	0	0.00217950394490214	0	0	0	0	0	0	0	0	0	0	0	0.00222071706954176	0.00218081104362712	0	0	0.0109477464064022	0	0	0	0	0	0	0	0	0	0	0	0
_____ASV15065	0	0.00217348779586603	0	0	0	0	0	0	0	0	0	0	0	0.00217661014735651	0	0	0	0	0	0	0	0	0	0	0	0	0	0	0	0	0	0	0	0	0	0	0	0	0	0	0	0	0	0	0	0	0	0	0
_____ASV15124	0	0.00217348779586603	0	0	0	0	0	0	0.00218617463162957	0	0.00438567638093985	0	0	0	0	0.00220891961741512	0	0	0	0	0.00217950394490214	0	0	0.00217786634434245	0	0	0	0	0	0	0	0	0	0.00436162208725425	0	0	0.0043790985625609	0	0	0.00218784868838471	0.0021866287651014	0	0	0	0	0	0	0.00219262182755029	0.00218693959672834
_____ASV15146	0	0	0	0	0	0	0	0	0	0.0043615269705924	0	0	0	0.00435322029471301	0	0	0	0	0	0	0.00217950394490214	0.00655343782425864	0	0	0	0	0	0	0.00218171504619782	0	0	0	0	0	0	0	0	0	0	0	0.0021866287651014	0	0	0	0	0	0	0	0
_____ASV1533	0.0391947653213426	0.0260818535503923	0.0304904608415367	0	0	0.00224190113216007	0	0.0393163326598591	0.0240479209479253	0.0261691618235544	0.0241212200951692	0.026182865496438	0	0.0370023725050606	0.0239481848364448	0.0242981157915663	0.0133958472873409	0	0	0	0.0501285907327492	0.0131068756485173	0.0392670157068063	0.0457351932311914	0.00654714489922853	0	0.0219242954079563	0.0196163905841325	0.0545428761549454	0	0	0.0111685671845159	0	0.0370737877416611	0.034887650861834	0.0413056947509158	0.0328432392192067	0.0109596247424488	0	0.0350055790141554	0.0153064013557098	0.0261207431351422	0.0200780814277747	0.0442531723992964	0.0290360046457607	0	0.0331561322266553	0.0197335964479526	0.0284302147574684
_____ASV1554	0.0261298435475618	0.0369492925297224	0.028312570781427	0	0	0	0.065050863045502	0.0283951291432316	0.0284202702111845	0.0283499253088506	0.0372782492379887	0.013091432748219	0.00445702315423529	0.0261193217682781	0.0413650465356774	0.0397605531134722	0	0	0	0	0.0326925591735321	0.0349516683960461	0.0152705061082024	0.0217786634434245	0.0218238163307618	0	0.0175394363263651	0.0239755884917175	0.00872686018479127	0.00446030330062444	0	0	0	0.0196272993926441	0.0239852599675109	0.0195658554083285	0.043790985625609	0.00219192494848976	0	0.0196906381954624	0.0557590335100858	0.0195905573513566	0.00446179587283882	0.0265519034395778	0.00223353881890467	0	0.0353665410417657	0.0131557309653018	0.01312163758037
_____ASV16042	0	0.00434697559173205	0	0	0	0	0	0	0	0	0	0.0021819054580365	0	0	0	0	0.00446528242911364	0	0	0.00669314176074249	0.00217950394490214	0.00218447927475288	0	0.00653359903302734	0	0	0	0	0	0.00223015165031222	0	0	0	0.00436162208725425	0	0	0.00218954928128045	0.00438384989697953	0	0.00437569737676942	0	0	0	0	0	0	0.00221040881511035	0	0.00328040939509251
_____ASV16901	0	0	0	0	0	0	0	0	0	0	0	0	0	0.00435322029471301	0.00217710771240407	0	0	0	0	0	0	0	0.00218150087260035	0.00435573268868489	0	0	0	0	0.00218171504619782	0	0	0	0	0	0.00218047817886462	0	0	0	0	0	0.00437325753020281	0	0	0	0	0	0.00221040881511035	0	0
_____ASV16908	0.00870994784918725	0	0	0	0	0	0	0	0	0	0	0	0	0	0.00217710771240407	0	0	0	0	0	0	0.00218447927475288	0.0174520069808028	0	0	0	0	0	0.0152720053233847	0	0	0	0	0	0.00436095635772925	0.00434796786851745	0.0043790985625609	0	0	0.00437569737676942	0.00437325753020281	0	0	0	0	0	0.00221040881511035	0	0
_____ASV1713	0.0239523565852649	0.0304288291421244	0.0152452304207684	0	0	0.0515637260396817	0	0.0524217768798122	0.00437234926325915	0.0174461078823696	0.0263140582856391	0.0196371491223285	0.0111425578855882	0.0587684739786257	0.0174168616992326	0.0198802765567361	0.00446528242911364	0.00223776223776224	0	0	0.0348720631184342	0.0152913549232702	0.0109075043630017	0.0152450644103971	0.0305533428630665	0	0.0197318658671607	0.00653879686137751	0.023998865508176	0.0133809099018733	0	0	0.0266486048345011	0.0218081104362713	0.0196243036097816	0.0130439036055524	0.0284641406566458	0.0109596247424488	0	0.0284420329490012	0.010933143825507	0.0130603715675711	0.00669269380925823	0.0154886103397537	0.00223353881890467	0	0.0132624528906621	0.0197335964479526	0.0174955167738267
_____ASV17171	0	0	0	0	0	0	0	0	0	0	0	0	0	0	0	0	0	0	0	0	0	0	0	0	0	0	0	0	0	0	0	0	0	0	0	0	0	0	0	0	0	0	0	0	0	0	0	0	0
_____ASV17250	0	0	0	0	0	0	0	0	0	0	0	0.0021819054580365	0	0	0.00217710771240407	0	0.00669792364367046	0	0	0.00446209450716166	0.00435900788980428	0	0	0	0.00218238163307618	0	0	0	0	0	0	0	0	0	0	0	0	0	0	0.00656354606515413	0	0	0	0	0	0	0	0	0
_____ASV17383	0	0	0.00217789006010977	0	0	0	0	0	0	0	0	0	0	0	0.00217710771240407	0	0	0	0	0	0	0	0	0	0	0	0	0	0	0	0	0	0	0	0	0	0	0	0	0	0	0	0	0	0	0	0	0	0
_____ASV17444	0	0.00434697559173205	0.00217789006010977	0	0	0	0	0	0	0.0021807634852962	0.00438567638093985	0.0021819054580365	0.00222851157711764	0.00217661014735651	0	0	0	0	0	0	0	0	0	0.00217786634434245	0	0	0	0	0.00218171504619782	0	0	0	0	0	0	0	0	0	0	0	0	0	0.00223089793641941	0	0.00223353881890467	0	0	0.00657786548265088	0.00218693959672834
_____ASV17539	0.00217748696229681	0	0	0	0	0	0	0	0.00437234926325915	0	0	0	0	0	0	0	0	0	0	0	0.00435900788980428	0.00218447927475288	0.0043630017452007	0	0	0	0	0.004359197907585	0	0.00892060660124889	0	0	0	0	0	0.00434796786851745	0.00218954928128045	0	0	0.00218784868838471	0.00437325753020281	0	0	0	0	0	0	0	0
_____ASV1830	0.0130649217737809	0.0195613901627942	0.0239567906612074	0	0	0.0156933079251205	0	0.0262108884399061	0.0131170477897774	0.021807634852962	0.0350854110475188	0.017455243664292	0.00222851157711764	0.0152362710314956	0.0283024002612529	0.0419694727308873	0	0.0313286713286713	0	0.00446209450716166	0.0348720631184342	0.0152913549232702	0.0152705061082024	0.0239565297877669	0.0109119081653809	0	0.0372713021935258	0.0152571926765475	0.00872686018479127	0	0	0	0	0.0130848662617627	0.0130828690731877	0.0217398393425873	0.0350327885004872	0.00876769979395906	0	0.0262541842606165	0.0240529164161155	0.0261207431351422	0.00223089793641941	0.00663797585989446	0.00893415527561869	0	0.00773643085288624	0.0306967055857041	0.019682456370555
_____ASV18350	0	0	0	0.00223936581160215	0	0	0	0	0.00218617463162957	0	0	0.0021819054580365	0	0.00435322029471301	0	0.00220891961741512	0	0	0	0	0.00217950394490214	0	0	0	0	0	0	0.0021795989537925	0	0	0	0	0	0.00436162208725425	0	0	0	0	0	0	0	0	0	0	0	0	0.00442081763022071	0	0
_____ASV19074	0.00217748696229681	0.00217348779586603	0	0	0	0	0	0	0.00218617463162957	0	0	0	0	0.00435322029471301	0.00217710771240407	0	0	0	0	0	0	0	0	0	0	0	0	0.0021795989537925	0	0	0	0	0	0	0.00218047817886462	0.00217398393425873	0	0	0	0.00437569737676942	0	0	0	0	0	0	0	0	0
_____ASV19799	0	0	0.00217789006010977	0	0	0	0	0	0.00218617463162957	0	0	0	0	0	0	0	0	0	0	0.0245415197893891	0	0.00873791709901152	0	0	0	0	0	0	0	0	0	0	0	0	0	0	0	0	0	0	0.0021866287651014	0	0	0	0	0	0	0	0
_____ASV20074	0.00217748696229681	0	0	0	0	0	0	0	0	0	0.00219283819046993	0	0	0.00217661014735651	0	0.00220891961741512	0	0	0	0	0	0	0	0	0	0	0	0	0	0	0	0	0	0.00436162208725425	0	0.00217398393425873	0	0	0	0	0	0	0	0.00221265861996482	0	0	0	0.00219262182755029	0.00437387919345668
_____ASV20089	0	0	0.00217789006010977	0	0	0	0	0	0	0	0	0	0	0	0	0.00220891961741512	0	0	0	0	0	0	0.0043630017452007	0	0	0	0	0	0.00872686018479127	0	0	0	0	0	0.00436095635772925	0	0	0	0	0	0.00437325753020281	0.00217672859459518	0	0	0	0	0	0	0
_____ASV20101	0	0	0.00217789006010977	0	0	0	0	0	0.00327926194744436	0	0	0	0	0.00217661014735651	0	0	0	0	0	0	0	0.00655343782425864	0	0	0	0	0	0.0021795989537925	0	0	0	0	0	0	0	0.00217398393425873	0	0	0	0.00437569737676942	0	0	0	0	0	0	0	0	0
_____ASV20877	0	0	0	0	0	0	0	0	0	0	0	0	0	0	0	0	0	0	0	0	0	0	0	0	0	0	0	0	0	0	0	0	0	0	0	0	0	0	0	0	0	0	0	0	0	0	0	0	0
_____ASV2464	0.0326623044344522	0.0282553413462583	0.0130673403606586	0	0	0	0.0157019324592591	0.0196581663299296	0.0196755716846662	0.0130845809117772	0.0197355437142293	0.00654571637410951	0.00445702315423529	0.0239427116209216	0.0370108311108692	0.0220891961741512	0.00223264121455682	0	0	0.00223104725358083	0.0196155355041193	0.0109223963737644	0.0174520069808028	0.0217786634434245	0.00982071734884279	0	0.0109621477039782	0.0152571926765475	0.0130902902771869	0	0	0.00223371343690318	0.00666215120862526	0.0196272993926441	0.0239852599675109	0.0152178875398111	0.0131372956876827	0.00219192494848976	0	0.0131270921303083	0.0240529164161155	0.0217672859459518	0.0156162855549359	0.00885063447985928	0.00446707763780935	0	0.0154728617057725	0.0109631091377515	0.0109346979836417
_____ASV2633	0.00653246088689044	0	0.00217789006010977	0.100771461522097	0.0044873736523856	0.00672570339648022	0.00224313320846558	0.00655272210997652	0.0218617463162957	0.0196268713676658	0.00438567638093985	0	0.00222851157711764	0	0	0	0.120562625586068	0	0	0.00892418901432332	0.0370515670633364	0.00436895854950576	0	0.00871146537736979	0.00872952653230471	0	0.0065772886223869	0	0	0.198483496877788	0	0.00223371343690318	0.0710629462253362	0.0109040552181356	0	0	0.0131372956876827	0.00438384989697953	0	0	0	0	0	0	0	0	0.00221040881511035	0	0.00437387919345668
_____ASV2641	0.0304848174721554	0.0217348779586603	0.0152452304207684	0	0	0	0	0.0371320919565336	0.0131170477897774	0.0152653443970734	0.0241212200951692	0.00654571637410951	0.00222851157711764	0.013059660884139	0.0174168616992326	0.00883567846966049	0	0	0	0.00669314176074249	0.00871801577960856	0.00655343782425864	0.0152705061082024	0.0217786634434245	0.00218238163307618	0	0.0306940135711389	0.0021795989537925	0.0283622956005716	0	0	0	0	0.00654243313088137	0.0152633472520524	0.0195658554083285	0.0131372956876827	0.00438384989697953	0	0.0175027895070777	0.0153064013557098	0.0108836429729759	0	0	0	0	0.0265249057813243	0.0175409746204023	0.00874775838691335
_____ASV2817	0.0152424087360777	0.00652046338759808	0.0065336701803293	0	0.0179494946095424	0	0	0.00655272210997652	0.015303222421407	0.00872305394118481	0.0153498673332895	0.00872762183214601	0.0155995810398235	0.00435322029471301	0.00870843084961628	0.00883567846966049	0.0111632060727841	0.00223776223776224	0	0.00223104725358083	0.0392310710082385	0.0152913549232702	0.00654450261780105	0.0152450644103971	0.0152766714315332	0	0.0153470067855694	0.01743679163034	0.0174537203695825	0.0133809099018733	0	0	0.00444143413908351	0.0305313546107797	0.0109023908943231	0.0152178875398111	0.0218954928128045	0	0	0.0131270921303083	0.0174930301208112	0.0130603715675711	0	0.00442531723992964	0.00223353881890467	0	0.0110520440755518	0.00877048731020117	0.01312163758037
_____ASV2839	0.0108874348114841	0.0217348779586603	0.028312570781427	0	0.0067310604785784	0.00896760452864029	0	0.0174739256266041	0.0240479209479253	0.010903817426481	0.00438567638093985	0.0152733382062555	0.00668553473135293	0.0326491522103476	0.0108855385620204	0.00883567846966049	0.0111632060727841	0	0	0	0.0217950394490214	0.00873791709901152	0.0109075043630017	0.0108893317217122	0.0109119081653809	0	0.0065772886223869	0.01743679163034	0.0130902902771869	0	0	0	0.00222071706954176	0.0152656773053899	0.0218047817886462	0.00652195180277618	0.0186111688908838	0.00438384989697953	0	0.0109392434419236	0.00437325753020281	0.0130603715675711	0	0	0.00223353881890467	0.0156926042997736	0.00773643085288624	0.00657786548265088	0.00874775838691335
_____ASV3058	0.0261298435475618	0.0217348779586603	0.0152452304207684	0	0	0	0	0.0305793698465571	0.00655852389488872	0.0021807634852962	0.00219283819046993	0.013091432748219	0.00445702315423529	0.0239427116209216	0.00435421542480814	0.00441783923483024	0.00223264121455682	0	0	0	0.0261540473388257	0.00218447927475288	0.0087260034904014	0.0108893317217122	0.00654714489922853	0	0.0065772886223869	0.00653879686137751	0.0196354354157803	0	0.00448033692133648	0	0.00444143413908351	0.0218081104362713	0.0152633472520524	0.00652195180277618	0.0208007181721643	0	0	0.0131270921303083	0.010933143825507	0.0130603715675711	0.0178471834913553	0.0154886103397537	0	0	0.0110520440755518	0.00877048731020117	0.00437387919345668
_____ASV3541	0	0	0	0	0	0	0	0	0	0	0	0	0	0	0	0	0	0	0	0	0	0	0	0	0	0	0	0	0	0	0	0	0	0	0	0	0	0	0	0	0	0.00217672859459518	0	0	0	0	0	0	0
_____ASV368	0	0	0	0	0	0	0	0	0	0	0	0	0	0	0	0	0	0	0	0	0	0	0	0	0.00218238163307618	0	0	0	0	0	0	0	0	0	0	0	0	0	0	0	0	0.0130603715675711	0	0	0	0	0	0	0
_____ASV3865	0	0	0	0	0	0	0	0	0	0	0	0	0	0	0	0	0	0	0	0	0	0	0	0	0	0	0	0	0	0	0	0	0	0	0	0	0	0	0	0	0	0.00217672859459518	0	0	0	0	0	0	0
_____ASV4190	0	0	0	0	0	0	0	0	0	0	0	0	0	0	0	0	0	0	0	0	0	0	0	0	0	0	0	0	0	0	0	0	0	0	0	0	0	0	0	0	0	0	0	0	0	0	0	0	0
_____ASV4579	0.00870994784918725	0.0130409267751962	0.0108894503005488	0	0	0	0	0.00873696281330203	0.0196755716846662	0.021807634852962	0.0197355437142293	0.00654571637410951	0	0.00435322029471301	0.0130626462744244	0.00662675885224537	0	0	0	0	0.00435900788980428	0.00436895854950576	0	0.0108893317217122	0.00436476326615235	0	0.0065772886223869	0.0021795989537925	0.00436343009239563	0	0	0.00223371343690318	0	0.00218081104362712	0.00436095635772925	0.0086959357370349	0.00875819712512179	0.00219192494848976	0	0.00437569737676942	0.00437325753020281	0.00435345718919037	0	0.00221265861996482	0	0	0.00663122644533106	0.0109631091377515	0.00656081879018502
_____ASV5015	0.00870994784918725	0.00217348779586603	0.00217789006010977	0	0	0	0	0	0.00655852389488872	0.0021807634852962	0.00657851457140978	0	0	0.00870644058942603	0.00870843084961628	0.00552229904353781	0	0	0	0	0.00435900788980428	0.00436895854950576	0.0349040139616056	0.00653359903302734	0.00436476326615235	0	0	0.00653879686137751	0.00436343009239563	0	0	0	0	0.00218081104362712	0.0196243036097816	0.0195658554083285	0.00218954928128045	0.00438384989697953	0	0.0196906381954624	0.00874651506040562	0.0130603715675711	0	0.00663797585989446	0	0	0.00884163526044142	0.00438524365510059	0.00218693959672834
_____ASV5167	0.0119761782926325	0.0152144145710622	0.0130673403606586	0	0	0	0	0.00218424070332551	0.00437234926325915	0.0021807634852962	0.0109641909523496	0.0021819054580365	0	0.0304725420629911	0.00870843084961628	0.00220891961741512	0.00223264121455682	0	0.00448656833604397	0	0.00871801577960856	0.00436895854950576	0.0381762652705061	0.00435573268868489	0.00436476326615235	0	0	0.01743679163034	0.00872686018479127	0	0	0	0	0.0130848662617627	0.0130828690731877	0.00652195180277618	0.0043790985625609	0.00438384989697953	0	0.0196906381954624	0.00437325753020281	0.0130603715675711	0.00223089793641941	0.00221265861996482	0	0	0.00221040881511035	0.00657786548265088	0
_____ASV5388	0	0	0	0	0	0	0	0.00436848140665101	0	0	0	0	0	0	0	0	0	0	0	0	0	0	0	0	0	0	0	0	0	0	0	0	0	0	0	0	0.00218954928128045	0	0	0	0	0	0	0	0	0	0	0	0
_____ASV5490	0.00435497392459363	0.00869395118346411	0.0174231204808781	0	0	0	0	0.00436848140665101	0.015303222421407	0.00654229045588861	0.0131570291428196	0.00436381091607301	0.00222851157711764	0.00217661014735651	0.00653132313721221	0.00220891961741512	0	0	0	0.0156173307750658	0.00653851183470642	0.0109223963737644	0	0.00435573268868489	0.00218238163307618	0.0022363359871187	0.0131545772447738	0.004359197907585	0.00218171504619782	0	0	0	0.0111035853477088	0.0152656773053899	0	0.0108699196712936	0.0043790985625609	0.00219192494848976	0	0.00218784868838471	0.00437325753020281	0.0108836429729759	0	0.00221265861996482	0	0	0.00221040881511035	0.00219262182755029	0.00218693959672834
_____ASV5758	0	0	0	0	0	0	0	0	0	0	0	0.0021819054580365	0	0	0	0	0	0	0	0	0	0	0	0	0	0	0	0	0	0	0	0	0	0	0	0	0	0	0	0	0	0	0	0	0	0	0	0	0
_____ASV6895	0	0	0	0	0	0	0	0	0	0	0	0	0	0	0	0	0.0669792364367046	0	0	0	0.0217950394490214	0.00436895854950576	0	0.00217786634434245	0.00654714489922853	0	0	0	0	0.0133809099018733	0	0	0.00888286827816702	0.0087232441745085	0	0	0.00218954928128045	0.00438384989697953	0	0	0	0	0	0	0	0	0	0	0
_____ASV6941	0.0174198956983745	0	0.00871156024043906	0	0	0	0	0.00655272210997652	0.00218617463162957	0.0043615269705924	0.0175427055237594	0	0	0.00435322029471301	0.0108855385620204	0.00220891961741512	0	0	0	0	0.00435900788980428	0.0131068756485173	0	0.00217786634434245	0.00436476326615235	0	0	0.004359197907585	0.00218171504619782	0	0	0	0	0	0	0.00434796786851745	0.00218954928128045	0.00219192494848976	0	0.00656354606515413	0.00437325753020281	0.00217672859459518	0	0.00221265861996482	0	0	0.00221040881511035	0.00657786548265088	0.00437387919345668
_____ASV7169	0.0152424087360777	0.00434697559173205	0.0065336701803293	0	0	0	0	0.00436848140665101	0.00655852389488872	0	0.0087713527618797	0	0	0.00652983044206952	0.00435421542480814	0	0	0	0	0	0.00435900788980428	0.00436895854950576	0.0109075043630017	0.00653359903302734	0.00218238163307618	0	0	0.0021795989537925	0.0109085752309891	0	0	0	0	0.00218081104362712	0.0087219127154585	0	0.0131372956876827	0	0	0.00218784868838471	0	0	0.0133853876185165	0.00442531723992964	0	0	0.00221040881511035	0.00438524365510059	0.00218693959672834
_____ASV7575	0	0	0	0	0	0	0	0	0	0	0	0	0	0	0	0	0	0	0	0	0	0	0	0	0.00436476326615235	0.0022363359871187	0	0	0	0.00223015165031222	0	0	0	0.00436162208725425	0	0	0	0	0	0	0	0	0.0245398773006135	0	0	0	0.00221040881511035	0.00219262182755029	0
_____ASV7652	0.00435497392459363	0	0.00217789006010977	0	0	0	0	0.00436848140665101	0.0087446985265183	0.0043615269705924	0.00219283819046993	0.00654571637410951	0	0	0.00435421542480814	0.00220891961741512	0	0	0	0	0.00217950394490214	0	0.00218150087260035	0.00217786634434245	0	0	0	0.00653879686137751	0.00654514513859345	0	0	0	0.00444143413908351	0.00218081104362712	0	0	0.0109477464064022	0.00219192494848976	0	0.0109392434419236	0.00874651506040562	0	0	0	0	0	0.00221040881511035	0.00438524365510059	0.00874775838691335
_____ASV7712	0.00653246088689044	0.00652046338759808	0.0152452304207684	0	0	0	0	0.00873696281330203	0.00218617463162957	0.0021807634852962	0.00438567638093985	0.0109095272901825	0	0.00435322029471301	0.00435421542480814	0.00883567846966049	0	0	0	0	0.00544875986225535	0.00436895854950576	0.00654450261780105	0	0.00436476326615235	0	0	0.00653879686137751	0	0	0	0	0	0.00436162208725425	0.00218047817886462	0.00217398393425873	0.00218954928128045	0.00219192494848976	0	0	0.00874651506040562	0.00217672859459518	0.011154489682097	0	0.00446707763780935	0	0.00442081763022071	0.00438524365510059	0.00218693959672834
_____ASV8025	0	0	0	0	0	0	0	0	0	0	0	0	0	0	0	0	0	0	0	0	0	0	0	0	0	0	0	0	0	0	0	0	0	0	0	0	0	0	0	0	0	0	0	0	0	0	0	0	0
_____ASV8133	0	0.00434697559173205	0.00435578012021953	0	0	0	0	0.00655272210997652	0.00437234926325915	0.0021807634852962	0	0.00654571637410951	0	0.00217661014735651	0.00870843084961628	0.00220891961741512	0	0	0	0	0.015256527614315	0.00218447927475288	0.0196335078534031	0.00217786634434245	0.00545595408269044	0	0.00219242954079563	0	0	0	0	0	0	0	0.00654143453659387	0.0130439036055524	0.00218954928128045	0.00438384989697953	0	0.00875139475353885	0	0.00217672859459518	0	0	0	0	0.00663122644533106	0.0263114619306035	0.00218693959672834
_____ASV8419	0.00217748696229681	0	0	0	0	0	0	0.00218424070332551	0.00437234926325915	0	0.00219283819046993	0	0.00222851157711764	0	0.00435421542480814	0.00441783923483024	0.00223264121455682	0	0	0	0.03051305522863	0	0.00654450261780105	0.00435573268868489	0.00654714489922853	0	0.00219242954079563	0.00653879686137751	0	0	0	0	0	0.00436162208725425	0.0130828690731877	0.00217398393425873	0.00656864784384134	0.00438384989697953	0	0	0	0.00217672859459518	0	0	0	0	0.00442081763022071	0.00438524365510059	0.00437387919345668
_____ASV8431	0.00435497392459363	0.00217348779586603	0.00217789006010977	0	0	0	0	0	0.00437234926325915	0.0043615269705924	0.0131570291428196	0.00436381091607301	0	0	0.00435421542480814	0.00662675885224537	0	0	0	0	0.00435900788980428	0	0	0.00871146537736979	0	0	0.00219242954079563	0.00653879686137751	0.00218171504619782	0	0	0	0	0	0.00218047817886462	0.00652195180277618	0	0	0	0	0.0021866287651014	0.00435345718919037	0	0	0	0	0	0	0.00218693959672834
_____ASV8510	0	0	0.0108894503005488	0	0	0	0	0.00436848140665101	0.00437234926325915	0.0021807634852962	0	0.0021819054580365	0	0	0.00435421542480814	0.00662675885224537	0	0	0	0	0	0.00218447927475288	0	0.00871146537736979	0.00872952653230471	0	0	0.0021795989537925	0	0	0	0	0	0.00436162208725425	0	0.00434796786851745	0.0043790985625609	0.00219192494848976	0	0	0	0.00217672859459518	0.00223089793641941	0	0	0	0.00442081763022071	0.00877048731020117	0.00218693959672834
_____ASV8601	0.00653246088689044	0	0	0	0	0	0	0.00218424070332551	0.00218617463162957	0	0	0.0021819054580365	0	0	0	0.0110445980870756	0	0.00223776223776224	0	0	0.00435900788980428	0.00655343782425864	0	0.0108893317217122	0	0	0.0153470067855694	0.0021795989537925	0.00436343009239563	0	0	0	0	0.00218081104362712	0.00436095635772925	0.00434796786851745	0	0.00219192494848976	0	0.00437569737676942	0.0131197725906084	0	0	0	0	0	0.00221040881511035	0.00219262182755029	0
_____ASV8674	0	0	0	0	0	0	0	0	0	0	0	0	0	0	0	0	0	0	0	0	0	0	0	0	0	0	0	0	0	0	0	0	0	0	0	0	0	0	0	0	0	0	0	0	0	0	0	0	0
_____ASV9021	0	0	0	0	0	0	0	0	0	0	0	0	0	0	0	0	0	0	0	0	0	0	0	0	0	0	0	0	0	0	0	0	0	0	0	0	0	0	0	0	0	0.00217672859459518	0	0	0	0	0	0	0
_____ASV9477	0.00217748696229681	0	0.00217789006010977	0	0	0	0	0.00436848140665101	0.00218617463162957	0.0043615269705924	0.00219283819046993	0.0021819054580365	0	0.00435322029471301	0.00217710771240407	0	0	0	0	0	0.00217950394490214	0.00436895854950576	0.0087260034904014	0.00217786634434245	0	0	0	0.00653879686137751	0.00218171504619782	0	0	0	0	0.00436162208725425	0.00436095635772925	0	0.00875819712512179	0.00438384989697953	0	0.00218784868838471	0.0021866287651014	0.00217672859459518	0.00669269380925823	0	0	0	0	0	0.00328040939509251
_____ASV9654	0.00435497392459363	0.00652046338759808	0.00217789006010977	0	0	0	0	0.00655272210997652	0.00218617463162957	0	0.00438567638093985	0	0	0.00217661014735651	0.00870843084961628	0	0	0	0	0	0.00217950394490214	0.00436895854950576	0.0043630017452007	0	0	0	0.00438485908159127	0.00653879686137751	0.00218171504619782	0	0	0.00223371343690318	0	0.00654243313088137	0.00545119544716156	0.00434796786851745	0	0.00219192494848976	0	0.00875139475353885	0.0021866287651014	0.00653018578378555	0	0.0154886103397537	0	0	0	0.00657786548265088	0.00437387919345668
_____ASV9769	0.00217748696229681	0	0	0	0	0	0	0	0	0	0.00438567638093985	0.0021819054580365	0	0	0.00435421542480814	0.00220891961741512	0	0	0	0	0.00653851183470642	0.00655343782425864	0.0087260034904014	0	0.00218238163307618	0	0.00438485908159127	0.004359197907585	0.00436343009239563	0	0	0	0	0	0.00218047817886462	0.00652195180277618	0.00218954928128045	0.00219192494848976	0	0.00656354606515413	0	0.00653018578378555	0	0	0	0	0.00442081763022071	0.00438524365510059	0
_____ASV9950	0	0	0	0	0	0	0	0	0	0	0	0	0	0	0	0	0	0	0	0	0	0	0	0	0	0	0	0	0	0	0	0	0	0	0	0	0	0	0	0	0	0.00217672859459518	0	0	0	0	0	0	0
____g:Paludibaculum	0.0152424087360777	0.00217348779586603	0	0	0	0.00224190113216007	0	0.0174739256266041	0.00218617463162957	0.00654229045588861	0	0.00872762183214601	0.00222851157711764	0.0152362710314955	0	0.00220891961741512	0.233311006921188	0	0	0	0.196155355041193	0.00655343782425864	0.0567190226876091	0.00435573268868489	0.0272797704134522	0.0022363359871187	0.0219242954079563	0.013077593722755	0	0.142729705619982	0	0	0.199864536258758	0.171193666924729	0.0087219127154585	0.0086959357370349	0.122614759751705	0.0153434746394283	0.00224029392656317	0.0109392434419236	0	0	0.00446179587283882	0.0199139275796834	0	0	0	0	0.00656081879018502
_____ASV14432	0.00217748696229681	0	0	0	0	0	0	0.00218424070332551	0	0	0	0.00436381091607301	0.00222851157711764	0.00652983044206952	0	0.00220891961741512	0	0	0	0	0	0.00218447927475288	0.00654450261780105	0.00435573268868489	0	0	0	0.00871839581517001	0	0	0	0	0	0	0.00436095635772925	0	0.00656864784384134	0	0	0.00437569737676942	0	0	0.00223089793641941	0	0	0	0	0	0
_____ASV1497	0	0	0	0	0	0.00224190113216007	0	0.0152896849232785	0	0	0	0.00436381091607301	0	0	0	0	0.233311006921188	0	0	0	0.196155355041193	0	0	0	0.0240061979638379	0.0022363359871187	0.0219242954079563	0	0	0.138269402319358	0	0	0.199864536258758	0.163560828272034	0	0	0.116046111907864	0.0153434746394283	0.00224029392656317	0	0	0	0.00223089793641941	0	0	0	0	0	0
_____ASV4462	0.0130649217737809	0.00217348779586603	0	0	0	0	0	0	0.00218617463162957	0.00654229045588861	0	0	0	0.00870644058942603	0	0	0	0	0	0	0	0.00436895854950576	0.050174520069808	0	0.00327357244961426	0	0	0.004359197907585	0	0.00446030330062444	0	0	0	0.00763283865269494	0.00436095635772925	0.0086959357370349	0	0	0	0.00656354606515413	0	0	0	0.0199139275796834	0	0	0	0	0.00656081879018502
_o:PAUC26f	0.00653246088689044	0.00217348779586603	0.0108894503005488	0	0	0	0	0	0.00437234926325915	0.0021807634852962	0.00438567638093985	0.00654571637410951	0	0.0108830507367825	0	0.00552229904353781	0	0	0	0	0	0.00218447927475288	0	0.0108893317217122	0.00436476326615235	0	0	0.0021795989537925	0	0	0	0	0.00444143413908351	0	0	0.00217398393425873	0	0	0	0.00218784868838471	0.00655988629530421	0.0130603715675711	0	0	0	0	0.00221040881511035	0.00219262182755029	0.00437387919345668
_____ASV11133	0	0	0	0	0	0	0	0	0	0	0	0	0	0	0	0	0	0	0	0	0	0	0	0	0	0	0	0	0	0	0	0	0	0	0	0	0	0	0	0	0	0	0	0	0	0	0	0	0
_____ASV1248	0	0	0	0	0	0	0	0	0	0	0	0	0	0	0	0	0	0	0	0	0	0	0	0	0	0	0	0	0	0	0	0	0	0	0	0	0	0	0	0	0	0.00435345718919037	0	0	0	0	0	0	0
_____ASV3266	0	0	0	0	0	0	0	0	0	0	0	0	0	0	0	0	0	0	0	0	0	0	0	0	0	0	0	0	0	0	0	0	0	0	0	0	0	0	0	0	0	0	0	0	0	0	0	0	0
_____ASV3344	0	0	0	0	0	0	0	0	0	0	0	0	0	0	0	0	0	0	0	0	0	0	0	0	0	0	0	0	0	0	0	0	0	0	0	0	0	0	0	0	0	0.00217672859459518	0	0	0	0	0	0	0
_____ASV7706	0.00653246088689044	0.00217348779586603	0.0108894503005488	0	0	0	0	0	0.00437234926325915	0.0021807634852962	0.00438567638093985	0.00654571637410951	0	0.0108830507367825	0	0.00552229904353781	0	0	0	0	0	0.00218447927475288	0	0.0108893317217122	0.00436476326615235	0	0	0.0021795989537925	0	0	0	0	0.00444143413908351	0	0	0.00217398393425873	0	0	0	0.00218784868838471	0.00655988629530421	0.00217672859459518	0	0	0	0	0.00221040881511035	0.00219262182755029	0.00437387919345668
_____ASV9635	0	0	0	0	0	0	0	0	0	0	0	0	0	0	0	0	0	0	0	0	0	0	0	0	0	0	0	0	0	0	0	0	0	0	0	0	0	0	0	0	0	0	0	0	0	0	0	0	0
_____ASV995	0	0	0	0	0	0	0	0	0	0	0	0	0	0	0	0	0	0	0	0	0	0	0	0	0	0	0	0	0	0	0	0	0	0	0	0	0	0	0	0	0	0.00435345718919037	0	0	0	0	0	0	0
_o:Solibacterales	0.497555770884822	0.452085461540133	0.454090077532886	0	0.022436868261928	0.0112095056608004	0.0157019324592591	0.472888112269972	0.441607275589174	0.388175900382724	1.01857333947328	0.346922967827804	0.0646268357364117	0.447293385281762	0.746747945354596	0.641691148859093	0.0468854655056932	0.101818181818182	0.0134597050081319	0.0200794252822275	0.574299289481714	0.460925126972858	0.272687609075044	0.537932987052585	0.272797704134522	0.0022363359871187	0.373809236705655	0.41848299912816	0.20944464443499	0.0535236396074933	0.073925559202052	0.0201034209321286	0.143236250985443	0.311855979238679	0.401207984911091	0.350011413415655	0.514544081100905	0.165490333610977	0.00224029392656317	0.573216356356794	0.546657191275351	0.29821181745954	0.0825432236475181	0.18807598269701	0.0558384704726168	0.0963974264128948	0.460870237950509	0.677520144713041	0.475659362288414
_f:Solibacteraceae	0.497555770884822	0.452085461540133	0.454090077532886	0	0.022436868261928	0.0112095056608004	0.0157019324592591	0.472888112269972	0.441607275589174	0.388175900382724	1.01857333947328	0.346922967827804	0.0646268357364117	0.447293385281762	0.746747945354596	0.641691148859093	0.0468854655056932	0.101818181818182	0.0134597050081319	0.0200794252822275	0.574299289481714	0.460925126972858	0.272687609075044	0.537932987052585	0.272797704134522	0.0022363359871187	0.373809236705655	0.41848299912816	0.20944464443499	0.0535236396074933	0.073925559202052	0.0201034209321286	0.143236250985443	0.311855979238679	0.401207984911091	0.350011413415655	0.514544081100905	0.165490333610977	0.00224029392656317	0.573216356356794	0.546657191275351	0.29821181745954	0.0825432236475181	0.18807598269701	0.0558384704726168	0.0963974264128948	0.460870237950509	0.677520144713041	0.475659362288414
____g:Candidatus_Solibacter	0.497555770884822	0.452085461540133	0.454090077532886	0	0.022436868261928	0.0112095056608004	0.0157019324592591	0.472888112269972	0.441607275589174	0.388175900382724	1.01857333947328	0.346922967827804	0.0646268357364117	0.447293385281762	0.746747945354596	0.641691148859093	0.0468854655056932	0.101818181818182	0.0134597050081319	0.0200794252822275	0.574299289481714	0.460925126972858	0.272687609075044	0.537932987052585	0.272797704134522	0.0022363359871187	0.373809236705655	0.41848299912816	0.20944464443499	0.0535236396074933	0.073925559202052	0.0201034209321286	0.143236250985443	0.311855979238679	0.401207984911091	0.350011413415655	0.514544081100905	0.165490333610977	0.00224029392656317	0.573216356356794	0.546657191275351	0.29821181745954	0.0825432236475181	0.18807598269701	0.0558384704726168	0.0963974264128948	0.460870237950509	0.677520144713041	0.475659362288414
_____ASV10029	0	0	0.00217789006010977	0	0	0	0	0.00218424070332551	0.00218617463162957	0.0021807634852962	0.00438567638093985	0.0021819054580365	0	0	0	0	0	0	0	0	0.00435900788980428	0.00436895854950576	0	0.00217786634434245	0	0	0.0065772886223869	0	0	0	0.00448033692133648	0	0	0.0087232441745085	0	0.00434796786851745	0.0043790985625609	0	0	0	0	0	0	0	0	0	0.00663122644533106	0.00438524365510059	0
_____ASV10207	0.00217748696229681	0	0.00217789006010977	0	0	0	0	0.00436848140665101	0.00437234926325915	0.0043615269705924	0.0109641909523496	0.00436381091607301	0	0.00217661014735651	0.00870843084961628	0.00220891961741512	0	0	0	0	0	0.00436895854950576	0	0.00435573268868489	0.00436476326615235	0	0.00438485908159127	0	0.00218171504619782	0	0	0	0	0	0	0	0.0109477464064022	0	0	0	0.00437325753020281	0	0.00446179587283882	0	0	0	0	0	0.00437387919345668
_____ASV10704	0	0	0.00217789006010977	0	0	0	0	0.00218424070332551	0	0	0.00438567638093985	0	0	0	0.00653132313721221	0	0	0	0	0	0.00653851183470642	0	0	0.00217786634434245	0.00436476326615235	0	0	0	0	0	0	0	0.00222071706954176	0	0.00218047817886462	0	0	0	0	0	0	0.00217672859459518	0.00223089793641941	0	0	0	0.00221040881511035	0.0109631091377515	0
_____ASV10710	0	0.00217348779586603	0.00217789006010977	0	0	0	0	0	0.00437234926325915	0.0021807634852962	0	0	0	0	0.00653132313721221	0.00773121866095293	0	0	0	0	0.00217950394490214	0	0	0.00217786634434245	0	0	0	0.0021795989537925	0	0	0	0	0	0	0.00436095635772925	0	0.00218954928128045	0	0	0	0.00437325753020281	0	0	0.00663797585989446	0	0	0.00221040881511035	0.00438524365510059	0.00218693959672834
_____ASV10860	0.00544371740574203	0	0.00435578012021953	0	0	0	0	0.00218424070332551	0.00437234926325915	0	0.0109641909523496	0	0	0.00217661014735651	0.0108855385620204	0.00220891961741512	0	0	0	0	0.00435900788980428	0.00436895854950576	0	0.00217786634434245	0.00218238163307618	0	0	0	0	0	0	0	0.00888286827816702	0	0.00218047817886462	0.00434796786851745	0	0	0	0.00437569737676942	0	0	0	0	0	0	0.00221040881511035	0	0.00218693959672834
_____ASV10873	0	0.00434697559173205	0.0108894503005488	0	0	0	0	0	0	0	0.00438567638093985	0	0	0	0	0.00441783923483024	0	0	0	0	0	0.00436895854950576	0	0	0	0	0.00438485908159127	0	0.00436343009239563	0	0	0	0	0	0.00218047817886462	0.00217398393425873	0.00218954928128045	0	0	0.00218784868838471	0.0021866287651014	0	0	0	0	0	0.00442081763022071	0.00219262182755029	0.00328040939509251
_____ASV11063	0	0	0	0	0	0	0	0.00436848140665101	0	0	0	0.0021819054580365	0	0	0.00217710771240407	0	0	0	0	0	0	0.00873791709901152	0	0.00435573268868489	0.00218238163307618	0	0	0.0021795989537925	0	0	0	0	0	0	0.00218047817886462	0	0	0	0	0	0	0	0.00223089793641941	0	0	0	0.00221040881511035	0.00219262182755029	0.00437387919345668
_____ASV11401	0.00217748696229681	0	0	0	0	0	0	0.00218424070332551	0	0.0021807634852962	0.00438567638093985	0	0.00222851157711764	0	0	0	0	0	0	0	0.00435900788980428	0	0	0.00217786634434245	0	0	0.00219242954079563	0.0021795989537925	0	0	0	0	0	0.00218081104362712	0	0	0	0	0	0.00218784868838471	0	0	0	0	0	0	0.00442081763022071	0	0.00218693959672834
_____ASV11584	0	0.00652046338759808	0	0	0	0	0	0.00218424070332551	0	0.0021807634852962	0.0109641909523496	0	0	0.0108830507367825	0	0.00220891961741512	0	0	0	0	0	0	0	0	0.00218238163307618	0	0	0	0	0	0	0	0	0	0	0.00652195180277618	0	0	0	0	0.0021866287651014	0.00217672859459518	0	0	0	0	0.00221040881511035	0.00657786548265088	0.00437387919345668
_____ASV11586	0.00653246088689044	0.00652046338759808	0.00217789006010977	0	0	0	0	0	0	0.0043615269705924	0.00438567638093985	0.0021819054580365	0	0.00870644058942603	0	0	0	0	0	0	0	0.00218447927475288	0.0043630017452007	0.00217786634434245	0.00218238163307618	0	0.00438485908159127	0.0021795989537925	0.00218171504619782	0	0	0	0	0	0.0087219127154585	0.00217398393425873	0	0	0	0.00218784868838471	0.00437325753020281	0	0	0.00442531723992964	0	0	0.00442081763022071	0	0.00218693959672834
_____ASV1169	0.0326623044344522	0.0282553413462583	0.028312570781427	0	0	0	0	0.0327636105498826	0.030606444842814	0.0414345062206278	0.0723636602855075	0.026182865496438	0.0111425578855882	0.0348257623577041	0.0805529853589506	0.0463873119657176	0	0.0335664335664336	0.00224328416802198	0	0.0370515670633364	0.0196603134727759	0.0196335078534031	0.0370237278538216	0.0196414346976856	0	0.0219242954079563	0.0152571926765475	0.00654514513859345	0	0	0.00670114031070954	0.00222071706954176	0.0218081104362713	0.0370681290406986	0.0347837429481396	0.0328432392192067	0.0109596247424488	0	0.0371934277025401	0.0437325753020281	0.0217672859459518	0.00223089793641941	0	0	0.00448360122850674	0.0464185851173174	0.0548155456887573	0.0590473691116651
_____ASV11700	0	0	0.00217789006010977	0	0	0	0	0.00218424070332551	0	0	0	0.0021819054580365	0	0.00652983044206952	0.00435421542480814	0	0	0	0	0	0	0.00218447927475288	0.0043630017452007	0	0	0	0.00876971816318253	0.004359197907585	0	0	0	0	0.00222071706954176	0	0	0.00217398393425873	0	0	0	0.00437569737676942	0	0	0	0	0	0	0.00221040881511035	0	0.00218693959672834
_____ASV11977	0	0.00217348779586603	0	0	0	0	0	0	0.00437234926325915	0.0021807634852962	0.00438567638093985	0.0021819054580365	0	0.00217661014735651	0.00653132313721221	0	0	0	0	0	0	0	0	0.00217786634434245	0	0	0	0	0	0	0.0470435376740331	0	0	0	0	0	0	0	0	0	0.00437325753020281	0	0	0	0	0	0	0.00657786548265088	0
_____ASV12167	0	0	0.00435578012021953	0	0	0	0	0	0	0.0021807634852962	0	0	0	0	0.00217710771240407	0.00220891961741512	0	0	0	0	0.00217950394490214	0.00218447927475288	0	0.00653359903302734	0	0	0	0	0	0	0	0	0	0	0.00218047817886462	0.00217398393425873	0.0043790985625609	0	0	0	0	0	0	0	0	0	0	0.00219262182755029	0.00218693959672834
_____ASV12319	0.00435497392459363	0	0.00217789006010977	0	0	0	0	0.00218424070332551	0	0	0.00438567638093985	0.0021819054580365	0	0.00217661014735651	0.0130626462744244	0.00220891961741512	0	0	0	0	0.00217950394490214	0.00436895854950576	0	0.00435573268868489	0	0	0.0065772886223869	0	0.00218171504619782	0	0	0	0	0	0.00654143453659387	0	0.00218954928128045	0	0	0.00437569737676942	0.00437325753020281	0.00217672859459518	0	0	0	0	0.00221040881511035	0.00219262182755029	0.00218693959672834
_____ASV1261	0.0152424087360777	0.0217348779586603	0.0174231204808781	0	0.0022436868261928	0	0	0.0458690547698356	0.0240479209479253	0.0174461078823696	0.030699734666579	0.021819054580365	0.0111425578855882	0.0152362710314956	0.0217710771240407	0.035342713878642	0.0312569770037955	0.0111888111888112	0	0.00669314176074249	0.102436685410401	0.0524275025940691	0.0218150087260035	0.0479130595755339	0.0218238163307618	0	0.0263091544895476	0.0152571926765475	0.0130902902771869	0.00669045495093666	0.00448033692133648	0	0.0111035853477088	0.0567010871343052	0.0250754990569432	0.0326097590138809	0.0306536899379263	0.0263030993818772	0	0.0218784868838471	0.0284261739463183	0.0152371001621663	0.00223089793641941	0.0221265861996482	0	0.0560450153563342	0.0331561322266553	0.0416598147234556	0.0174955167738267
_____ASV12988	0	0	0	0	0	0	0	0.00218424070332551	0.00437234926325915	0.0021807634852962	0.00438567638093985	0	0	0	0	0.00220891961741512	0	0	0	0	0.00435900788980428	0	0	0	0	0	0	0.004359197907585	0	0	0	0	0	0	0	0.00434796786851745	0	0	0	0	0	0	0	0	0	0	0	0.00219262182755029	0.00218693959672834
_____ASV13039	0	0	0.00435578012021953	0	0	0	0	0.00218424070332551	0	0.0021807634852962	0	0.00436381091607301	0	0	0	0	0	0	0	0	0.00653851183470642	0	0	0.00217786634434245	0	0	0	0	0	0	0	0	0	0.00218081104362712	0	0	0	0.00219192494848976	0	0	0	0	0.00446179587283882	0	0	0	0.00442081763022071	0	0.00437387919345668
_____ASV13074	0	0	0	0	0	0	0	0	0.00218617463162957	0	0.00219283819046993	0	0	0	0	0	0	0	0	0	0	0.00218447927475288	0.0087260034904014	0	0.00218238163307618	0	0	0.0021795989537925	0	0	0	0	0	0	0.00436095635772925	0	0.0043790985625609	0	0	0.00218784868838471	0.0021866287651014	0.00217672859459518	0	0.00221265861996482	0	0	0.00221040881511035	0	0
_____ASV13288	0.00217748696229681	0	0	0	0	0	0	0.00218424070332551	0.0218617463162957	0.00872305394118481	0.00219283819046993	0	0	0	0.00217710771240407	0	0	0	0	0	0	0	0	0.00217786634434245	0	0	0	0	0	0	0	0	0	0.00218081104362712	0	0	0.00218954928128045	0	0	0	0	0	0	0	0	0	0	0	0
_____ASV13468	0.00435497392459363	0.00652046338759808	0.00435578012021953	0	0	0	0	0	0	0	0	0	0	0	0.00435421542480814	0	0	0	0	0	0	0	0	0	0	0	0	0	0.00218171504619782	0	0	0	0	0	0	0	0	0	0	0	0.00874651506040562	0	0	0	0	0	0	0	0
_____ASV13598	0	0	0.0065336701803293	0	0	0	0	0.00436848140665101	0.00437234926325915	0.0021807634852962	0.0109641909523496	0	0	0.00435322029471301	0	0	0	0	0	0	0	0	0.00218150087260035	0	0.00218238163307618	0	0.0153470067855694	0.0021795989537925	0	0	0	0	0	0	0.00436095635772925	0	0	0	0	0	0	0	0	0	0	0	0.00221040881511035	0	0
_____ASV13720	0	0.00434697559173205	0	0	0	0	0	0.00218424070332551	0.00437234926325915	0	0.00657851457140978	0	0	0.00217661014735651	0.00217710771240407	0.00220891961741512	0	0	0	0	0.00435900788980428	0.00218447927475288	0	0.00871146537736979	0	0	0	0	0.00218171504619782	0	0	0	0	0.00218081104362712	0	0	0	0	0	0	0	0	0	0	0	0	0.00221040881511035	0.00438524365510059	0.00437387919345668
_____ASV13981	0.00217748696229681	0	0	0	0	0	0	0	0.00218617463162957	0	0	0	0	0	0.00217710771240407	0.00662675885224537	0	0	0	0	0.00435900788980428	0	0	0.00653359903302734	0	0	0	0.0021795989537925	0.00218171504619782	0	0	0	0	0	0	0	0.00218954928128045	0	0	0	0.0021866287651014	0.0152371001621663	0	0	0	0	0	0.00219262182755029	0.00218693959672834
_____ASV14219	0	0	0.0065336701803293	0	0	0	0	0	0.00218617463162957	0	0	0.0021819054580365	0	0.00217661014735651	0.00217710771240407	0.00220891961741512	0.00223264121455682	0	0	0	0.00217950394490214	0	0	0.00217786634434245	0.00218238163307618	0	0.00438485908159127	0	0	0	0	0	0	0	0	0	0	0	0	0.00218784868838471	0	0	0	0	0	0	0.00221040881511035	0.00219262182755029	0
_____ASV14232	0	0.00434697559173205	0	0	0	0	0	0	0	0	0.00438567638093985	0	0	0.00435322029471301	0	0	0	0	0	0	0	0.00218447927475288	0	0.00653359903302734	0.00218238163307618	0	0	0.004359197907585	0	0	0	0	0	0	0.00436095635772925	0	0	0	0	0.00218784868838471	0	0	0	0	0	0	0	0	0.00218693959672834
_____ASV14288	0.00217748696229681	0	0	0	0	0	0	0	0.00218617463162957	0	0.00657851457140978	0	0	0.00435322029471301	0.00435421542480814	0	0	0	0	0	0.00217950394490214	0	0	0	0	0	0	0.004359197907585	0	0	0	0	0	0.00218081104362712	0	0	0.00656864784384134	0	0	0	0.0021866287651014	0.00653018578378555	0	0	0	0	0.00221040881511035	0.00219262182755029	0.00437387919345668
_____ASV1479	0.0261298435475618	0.0173879023669282	0.0326683509016465	0	0.0179494946095424	0	0	0.0480532954731611	0.0196755716846662	0.021807634852962	0.0416639256189286	0.0152733382062555	0	0.0174128811788521	0.0326566156860611	0.0265070354089815	0	0.00223776223776224	0	0.00446209450716166	0.0523080946776514	0.0196603134727759	0.0218150087260035	0.0348458615094792	0.00872952653230471	0	0.0065772886223869	0.0108979947689625	0.0130902902771869	0.0156110615521855	0	0	0.0199864536258758	0.0218081104362713	0.0152633472520524	0.0152178875398111	0.0306536899379263	0.0153434746394283	0.00224029392656317	0.0437569737676942	0.0240529164161155	0.0130603715675711	0	0.0420405137793316	0.00446707763780935	0.00448360122850674	0.0243144969662139	0.0504303020336567	0.0174955167738267
_____ASV14970	0	0.00217348779586603	0	0	0	0.00224190113216007	0	0	0.00218617463162957	0	0.00438567638093985	0	0	0	0	0	0	0	0	0	0	0	0	0	0	0	0	0	0	0	0	0	0	0.00218081104362712	0	0	0.00218954928128045	0	0	0	0	0	0	0	0	0	0.00331561322266553	0	0.00218693959672834
_____ASV15319	0	0	0	0	0	0	0	0	0	0	0	0	0	0	0	0	0	0	0	0	0	0	0	0	0	0	0	0	0	0	0	0	0	0	0	0	0	0	0	0	0	0	0	0	0	0	0	0	0
_____ASV15363	0.00217748696229681	0	0	0	0	0	0	0.00436848140665101	0	0	0.0109641909523496	0	0	0	0.00870843084961628	0.00441783923483024	0	0	0	0	0	0	0	0	0	0	0	0	0	0	0	0	0	0	0	0	0	0.00219192494848976	0	0	0	0.00653018578378555	0	0	0	0	0	0.00657786548265088	0
_____ASV15405	0.00217748696229681	0.00217348779586603	0.00217789006010977	0	0	0	0	0	0.00655852389488872	0.00654229045588861	0.00219283819046993	0.0021819054580365	0	0	0.00653132313721221	0.00662675885224537	0	0	0	0	0.00217950394490214	0.00218447927475288	0	0	0.00218238163307618	0	0	0	0	0	0	0	0	0	0.00218047817886462	0.00217398393425873	0	0	0	0.00218784868838471	0	0	0.00223089793641941	0	0	0	0	0.00219262182755029	0.00218693959672834
_____ASV15720	0	0	0	0	0	0	0	0.00436848140665101	0	0	0.00219283819046993	0	0	0	0	0.00220891961741512	0	0	0	0	0	0.00655343782425864	0.00218150087260035	0	0	0	0	0	0	0	0	0	0	0	0	0	0.00218954928128045	0	0	0.00437569737676942	0	0	0	0	0	0	0	0	0
_____ASV15777	0.00653246088689044	0.00652046338759808	0	0	0	0	0	0	0	0	0.00219283819046993	0	0	0.00652983044206952	0.00217710771240407	0	0	0	0	0	0.00217950394490214	0.00436895854950576	0	0.00217786634434245	0	0	0	0	0	0	0	0	0	0	0	0	0	0	0	0	0	0	0.00223089793641941	0	0	0	0.00221040881511035	0	0
_____ASV15966	0.00653246088689044	0.00217348779586603	0.00217789006010977	0	0	0	0	0.00655272210997652	0.00437234926325915	0	0.00657851457140978	0	0	0.00217661014735651	0	0.0110445980870756	0	0	0	0	0.00217950394490214	0	0	0.00435573268868489	0	0	0.00219242954079563	0.004359197907585	0	0	0	0	0	0	0	0.00217398393425873	0.00656864784384134	0	0	0	0	0.00217672859459518	0	0.00221265861996482	0	0	0	0	0
_____ASV16002	0.00217748696229681	0.00217348779586603	0	0	0	0	0	0	0	0.0021807634852962	0.00219283819046993	0	0	0.00435322029471301	0.00870843084961628	0	0	0	0	0	0.00217950394490214	0	0	0	0	0	0	0.00871839581517001	0.00218171504619782	0	0	0	0	0	0	0	0	0	0	0	0.00437325753020281	0	0	0	0	0	0	0	0
_____ASV16483	0	0	0	0	0	0	0	0.00436848140665101	0	0	0	0	0	0.00435322029471301	0.00217710771240407	0.00220891961741512	0	0	0	0	0.00217950394490214	0	0	0	0.00218238163307618	0	0.0065772886223869	0.0021795989537925	0	0	0	0	0	0	0	0	0.00218954928128045	0	0	0.00218784868838471	0.00437325753020281	0	0	0	0	0	0.00221040881511035	0.00219262182755029	0.00218693959672834
_____ASV1657	0.0413722522836395	0.0326023169379904	0.0152452304207684	0	0	0	0.0134587992507935	0.0152896849232785	0.0327926194744436	0.010903817426481	0.0986777185711466	0.013091432748219	0.00222851157711764	0.0304725420629911	0.0326566156860611	0.0198802765567361	0	0	0	0	0.0174360315592171	0.017475834198023	0.0370855148342059	0.0370237278538216	0.0196414346976856	0	0.0438485908159126	0.0196163905841325	0.0174537203695825	0	0.0134410107640095	0	0.0111035853477088	0.0218081104362713	0.0305266945041047	0.0217398393425873	0.0240850420940849	0.00657577484546929	0	0.0721990067166955	0.0371726890067239	0.0152371001621663	0.00446179587283882	0.0354025379194371	0	0	0.0265249057813243	0.0438524365510059	0.0218693959672834
_____ASV16868	0	0	0	0	0	0	0	0.00436848140665101	0.00218617463162957	0	0.00219283819046993	0.0021819054580365	0	0	0	0.00441783923483024	0	0	0	0	0.00217950394490214	0.0054611981868822	0.00218150087260035	0.00217786634434245	0	0	0.00219242954079563	0.0021795989537925	0	0	0	0	0	0.00218081104362712	0	0	0.00875819712512179	0	0	0	0.0021866287651014	0	0	0.00221265861996482	0	0	0.00221040881511035	0.00219262182755029	0
_____ASV17132	0.00435497392459363	0	0.00217789006010977	0	0	0	0	0	0.00218617463162957	0	0	0.0021819054580365	0	0.00652983044206952	0.00217710771240407	0.00220891961741512	0	0	0	0	0	0	0	0.00435573268868489	0	0	0	0.00653879686137751	0.00436343009239563	0	0	0	0	0	0	0.00217398393425873	0	0	0	0	0.0021866287651014	0	0	0	0	0	0.00221040881511035	0.0109631091377515	0.00218693959672834
_____ASV17829	0.00217748696229681	0.00434697559173205	0	0	0	0	0	0	0	0.0021807634852962	0.00438567638093985	0	0	0	0.00653132313721221	0	0	0	0	0	0	0	0	0	0	0	0	0	0.00436343009239563	0	0	0	0.00222071706954176	0	0	0	0	0	0	0	0	0	0	0	0	0	0	0.00219262182755029	0.00218693959672834
_____ASV18285	0	0.00434697559173205	0.00435578012021953	0	0	0	0	0	0.00218617463162957	0	0.00657851457140978	0.00436381091607301	0	0	0.00435421542480814	0.00441783923483024	0	0	0	0	0	0.00218447927475288	0	0	0.00436476326615235	0	0	0	0	0	0	0	0	0	0.00218047817886462	0	0.0109477464064022	0	0	0.00218784868838471	0.00655988629530421	0.00435345718919037	0	0	0	0	0	0.00438524365510059	0
_____ASV1883	0.0261298435475618	0.0304288291421244	0.0326683509016465	0	0	0.00224190113216007	0	0.0349478512532081	0.0218617463162957	0.0130845809117772	0.0372782492379887	0.0392742982446571	0.00445702315423529	0.0217661014735651	0.0478963696728896	0.0430739325395949	0	0.00223776223776224	0	0	0.0283335512837278	0.0131068756485173	0.00218150087260035	0.0239565297877669	0.0130942897984571	0	0.0175394363263651	0.02615518744551	0.00872686018479127	0	0	0	0.00222071706954176	0.0152656773053899	0.0218047817886462	0.0217398393425873	0.0394118870630481	0.00219192494848976	0	0.0131270921303083	0.0284261739463183	0.0130603715675711	0.011154489682097	0.00885063447985928	0.0223353881890467	0	0.0198936793359932	0.0438524365510059	0.0328040939509251
_____ASV19051	0	0	0	0	0	0	0	0.00218424070332551	0.00218617463162957	0	0	0	0	0.00217661014735651	0	0.00220891961741512	0	0	0	0	0	0	0.00218150087260035	0	0	0	0.0065772886223869	0	0	0	0	0	0	0	0	0	0	0	0	0.00437569737676942	0.00437325753020281	0	0	0	0	0	0	0	0
_____ASV19101	0	0.00217348779586603	0	0	0	0	0	0	0	0	0	0	0	0.00217661014735651	0	0.00220891961741512	0	0	0	0	0	0	0	0	0	0	0	0.004359197907585	0.00436343009239563	0	0	0	0	0.00218081104362712	0	0.00434796786851745	0	0	0	0.00437569737676942	0.00437325753020281	0.00217672859459518	0	0	0	0	0	0	0
_____ASV1911	0.00870994784918725	0.0217348779586603	0.0152452304207684	0	0	0	0	0.0262108884399061	0.0109308731581479	0.0196268713676658	0.0263140582856391	0.017455243664292	0	0.013059660884139	0.0130626462744244	0.017671356939321	0	0.00223776223776224	0	0.00446209450716166	0.015256527614315	0.0152913549232702	0.0087260034904014	0.0174229307547396	0.0218238163307618	0	0.024116724948752	0.0283347863993025	0	0	0	0.00223371343690318	0.0111035853477088	0.017446488349017	0.0152633472520524	0.0217398393425873	0.0153268449689631	0.00438384989697953	0	0.00875139475353885	0.0196796588859126	0.00870691437838073	0.00892359174567764	0.00221265861996482	0	0.0134508036855202	0.0442081763022071	0.0394671928959053	0.0393649127411101
_____ASV19235	0.00435497392459363	0	0	0	0	0	0	0	0	0	0.00219283819046993	0	0	0.00217661014735651	0.00217710771240407	0.00220891961741512	0	0	0	0	0	0.00436895854950576	0	0	0.00218238163307618	0	0	0	0	0	0	0	0	0	0.00654143453659387	0	0	0	0	0.00437569737676942	0.0021866287651014	0.00217672859459518	0	0	0	0	0	0	0.00218693959672834
_____ASV19261	0	0	0	0	0	0	0	0	0	0	0.00438567638093985	0	0	0	0.00870843084961628	0	0	0	0.00224328416802198	0	0	0	0	0	0	0	0	0	0	0	0	0	0	0	0	0	0	0	0	0	0	0	0	0	0	0	0	0	0
_____ASV19483	0	0	0	0	0	0	0	0.00436848140665101	0	0	0	0.00436381091607301	0.00222851157711764	0.00217661014735651	0.00435421542480814	0.00220891961741512	0	0	0	0	0.00217950394490214	0.00655343782425864	0	0.00871146537736979	0	0	0	0.0021795989537925	0	0	0	0	0	0	0	0	0	0	0	0.00218784868838471	0.00437325753020281	0.00217672859459518	0	0	0	0	0.00221040881511035	0.00219262182755029	0.00218693959672834
_____ASV19941	0	0	0.00217789006010977	0	0	0	0	0	0	0	0.0087713527618797	0	0	0	0	0.00220891961741512	0	0	0	0	0.00217950394490214	0	0.00218150087260035	0	0	0	0	0	0	0	0	0	0	0	0	0	0	0	0	0	0	0.00435345718919037	0	0	0	0	0	0.00219262182755029	0
_____ASV20144	0.00217748696229681	0.00217348779586603	0	0	0	0	0	0	0	0	0.00438567638093985	0	0	0.00435322029471301	0	0	0	0	0	0	0	0	0	0	0	0	0	0	0.00218171504619782	0	0	0	0	0	0	0	0	0	0	0	0	0	0	0	0	0	0.00221040881511035	0	0.00437387919345668
_____ASV20207	0.00435497392459363	0.00434697559173205	0.00217789006010977	0	0	0	0	0	0	0.0043615269705924	0.00657851457140978	0	0	0.00870644058942603	0.00217710771240407	0.00441783923483024	0	0	0	0	0.00435900788980428	0	0	0	0	0	0.00438485908159127	0	0.00436343009239563	0	0	0	0	0	0.00218047817886462	0.00434796786851745	0	0	0	0.00218784868838471	0	0	0	0	0	0	0	0	0
_____ASV20647	0	0	0.00217789006010977	0	0	0	0	0	0.00218617463162957	0.0021807634852962	0.00438567638093985	0	0	0	0.00217710771240407	0	0	0	0	0	0	0.00218447927475288	0	0.00217786634434245	0.00218238163307618	0	0	0	0.00218171504619782	0	0	0	0	0	0	0	0	0	0	0	0.0021866287651014	0	0	0	0	0	0	0	0.00437387919345668
_____ASV3448	0.0195973826606713	0.00869395118346411	0.0065336701803293	0	0	0	0	0.00655272210997652	0.0087446985265183	0.00872305394118481	0.0416639256189286	0.00654571637410951	0	0.013059660884139	0.0174168616992326	0.00883567846966049	0	0.0145454545454545	0	0	0.00435900788980428	0.00655343782425864	0.0109075043630017	0.0108893317217122	0.00436476326615235	0	0.00876971816318253	0.0108979947689625	0.00436343009239563	0	0	0	0.00666215120862526	0.00436162208725425	0.00654143453659387	0.0086959357370349	0.0109477464064022	0.00876769979395906	0	0.0262541842606165	0.00655988629530421	0.00217672859459518	0	0.0177012689597186	0.0111676940945234	0	0.00221040881511035	0.00219262182755029	0.0240563355640117
_____ASV3634	0.00217748696229681	0	0	0	0	0	0	0	0	0	0	0	0	0	0	0	0	0	0	0	0	0.00436895854950576	0	0	0	0	0	0	0	0	0	0	0	0	0	0	0	0	0	0	0	0.0108836429729759	0	0	0	0	0	0	0
_____ASV3715	0.0108874348114841	0.0108674389793301	0.0130673403606586	0	0	0	0	0.00436848140665101	0.0109308731581479	0.0174461078823696	0.0197355437142293	0.00654571637410951	0.00222851157711764	0.00217661014735651	0.0195939694116366	0.0287159550263966	0	0	0	0	0.00871801577960856	0.00436895854950576	0.00654450261780105	0.0108893317217122	0.00654714489922853	0	0.0065772886223869	0.0196163905841325	0	0	0	0	0	0.0109040552181356	0.00436095635772925	0.00434796786851745	0	0.00219192494848976	0	0	0.0240529164161155	0.0108836429729759	0	0.0132759517197889	0	0	0.00884163526044142	0.00877048731020117	0.00437387919345668
_____ASV3769	0.0108874348114841	0.00652046338759808	0.00435578012021953	0	0	0	0	0.00873696281330203	0.0131170477897774	0.0043615269705924	0.0241212200951692	0.00436381091607301	0	0.0174128811788521	0.0239481848364448	0.0154624373219059	0	0.00223776223776224	0	0	0.015256527614315	0.00873791709901152	0.0152705061082024	0.0108893317217122	0.00436476326615235	0	0.00219242954079563	0.0108979947689625	0.00872686018479127	0	0	0	0	0.00218081104362712	0.017443825430917	0.00652195180277618	0.00218954928128045	0.00219192494848976	0	0.0175027895070777	0.0153064013557098	0.0174138287567615	0	0	0	0	0.00221040881511035	0.00219262182755029	0.00437387919345668
_____ASV3938	0.0239523565852649	0.00434697559173205	0.0130673403606586	0	0	0	0	0.0163818052749413	0.0109308731581479	0.010903817426481	0.0372782492379887	0	0	0.00435322029471301	0.0348337233984651	0.0287159550263966	0	0.00223776223776224	0	0	0.00435900788980428	0.00873791709901152	0.00218150087260035	0.0108893317217122	0	0	0.00438485908159127	0.0108979947689625	0.00218171504619782	0	0	0	0.00222071706954176	0.00436162208725425	0.0087219127154585	0.0086959357370349	0.019705943531524	0.00219192494848976	0	0.015314940818693	0.0196796588859126	0.00435345718919037	0.00669269380925823	0	0	0	0.00221040881511035	0.0197335964479526	0.00437387919345668
_____ASV4333	0	0	0.00217789006010977	0	0	0	0	0	0.00437234926325915	0.0021807634852962	0.0328925728570489	0.00654571637410951	0.00445702315423529	0	0.0108855385620204	0.00883567846966049	0	0	0.00448656833604397	0	0.0108975197245107	0.0109223963737644	0	0.0108893317217122	0.00654714489922853	0	0.00219242954079563	0.00871839581517001	0.00218171504619782	0	0	0	0	0.0109040552181356	0.0109023908943231	0.00434796786851745	0.00218954928128045	0.00219192494848976	0	0.00218784868838471	0.0021866287651014	0.00217672859459518	0	0	0	0	0.0110520440755518	0.0109631091377515	0.00437387919345668
_____ASV4421	0.0130649217737809	0.0130409267751962	0.0119783953306037	0	0	0	0	0.00436848140665101	0.00655852389488872	0.0130845809117772	0.0109641909523496	0.00436381091607301	0	0.00870644058942603	0.00870843084961628	0.0132535177044907	0	0	0	0	0.00871801577960856	0.0109223963737644	0.0043630017452007	0.00871146537736979	0.00436476326615235	0	0	0.0196163905841325	0.00872686018479127	0	0	0.00223371343690318	0.00666215120862526	0.00218081104362712	0.0087219127154585	0.00434796786851745	0.00656864784384134	0.00219192494848976	0	0.00875139475353885	0.010933143825507	0.00653018578378555	0	0.00663797585989446	0	0.00448360122850674	0.00663122644533106	0.0131557309653018	0.00656081879018502
_____ASV4949	0.0130649217737809	0.00869395118346411	0.0108894503005488	0	0	0	0	0.00436848140665101	0.0109308731581479	0.00654229045588861	0.0109641909523496	0.00436381091607301	0	0.0152362710314956	0.0108855385620204	0.00441783923483024	0	0	0	0	0.00653851183470642	0.00436895854950576	0.0109075043630017	0.0130671980660547	0.00436476326615235	0	0.0065772886223869	0.004359197907585	0.00218171504619782	0	0	0	0.00222071706954176	0.00218081104362712	0.00654143453659387	0.00217398393425873	0.00218954928128045	0	0	0.015314940818693	0.00437325753020281	0	0.011154489682097	0.00221265861996482	0	0	0.00442081763022071	0.00438524365510059	0.00437387919345668
_____ASV5099	0.00435497392459363	0.00434697559173205	0.00871156024043906	0	0	0	0	0.00436848140665101	0.0174893970530366	0.00654229045588861	0.0263140582856391	0.013091432748219	0.00222851157711764	0.00217661014735651	0.0174168616992326	0.0132535177044907	0	0	0	0	0.015256527614315	0.00873791709901152	0.00218150087260035	0.0152450644103971	0.00218238163307618	0	0	0.004359197907585	0.0130902902771869	0	0	0	0	0.00436162208725425	0.0109023908943231	0.00434796786851745	0.00875819712512179	0.00657577484546929	0	0.015314940818693	0.0131197725906084	0.00217672859459518	0	0.00221265861996482	0	0	0.00663122644533106	0.00657786548265088	0.00437387919345668
_____ASV5339	0	0	0	0	0	0	0	0	0	0	0	0	0	0	0	0	0	0	0	0	0	0	0	0	0	0	0	0	0	0	0	0	0	0	0	0	0	0	0	0	0	0.00217672859459518	0	0	0	0	0	0	0
_____ASV5354	0.00653246088689044	0.0152144145710622	0.0065336701803293	0	0	0	0.00224313320846558	0.00873696281330203	0.00655852389488872	0.0043615269705924	0.0153498673332895	0.0021819054580365	0	0.00217661014735651	0.00870843084961628	0.0110445980870756	0.00893056485822728	0	0	0	0.015256527614315	0.00436895854950576	0.00218150087260035	0.00871146537736979	0.00436476326615235	0	0.00219242954079563	0.0108979947689625	0	0	0.00224016846066824	0	0	0.00654243313088137	0.00436095635772925	0.00652195180277618	0.0109477464064022	0.00219192494848976	0	0.0109392434419236	0.00874651506040562	0.00435345718919037	0	0	0	0	0.0110520440755518	0.0175409746204023	0.0109346979836417
_____ASV5397	0.00435497392459363	0.0130409267751962	0.00435578012021953	0	0	0	0	0.00873696281330203	0.00437234926325915	0.00654229045588861	0.00657851457140978	0.00436381091607301	0	0.00652983044206952	0.00870843084961628	0.017671356939321	0	0	0	0	0.00435900788980428	0.00436895854950576	0	0.00653359903302734	0.00654714489922853	0	0.00219242954079563	0.00871839581517001	0	0	0	0	0.00666215120862526	0	0.00436095635772925	0.0086959357370349	0.019705943531524	0.00219192494848976	0	0.00437569737676942	0.00437325753020281	0.00217672859459518	0	0	0	0	0.00663122644533106	0.00877048731020117	0.0153085771770984
_____ASV5739	0.00217748696229681	0.00869395118346411	0.00435578012021953	0	0	0	0	0.00873696281330203	0.00655852389488872	0.0043615269705924	0.00548209547617481	0.00654571637410951	0	0	0.00653132313721221	0.00220891961741512	0	0	0	0	0.0141667756418639	0	0.0087260034904014	0.0108893317217122	0.0196414346976856	0	0.0065772886223869	0.0021795989537925	0.00218171504619782	0	0	0.00893485374761272	0.00222071706954176	0.00654243313088137	0.00436095635772925	0.00217398393425873	0.00218954928128045	0.00328788742273465	0	0.0175027895070777	0.00655988629530421	0	0.00223089793641941	0.00221265861996482	0	0	0.00884163526044142	0.00657786548265088	0.00437387919345668
_____ASV5794	0.0174198956983745	0	0.0065336701803293	0	0	0	0	0.00218424070332551	0.0087446985265183	0.0021807634852962	0.0263140582856391	0.0021819054580365	0	0.0119713558104608	0.0108855385620204	0	0	0	0	0	0	0.00436895854950576	0	0.00435573268868489	0.0152766714315332	0	0.00219242954079563	0.0021795989537925	0.00436343009239563	0	0	0	0.00666215120862526	0.00218081104362712	0.017443825430917	0	0.0043790985625609	0.00219192494848976	0	0.0240663355722318	0.010933143825507	0	0	0	0.00223353881890467	0	0.00221040881511035	0.00219262182755029	0
_____ASV6021	0.00653246088689044	0.00434697559173205	0.00871156024043906	0	0	0.00224190113216007	0	0.00218424070332551	0.00218617463162957	0.00872305394118481	0.0131570291428196	0.0021819054580365	0.00222851157711764	0	0.00653132313721221	0.00662675885224537	0	0.00671328671328671	0	0	0.00435900788980428	0.00873791709901152	0	0.00871146537736979	0.00218238163307618	0	0.00438485908159127	0.00871839581517001	0.00872686018479127	0	0	0	0	0.00436162208725425	0.00218047817886462	0.00652195180277618	0.00218954928128045	0.00219192494848976	0	0	0.0131197725906084	0.00217672859459518	0	0	0	0	0.00221040881511035	0.00438524365510059	0.00218693959672834
_____ASV6079	0.00653246088689044	0.0108674389793301	0	0	0	0	0	0	0.00437234926325915	0.0043615269705924	0.0263140582856391	0.0021819054580365	0	0	0	0.00220891961741512	0	0	0	0	0.00435900788980428	0.00218447927475288	0.0174520069808028	0.00435573268868489	0	0	0.0109621477039782	0.0021795989537925	0.00218171504619782	0	0	0	0.00444143413908351	0.00436162208725425	0.0130828690731877	0	0.0109477464064022	0.00219192494848976	0	0.0196906381954624	0.0021866287651014	0.00217672859459518	0	0	0	0	0.00663122644533106	0.00438524365510059	0.00218693959672834
_____ASV6464	0.0130649217737809	0.0108674389793301	0.0065336701803293	0	0	0	0	0.00218424070332551	0.00437234926325915	0	0.0131570291428196	0.00654571637410951	0.00222851157711764	0.00217661014735651	0.00653132313721221	0.00662675885224537	0	0.00447552447552448	0	0	0.00435900788980428	0.00655343782425864	0	0.00435573268868489	0.00327357244961426	0	0.00548107385198908	0.0108979947689625	0	0	0	0	0.00444143413908351	0.00218081104362712	0.00218047817886462	0.00217398393425873	0.0043790985625609	0.00219192494848976	0	0.00218784868838471	0	0	0	0	0	0	0.00442081763022071	0.00438524365510059	0.00437387919345668
_____ASV683	0.0653246088689044	0.0586841704883827	0.0522693614426344	0	0	0	0	0.0698957025064162	0.0502820165274802	0.0545190871324051	0.13924522509484	0.0523657309928761	0.0111425578855882	0.0652983044206952	0.111032493332608	0.0872523248878973	0.00223264121455682	0.00223776223776224	0.00448656833604397	0.00446209450716166	0.0850006538511835	0.06444213860521	0.0283595113438045	0.0740474557076432	0.0261885795969141	0.0022363359871187	0.041656161275117	0.0501307759372276	0.0152720053233847	0.0267618198037467	0	0	0.0111035853477088	0.0414354098289154	0.0414290853984279	0.0434796786851745	0.0766342248448157	0.0306869492788567	0	0.0853260988470037	0.0743453780134478	0.0326509289189277	0.00223089793641941	0.00442531723992964	0	0.0134508036855202	0.0596810380079796	0.111823713205065	0.0677951274985785
_____ASV7341	0.00435497392459363	0	0.00435578012021953	0	0	0	0	0.00873696281330203	0.0087446985265183	0.0043615269705924	0.00657851457140978	0.0021819054580365	0	0.00652983044206952	0.00653132313721221	0.0110445980870756	0	0	0	0	0.00217950394490214	0.00655343782425864	0.00218150087260035	0.00217786634434245	0.00436476326615235	0	0.0065772886223869	0.00653879686137751	0.00218171504619782	0	0	0	0.0144346609520214	0	0	0.0086959357370349	0.00656864784384134	0.00438384989697953	0	0.00437569737676942	0.00437325753020281	0.0108836429729759	0	0.00221265861996482	0	0	0.00221040881511035	0.00438524365510059	0.00437387919345668
_____ASV7405	0.00435497392459363	0.00217348779586603	0.0065336701803293	0	0	0	0	0.00436848140665101	0.00437234926325915	0.00872305394118481	0.0197355437142293	0.00436381091607301	0	0.00217661014735651	0.00217710771240407	0.00220891961741512	0	0	0	0	0.00435900788980428	0.00655343782425864	0.00218150087260035	0	0	0	0	0	0.00654514513859345	0	0	0	0	0	0.00218047817886462	0.00434796786851745	0.0109477464064022	0	0	0.00218784868838471	0.00874651506040562	0	0.00446179587283882	0	0	0	0.00221040881511035	0.0175409746204023	0.00656081879018502
_____ASV7608	0.00217748696229681	0.00869395118346411	0	0	0	0	0	0.00655272210997652	0	0	0.0109641909523496	0.00436381091607301	0	0.00652983044206952	0.0152397539868285	0.00662675885224537	0	0	0	0	0	0.00436895854950576	0.0043630017452007	0.00217786634434245	0.00218238163307618	0	0.0065772886223869	0.00653879686137751	0.00436343009239563	0	0	0	0	0	0.00654143453659387	0.00217398393425873	0.0043790985625609	0	0	0.00218784868838471	0.0021866287651014	0.00435345718919037	0	0.00221265861996482	0	0	0	0.00877048731020117	0.00218693959672834
_____ASV7734	0.00217748696229681	0.0108674389793301	0.00435578012021953	0	0	0	0	0.00218424070332551	0	0.0021807634852962	0.00438567638093985	0.013091432748219	0	0	0.00435421542480814	0.0110445980870756	0	0	0	0	0.00217950394490214	0.00436895854950576	0	0.00217786634434245	0	0	0	0.0021795989537925	0.00218171504619782	0.00223015165031222	0	0	0	0.00436162208725425	0	0.00434796786851745	0.0109477464064022	0	0	0.00656354606515413	0.010933143825507	0.00653018578378555	0	0	0	0	0.00663122644533106	0.00219262182755029	0
_____ASV7882	0	0	0.00217789006010977	0	0	0	0	0.00218424070332551	0	0	0	0.0021819054580365	0	0	0.00217710771240407	0	0	0	0	0	0	0	0	0	0	0	0	0	0	0	0	0	0	0	0	0	0	0.00219192494848976	0	0	0	0	0	0	0	0	0	0.00219262182755029	0.00218693959672834
_____ASV7933	0.00653246088689044	0.00869395118346411	0.00871156024043906	0	0	0.00448380226432014	0	0.00218424070332551	0.00437234926325915	0.0021807634852962	0.0087713527618797	0.0021819054580365	0.00222851157711764	0.00870644058942603	0.00870843084961628	0.0220891961741512	0	0	0	0	0.00217950394490214	0	0.00218150087260035	0.00217786634434245	0.00327357244961426	0	0.0065772886223869	0.004359197907585	0.00436343009239563	0	0	0	0	0.00218081104362712	0.00436095635772925	0.00217398393425873	0.00218954928128045	0.00219192494848976	0	0.00218784868838471	0.00874651506040562	0.0108836429729759	0	0	0	0	0.00442081763022071	0.0109631091377515	0.00437387919345668
_____ASV7972	0.00217748696229681	0	0.00871156024043906	0	0	0	0	0.00873696281330203	0	0.00654229045588861	0.00219283819046993	0.00436381091607301	0	0.00435322029471301	0.00217710771240407	0.00220891961741512	0.00223264121455682	0	0	0	0.00217950394490214	0.00436895854950576	0.0043630017452007	0	0	0	0.0153470067855694	0	0	0.00223015165031222	0	0	0	0.00436162208725425	0.00218047817886462	0.00434796786851745	0.0131372956876827	0.00657577484546929	0	0.00437569737676942	0	0.00217672859459518	0	0.00663797585989446	0	0	0.00442081763022071	0.00438524365510059	0.00218693959672834
_____ASV8107	0.00653246088689044	0.00217348779586603	0.00435578012021953	0	0	0	0	0.00436848140665101	0.00437234926325915	0.0043615269705924	0.00657851457140978	0	0	0.00217661014735651	0	0.00441783923483024	0	0	0	0	0.00435900788980428	0	0.00218150087260035	0.00871146537736979	0.00436476326615235	0	0	0.0021795989537925	0.00654514513859345	0	0	0	0	0.00218081104362712	0.00545119544716156	0.00217398393425873	0.00218954928128045	0	0	0.00875139475353885	0	0.00435345718919037	0	0	0.00223353881890467	0	0.00663122644533106	0.00657786548265088	0.00437387919345668
_____ASV8353	0	0.00652046338759808	0.0065336701803293	0	0	0	0	0.00218424070332551	0.00218617463162957	0.0021807634852962	0	0	0	0.00652983044206952	0.00653132313721221	0.00441783923483024	0	0	0	0	0.00435900788980428	0.00218447927475288	0	0.00217786634434245	0	0	0.00219242954079563	0.00653879686137751	0.00218171504619782	0	0	0	0	0.00218081104362712	0.00218047817886462	0.00217398393425873	0.0043790985625609	0	0	0.00218784868838471	0	0	0	0	0	0	0.00221040881511035	0.00219262182755029	0
_____ASV8465	0.00217748696229681	0	0.00435578012021953	0	0	0	0	0	0.00218617463162957	0	0.0120606100475846	0	0	0.00217661014735651	0.00435421542480814	0.00662675885224537	0	0	0	0	0	0.00218447927475288	0	0.00217786634434245	0	0	0.00219242954079563	0.0021795989537925	0.00218171504619782	0	0	0	0	0.00218081104362712	0.00218047817886462	0.00434796786851745	0.00875819712512179	0	0	0	0.00655988629530421	0	0.00892359174567764	0	0.0111676940945234	0	0.00442081763022071	0.00657786548265088	0.00218693959672834
_____ASV8535	0.0108874348114841	0.00217348779586603	0.00435578012021953	0	0	0	0	0	0.00218617463162957	0.0152653443970734	0	0.00654571637410951	0	0.00217661014735651	0.00653132313721221	0.00883567846966049	0	0	0	0	0.00217950394490214	0	0.00218150087260035	0.0108893317217122	0.00218238163307618	0	0.00219242954079563	0.00871839581517001	0	0	0	0	0	0	0	0	0	0.00219192494848976	0	0.0131270921303083	0.00655988629530421	0	0	0	0	0	0.00221040881511035	0.00877048731020117	0.00218693959672834
_____ASV8557	0	0	0.00435578012021953	0	0	0	0	0	0.00437234926325915	0	0	0	0	0	0	0.00220891961741512	0	0.0179020979020979	0	0	0.00217950394490214	0.0415051062203047	0	0.00217786634434245	0.00218238163307618	0	0.00219242954079563	0	0	0	0.00224016846066824	0	0	0	0	0.00217398393425873	0	0.00438384989697953	0	0	0.00655988629530421	0.00217672859459518	0	0	0	0	0.00221040881511035	0	0.00437387919345668
_____ASV8785	0.00217748696229681	0.00217348779586603	0.00435578012021953	0	0	0	0	0	0	0.0043615269705924	0.00219283819046993	0	0	0.00870644058942603	0.00653132313721221	0.00883567846966049	0	0	0	0	0.00217950394490214	0.00218447927475288	0	0	0	0	0	0.00653879686137751	0	0	0	0	0	0	0.00218047817886462	0	0.0043790985625609	0	0	0	0.00437325753020281	0.00217672859459518	0	0	0	0	0.00442081763022071	0.00219262182755029	0.00437387919345668
_____ASV9509	0.00653246088689044	0.00434697559173205	0.0065336701803293	0	0	0	0	0.00655272210997652	0	0.0043615269705924	0	0.0021819054580365	0	0	0	0.00662675885224537	0	0	0	0	0	0	0	0.00217786634434245	0	0	0	0.004359197907585	0.00218171504619782	0	0	0	0	0	0	0.00217398393425873	0	0	0	0.00437569737676942	0.00874651506040562	0.00653018578378555	0	0	0	0	0.00221040881511035	0.00438524365510059	0.00656081879018502
_____ASV9949	0.00435497392459363	0	0.00217789006010977	0	0.0022436868261928	0	0	0	0.00218617463162957	0	0.0109641909523496	0.0021819054580365	0.00222851157711764	0.00217661014735651	0.00653132313721221	0.00662675885224537	0	0	0	0	0.00435900788980428	0.00655343782425864	0	0	0	0	0.00438485908159127	0.004359197907585	0.00218171504619782	0	0	0	0.00222071706954176	0	0.00436095635772925	0.00217398393425873	0.0043790985625609	0	0	0.00218784868838471	0	0.00217672859459518	0	0	0.00223353881890467	0	0.00442081763022071	0.00219262182755029	0
_____ASV9977	0.00435497392459363	0.00434697559173205	0.0065336701803293	0	0	0	0	0.00218424070332551	0.0087446985265183	0	0.00219283819046993	0.00654571637410951	0.00222851157711764	0.013059660884139	0.00435421542480814	0.00441783923483024	0	0	0	0	0.0108975197245107	0.00218447927475288	0.0043630017452007	0.00217786634434245	0	0	0	0	0	0	0	0	0	0.00436162208725425	0.00436095635772925	0.00434796786851745	0.0109477464064022	0	0	0.00437569737676942	0.0021866287651014	0.00217672859459518	0	0	0	0	0.00442081763022071	0.00219262182755029	0.00218693959672834
_o:Subgroup_13	0	0.00217348779586603	0.00435578012021953	0	0	0	0	0	0.00327926194744436	0	0	0.0021819054580365	0	0	0.00217710771240407	0.00441783923483024	0	0	0	0	0	0	0	0.00217786634434245	0	0	0	0	0	0	0	0	0	0.00436162208725425	0.00218047817886462	0.00217398393425873	0.00218954928128045	0	0	0.00218784868838471	0.0021866287651014	0	0	0	0	0	0.00221040881511035	0	0
_____ASV15896	0	0.00217348779586603	0.00435578012021953	0	0	0	0	0	0.00327926194744436	0	0	0.0021819054580365	0	0	0.00217710771240407	0.00441783923483024	0	0	0	0	0	0	0	0.00217786634434245	0	0	0	0	0	0	0	0	0	0.00436162208725425	0.00218047817886462	0.00217398393425873	0.00218954928128045	0	0	0.00218784868838471	0.0021866287651014	0	0	0	0	0	0.00221040881511035	0	0
_o:Subgroup_2	0.0805670176049821	0.119541828772631	0.130673403606586	0.00447873162320431	0	0.00672570339648022	0.0112156660423279	0.0939223502429968	0.106029469634034	0.130845809117772	0.127184615047256	0.100367651069679	0.0155995810398235	0.0674749145680517	0.115386708757416	0.145788694749398	0.024559053360125	0.0111888111888112	0.0403791150243957	0.00446209450716166	0.0566671025674556	0.11359292228715	0.0458115183246073	0.0958261191510677	0.0600154949095948	0.0022363359871187	0.0635804566830733	0.124237140366173	0.0436343009239563	0.00669045495093666	0.0313623584493554	0.0446742687380636	0.0288693219040428	0.114492579790424	0.0915800835123142	0.117395132449971	0.109477464064022	0.0416465740213055	0	0.0875139475353885	0.144317498496693	0.0870691437838073	0.0223089793641941	0.0862936861786279	0.0245689270079514	0.0179344049140269	0.0817851261590831	0.199528586307077	0.155272711367712
_____ASV1174	0.0326623044344522	0.0304288291421244	0.0381130760519209	0	0	0.00672570339648022	0.00672939962539675	0.0196581663299296	0.0459096672642211	0.0457960331912202	0.0394710874284587	0.0327285818705476	0.00445702315423529	0.013059660884139	0.0283024002612529	0.0375516334960571	0.0111632060727841	0.00671328671328671	0.00448656833604397	0.00223104725358083	0.0130770236694128	0.0305827098465403	0.00654450261780105	0.0392015941981641	0.0305533428630665	0.0022363359871187	0.00219242954079563	0.03487358326068	0.0130902902771869	0	0.0291221899886871	0.00446742687380636	0.00666215120862526	0.0436162208725425	0.0196243036097816	0.0282617911453634	0.043790985625609	0.00876769979395906	0	0.00875139475353885	0.0415459465369267	0.0195905573513566	0.00892359174567764	0.0221265861996482	0.00446707763780935	0.00224180061425337	0.0132624528906621	0.0657786548265088	0.0459257315312951
_____ASV16083	0.00217748696229681	0.00434697559173205	0	0	0	0	0	0.00218424070332551	0.00218617463162957	0	0.00438567638093985	0.0021819054580365	0	0.00217661014735651	0.00653132313721221	0.00441783923483024	0	0	0	0	0.00217950394490214	0	0.00218150087260035	0	0	0	0	0	0	0	0	0	0	0	0	0.00652195180277618	0	0	0	0	0	0.00217672859459518	0	0	0	0	0	0.00438524365510059	0
_____ASV3168	0.00653246088689044	0.0173879023669282	0.0119783953306037	0.00223936581160215	0	0	0	0.0218424070332551	0.0109308731581479	0.00872305394118481	0.028506896476109	0.00436381091607301	0.00222851157711764	0	0.0217710771240407	0.0132535177044907	0	0.00223776223776224	0.00897313667208794	0	0.00435900788980428	0.00873791709901152	0.0043630017452007	0.00653359903302734	0	0	0.0263091544895476	0.01743679163034	0.00436343009239563	0	0	0	0.0199864536258758	0.0087232441745085	0.0196243036097816	0.0173918714740698	0.0109477464064022	0.00219192494848976	0	0.0109392434419236	0.0174930301208112	0.00870691437838073	0.00223089793641941	0.0265519034395778	0	0	0.0132624528906621	0.0241188401030532	0.0153085771770984
_____ASV3388	0.0130649217737809	0.00652046338759808	0.00871156024043906	0	0	0	0.00224313320846558	0.00436848140665101	0.0087446985265183	0.00654229045588861	0.00657851457140978	0.00654571637410951	0	0	0.00653132313721221	0.0132535177044907	0	0	0.0201895575121979	0	0.00217950394490214	0.0152913549232702	0.00218150087260035	0.0130671980660547	0.00218238163307618	0	0.00876971816318253	0.00871839581517001	0.0109085752309891	0	0	0	0	0.00763283865269494	0.00654143453659387	0.0130439036055524	0.00875819712512179	0.00438384989697953	0	0.0109392434419236	0.010933143825507	0.00870691437838073	0.00446179587283882	0.0177012689597186	0	0	0.00442081763022071	0.0219262182755029	0.019682456370555
_____ASV3986	0.00435497392459363	0.0130409267751962	0.0130673403606586	0	0	0	0.00224313320846558	0.013105444219953	0.00983778584233309	0.010903817426481	0.00657851457140978	0.00872762183214601	0.00222851157711764	0.00652983044206952	0.00653132313721221	0.00662675885224537	0	0	0.00672985250406595	0	0	0.00436895854950576	0.0109075043630017	0.00217786634434245	0.00654714489922853	0	0.0065772886223869	0.00653879686137751	0.00218171504619782	0	0	0.0402068418642572	0.00222071706954176	0.0109040552181356	0.00654143453659387	0.0108699196712936	0.00875819712512179	0.00657577484546929	0	0.0131270921303083	0.00874651506040562	0.0130603715675711	0	0.00663797585989446	0.00223353881890467	0	0.00884163526044142	0.00438524365510059	0.0153085771770984
_____ASV4252	0.00217748696229681	0.0108674389793301	0.0130673403606586	0	0	0	0	0.00655272210997652	0.00218617463162957	0.0130845809117772	0.0131570291428196	0.017455243664292	0	0.013059660884139	0.00435421542480814	0.00883567846966049	0	0	0	0	0.00871801577960856	0.0152913549232702	0.0043630017452007	0.0152450644103971	0.00218238163307618	0	0.00219242954079563	0.00871839581517001	0.00218171504619782	0.00223015165031222	0	0	0	0.00218081104362712	0.0109023908943231	0.00434796786851745	0.0109477464064022	0.00438384989697953	0	0.00437569737676942	0.00437325753020281	0.00435345718919037	0	0	0.00670061645671402	0	0.00221040881511035	0.0175409746204023	0.0218693959672834
_____ASV4646	0.00653246088689044	0.00652046338759808	0.00435578012021953	0	0	0	0	0.0109212035166275	0.00437234926325915	0.0130845809117772	0.0153498673332895	0.00872762183214601	0	0.00217661014735651	0.0108855385620204	0.0132535177044907	0	0	0	0	0.00435900788980428	0.00655343782425864	0.0043630017452007	0.00435573268868489	0	0	0.00219242954079563	0.0108979947689625	0.00654514513859345	0	0	0	0	0.0087232441745085	0.00654143453659387	0.00434796786851745	0.0109477464064022	0.00657577484546929	0	0.0109392434419236	0.0131197725906084	0.0108836429729759	0	0	0	0	0.00663122644533106	0.00438524365510059	0.0109346979836417
_____ASV4669	0	0.00434697559173205	0.00217789006010977	0	0	0	0	0.00436848140665101	0.00655852389488872	0.00654229045588861	0.00438567638093985	0.00654571637410951	0	0.00652983044206952	0.0130626462744244	0.0132535177044907	0.00223264121455682	0	0	0	0.00871801577960856	0.00655343782425864	0	0.00435573268868489	0	0	0.00438485908159127	0.00653879686137751	0	0.00223015165031222	0	0	0	0.00218081104362712	0.0130828690731877	0.00434796786851745	0.00656864784384134	0.00219192494848976	0	0.0109392434419236	0.00655988629530421	0.00435345718919037	0	0.00442531723992964	0.00893415527561869	0	0.00663122644533106	0.0131557309653018	0.00656081879018502
_____ASV4712	0.00653246088689044	0.0108674389793301	0.0152452304207684	0	0	0	0	0.00655272210997652	0.00437234926325915	0.010903817426481	0.00219283819046993	0.00654571637410951	0.00445702315423529	0.00435322029471301	0.00435421542480814	0.017671356939321	0	0	0	0	0.00653851183470642	0.0131068756485173	0.0043630017452007	0.00435573268868489	0.0109119081653809	0	0	0.00871839581517001	0	0.00223015165031222	0	0	0	0.017446488349017	0.00436095635772925	0.00434796786851745	0.0043790985625609	0.00438384989697953	0	0.00218784868838471	0.00874651506040562	0.00435345718919037	0.00223089793641941	0.00442531723992964	0	0	0.0110520440755518	0.0175409746204023	0.00874775838691335
_____ASV6087	0.00435497392459363	0.00217348779586603	0.00435578012021953	0	0	0	0	0.00218424070332551	0.0087446985265183	0.0043615269705924	0.00219283819046993	0.0021819054580365	0	0.00652983044206952	0.00870843084961628	0.00662675885224537	0.0111632060727841	0.00223776223776224	0	0	0	0.00655343782425864	0	0.00217786634434245	0.00218238163307618	0	0	0.00871839581517001	0.00218171504619782	0	0	0	0	0.00436162208725425	0.00218047817886462	0.0086959357370349	0	0.00219192494848976	0	0.00218784868838471	0.010933143825507	0.00217672859459518	0.00223089793641941	0	0.00223353881890467	0.0156926042997736	0.00663122644533106	0.0109631091377515	0.00437387919345668
_____ASV6184	0.00217748696229681	0.00652046338759808	0.0130673403606586	0	0	0	0	0.00218424070332551	0	0.0043615269705924	0.00438567638093985	0.0021819054580365	0	0.00652983044206952	0.00435421542480814	0.00441783923483024	0	0	0	0	0.00435900788980428	0.00218447927475288	0.0043630017452007	0	0.00327357244961426	0	0.00219242954079563	0.013077593722755	0	0	0	0	0	0.00654243313088137	0.00218047817886462	0.0130439036055524	0.0043790985625609	0	0	0.00437569737676942	0.00874651506040562	0.00870691437838073	0	0.00442531723992964	0	0	0.00663122644533106	0.0109631091377515	0.00437387919345668
_____ASV8079	0	0.00652046338759808	0.0065336701803293	0.00223936581160215	0	0	0	0	0.00218617463162957	0.00654229045588861	0	0.0021819054580365	0.00222851157711764	0.00652983044206952	0	0.00662675885224537	0	0	0	0.00223104725358083	0.00217950394490214	0.00436895854950576	0.00218150087260035	0.00435573268868489	0.00218238163307618	0	0.00876971816318253	0	0.00218171504619782	0	0.00224016846066824	0	0	0.00218081104362712	0	0.00217398393425873	0	0	0	0.00875139475353885	0.0131197725906084	0	0.00223089793641941	0	0	0	0.00221040881511035	0.00438524365510059	0.00218693959672834
_o:Terriglobales	0.317913096495335	0.434697559173205	0.408354386270581	0.0660612914422636	0.0157058077833496	0.0336285169824011	0.0381332645439149	0.554797138644679	0.4361418390101	0.431791170088648	0.429796285332105	0.534566837218943	0.685267309963675	0.385259996082102	0.409296249931965	0.574319100527932	0.181960258986381	0.123076923076923	0.0852447983848354	0.127169693454107	0.371605422605815	0.452187209873846	0.148342059336824	0.421417137630264	0.390646312320636	0.100635119420342	0.394637317343214	0.498038360941587	0.242170370127958	0.0780553077609277	0.0985674122694027	0.136256519651094	0.111035853477088	0.377280310547493	0.294364554146724	0.447840690457298	0.379886800302158	0.209328832580772	0.105293814548469	0.280044632113243	0.426392609194774	0.317802374810897	0.498605688789738	0.258881058535884	0.244572500670062	0.274620575246038	0.555917817000254	0.583237406128378	0.463631194506408
_____ASV10631	0.00435497392459363	0.00217348779586603	0.00435578012021953	0	0	0	0	0.00655272210997652	0.00218617463162957	0.0021807634852962	0	0	0	0.00652983044206952	0	0.00220891961741512	0	0	0	0	0	0.00218447927475288	0	0.00435573268868489	0	0	0	0.0021795989537925	0.00218171504619782	0	0	0	0	0	0	0.00652195180277618	0	0.00438384989697953	0	0	0	0	0	0	0	0	0.00663122644533106	0.00438524365510059	0.00218693959672834
_____ASV1090	0.0457272262082331	0.0478167315090526	0.0326683509016465	0.0268723897392259	0	0	0	0.0262108884399061	0.0437234926325915	0.0239883983382582	0.0350854110475188	0.0392742982446571	0.0200566041940588	0.0457088130944866	0.0478963696728896	0.0309248746438117	0.00446528242911364	0.0201398601398601	0.00448656833604397	0.013386283521485	0.0326925591735321	0.0393206269455519	0.0327225130890052	0.0283122624764518	0.037100487762295	0.0022363359871187	0.0482334498975039	0.05231037489102	0.0305440106467694	0.00446030330062444	0.00224016846066824	0.04914169561187	0.0111035853477088	0.034892976698034	0.0283462163252401	0.0217398393425873	0.0394118870630481	0.0153434746394283	0	0.0546962172096178	0.0437325753020281	0.0326509289189277	0.00446179587283882	0.0287645620595426	0.00670061645671402	0.0112090030712668	0.0464185851173174	0.037274571068355	0.0502996107247518
_____ASV11030	0.00435497392459363	0	0	0	0	0	0	0.00218424070332551	0.00218617463162957	0	0	0.0021819054580365	0	0.00652983044206952	0.00217710771240407	0.00441783923483024	0	0	0	0	0.00217950394490214	0	0	0.00217786634434245	0.00218238163307618	0	0	0.013077593722755	0.00218171504619782	0	0	0	0	0	0	0.00434796786851745	0.00218954928128045	0	0	0	0.0021866287651014	0	0	0	0	0	0.00442081763022071	0	0
_____ASV12165	0	0	0	0	0	0	0	0.0109212035166275	0.00437234926325915	0	0	0.00436381091607301	0	0.00435322029471301	0	0.00220891961741512	0	0	0	0	0.00653851183470642	0	0	0	0	0	0	0.0021795989537925	0	0	0	0	0	0	0.00218047817886462	0.00217398393425873	0.00218954928128045	0.00219192494848976	0	0.00437569737676942	0.0021866287651014	0	0	0	0	0	0	0	0.00437387919345668
_____ASV12704	0.00217748696229681	0.00434697559173205	0.00435578012021953	0	0	0	0	0.00218424070332551	0.00218617463162957	0	0	0.00436381091607301	0	0.00217661014735651	0	0	0	0	0	0	0.00217950394490214	0	0	0	0	0	0	0.0021795989537925	0	0	0	0	0	0.00218081104362712	0	0.00434796786851745	0.0043790985625609	0	0	0	0	0	0	0	0	0	0.00221040881511035	0	0.00218693959672834
_____ASV13564	0	0.00217348779586603	0	0	0	0	0	0.00218424070332551	0.00218617463162957	0	0	0	0	0.00652983044206952	0	0	0	0	0	0	0.00217950394490214	0.00218447927475288	0	0	0.00218238163307618	0	0	0.00653879686137751	0	0	0	0	0	0	0	0.00652195180277618	0	0	0	0	0	0	0	0	0	0	0.00221040881511035	0.00219262182755029	0.00218693959672834
_____ASV13660	0.00217748696229681	0.00434697559173205	0.00435578012021953	0	0	0	0	0	0.00218617463162957	0.0043615269705924	0.00219283819046993	0	0	0	0.00653132313721221	0.00220891961741512	0	0	0.00672985250406595	0	0	0.00218447927475288	0	0	0	0	0.00219242954079563	0.0021795989537925	0.00218171504619782	0	0	0	0	0.00436162208725425	0	0.00217398393425873	0.00218954928128045	0.00219192494848976	0	0	0	0.00217672859459518	0	0	0	0	0.00442081763022071	0.00657786548265088	0
_____ASV13681	0	0	0	0	0	0	0	0.00218424070332551	0.00437234926325915	0	0	0.0021819054580365	0	0	0.00435421542480814	0.00441783923483024	0	0	0	0	0	0	0.00218150087260035	0	0	0	0	0.0021795989537925	0	0	0	0	0	0.00218081104362712	0	0	0.00218954928128045	0	0	0	0.0021866287651014	0.00435345718919037	0.00223089793641941	0.00442531723992964	0.0111676940945234	0	0.00331561322266553	0	0
_____ASV13808	0	0.00217348779586603	0.00435578012021953	0	0	0	0	0.00218424070332551	0	0	0	0	0	0	0	0	0	0	0	0.00223104725358083	0.00217950394490214	0	0	0.00871146537736979	0	0	0	0.0021795989537925	0	0	0	0	0	0.00436162208725425	0	0.00434796786851745	0	0.00438384989697953	0	0.00218784868838471	0.0021866287651014	0	0.00223089793641941	0	0	0	0	0.00219262182755029	0.00218693959672834
_____ASV14918	0	0	0	0	0	0	0	0	0	0	0	0.00436381091607301	0	0.00217661014735651	0	0.00220891961741512	0	0	0	0.00223104725358083	0	0.00436895854950576	0	0	0	0	0.00438485908159127	0.0021795989537925	0.00218171504619782	0	0	0	0	0	0	0	0	0	0	0	0.00437325753020281	0	0.00223089793641941	0	0	0	0	0	0
_____ASV15366	0	0	0.00217789006010977	0	0	0	0	0.00436848140665101	0	0	0	0	0	0	0.00217710771240407	0.00441783923483024	0	0	0	0	0	0	0	0	0	0	0	0.0021795989537925	0	0	0	0	0	0	0	0.00652195180277618	0	0	0	0	0.00437325753020281	0	0	0	0	0	0.00221040881511035	0.00219262182755029	0.00218693959672834
_____ASV15372	0.00435497392459363	0	0	0	0	0	0	0	0.00218617463162957	0	0	0.0021819054580365	0	0	0	0	0	0	0	0	0	0	0.00218150087260035	0.00653359903302734	0	0	0	0	0	0	0	0	0	0	0.00218047817886462	0.00217398393425873	0	0	0	0	0	0.00435345718919037	0	0	0	0.00672540184276011	0	0.00438524365510059	0.00218693959672834
_____ASV15630	0.00217748696229681	0	0.00217789006010977	0	0	0	0	0	0	0	0.00438567638093985	0	0	0	0	0.00662675885224537	0	0	0	0	0.00435900788980428	0.00655343782425864	0	0.00217786634434245	0	0	0	0	0.00218171504619782	0	0	0	0	0.00218081104362712	0	0	0.00218954928128045	0	0	0	0	0	0	0	0	0	0	0.00657786548265088	0
_____ASV16249	0	0.00434697559173205	0	0	0	0	0	0	0	0.0043615269705924	0	0	0	0	0	0.00441783923483024	0	0	0	0	0	0	0	0.00217786634434245	0	0	0	0.004359197907585	0	0	0	0	0.00222071706954176	0	0	0	0	0	0	0	0	0.00217672859459518	0	0	0	0	0	0	0
_____ASV16990	0.00217748696229681	0	0.00217789006010977	0	0	0	0	0	0.00437234926325915	0	0	0	0	0	0.00217710771240407	0.00220891961741512	0	0.00223776223776224	0	0	0.00217950394490214	0	0	0	0.00218238163307618	0	0.00219242954079563	0.0021795989537925	0	0	0	0	0.00444143413908351	0	0.00436095635772925	0.00217398393425873	0	0	0	0	0	0	0	0.00221265861996482	0.0111676940945234	0	0	0	0.00437387919345668
_____ASV17847	0	0	0.00435578012021953	0	0	0	0	0	0	0	0	0	0	0	0.00217710771240407	0	0	0	0	0	0	0	0	0	0	0	0	0	0	0	0	0	0	0	0	0	0	0	0	0	0	0	0	0	0	0	0.00221040881511035	0	0.00437387919345668
_____ASV17877	0	0.00217348779586603	0.00217789006010977	0	0	0	0	0.00218424070332551	0	0	0	0	0	0	0.00217710771240407	0	0	0	0	0	0	0.00436895854950576	0	0	0	0	0	0	0	0	0	0	0	0	0	0	0	0	0	0.00218784868838471	0	0.00217672859459518	0	0	0	0	0	0.00219262182755029	0.00437387919345668
_____ASV20613	0	0.00217348779586603	0	0	0	0	0	0.00218424070332551	0.00218617463162957	0.0021807634852962	0	0	0	0	0	0.00220891961741512	0	0	0	0	0.00217950394490214	0	0	0	0	0	0	0.0021795989537925	0	0	0	0	0	0.00436162208725425	0	0.00434796786851745	0.00218954928128045	0.00219192494848976	0	0	0.0021866287651014	0	0	0	0	0	0.00221040881511035	0	0
_____ASV20666	0	0	0.00217789006010977	0	0	0	0	0.00436848140665101	0	0	0.00219283819046993	0.00436381091607301	0	0	0	0.00220891961741512	0	0	0	0	0	0	0	0	0.00218238163307618	0	0	0.0021795989537925	0.00436343009239563	0	0	0	0	0.00218081104362712	0	0	0.00218954928128045	0	0	0	0.0021866287651014	0	0	0	0	0	0	0.00657786548265088	0
_____ASV20918	0	0	0	0	0	0	0	0.00218424070332551	0.00218617463162957	0	0.00438567638093985	0.00436381091607301	0	0	0	0.00441783923483024	0	0	0	0	0.00217950394490214	0	0	0.00217786634434245	0	0	0	0.0108979947689625	0	0	0	0	0	0	0	0	0	0	0	0	0	0	0	0	0	0	0.00221040881511035	0	0
_____ASV20992	0	0	0	0	0	0	0	0.00873696281330203	0.00218617463162957	0	0.00438567638093985	0.00436381091607301	0	0.00435322029471301	0.00870843084961628	0	0	0	0	0	0	0	0	0.00217786634434245	0	0	0	0.0021795989537925	0	0	0.00224016846066824	0	0	0	0	0	0.0043790985625609	0	0	0	0	0.00217672859459518	0	0	0	0	0	0	0
_____ASV2262	0.00870994784918725	0.0195613901627942	0.0152452304207684	0	0	0.00224190113216007	0	0.0174739256266041	0.0087446985265183	0.0239883983382582	0.00219283819046993	0.017455243664292	0.00222851157711764	0.0435322029471301	0.0174168616992326	0.112654900488171	0	0.00223776223776224	0	0.00223104725358083	0.0130770236694128	0.00873791709901152	0.0043630017452007	0	0.0130942897984571	0	0.00767350339278471	0.0588491717523976	0.023998865508176	0	0.00224016846066824	0	0	0.017446488349017	0.0163535863414847	0.0130439036055524	0.0109477464064022	0.00876769979395906	0	0.00875139475353885	0.0240529164161155	0.023944014540547	0	0	0.00446707763780935	0.00224180061425337	0.00663122644533106	0.0131557309653018	0.0174955167738267
_____ASV2346	0.0174198956983745	0.0173879023669282	0.00871156024043906	0	0	0	0	0.0262108884399061	0.0109308731581479	0.0196268713676658	0.0219283819046993	0.0240009600384015	0	0.0326491522103476	0.0239481848364448	0.0331337942612268	0	0.0201398601398601	0.00224328416802198	0.00446209450716166	0.0108975197245107	0.0218447927475288	0.0043630017452007	0.0152450644103971	0.00654714489922853	0.0022363359871187	0.041656161275117	0.0196163905841325	0.023998865508176	0.00223015165031222	0	0.00670114031070954	0.00444143413908351	0.00436162208725425	0.0152633472520524	0.0260878072111047	0.0109477464064022	0.00657577484546929	0	0.0175027895070777	0.0240529164161155	0.0152371001621663	0.00223089793641941	0.00663797585989446	0.0111676940945234	0	0.0198936793359932	0.0263114619306035	0.0153085771770984
_____ASV2416	0.00435497392459363	0.0130409267751962	0.00217789006010977	0	0	0	0	0.0152896849232785	0.0131170477897774	0.0261691618235544	0.0328925728570489	0.0109095272901825	0.00222851157711764	0.00217661014735651	0.0217710771240407	0.00883567846966049	0.00669792364367046	0	0	0.0156173307750658	0.00653851183470642	0.0218447927475288	0.0043630017452007	0.0304901288207943	0.0130942897984571	0	0.0131545772447738	0.0108979947689625	0.00654514513859345	0	0	0	0	0.0305313546107797	0.0130828690731877	0.0391317108166571	0.019705943531524	0.00438384989697953	0	0.015314940818693	0.010933143825507	0.0108836429729759	0.00334634690462911	0.0265519034395778	0	0	0.0154728617057725	0.0197335964479526	0.0174955167738267
_____ASV3161	0.00870994784918725	0.00434697559173205	0.00435578012021953	0.00223936581160215	0	0	0	0.0109212035166275	0.0174893970530366	0.00763267219853671	0.0109641909523496	0.0152733382062555	0.00222851157711764	0.013059660884139	0.0130626462744244	0.00441783923483024	0	0.0111888111888112	0	0	0.0130770236694128	0.00873791709901152	0.00218150087260035	0.0283122624764518	0.00218238163307618	0	0.00438485908159127	0.00871839581517001	0.00436343009239563	0	0	0.00893485374761272	0.017765736556334	0.0087232441745085	0.0152633472520524	0	0.0175163942502436	0.00438384989697953	0	0.00875139475353885	0.00874651506040562	0.00435345718919037	0.00669269380925823	0.00663797585989446	0	0	0.0198936793359932	0.0175409746204023	0.0174955167738267
_____ASV3319	0.0108874348114841	0.0173879023669282	0.0130673403606586	0	0	0	0	0.0152896849232785	0.0131170477897774	0.00872305394118481	0.0252176391904041	0.013091432748219	0	0.00435322029471301	0.0152397539868285	0.0198802765567361	0	0	0	0	0.00653851183470642	0.00873791709901152	0.00654450261780105	0.0239565297877669	0.00218238163307618	0	0	0.00871839581517001	0.00436343009239563	0	0	0	0.00444143413908351	0.0152656773053899	0.0130828690731877	0.0173918714740698	0.019705943531524	0.00438384989697953	0	0.015314940818693	0.0131197725906084	0.0152371001621663	0	0.00221265861996482	0	0	0.0198936793359932	0.0175409746204023	0.01312163758037
_____ASV3439	0.0130649217737809	0.0173879023669282	0.0130673403606586	0	0	0	0	0.0109212035166275	0.0218617463162957	0.010903817426481	0.0175427055237594	0.0152733382062555	0.00222851157711764	0.0108830507367825	0.0152397539868285	0.0287159550263966	0.00223264121455682	0	0	0	0.015256527614315	0.0109223963737644	0.0043630017452007	0.0152450644103971	0.0109119081653809	0	0.0065772886223869	0.02615518744551	0.00872686018479127	0	0	0	0.00666215120862526	0.00218081104362712	0.00654143453659387	0.0195658554083285	0.0131372956876827	0.00219192494848976	0	0.00437569737676942	0.0153064013557098	0.00653018578378555	0.0156162855549359	0	0.00223353881890467	0	0.00884163526044142	0.0285040837581538	0.01312163758037
_____ASV3596	0.00217748696229681	0.0108674389793301	0.0130673403606586	0	0	0	0	0.0218424070332551	0.0087446985265183	0.00654229045588861	0.00657851457140978	0.00872762183214601	0	0.0239427116209216	0.00870843084961628	0.0110445980870756	0.018977450323733	0	0.0179462733441759	0	0.0130770236694128	0.0109223963737644	0	0.00762253220519857	0.00872952653230471	0.0022363359871187	0.0153470067855694	0.0196163905841325	0.0109085752309891	0.00223015165031222	0	0	0.00222071706954176	0.0130848662617627	0.00218047817886462	0.00652195180277618	0.0043790985625609	0.00438384989697953	0	0.00437569737676942	0.0153064013557098	0.00653018578378555	0.00446179587283882	0	0	0	0.00663122644533106	0.0219262182755029	0.00874775838691335
_____ASV3881	0.00653246088689044	0.00869395118346411	0.0174231204808781	0	0	0	0	0.00873696281330203	0.0174893970530366	0.0130845809117772	0.0131570291428196	0.00436381091607301	0.00222851157711764	0.00870644058942603	0.0152397539868285	0.00883567846966049	0	0	0	0	0.00653851183470642	0.00873791709901152	0.00654450261780105	0.0130671980660547	0.00654714489922853	0	0.00876971816318253	0.01743679163034	0.00872686018479127	0.00446030330062444	0	0.024570847805935	0.00666215120862526	0.00436162208725425	0.00218047817886462	0.0086959357370349	0.00875819712512179	0.00219192494848976	0	0.00437569737676942	0.00655988629530421	0.0108836429729759	0.00669269380925823	0	0	0	0.00663122644533106	0.0153483527928521	0.0240563355640117
_____ASV4386	0	0.00434697559173205	0.00871156024043906	0	0	0	0	0.00655272210997652	0.00437234926325915	0.00654229045588861	0.0131570291428196	0.00436381091607301	0	0.00652983044206952	0.00435421542480814	0.00883567846966049	0	0.00223776223776224	0	0	0.00871801577960856	0.00218447927475288	0	0.00871146537736979	0.00872952653230471	0	0.0065772886223869	0.00653879686137751	0.00218171504619782	0	0	0	0	0.00218081104362712	0.00654143453659387	0.0195658554083285	0.00875819712512179	0	0	0.00875139475353885	0.00874651506040562	0.00870691437838073	0	0	0	0	0.00663122644533106	0.0219262182755029	0.0109346979836417
_____ASV5437	0.00435497392459363	0.00869395118346411	0.00217789006010977	0	0	0	0	0.013105444219953	0.00655852389488872	0.00981343568383291	0.0120606100475846	0.00654571637410951	0.00222851157711764	0.00870644058942603	0.00435421542480814	0.0242981157915663	0	0	0	0	0	0.00436895854950576	0	0.00653359903302734	0.00436476326615235	0.00447267197423741	0	0.00653879686137751	0.00545428761549454	0	0	0	0.00222071706954176	0.00654243313088137	0.00654143453659387	0.00217398393425873	0.0043790985625609	0.00438384989697953	0	0	0.0021866287651014	0.00435345718919037	0	0.00442531723992964	0	0	0.00663122644533106	0.0109631091377515	0.00437387919345668
_____ASV5597	0.00653246088689044	0.0108674389793301	0.0108894503005488	0	0	0	0	0.0109212035166275	0.00437234926325915	0.00654229045588861	0	0.00872762183214601	0.00222851157711764	0.00435322029471301	0.00653132313721221	0.00441783923483024	0.00223264121455682	0	0	0	0.00435900788980428	0	0.0043630017452007	0.00435573268868489	0.00436476326615235	0	0.0131545772447738	0.013077593722755	0.00654514513859345	0	0.00672050538200473	0	0	0.0087232441745085	0.00545119544716156	0.00217398393425873	0.0043790985625609	0.00219192494848976	0	0.00218784868838471	0.00874651506040562	0.00870691437838073	0	0	0	0	0.00442081763022071	0.00657786548265088	0.00437387919345668
_____ASV6491	0.00217748696229681	0.00217348779586603	0.00217789006010977	0	0	0	0	0.00436848140665101	0.00437234926325915	0.00872305394118481	0	0.0021819054580365	0	0.00217661014735651	0	0	0	0	0	0	0	0.00436895854950576	0	0.00217786634434245	0	0	0.00219242954079563	0.0021795989537925	0	0	0	0	0	0.00654243313088137	0	0.00652195180277618	0.00218954928128045	0	0	0	0	0	0	0	0	0	0.00663122644533106	0	0.00218693959672834
_____ASV6645	0.00653246088689044	0.00652046338759808	0.00435578012021953	0	0	0	0	0.00436848140665101	0.00655852389488872	0	0	0.0021819054580365	0	0.00652983044206952	0.00435421542480814	0.0397605531134722	0	0	0	0	0.00435900788980428	0	0	0	0	0	0	0.00871839581517001	0	0	0	0.00446742687380636	0	0	0	0	0.0043790985625609	0	0	0	0.00437325753020281	0.00435345718919037	0	0	0.00670061645671402	0	0	0.00877048731020117	0.00437387919345668
_____ASV6840	0.00653246088689044	0.00217348779586603	0.0065336701803293	0	0	0	0	0.0283951291432316	0.0196755716846662	0.032711452279443	0.00657851457140978	0.00436381091607301	0	0.0152362710314956	0.00217710771240407	0.0132535177044907	0	0	0	0	0	0.0196603134727759	0.00218150087260035	0.0261343961321094	0	0	0	0	0	0	0	0.00670114031070954	0	0	0	0	0	0	0	0	0	0	0	0	0	0	0	0	0
_____ASV7177	0.00653246088689044	0.00217348779586603	0.00435578012021953	0	0	0.00224190113216007	0	0.00218424070332551	0.00218617463162957	0.0043615269705924	0.0109641909523496	0.00436381091607301	0.00222851157711764	0	0.00217710771240407	0.00220891961741512	0	0.00223776223776224	0	0	0.00435900788980428	0.00218447927475288	0	0.00653359903302734	0.00218238163307618	0	0.0175394363263651	0.004359197907585	0	0	0	0	0	0.00218081104362712	0	0.00434796786851745	0.00218954928128045	0	0	0	0.0021866287651014	0.00653018578378555	0	0	0	0	0.00442081763022071	0.00438524365510059	0.00874775838691335
_____ASV7579	0.00217748696229681	0.00217348779586603	0.00435578012021953	0	0	0	0	0.00218424070332551	0.00327926194744436	0.00872305394118481	0.00438567638093985	0.00436381091607301	0	0.00435322029471301	0.00870843084961628	0.00441783923483024	0	0	0	0	0.0141667756418639	0.00436895854950576	0	0.00653359903302734	0	0	0.0109621477039782	0.004359197907585	0.00654514513859345	0	0	0	0	0.0087232441745085	0.00218047817886462	0	0.0043790985625609	0.00219192494848976	0	0	0.0021866287651014	0	0	0.00885063447985928	0	0	0	0.00219262182755029	0.00437387919345668
_____ASV8167	0.00217748696229681	0.00652046338759808	0.0065336701803293	0	0	0	0	0.00655272210997652	0	0.00872305394118481	0	0.0021819054580365	0.00222851157711764	0.00870644058942603	0	0.00662675885224537	0	0	0	0	0	0.00218447927475288	0	0	0.00218238163307618	0	0.0065772886223869	0.00653879686137751	0.00218171504619782	0	0	0	0	0.00436162208725425	0	0	0.00656864784384134	0.00219192494848976	0	0	0	0.00870691437838073	0	0	0	0	0.00221040881511035	0.00219262182755029	0.00437387919345668
_____ASV8244	0.00217748696229681	0.00652046338759808	0.00871156024043906	0	0	0	0	0.0109212035166275	0	0.0021807634852962	0.00219283819046993	0	0.00222851157711764	0.00870644058942603	0	0.00220891961741512	0	0.00447552447552448	0	0	0	0.00218447927475288	0	0.00217786634434245	0.00218238163307618	0.0022363359871187	0.00548107385198908	0.0021795989537925	0.00654514513859345	0	0	0	0	0.00654243313088137	0.00436095635772925	0.00652195180277618	0.00218954928128045	0.00438384989697953	0	0	0.00437325753020281	0	0.00223089793641941	0	0	0	0.00221040881511035	0.00219262182755029	0.00218693959672834
_____ASV8838	0.00217748696229681	0.00217348779586603	0.0065336701803293	0	0	0	0	0.00436848140665101	0	0.00654229045588861	0	0	0	0.00652983044206952	0.00435421542480814	0.00220891961741512	0	0	0	0	0.00871801577960856	0.00655343782425864	0	0.00435573268868489	0.00218238163307618	0	0.00219242954079563	0	0	0	0	0.0111685671845159	0	0.00218081104362712	0.00436095635772925	0.00652195180277618	0.00875819712512179	0.00219192494848976	0	0	0	0	0	0.00221265861996482	0	0	0	0.00438524365510059	0.00218693959672834
_____ASV9288	0.00217748696229681	0.00869395118346411	0.0108894503005488	0	0	0	0	0.00655272210997652	0.00218617463162957	0.010903817426481	0	0.0021819054580365	0	0.00435322029471301	0	0.00441783923483024	0	0.00223776223776224	0.00672985250406595	0	0.00435900788980428	0	0	0	0.00436476326615235	0.0022363359871187	0.00438485908159127	0.004359197907585	0	0	0	0	0	0.00436162208725425	0	0.00217398393425873	0	0	0	0	0.0174930301208112	0.00653018578378555	0	0	0.00893415527561869	0	0	0.00657786548265088	0.00218693959672834
_____ASV9349	0.00435497392459363	0.00217348779586603	0	0	0	0	0.00897253283386234	0	0.00218617463162957	0	0.00438567638093985	0.00436381091607301	0	0	0	0.00220891961741512	0	0	0	0	0	0.00218447927475288	0.00218150087260035	0	0.00218238163307618	0	0	0.004359197907585	0.00218171504619782	0	0	0	0	0.00218081104362712	0	0.00217398393425873	0	0	0	0	0	0.00217672859459518	0	0	0	0	0.00221040881511035	0.00438524365510059	0.00437387919345668
_____ASV9589	0	0.00652046338759808	0.0108894503005488	0	0	0.00224190113216007	0	0.00218424070332551	0.00218617463162957	0	0	0.00872762183214601	0.00222851157711764	0.00870644058942603	0.00435421542480814	0.00441783923483024	0	0	0	0	0	0	0	0	0.00218238163307618	0	0	0	0.00436343009239563	0	0	0	0	0.00218081104362712	0	0.00217398393425873	0.0043790985625609	0	0	0	0.0021866287651014	0	0	0	0	0.00224180061425337	0	0.00219262182755029	0.00218693959672834
_____ASV9735	0.00653246088689044	0.00217348779586603	0.00544472515027441	0	0	0	0	0.0109212035166275	0	0	0	0.0021819054580365	0	0	0	0.00220891961741512	0	0	0	0	0.00217950394490214	0	0	0	0.00654714489922853	0	0	0.004359197907585	0	0	0	0	0	0	0	0	0.00218954928128045	0	0	0	0	0.00217672859459518	0	0	0	0	0	0.00219262182755029	0.00218693959672834
_f:Acidobacteriaceae_(Subgroup_1)	0.0892769654541694	0.110847877589167	0.0936492725847199	0.0369495358914355	0	0.0224190113216007	0.0291607317100526	0.168186534156064	0.133356652529404	0.10903817426481	0.111834747713966	0.259646749506344	0.629554520535734	0.0522386435365562	0.0849072007837588	0.108237061253341	0.133958472873409	0.0537062937062937	0.0471089675284617	0.0825487483824907	0.130770236694128	0.187865217628748	0.050174520069808	0.11542691625015	0.205143873509161	0.0849807675105108	0.124968483825351	0.0980819529206626	0.0392708708315607	0.0579839429081178	0.0784058961233885	0.024570847805935	0.0421936243212933	0.106859741137729	0.0763167362602619	0.123917084252747	0.0853924219699375	0.0997325851562842	0.105293814548469	0.0700111580283108	0.118077953315476	0.0761855008108314	0.420524261015059	0.143822810297713	0.179799874921826	0.249960768489251	0.269669875443463	0.201721208134627	0.142151073787342
_____ASV11046	0.00217748696229681	0.00434697559173205	0.00435578012021953	0	0	0	0	0	0.00218617463162957	0	0.00219283819046993	0.00436381091607301	0	0.00217661014735651	0.00653132313721221	0.00662675885224537	0	0	0	0	0	0	0	0.00217786634434245	0	0	0	0	0.00436343009239563	0	0	0	0	0.00218081104362712	0.00436095635772925	0.00217398393425873	0	0.00219192494848976	0	0	0	0	0	0	0	0	0	0.00438524365510059	0
_____ASV12299	0	0.00434697559173205	0.00435578012021953	0	0	0	0	0.00218424070332551	0	0.0021807634852962	0.00219283819046993	0	0	0	0	0.00441783923483024	0	0	0	0	0	0.00218447927475288	0.0043630017452007	0.00435573268868489	0	0	0.00876971816318253	0	0	0	0	0	0	0.00218081104362712	0	0	0	0	0	0	0	0	0	0.00221265861996482	0	0	0.00221040881511035	0.00438524365510059	0
_____ASV16729	0	0	0	0	0	0	0	0	0	0.0021807634852962	0	0.00436381091607301	0	0	0	0.00220891961741512	0	0	0	0	0	0	0	0	0	0	0	0.00653879686137751	0	0	0	0	0	0	0	0.00217398393425873	0	0	0	0	0	0.00870691437838073	0	0	0	0	0	0	0
_____ASV1876	0.0326623044344522	0.0195613901627942	0.0108894503005488	0	0	0	0	0.0109212035166275	0.0174893970530366	0.010903817426481	0.030699734666579	0.0240009600384015	0.00891404630847057	0.013059660884139	0.0348337233984651	0.0242981157915663	0.00223264121455682	0.00671328671328671	0.00672985250406595	0.0111552362679042	0.015256527614315	0.0240292720222817	0.0174520069808028	0.0217786634434245	0.00872952653230471	0	0.0065772886223869	0.0152571926765475	0.0130902902771869	0.00446030330062444	0	0	0.00222071706954176	0.0130848662617627	0.0218047817886462	0.0217398393425873	0.0131372956876827	0.0109596247424488	0	0.0284420329490012	0.0262395451812169	0.0195905573513566	0.0156162855549359	0.00663797585989446	0.0357366211024748	0.00224180061425337	0.0353665410417657	0.0175409746204023	0.00874775838691335
_____ASV2915	0.00435497392459363	0.00434697559173205	0.00435578012021953	0	0	0.00224190113216007	0.00897253283386234	0.00655272210997652	0.015303222421407	0.00872305394118481	0.0087713527618797	0.0196371491223285	0.00668553473135293	0.00435322029471301	0.00870843084961628	0.00441783923483024	0	0	0	0.0156173307750658	0.00435900788980428	0.00655343782425864	0.0043630017452007	0.0130671980660547	0.00218238163307618	0	0.00876971816318253	0.00653879686137751	0.00218171504619782	0	0	0	0.00222071706954176	0.00436162208725425	0.00654143453659387	0.0086959357370349	0.00656864784384134	0.00328788742273465	0	0.00437569737676942	0.0021866287651014	0.00653018578378555	0.0178471834913553	0.00221265861996482	0	0.0403524110565606	0.00663122644533106	0.00877048731020117	0.00437387919345668
_____ASV3374	0.00217748696229681	0.00434697559173205	0	0	0	0	0.00672939962539675	0.0109212035166275	0.00437234926325915	0.0043615269705924	0	0	0.00668553473135293	0	0.00217710771240407	0.00883567846966049	0	0	0	0.00892418901432332	0.00435900788980428	0.00436895854950576	0	0	0.00218238163307618	0	0.0219242954079563	0.004359197907585	0	0	0	0	0	0.00218081104362712	0	0.00434796786851745	0.00656864784384134	0.00438384989697953	0	0	0.00437325753020281	0	0.0557724484104852	0.00221265861996482	0.00223353881890467	0	0.0110520440755518	0.00657786548265088	0.00218693959672834
_____ASV5052	0	0	0	0	0	0	0	0.00655272210997652	0.00437234926325915	0	0	0.0021819054580365	0.00668553473135293	0	0	0	0	0	0	0	0.00217950394490214	0	0	0.00217786634434245	0.00436476326615235	0.0022363359871187	0	0	0	0	0	0	0	0	0	0.00217398393425873	0	0.00438384989697953	0	0	0	0	0.00892359174567764	0	0	0	0.0154728617057725	0	0
_____ASV5613	0.00435497392459363	0.00434697559173205	0.00217789006010977	0	0	0	0	0.0109212035166275	0.00437234926325915	0.0119941991691291	0.00219283819046993	0.00872762183214601	0	0.00870644058942603	0	0.00220891961741512	0	0	0	0	0.00435900788980428	0.00655343782425864	0.00218150087260035	0.00435573268868489	0.00436476326615235	0	0.0065772886223869	0.00653879686137751	0	0	0.00224016846066824	0	0	0.0109040552181356	0.00654143453659387	0.0086959357370349	0.0109477464064022	0	0	0.00218784868838471	0.0021866287651014	0.00217672859459518	0	0.00885063447985928	0	0	0.0110520440755518	0.0241188401030532	0.00874775838691335
_____ASV5763	0	0.00652046338759808	0.00435578012021953	0	0	0	0	0.00436848140665101	0.00218617463162957	0.010903817426481	0.00438567638093985	0.00436381091607301	0.00445702315423529	0.00217661014735651	0.00217710771240407	0.00441783923483024	0	0	0	0	0.00435900788980428	0.00436895854950576	0	0.00435573268868489	0.00218238163307618	0	0.0065772886223869	0.0021795989537925	0	0	0.0112008423033412	0	0	0.00218081104362712	0.00436095635772925	0.0086959357370349	0.00218954928128045	0.00438384989697953	0	0	0.00655988629530421	0.00870691437838073	0.00223089793641941	0	0.00893415527561869	0	0.0110520440755518	0.00657786548265088	0.00437387919345668
_____ASV8579	0	0	0.00435578012021953	0	0	0	0	0	0	0.0021807634852962	0	0.0021819054580365	0	0	0	0.00220891961741512	0	0	0.0157029891761539	0.00446209450716166	0	0	0	0	0.00436476326615235	0	0	0	0	0	0	0	0	0	0	0.00217398393425873	0	0.00219192494848976	0	0	0	0	0	0	0	0.0302643082924205	0.00221040881511035	0	0
_____ASV916	0.0108874348114841	0.0108674389793301	0.0217789006010977	0.0235133410218226	0	0.0156933079251205	0	0.0262108884399061	0.0196755716846662	0.010903817426481	0.0109641909523496	0.0589114473669856	0.143738996724088	0.00870644058942603	0.00870843084961628	0.0154624373219059	0.00446528242911364	0.0246153846153846	0.0246761258482418	0.0178483780286466	0.0217950394490214	0.0360439080334225	0.0152705061082024	0.0239565297877669	0.037100487762295	0.0245996958583058	0.0285015840303432	0.00871839581517001	0.00654514513859345	0.00892060660124889	0	0.024570847805935	0.00888286827816702	0.00654243313088137	0.0109023908943231	0.0217398393425873	0.0131372956876827	0.0197273245364079	0.0716894056500213	0.0109392434419236	0.010933143825507	0.00653018578378555	0.0223089793641941	0.0641670999789797	0.0312695434646654	0	0.0353665410417657	0.0219262182755029	0.019682456370555
____g:Edaphobacter	0.00653246088689044	0.00652046338759808	0.00871156024043906	0.00895746324640862	0	0	0	0.00873696281330203	0.0109308731581479	0.0043615269705924	0	0.0392742982446571	0.294163528179529	0.00435322029471301	0	0	0.00669792364367046	0.00447552447552448	0	0.0200794252822275	0.00871801577960856	0.0458740647698105	0.00218150087260035	0.00435573268868489	0.0392828693953712	0.0201270238840683	0.00438485908159127	0.004359197907585	0	0.00223015165031222	0.0358426953706919	0	0.00222071706954176	0.0109040552181356	0.00218047817886462	0	0.0043790985625609	0.0109596247424488	0.00896117570625266	0.00218784868838471	0	0.00870691437838073	0.0624651422197435	0.0221265861996482	0.0424372375591888	0.0807048221131213	0.0110520440755518	0.00877048731020117	0.00765428858854918
_____ASV18357	0	0	0	0	0	0	0	0	0	0.0021807634852962	0	0	0	0	0	0	0	0	0	0	0	0	0	0	0	0	0	0	0	0	0	0	0	0	0	0	0	0	0	0	0	0	0.00446179587283882	0	0	0	0	0	0
_____ASV18702	0.00435497392459363	0	0.00217789006010977	0	0	0	0	0	0.0087446985265183	0	0	0.00436381091607301	0.00445702315423529	0	0	0	0	0	0	0.00669314176074249	0.00435900788980428	0.00655343782425864	0	0	0.00872952653230471	0.00447267197423741	0	0	0	0	0	0	0	0	0.00218047817886462	0	0	0	0	0	0	0	0	0	0.00893415527561869	0.0134508036855202	0.00442081763022071	0	0
_____ASV20218	0	0	0.00217789006010977	0	0	0	0	0	0	0	0	0	0.00445702315423529	0	0	0	0	0	0	0.00223104725358083	0	0.00218447927475288	0	0	0	0.0022363359871187	0	0	0	0	0	0	0	0	0	0	0	0	0	0	0	0	0	0	0	0	0	0	0
_____ASV2510	0	0.00652046338759808	0.00435578012021953	0.00447873162320431	0	0	0	0.00655272210997652	0.00218617463162957	0.0021807634852962	0	0.00654571637410951	0.00222851157711764	0.00435322029471301	0	0	0.00446528242911364	0.00223776223776224	0	0.0111552362679042	0.00435900788980428	0.0283982305717875	0.00218150087260035	0.00217786634434245	0.00872952653230471	0.0022363359871187	0.00438485908159127	0.004359197907585	0	0	0.0224016846066824	0	0	0.0109040552181356	0	0	0.0043790985625609	0.00438384989697953	0	0.00218784868838471	0	0.00653018578378555	0.0223089793641941	0.0132759517197889	0.0268024658268561	0.0672540184276011	0.00442081763022071	0.00657786548265088	0.00437387919345668
_____ASV8204	0	0	0	0	0	0	0	0	0	0	0	0	0.00891404630847057	0	0	0	0	0	0	0	0	0.00218447927475288	0	0	0.00436476326615235	0.00670900796135611	0	0	0	0	0	0	0.00222071706954176	0	0	0	0	0	0	0	0	0	0	0	0	0	0	0	0
_____ASV949	0.00217748696229681	0	0	0.00447873162320431	0	0	0	0.00218424070332551	0	0	0	0.0283647709544745	0.27410692398547	0	0	0	0.00223264121455682	0.00223776223776224	0	0	0	0.00655343782425864	0	0.00217786634434245	0.0174590530646094	0.00447267197423741	0	0	0	0.00223015165031222	0.0134410107640095	0	0	0	0	0	0	0.00657577484546929	0.00896117570625266	0	0	0.00217672859459518	0.0356943669827105	0.00885063447985928	0.00670061645671402	0	0.00221040881511035	0.00219262182755029	0.00328040939509251
____g:Granulicella	0.00217748696229681	0.00217348779586603	0.0065336701803293	0	0	0	0.00224313320846558	0.00436848140665101	0.00218617463162957	0.0021807634852962	0.00438567638093985	0	0.00222851157711764	0.00217661014735651	0.00217710771240407	0.00441783923483024	0	0	0	0	0	0.00655343782425864	0.00218150087260035	0.00435573268868489	0.00218238163307618	0	0	0	0	0	0.00224016846066824	0	0	0	0.00218047817886462	0.0086959357370349	0.00218954928128045	0	0	0	0.00874651506040562	0	0	0	0.0268024658268561	0	0.00663122644533106	0.00657786548265088	0.00437387919345668
_____ASV14746	0	0	0	0	0	0	0	0	0	0	0	0	0	0	0	0	0	0	0	0	0	0	0	0	0	0	0	0	0	0	0	0	0	0	0	0	0	0	0	0	0	0	0	0	0	0	0	0	0
_____ASV7345	0.00217748696229681	0.00217348779586603	0.0065336701803293	0	0	0	0.00224313320846558	0.00436848140665101	0.00218617463162957	0.0021807634852962	0.00438567638093985	0	0.00222851157711764	0.00217661014735651	0.00217710771240407	0.00441783923483024	0	0	0	0	0	0.00655343782425864	0.00218150087260035	0.00435573268868489	0.00218238163307618	0	0	0	0	0	0.00224016846066824	0	0	0	0.00218047817886462	0.0086959357370349	0.00218954928128045	0	0	0	0.00874651506040562	0	0	0	0.0268024658268561	0	0.00663122644533106	0.00657786548265088	0.00437387919345668
____g:Occallatibacter	0.0239523565852649	0.0434697559173205	0.0217789006010977	0	0	0.00448380226432014	0.0112156660423279	0.0611587396931142	0.0502820165274802	0.0359825975073873	0.0460496019998684	0.0545476364509126	0.0334276736567646	0.00652983044206952	0.0195939694116366	0.0287159550263966	0.00223264121455682	0.00223776223776224	0	0.00223104725358083	0.0283335512837278	0.0338594287586697	0.00218150087260035	0.0283122624764518	0.0632890673592091	0	0.0328864431119345	0.04359197907585	0.0130902902771869	0.00446030330062444	0.00672050538200473	0	0.00666215120862526	0.0283505435671526	0.017443825430917	0.0304357750796222	0.0262745913753654	0.0109596247424488	0	0.0218784868838471	0.0481058328322309	0.0152371001621663	0.0635805911879532	0.0265519034395778	0.0234521575984991	0	0.0795747173439728	0.0855122512744614	0.0743559462887635
_____ASV18906	0	0	0	0	0	0	0	0	0	0.0021807634852962	0	0	0	0	0	0.00220891961741512	0	0	0	0	0	0	0	0	0	0	0	0.0021795989537925	0	0	0	0	0	0.00218081104362712	0	0.00434796786851745	0	0	0	0	0.0021866287651014	0	0	0	0	0	0	0	0.00218693959672834
_____ASV3222	0.00435497392459363	0.00869395118346411	0.00871156024043906	0	0	0.00224190113216007	0	0.0174739256266041	0.0087446985265183	0.00872305394118481	0.0153498673332895	0.0109095272901825	0.00891404630847057	0	0.00653132313721221	0.00662675885224537	0	0	0	0.00223104725358083	0.00871801577960856	0.00655343782425864	0.00218150087260035	0.00653359903302734	0.00218238163307618	0	0.00438485908159127	0.00871839581517001	0.00654514513859345	0	0	0	0	0.0087232441745085	0.00654143453659387	0.0108699196712936	0.0043790985625609	0	0	0.00437569737676942	0.0153064013557098	0.00870691437838073	0.0122699386503067	0.00442531723992964	0	0	0.0132624528906621	0.0219262182755029	0.0240563355640117
_____ASV7548	0	0	0	0	0	0	0	0.00218424070332551	0.00218617463162957	0	0	0.00436381091607301	0	0	0.00217710771240407	0.00220891961741512	0	0	0	0	0	0.00436895854950576	0	0.00217786634434245	0.0109119081653809	0	0	0	0	0.00223015165031222	0	0	0	0	0	0	0	0	0	0	0	0	0.011154489682097	0	0	0	0	0.00219262182755029	0.00437387919345668
_____ASV947	0.0195973826606713	0.0347758047338564	0.0130673403606586	0	0	0.00224190113216007	0.0112156660423279	0.0415005733631846	0.0393511433693323	0.0250787800809063	0.030699734666579	0.0392742982446571	0.0245136273482941	0.00652983044206952	0.0108855385620204	0.017671356939321	0.00223264121455682	0.00223776223776224	0	0	0.0196155355041193	0.0229370323849052	0	0.019600797099082	0.050194777560752	0	0.0285015840303432	0.0326939843068875	0.00654514513859345	0.00223015165031222	0.00672050538200473	0	0.00666215120862526	0.017446488349017	0.0109023908943231	0.0152178875398111	0.0218954928128045	0.0109596247424488	0	0.0175027895070777	0.0306128027114197	0.00653018578378555	0.0401561628555494	0.0221265861996482	0.0234521575984991	0	0.0663122644533106	0.0613934111714082	0.0437387919345668
____g:Terriglobus	0	0	0	0.00447873162320431	0	0	0	0.0152896849232785	0	0.0021807634852962	0	0.0370923927866206	0.12256813674147	0	0	0	0.118329984371512	0.0156643356643357	0	0.00223104725358083	0.0370515670633364	0.017475834198023	0	0.00217786634434245	0.0349181061292188	0.038017711781018	0	0	0	0.0379125780553078	0.0201615161460142	0	0.0199864536258758	0.0239889214798984	0	0.00217398393425873	0	0.0263030993818772	0.0246432331921948	0	0.00874651506040562	0	0.171779141104294	0.00885063447985928	0.00893415527561869	0.0963974264128948	0.0419977674870967	0.00657786548265088	0.00765428858854918
_____ASV4327	0	0	0	0	0	0	0	0	0	0	0	0.0021819054580365	0	0	0	0	0	0	0	0	0	0	0	0	0	0.00447267197423741	0	0	0	0	0	0	0	0	0	0	0	0	0	0	0	0	0	0	0	0	0	0	0
_____ASV674	0	0	0	0.00447873162320431	0	0	0	0.0152896849232785	0	0.0021807634852962	0	0.0349104873285841	0.12256813674147	0	0	0	0.118329984371512	0.0156643356643357	0	0.00223104725358083	0.0370515670633364	0.017475834198023	0	0.00217786634434245	0.0349181061292188	0.0335450398067806	0	0	0	0.0379125780553078	0.0201615161460142	0	0.0199864536258758	0.0239889214798984	0	0.00217398393425873	0	0.0263030993818772	0.0246432331921948	0	0.00874651506040562	0	0.171779141104294	0.00885063447985928	0.00893415527561869	0.0963974264128948	0.0419977674870967	0.00657786548265088	0.00765428858854918
_f:Koribacteraceae	0.034839791396749	0.0695516094677128	0.0696924819235125	0	0.0157058077833496	0.00448380226432014	0	0.0677114618030907	0.0568405404223689	0.0632421410735899	0.0811350130473872	0.0370923927866206	0.0111425578855882	0.0304725420629911	0.0740216622217384	0.0419694727308873	0.0133958472873409	0.00223776223776224	0	0.00446209450716166	0.0457695828429449	0.0524275025940691	0.0196335078534031	0.0457351932311914	0.0349181061292188	0	0.0460410203567083	0.0490409764603313	0.0294531531236705	0.00669045495093666	0.00672050538200473	0	0.00666215120862527	0.0610627092215595	0.0675948235448034	0.0717414698305379	0.0711603516416146	0.0241111744333874	0	0.0568840658980025	0.0721587492483464	0.0457113004864988	0.0256553262688232	0.0221265861996482	0.00223353881890467	0.00224180061425337	0.068522673268421	0.0679712766540591	0.0546734899182085
____g:Candidatus_Koribacter	0.034839791396749	0.0695516094677128	0.0696924819235125	0	0.0157058077833496	0.00448380226432014	0	0.0677114618030907	0.0568405404223689	0.0632421410735899	0.0811350130473872	0.0370923927866206	0.0111425578855882	0.0304725420629911	0.0740216622217384	0.0419694727308873	0.0133958472873409	0.00223776223776224	0	0.00446209450716166	0.0457695828429449	0.0524275025940691	0.0196335078534031	0.0457351932311914	0.0349181061292188	0	0.0460410203567083	0.0490409764603313	0.0294531531236705	0.00669045495093666	0.00672050538200473	0	0.00666215120862527	0.0610627092215595	0.0675948235448034	0.0717414698305379	0.0711603516416146	0.0241111744333874	0	0.0568840658980025	0.0721587492483464	0.0457113004864988	0.0256553262688232	0.0221265861996482	0.00223353881890467	0.00224180061425337	0.068522673268421	0.0679712766540591	0.0546734899182085
_____ASV10353	0	0.00652046338759808	0.00217789006010977	0	0	0	0	0.00655272210997652	0	0.0021807634852962	0	0	0	0	0.00217710771240407	0	0	0	0	0	0	0	0	0	0	0	0.00438485908159127	0	0	0	0	0	0	0	0.0087219127154585	0.0086959357370349	0	0	0	0.00218784868838471	0.0021866287651014	0	0.00223089793641941	0.00442531723992964	0	0	0.00663122644533106	0.00219262182755029	0
_____ASV10705	0.00217748696229681	0	0.00435578012021953	0	0	0	0	0	0.00437234926325915	0.0021807634852962	0.00438567638093985	0	0	0	0.00435421542480814	0.00220891961741512	0.00223264121455682	0	0	0	0.00653851183470642	0	0	0	0	0	0	0	0.00218171504619782	0	0	0	0	0	0.00436095635772925	0	0.00218954928128045	0	0	0.00218784868838471	0.0021866287651014	0.00217672859459518	0	0	0	0	0.00221040881511035	0.00219262182755029	0.00218693959672834
_____ASV10971	0.00217748696229681	0	0	0	0	0	0	0	0.00218617463162957	0	0.00219283819046993	0	0	0	0.00217710771240407	0.00220891961741512	0	0	0	0	0.00217950394490214	0	0	0.00435573268868489	0.00872952653230471	0	0.00219242954079563	0	0.00218171504619782	0	0	0	0	0	0.00218047817886462	0	0	0.00438384989697953	0	0.00437569737676942	0.010933143825507	0	0	0	0	0	0	0.00438524365510059	0
_____ASV11908	0	0	0.00217789006010977	0	0	0	0	0.00218424070332551	0.00218617463162957	0	0.00438567638093985	0	0	0	0.00435421542480814	0.00441783923483024	0	0	0	0	0	0.00218447927475288	0	0	0	0	0	0	0	0	0	0	0	0.00218081104362712	0	0.00217398393425873	0.00218954928128045	0	0	0.00218784868838471	0	0.00653018578378555	0.00223089793641941	0	0.00223353881890467	0	0.00221040881511035	0	0.00218693959672834
_____ASV15362	0.00217748696229681	0.00217348779586603	0.00217789006010977	0	0	0	0	0.00218424070332551	0.00437234926325915	0	0	0.00436381091607301	0	0	0	0	0	0	0	0	0	0	0.00218150087260035	0.00217786634434245	0	0	0	0	0.00218171504619782	0	0	0	0	0.00218081104362712	0.00654143453659387	0.00652195180277618	0	0.00438384989697953	0	0	0.00437325753020281	0	0	0	0	0	0.00663122644533106	0	0
_____ASV20483	0	0	0.00217789006010977	0	0	0	0	0.00436848140665101	0	0	0.00219283819046993	0	0	0	0	0.00220891961741512	0	0	0	0	0	0.00218447927475288	0	0	0	0	0.00219242954079563	0	0	0	0	0	0	0	0	0	0.00218954928128045	0	0	0	0	0.00217672859459518	0	0	0	0	0	0	0
_____ASV2657	0.0152424087360777	0.0130409267751962	0.0217789006010977	0	0.0157058077833496	0	0	0.0109212035166275	0.015303222421407	0.00872305394118481	0.0328925728570489	0.00654571637410951	0.00222851157711764	0.00652983044206952	0.0239481848364448	0.0110445980870756	0.00669792364367046	0.00223776223776224	0	0	0.0130770236694128	0.00655343782425864	0.0087260034904014	0.0130671980660547	0.0109119081653809	0	0.00876971816318253	0.0163469921534438	0.00763600266169236	0	0	0	0	0.0130848662617627	0.0218047817886462	0.0173918714740698	0.019705943531524	0	0	0.0218784868838471	0.0131197725906084	0.0174138287567615	0.00223089793641941	0.00442531723992964	0	0	0.0243144969662139	0.00438524365510059	0.00874775838691335
_____ASV3412	0.00435497392459363	0.0130409267751962	0.0130673403606586	0	0	0	0	0.0152896849232785	0.0109308731581479	0.0239883983382582	0.00438567638093985	0.0152733382062555	0.00668553473135293	0.00870644058942603	0.00870843084961628	0.00883567846966049	0.00223264121455682	0	0	0.00223104725358083	0.0130770236694128	0.0240292720222817	0.0043630017452007	0.00871146537736979	0.00436476326615235	0	0.00876971816318253	0.00871839581517001	0.00218171504619782	0	0.00672050538200473	0	0.00222071706954176	0.0109040552181356	0.0087219127154585	0.0260878072111047	0.0208007181721643	0.00219192494848976	0	0.00218784868838471	0	0.00870691437838073	0.00669269380925823	0.0110632930998241	0	0.00224180061425337	0.00663122644533106	0.0350819492408047	0.019682456370555
_____ASV4683	0.00435497392459363	0.00217348779586603	0.00435578012021953	0	0	0.00448380226432014	0	0.00655272210997652	0.0087446985265183	0.010903817426481	0.00328925728570489	0.00872762183214601	0	0	0.00217710771240407	0	0.00223264121455682	0	0	0.00223104725358083	0.00217950394490214	0.00436895854950576	0	0	0.00218238163307618	0	0.0065772886223869	0.00871839581517001	0	0	0	0	0	0.0087232441745085	0.00436095635772925	0.00434796786851745	0.00218954928128045	0.00219192494848976	0	0.00437569737676942	0.00655988629530421	0	0.00669269380925823	0	0	0	0.00884163526044142	0.00219262182755029	0.00437387919345668
_____ASV7029	0.00217748696229681	0.00217348779586603	0.0065336701803293	0	0	0	0	0.00873696281330203	0	0.0021807634852962	0.00657851457140978	0	0.00222851157711764	0.00870644058942603	0.0217710771240407	0.00662675885224537	0	0	0	0	0.00653851183470642	0.00436895854950576	0	0	0.00218238163307618	0	0.0065772886223869	0.00871839581517001	0	0	0	0	0.00222071706954176	0.0087232441745085	0.00218047817886462	0.00217398393425873	0.00875819712512179	0	0	0.00218784868838471	0.010933143825507	0.00217672859459518	0	0	0	0	0	0.00657786548265088	0.00656081879018502
_____ASV8373	0.00217748696229681	0.0195613901627942	0.00217789006010977	0	0	0	0	0.00436848140665101	0	0.0021807634852962	0.00438567638093985	0	0	0	0.00435421542480814	0.00220891961741512	0	0	0	0	0	0	0.0043630017452007	0.0108893317217122	0.00218238163307618	0	0.0065772886223869	0	0.00654514513859345	0	0	0	0	0.00436162208725425	0.00436095635772925	0	0.0043790985625609	0.00657577484546929	0	0.00656354606515413	0.0021866287651014	0.00435345718919037	0.00223089793641941	0	0	0	0.00663122644533106	0	0.00218693959672834
_____ASV8743	0	0.00652046338759808	0.0065336701803293	0	0	0	0	0.00436848140665101	0.00655852389488872	0.00872305394118481	0.0120606100475846	0	0	0.00435322029471301	0	0.00220891961741512	0	0	0	0	0.00217950394490214	0.00218447927475288	0	0.00653359903302734	0.00218238163307618	0	0	0.004359197907585	0	0	0	0	0	0.00654243313088137	0.00218047817886462	0.00434796786851745	0.00656864784384134	0.00219192494848976	0	0	0.00437325753020281	0.00217672859459518	0.00334634690462911	0	0	0	0	0.0109631091377515	0.00656081879018502
_____ASV9228	0	0.00434697559173205	0.00217789006010977	0	0	0	0	0.00218424070332551	0.00218617463162957	0.0021807634852962	0.00438567638093985	0.0021819054580365	0	0.00217661014735651	0	0	0	0	0	0	0	0.00655343782425864	0	0	0.00218238163307618	0	0	0.0021795989537925	0.00654514513859345	0.00669045495093666	0	0	0.00222071706954176	0.00436162208725425	0.00218047817886462	0	0.00218954928128045	0.00219192494848976	0	0.00875139475353885	0.0153064013557098	0	0	0.00221265861996482	0	0	0.00442081763022071	0	0.00218693959672834
_c:AT-s3-28	0.00435497392459363	0.00434697559173205	0.00435578012021953	0	0	0	0	0.00436848140665101	0.0087446985265183	0.00872305394118481	0.0109641909523496	0.00654571637410951	0	0.0152362710314955	0.0130626462744244	0.00441783923483024	0.00223264121455682	0	0	0	0	0	0.0174520069808028	0.0130671980660547	0	0	0.00219242954079563	0.004359197907585	0	0	0	0	0	0.00218081104362712	0.0087219127154585	0.0130439036055524	0	0.00219192494848976	0	0.0131270921303083	0.00874651506040562	0.00435345718919037	0	0	0	0	0.00442081763022071	0.00657786548265088	0.00437387919345668
_____ASV14075	0.00217748696229681	0.00217348779586603	0.00435578012021953	0	0	0	0	0	0.00437234926325915	0.0021807634852962	0.00219283819046993	0	0	0.00870644058942603	0.00217710771240407	0	0	0	0	0	0	0	0.00654450261780105	0.00653359903302734	0	0	0	0.0021795989537925	0	0	0	0	0	0	0.00436095635772925	0.00652195180277618	0	0	0	0	0.00655988629530421	0	0	0	0	0	0.00221040881511035	0	0
_____ASV15269	0	0	0	0	0	0	0	0	0	0.0043615269705924	0	0.0021819054580365	0	0.00435322029471301	0.00870843084961628	0.00220891961741512	0.00223264121455682	0	0	0	0	0	0.00654450261780105	0.00435573268868489	0	0	0	0	0	0	0	0	0	0	0.00218047817886462	0	0	0.00219192494848976	0	0.00875139475353885	0	0	0	0	0	0	0	0.00438524365510059	0.00437387919345668
_____ASV17761	0.00217748696229681	0.00217348779586603	0	0	0	0	0	0.00436848140665101	0.00437234926325915	0.0021807634852962	0.0087713527618797	0.00436381091607301	0	0.00217661014735651	0.00217710771240407	0.00220891961741512	0	0	0	0	0	0	0.0043630017452007	0.00217786634434245	0	0	0.00219242954079563	0.0021795989537925	0	0	0	0	0	0.00218081104362712	0.00218047817886462	0.00652195180277618	0	0	0	0.00437569737676942	0.0021866287651014	0.00435345718919037	0	0	0	0	0.00221040881511035	0.00219262182755029	0
_c:Blastocatellia	0.707683262746464	0.856354191571214	0.720881609896332	0.0447873162320431	0.0325334589797956	0.125546463400964	0.113278227027512	0.560257740402992	0.615408158803725	0.582263850574086	1.06023726509221	0.507293018993487	0.172709647226617	0.561565418017979	0.884994285092255	0.783062004373661	0.176378655949989	0.132027972027972	0.174976165105715	0.0557761813395208	0.628786888104267	0.550488777237726	0.75152705061082	0.692561497500898	0.436476326615235	0.0201270238840683	0.605110553259595	0.650610287707062	0.6992396723064	0.0981266726137377	0.147851118404104	0.0826473971654176	0.166553780215632	0.552835599559476	0.727189472651352	0.626107373066513	0.691897572884622	0.277278505983955	0.00896117570625266	0.765747040934649	0.945716940906358	0.654106942675852	0.207473508087005	0.333005122304705	0.176449566693469	0.0605286165848409	0.638808147566893	0.776188126952804	0.774176617241832
_o:11-24	0.163311522172261	0.124975548262297	0.168786479658507	0	0.0044873736523856	0.00448380226432014	0.00448626641693117	0.0895538688363458	0.120239604739627	0.106857410779514	0.28287612657062	0.0763666910312776	0.0334276736567646	0.108830507367825	0.239481848364448	0.156833292836474	0.0312569770037955	0.0156643356643357	0.0157029891761539	0.0111552362679042	0.0948084216032431	0.124515318660914	0.191972076788831	0.128494114316204	0.0720185938915138	0.00894534394847482	0.111813906580577	0.128596338273758	0.082905171755517	0.0178412132024978	0.0806460645840567	0.0201034209321286	0.0399729072517516	0.0915940638323392	0.135189647089607	0.104351228844419	0.113856562626583	0.0394546490728157	0.00448058785312633	0.207845625396548	0.194609960094025	0.111013158324354	0.0245398773006135	0.0929316620385224	0.0312695434646654	0.00448360122850674	0.106099623125297	0.129364687825467	0.122468617416787
_____ASV11157	0.00653246088689044	0.00652046338759808	0.0065336701803293	0	0.0022436868261928	0	0	0.00218424070332551	0.00218617463162957	0.0043615269705924	0	0.0021819054580365	0	0.00652983044206952	0.00217710771240407	0	0	0	0	0	0	0	0	0	0	0	0.00876971816318253	0.004359197907585	0.00218171504619782	0	0	0	0	0.00436162208725425	0.00218047817886462	0	0	0.00438384989697953	0	0.00218784868838471	0.0021866287651014	0	0	0	0	0	0.00442081763022071	0.00438524365510059	0.00437387919345668
_____ASV11260	0.00435497392459363	0	0	0	0	0	0	0	0.00218617463162957	0.0043615269705924	0	0	0	0.00652983044206952	0	0	0	0	0	0	0.00217950394490214	0.00218447927475288	0.0261780104712042	0.00435573268868489	0.00436476326615235	0	0.00219242954079563	0.0021795989537925	0.00218171504619782	0	0	0	0	0	0.00654143453659387	0	0.00656864784384134	0.00438384989697953	0	0.0131270921303083	0.00437325753020281	0.00653018578378555	0	0.00442531723992964	0	0	0.00221040881511035	0	0
_____ASV11897	0.00217748696229681	0.00434697559173205	0.00435578012021953	0	0	0	0	0.00218424070332551	0.00218617463162957	0.0043615269705924	0	0	0	0.00435322029471301	0.00217710771240407	0	0	0	0	0.00446209450716166	0	0	0	0	0	0	0	0.0021795989537925	0	0	0	0	0.00222071706954176	0	0	0	0	0	0	0	0	0.00435345718919037	0	0	0	0	0.00221040881511035	0.00219262182755029	0.00218693959672834
_____ASV12790	0.00217748696229681	0	0	0	0	0	0	0.00218424070332551	0.00218617463162957	0	0.0153498673332895	0.0021819054580365	0	0	0.00435421542480814	0	0	0	0	0	0.00435900788980428	0.00218447927475288	0	0	0.00436476326615235	0	0.00219242954079563	0	0	0	0	0	0	0.00436162208725425	0	0.00434796786851745	0.00218954928128045	0.00219192494848976	0	0	0.0021866287651014	0	0.00223089793641941	0	0	0	0.00663122644533106	0.00219262182755029	0
_____ASV13498	0.00217748696229681	0	0	0	0	0	0	0.00218424070332551	0	0	0	0.0021819054580365	0	0	0	0	0	0	0	0	0	0	0.00218150087260035	0	0	0	0	0	0	0	0	0	0	0	0	0.00217398393425873	0.00218954928128045	0	0	0.00218784868838471	0	0	0.00223089793641941	0	0	0	0	0	0.00328040939509251
_____ASV14835	0.00217748696229681	0.00217348779586603	0.00326683509016465	0	0	0	0	0.00218424070332551	0.00437234926325915	0	0.00657851457140978	0	0	0.00435322029471301	0.00653132313721221	0	0	0	0	0	0.00217950394490214	0.00218447927475288	0	0.00217786634434245	0.00218238163307618	0	0	0.0021795989537925	0	0	0	0	0	0	0	0.00652195180277618	0.00218954928128045	0	0	0.00656354606515413	0	0.00217672859459518	0	0	0	0	0.00221040881511035	0	0
_____ASV16893	0	0	0.00435578012021953	0	0	0	0	0	0	0	0.0087713527618797	0	0	0	0.0108855385620204	0	0	0	0	0	0	0.00218447927475288	0	0.00435573268868489	0	0	0.00219242954079563	0.00653879686137751	0	0	0	0	0	0	0	0.00217398393425873	0	0	0	0	0	0	0	0	0	0	0	0	0
_____ASV18252	0	0	0	0	0	0	0	0	0.0109308731581479	0.0021807634852962	0	0	0	0	0.00217710771240407	0.00220891961741512	0	0	0	0	0	0	0	0	0	0	0	0.0021795989537925	0	0	0	0	0.00222071706954176	0	0	0	0	0	0	0	0	0	0	0	0	0	0	0	0
_____ASV18665	0.00217748696229681	0.00217348779586603	0	0	0	0	0	0	0.00437234926325915	0.0021807634852962	0.00219283819046993	0	0	0	0	0.00220891961741512	0	0	0	0	0	0	0	0	0	0	0	0	0	0	0	0	0	0.00218081104362712	0.00218047817886462	0.00217398393425873	0	0	0	0.00437569737676942	0.00437325753020281	0.00435345718919037	0	0.00221265861996482	0	0	0	0	0
_____ASV18841	0	0	0.00435578012021953	0	0	0	0	0	0	0	0.00219283819046993	0	0	0.00435322029471301	0	0.00220891961741512	0	0	0	0	0.00435900788980428	0.00218447927475288	0	0.00217786634434245	0	0	0	0	0	0	0	0	0	0.00218081104362712	0	0	0.00218954928128045	0.00219192494848976	0	0	0.00437325753020281	0	0	0	0	0	0.00221040881511035	0	0
_____ASV18857	0	0	0.00435578012021953	0	0	0.00448380226432014	0	0	0	0.00654229045588861	0.00219283819046993	0.00436381091607301	0	0.00217661014735651	0.00217710771240407	0.00220891961741512	0.00223264121455682	0	0	0	0	0.00218447927475288	0	0	0.00218238163307618	0	0.00219242954079563	0	0	0.00223015165031222	0	0	0	0	0.00218047817886462	0	0	0	0	0.00218784868838471	0.00437325753020281	0.00217672859459518	0	0	0	0	0.00663122644533106	0	0
_____ASV1926	0.0413722522836395	0.0217348779586603	0.037024131021866	0	0	0	0.00448626641693117	0.0174739256266041	0.0196755716846662	0.0196268713676658	0.0526281165712782	0.00872762183214601	0	0.0304725420629911	0.0457192619604855	0.0265070354089815	0.00223264121455682	0	0.00672985250406595	0	0.00871801577960856	0.0283982305717875	0.0785340314136126	0.0326679951651367	0.0109119081653809	0.0022363359871187	0.0153470067855694	0.02615518744551	0.0305440106467694	0.00446030330062444	0	0	0.00222071706954176	0.017446488349017	0.0196243036097816	0.0304357750796222	0.0218954928128045	0	0	0.0700111580283108	0.0546657191275351	0.0195905573513566	0.00223089793641941	0.0154886103397537	0.0111676940945234	0	0.0132624528906621	0.0328893274132544	0.0284302147574684
_____ASV19570	0	0.00434697559173205	0	0	0	0	0	0	0	0	0.00438567638093985	0	0	0.00217661014735651	0.00217710771240407	0	0	0	0	0	0	0	0	0	0.00218238163307618	0	0	0	0	0	0	0	0	0	0	0	0.00218954928128045	0	0	0	0	0	0	0	0	0	0.00221040881511035	0	0
_____ASV19683	0	0	0	0	0	0	0	0	0	0	0	0	0.0133710694627059	0	0	0.00220891961741512	0	0	0	0	0	0	0	0.00217786634434245	0	0	0	0	0	0	0	0	0	0	0	0	0	0	0	0	0	0.00435345718919037	0	0	0	0	0	0	0.00437387919345668
_____ASV19707	0	0.00217348779586603	0	0	0	0	0	0.00218424070332551	0	0	0	0.0021819054580365	0	0.00217661014735651	0.00435421542480814	0	0	0	0	0	0.00544875986225535	0	0.0043630017452007	0	0	0	0	0	0	0	0	0	0	0.00218081104362712	0.00218047817886462	0	0	0.00219192494848976	0	0	0	0.00217672859459518	0	0	0	0	0	0	0.00218693959672834
_____ASV19930	0	0	0	0	0	0	0	0	0	0	0.00438567638093985	0	0	0	0.00435421542480814	0	0	0	0	0	0	0.00218447927475288	0	0.00653359903302734	0	0	0	0	0	0	0.0224016846066824	0	0	0	0	0	0	0	0	0	0	0	0	0	0	0	0	0	0
_____ASV20513	0	0.00434697559173205	0.00435578012021953	0	0	0	0	0	0.00437234926325915	0.0043615269705924	0.00438567638093985	0	0	0	0.00870843084961628	0.00441783923483024	0	0	0	0	0	0.00655343782425864	0.00218150087260035	0.00435573268868489	0	0	0	0	0.00218171504619782	0	0.0201615161460142	0	0	0.00436162208725425	0	0	0.00218954928128045	0	0	0	0	0	0	0.00442531723992964	0	0	0.00221040881511035	0.00219262182755029	0.00656081879018502
_____ASV2078	0.0304848174721554	0.0130409267751962	0.0392020210819758	0	0	0	0	0.0109212035166275	0.0218617463162957	0.0174461078823696	0.0350854110475188	0.00654571637410951	0.00222851157711764	0.0174128811788521	0.0457192619604855	0.0397605531134722	0.00446528242911364	0.0111888111888112	0	0	0.015256527614315	0.0393206269455519	0.0196335078534031	0.0152450644103971	0.00654714489922853	0	0.0175394363263651	0.03487358326068	0.00436343009239563	0	0	0	0	0.0109040552181356	0.0305266945041047	0.00652195180277618	0.0262745913753654	0.00657577484546929	0	0.0328177303257707	0.0284261739463183	0.0282974717297374	0.00223089793641941	0.0265519034395778	0.00446707763780935	0	0.0221040881511035	0.0197335964479526	0.0273367449591042
_____ASV4487	0.0108874348114841	0.00869395118346411	0.0065336701803293	0	0.0022436868261928	0	0	0.00873696281330203	0.00655852389488872	0.0043615269705924	0.0175427055237594	0.0152733382062555	0.00222851157711764	0.00217661014735651	0.0174168616992326	0.0132535177044907	0	0.00223776223776224	0	0	0.00653851183470642	0.00218447927475288	0.0152705061082024	0.0174229307547396	0.00218238163307618	0	0.0175394363263651	0.00871839581517001	0.00872686018479127	0	0.0224016846066824	0.0201034209321286	0.00444143413908351	0.00654243313088137	0.0130828690731877	0.0217398393425873	0.0043790985625609	0.00219192494848976	0	0.0218784868838471	0.0153064013557098	0.0108836429729759	0.00446179587283882	0	0.00446707763780935	0	0.0110520440755518	0.00657786548265088	0.00437387919345668
_____ASV4588	0.0108874348114841	0.00434697559173205	0.0130673403606586	0	0	0	0	0.00873696281330203	0.00437234926325915	0.0043615269705924	0.0241212200951692	0.00436381091607301	0.00445702315423529	0.00217661014735651	0.0217710771240407	0.0198802765567361	0	0	0	0	0.00653851183470642	0.00655343782425864	0.00218150087260035	0.0130671980660547	0.00436476326615235	0.0022363359871187	0.0109621477039782	0.0108979947689625	0.00436343009239563	0	0	0	0.00666215120862526	0.0087232441745085	0.0087219127154585	0.00434796786851745	0.0043790985625609	0.00438384989697953	0	0.0109392434419236	0.010933143825507	0.00435345718919037	0.00223089793641941	0.00663797585989446	0	0	0.00221040881511035	0.0109631091377515	0.00437387919345668
_____ASV4710	0.00435497392459363	0.0108674389793301	0.0065336701803293	0	0	0	0	0.00436848140665101	0.00437234926325915	0	0.028506896476109	0.0021819054580365	0	0.00652983044206952	0.0108855385620204	0.00220891961741512	0	0.00223776223776224	0.00897313667208794	0.00446209450716166	0.00435900788980428	0.00436895854950576	0.0283595113438045	0.00871146537736979	0.00436476326615235	0	0.00876971816318253	0.0021795989537925	0.00436343009239563	0.00446030330062444	0	0	0.00444143413908351	0.0087232441745085	0.0109023908943231	0.0086959357370349	0.00218954928128045	0.00438384989697953	0	0.015314940818693	0.00437325753020281	0.00217672859459518	0.00223089793641941	0.0132759517197889	0.00446707763780935	0	0.00884163526044142	0.00657786548265088	0.0109346979836417
_____ASV4860	0.0152424087360777	0.0152144145710622	0.00871156024043906	0	0	0	0	0.00873696281330203	0.0087446985265183	0.0021807634852962	0.0263140582856391	0.0021819054580365	0.00222851157711764	0.00435322029471301	0.0174168616992326	0.00662675885224537	0	0	0	0	0.00653851183470642	0.00436895854950576	0.0043630017452007	0.00653359903302734	0.0174590530646094	0	0.0065772886223869	0.00653879686137751	0.00872686018479127	0	0.00224016846066824	0	0.00222071706954176	0.00654243313088137	0.0087219127154585	0.0086959357370349	0.0043790985625609	0.00219192494848976	0	0.00437569737676942	0.0196796588859126	0.0130603715675711	0	0.00663797585989446	0.00223353881890467	0.00448360122850674	0.00663122644533106	0.00657786548265088	0.00437387919345668
_____ASV6434	0.00870994784918725	0.0108674389793301	0.00435578012021953	0	0	0	0	0.0109212035166275	0.0109308731581479	0.010903817426481	0.0153498673332895	0.0109095272901825	0	0.00217661014735651	0.00870843084961628	0.0132535177044907	0.00223264121455682	0	0	0	0.00217950394490214	0.00218447927475288	0	0.00217786634434245	0.00654714489922853	0.0022363359871187	0.00219242954079563	0.0152571926765475	0.00654514513859345	0	0	0	0.00444143413908351	0.00436162208725425	0.0109023908943231	0.00217398393425873	0.0043790985625609	0.00219192494848976	0	0.00875139475353885	0.021866287651014	0.00435345718919037	0	0	0.00223353881890467	0	0.00442081763022071	0.0153483527928521	0.00874775838691335
_____ASV6948	0.0130649217737809	0.00978069508139712	0.0108894503005488	0	0	0	0	0	0.00218617463162957	0.00872305394118481	0.0109641909523496	0.00436381091607301	0	0.00870644058942603	0.00653132313721221	0.00883567846966049	0	0	0	0	0.00653851183470642	0.00655343782425864	0.0043630017452007	0.00217786634434245	0	0.0022363359871187	0	0.004359197907585	0.00218171504619782	0	0	0	0	0	0.00654143453659387	0.00434796786851745	0.0109477464064022	0	0	0.00437569737676942	0.0021866287651014	0.00217672859459518	0.00223089793641941	0	0.00223353881890467	0	0.00663122644533106	0.00877048731020117	0.00656081879018502
_____ASV8952	0.00217748696229681	0.00434697559173205	0.00435578012021953	0	0	0	0	0.00218424070332551	0.00437234926325915	0.00872305394118481	0.0109641909523496	0.00436381091607301	0	0	0.00870843084961628	0.0110445980870756	0	0	0	0	0	0.00218447927475288	0.00218150087260035	0.00217786634434245	0.00218238163307618	0	0.00876971816318253	0	0	0	0	0	0	0.00218081104362712	0.00654143453659387	0	0.00218954928128045	0.00219192494848976	0	0.00218784868838471	0.00874651506040562	0	0.00223089793641941	0.0110632930998241	0	0	0	0.00657786548265088	0.00437387919345668
_____ASV9746	0.00435497392459363	0	0.0065336701803293	0	0	0	0	0.00436848140665101	0.00437234926325915	0.0021807634852962	0.0109641909523496	0.00436381091607301	0.00891404630847057	0.00217661014735651	0.00653132313721221	0	0.0200937709310114	0	0	0.00223104725358083	0.0196155355041193	0.00655343782425864	0.00218150087260035	0.00217786634434245	0.00218238163307618	0	0.0065772886223869	0	0.00654514513859345	0.00669045495093666	0.0134410107640095	0	0.0111035853477088	0.00654243313088137	0.00436095635772925	0	0.0131372956876827	0	0.00448058785312633	0.00656354606515413	0.00655988629530421	0	0.00223089793641941	0.00221265861996482	0	0	0	0.00438524365510059	0
_o:Blastocatellales	0.141536652549293	0.271685974483253	0.18512065510933	0.0425479504204409	0.0258023985012172	0.0717408362291223	0.102062560985184	0.16272593239775	0.170521621267107	0.183184132764881	0.15240225423766	0.11236813108888	0.0635125799478528	0.165422371199095	0.154574647580689	0.17671356939321	0.102701495869614	0.0626573426573427	0.0560821042005496	0.0379278033108741	0.205963122793252	0.139806673584184	0.290139616055846	0.219964500778587	0.12003098981919	0.00447267197423741	0.186356510967629	0.154751525719268	0.272714380774727	0.0379125780553078	0.0134410107640095	0.0424405553011604	0.0621800779471691	0.18973056079556	0.170077297951441	0.213050425557355	0.214575829565484	0.0613738985577134	0	0.164088651628853	0.224129448422894	0.204612487891947	0.03792526491913	0.108420272378276	0.0815241668900206	0.0134508036855202	0.240934560847029	0.212684317272378	0.273367449591042
_f:Blastocatellaceae	0.141536652549293	0.271685974483253	0.18512065510933	0.0425479504204409	0.0258023985012172	0.0717408362291223	0.102062560985184	0.16272593239775	0.170521621267107	0.183184132764881	0.15240225423766	0.11236813108888	0.0635125799478528	0.165422371199095	0.154574647580689	0.17671356939321	0.102701495869614	0.0626573426573427	0.0560821042005496	0.0379278033108741	0.205963122793252	0.139806673584184	0.290139616055846	0.219964500778587	0.12003098981919	0.00447267197423741	0.186356510967629	0.154751525719268	0.272714380774727	0.0379125780553078	0.0134410107640095	0.0424405553011604	0.0621800779471691	0.18973056079556	0.170077297951441	0.213050425557355	0.214575829565484	0.0613738985577134	0	0.164088651628853	0.224129448422894	0.204612487891947	0.03792526491913	0.108420272378276	0.0815241668900206	0.0134508036855202	0.240934560847029	0.212684317272378	0.273367449591042
_____ASV10272	0	0	0.00217789006010977	0	0	0	0	0	0	0	0	0	0	0	0	0	0	0	0	0	0	0	0	0	0	0	0	0	0	0	0	0	0	0	0	0	0	0	0	0	0	0	0	0	0	0	0	0	0
_____ASV10482	0	0.00434697559173205	0	0	0	0	0	0.00436848140665101	0.00327926194744436	0	0	0	0	0.00217661014735651	0.00217710771240407	0.00662675885224537	0	0	0	0	0.00217950394490214	0	0	0.00217786634434245	0	0	0.00438485908159127	0	0.0109085752309891	0	0	0	0	0	0	0	0	0	0	0	0.00437325753020281	0.00217672859459518	0	0.0110632930998241	0	0	0.00663122644533106	0	0.00218693959672834
_____ASV11057	0	0	0	0	0	0	0	0	0	0	0	0	0	0	0	0	0	0	0	0	0	0	0	0	0	0	0	0	0	0	0	0	0	0	0	0	0	0	0	0	0	0	0	0	0	0	0	0	0
_____ASV11272	0.00217748696229681	0.00869395118346411	0	0.00447873162320431	0	0	0	0.00436848140665101	0	0.0021807634852962	0.00657851457140978	0.0021819054580365	0	0.00217661014735651	0	0.00220891961741512	0.00669792364367046	0	0	0.013386283521485	0.00653851183470642	0.00218447927475288	0	0.00653359903302734	0.00436476326615235	0	0.00219242954079563	0	0	0	0	0	0.00666215120862526	0	0	0.00434796786851745	0.00875819712512179	0	0	0	0	0.00653018578378555	0	0	0.00446707763780935	0	0.00221040881511035	0.00219262182755029	0
_____ASV11400	0	0	0	0	0	0	0	0	0	0	0	0	0	0	0	0	0	0	0	0	0	0	0	0	0	0	0	0	0	0	0	0	0.00666215120862526	0	0	0	0	0	0	0	0.0021866287651014	0	0	0	0	0	0	0	0
_____ASV11484	0	0	0	0	0	0	0	0	0	0	0	0	0	0	0	0	0	0	0	0	0	0	0	0	0	0	0	0	0	0	0	0	0	0	0	0	0	0	0	0	0	0	0	0	0	0	0	0	0
_____ASV11894	0	0	0	0	0.0033655302392892	0.00672570339648022	0.0695371294624331	0	0.00218617463162957	0.0021807634852962	0.00219283819046993	0	0	0	0.00217710771240407	0	0.00223264121455682	0	0	0.00223104725358083	0	0.00655343782425864	0	0	0	0	0.00438485908159127	0	0	0	0	0	0	0.00436162208725425	0	0	0	0	0	0	0	0	0	0	0.00223353881890467	0	0	0	0
_____ASV12315	0.00435497392459363	0	0.00544472515027441	0	0	0	0.0224313320846558	0	0.00218617463162957	0.0021807634852962	0	0	0	0	0	0	0	0	0	0	0.00217950394490214	0	0	0	0.00218238163307618	0.0022363359871187	0.00438485908159127	0	0.00436343009239563	0	0	0	0	0.00218081104362712	0	0.00652195180277618	0	0	0	0	0.00655988629530421	0	0	0	0	0	0.00884163526044142	0	0.00437387919345668
_____ASV12372	0	0.00434697559173205	0	0	0	0.0112095056608004	0	0	0.00218617463162957	0	0	0	0	0.00870644058942603	0	0	0	0	0	0	0	0	0.00218150087260035	0	0	0	0.00876971816318253	0	0	0	0.00896067384267297	0	0	0.00218081104362712	0.00218047817886462	0.00217398393425873	0	0	0	0	0	0.00217672859459518	0	0	0	0	0.00221040881511035	0	0.00328040939509251
_____ASV1239	0.0283073305098586	0.0412962681214545	0.0261346807213172	0	0	0	0.00224313320846558	0.0327636105498826	0.030606444842814	0.0283499253088506	0.0219283819046993	0.0229100073093833	0.00668553473135293	0.0380906775787389	0.0348337233984651	0.035342713878642	0.0223264121455682	0.0290909090909091	0	0.00223104725358083	0.0239745433939235	0.0262137512970346	0.109075043630017	0.0479130595755339	0.0240061979638379	0	0.0570031680606864	0.03487358326068	0.0479977310163519	0	0	0.00893485374761272	0.00444143413908351	0.0479778429597967	0.0218047817886462	0.0413056947509158	0.0394118870630481	0.0197273245364079	0	0.0546962172096178	0.0524790903624337	0.0391811147027133	0.00446179587283882	0.0132759517197889	0.00446707763780935	0.00224180061425337	0.0464185851173174	0.0306967055857041	0.0481126711280234
_____ASV14776	0.00217748696229681	0	0	0	0	0	0	0	0	0.0043615269705924	0.00438567638093985	0	0	0.00217661014735651	0	0.00662675885224537	0	0.00223776223776224	0.00224328416802198	0	0.00217950394490214	0.00218447927475288	0	0	0	0	0.0065772886223869	0.00871839581517001	0	0	0	0	0	0	0.00218047817886462	0.00434796786851745	0.00218954928128045	0.00219192494848976	0	0	0.0021866287651014	0.00435345718919037	0	0	0	0	0.00221040881511035	0	0
_____ASV19127	0	0.00217348779586603	0	0	0	0	0	0	0	0	0	0	0	0	0	0	0	0	0	0	0.00217950394490214	0	0.0043630017452007	0	0	0	0	0	0	0	0	0	0	0.00218081104362712	0	0	0	0	0	0	0	0	0	0	0	0	0.00221040881511035	0	0
_____ASV19851	0	0	0	0	0	0	0	0	0	0	0	0	0	0	0	0	0	0	0	0	0	0	0	0	0	0	0	0	0	0	0	0	0	0	0	0	0	0	0	0	0	0	0	0	0	0	0	0	0
_____ASV20691	0	0	0	0	0	0	0	0	0	0	0	0	0	0	0	0	0	0	0	0	0	0	0	0	0	0	0	0	0	0	0	0	0	0	0	0	0	0	0	0	0	0	0	0	0	0	0	0	0
_____ASV21059	0	0	0.00435578012021953	0	0	0	0	0	0.00327926194744436	0	0	0.00436381091607301	0.00222851157711764	0.00435322029471301	0.00653132313721221	0	0	0	0	0.00446209450716166	0.00435900788980428	0.00436895854950576	0.0109075043630017	0.00217786634434245	0	0	0	0	0	0.00446030330062444	0	0	0	0.00654243313088137	0	0.00217398393425873	0.0043790985625609	0	0	0.00437569737676942	0	0	0	0	0.00335030822835701	0	0	0	0.00437387919345668
_____ASV239	0	0	0	0	0	0	0	0	0	0.0021807634852962	0	0	0	0	0	0	0	0	0	0	0	0	0	0	0.00436476326615235	0	0	0	0	0	0	0	0	0	0	0	0	0	0	0	0	0.00435345718919037	0	0	0	0	0	0	0
_____ASV2606	0.0119761782926325	0.0369492925297224	0.0239567906612074	0	0	0	0.00785096622962955	0.013105444219953	0.0196755716846662	0.0196268713676658	0.0263140582856391	0.0109095272901825	0.00779979051991175	0.0108830507367825	0.0152397539868285	0.0132535177044907	0.00223264121455682	0	0	0	0.0370515670633364	0.0196603134727759	0.0196335078534031	0.0413794605425065	0.00654714489922853	0	0.0263091544895476	0.013077593722755	0.0305440106467694	0.00223015165031222	0	0	0.00666215120862526	0.017446488349017	0.0218047817886462	0.0130439036055524	0.0262745913753654	0.00657577484546929	0	0.0350055790141554	0.0240529164161155	0.0130603715675711	0.00223089793641941	0.0331898792994723	0.013401232913428	0	0.0143676572982173	0.0197335964479526	0.0240563355640117
_____ASV2679	0	0	0	0	0	0	0	0	0	0	0	0	0	0	0	0	0	0	0	0	0	0	0	0	0.00218238163307618	0	0	0	0	0	0	0	0	0	0	0	0	0	0	0	0	0	0	0	0	0	0	0	0
_____ASV4358	0.00217748696229681	0.0108674389793301	0.0174231204808781	0	0.0179494946095424	0	0	0.00436848140665101	0.0131170477897774	0.0174461078823696	0.00438567638093985	0.00436381091607301	0	0.00870644058942603	0.0108855385620204	0.00220891961741512	0.00223264121455682	0	0.00224328416802198	0	0.015256527614315	0.00655343782425864	0.00218150087260035	0.00653359903302734	0.00436476326615235	0.0022363359871187	0.00438485908159127	0.013077593722755	0.0218171504619782	0	0	0	0.00666215120862526	0.0109040552181356	0.00436095635772925	0.0195658554083285	0.0153268449689631	0	0	0.00656354606515413	0.010933143825507	0.0108836429729759	0.00223089793641941	0	0	0	0.0209988837435484	0.00877048731020117	0.0262432751607401
_____ASV4843	0.00544371740574203	0.0195613901627942	0.00435578012021953	0	0	0	0	0.00764484246163927	0.0109308731581479	0.00654229045588861	0.0109641909523496	0.00436381091607301	0.0133710694627059	0.00217661014735651	0.00870843084961628	0.0154624373219059	0	0	0	0	0.00871801577960856	0.00873791709901152	0.0087260034904014	0.0130671980660547	0.00436476326615235	0	0	0.00871839581517001	0.0152720053233847	0	0	0	0.00222071706954176	0.00436162208725425	0.00436095635772925	0.00652195180277618	0.0109477464064022	0	0	0.0109392434419236	0.0174930301208112	0.00653018578378555	0.00223089793641941	0	0	0	0.00221040881511035	0.0219262182755029	0.00874775838691335
_____ASV4945	0	0	0	0	0	0	0	0	0	0	0	0	0	0	0	0	0	0	0	0	0	0	0	0	0	0	0	0	0	0	0	0	0	0	0	0	0	0	0	0	0	0	0	0	0	0	0	0	0
_____ASV4958	0.00870994784918725	0.00869395118346411	0.00871156024043906	0	0	0	0	0.00655272210997652	0.0109308731581479	0.0043615269705924	0.00438567638093985	0.00436381091607301	0.00222851157711764	0.00761813551574778	0	0.00662675885224537	0	0	0.0112164208401099	0	0.00653851183470642	0.00218447927475288	0.0392670157068063	0.00871146537736979	0.00218238163307618	0	0	0	0.00654514513859345	0	0	0	0	0.00218081104362712	0.00654143453659387	0.00652195180277618	0.0109477464064022	0.00438384989697953	0	0.00218784868838471	0.010933143825507	0.0152371001621663	0	0.00663797585989446	0	0	0.00663122644533106	0	0.00656081879018502
_____ASV5202	0	0	0	0	0	0	0	0	0	0	0	0	0	0	0	0	0	0	0	0	0	0	0	0	0	0	0	0	0	0	0	0	0	0	0	0	0	0	0	0	0	0	0	0	0	0	0	0	0
_____ASV5325	0.00435497392459363	0.0130409267751962	0.0108894503005488	0	0	0	0	0.00873696281330203	0	0.010903817426481	0.0109641909523496	0.00436381091607301	0	0	0.0130626462744244	0.0110445980870756	0	0	0	0	0.00217950394490214	0.00655343782425864	0	0.00871146537736979	0.00436476326615235	0	0.00438485908159127	0.00653879686137751	0.0109085752309891	0	0	0	0	0.0087232441745085	0.0130828690731877	0.0086959357370349	0.0131372956876827	0.00438384989697953	0	0.00437569737676942	0.0131197725906084	0.00870691437838073	0	0	0	0	0.00221040881511035	0.00438524365510059	0.00874775838691335
_____ASV5546	0.00435497392459363	0.00652046338759808	0.00435578012021953	0	0	0	0	0.00655272210997652	0.00437234926325915	0.010903817426481	0.00657851457140978	0.00436381091607301	0.00445702315423529	0	0.00870843084961628	0.0110445980870756	0	0	0	0	0.00435900788980428	0.00436895854950576	0.0087260034904014	0.00871146537736979	0.00436476326615235	0	0	0.0021795989537925	0.00654514513859345	0	0	0	0	0	0.00436095635772925	0.00217398393425873	0	0.00219192494848976	0	0.0196906381954624	0.00983982944295632	0.0108836429729759	0.00446179587283882	0.0110632930998241	0.00223353881890467	0	0.00221040881511035	0.00219262182755029	0.00984122818527752
_____ASV6292	0	0	0	0	0	0	0	0	0	0	0	0	0	0	0	0	0	0	0	0	0	0	0	0	0	0	0	0	0	0	0	0	0	0	0	0	0	0	0	0	0	0	0	0	0	0	0	0	0
_____ASV7048	0	0	0	0	0	0	0	0	0	0	0	0	0	0	0	0	0	0	0	0	0	0	0	0	0	0	0	0	0	0	0	0	0	0	0	0	0	0	0	0	0	0	0	0	0	0	0	0	0
_____ASV7587	0.00217748696229681	0.00652046338759808	0.0130673403606586	0	0	0.00224190113216007	0	0.00218424070332551	0	0.0021807634852962	0	0.0021819054580365	0	0.00217661014735651	0	0.00220891961741512	0	0	0	0	0.00435900788980428	0	0.00654450261780105	0.00217786634434245	0	0	0.00219242954079563	0.0021795989537925	0.00436343009239563	0	0	0.0178697074952254	0	0.00436162208725425	0.00436095635772925	0.00652195180277618	0.00218954928128045	0.00438384989697953	0	0.00218784868838471	0	0.00217672859459518	0.00446179587283882	0	0	0	0.00442081763022071	0	0.00437387919345668
_____ASV8445	0.00435497392459363	0.0217348779586603	0.00217789006010977	0	0	0	0	0.00436848140665101	0.00437234926325915	0.0043615269705924	0.00438567638093985	0.0021819054580365	0	0.00652983044206952	0.00217710771240407	0.00220891961741512	0	0	0.0381358308563737	0	0.00217950394490214	0.00218447927475288	0.0087260034904014	0	0.00436476326615235	0	0.00876971816318253	0.004359197907585	0.00872686018479127	0	0	0	0.00222071706954176	0.00654243313088137	0.0087219127154585	0.00217398393425873	0.00218954928128045	0	0	0	0.00437325753020281	0.00870691437838073	0.00669269380925823	0.00221265861996482	0	0	0.00884163526044142	0.00438524365510059	0.00874775838691335
_____ASV8702	0.0108874348114841	0.0108674389793301	0.00435578012021953	0	0	0	0	0.00436848140665101	0.00218617463162957	0.0043615269705924	0.00438567638093985	0	0	0.00652983044206952	0.00435421542480814	0.00441783923483024	0	0	0	0	0.00653851183470642	0	0.00654450261780105	0.00435573268868489	0.00436476326615235	0	0	0.00871839581517001	0.0130902902771869	0	0	0	0	0.00218081104362712	0.0109023908943231	0	0.00218954928128045	0	0	0	0.0021866287651014	0	0	0.00221265861996482	0	0	0.00221040881511035	0	0.00874775838691335
_____ASV9437	0	0	0	0	0	0.00896760452864029	0	0.013105444219953	0.00218617463162957	0.00654229045588861	0	0.0021819054580365	0.00445702315423529	0.00217661014735651	0	0.00220891961741512	0.0200937709310114	0.0156643356643357	0	0	0.0108975197245107	0.00436895854950576	0	0.00435573268868489	0.0130942897984571	0	0	0	0	0.00446030330062444	0	0	0.00444143413908351	0.00218081104362712	0	0.00217398393425873	0.0043790985625609	0	0	0	0	0.00217672859459518	0	0	0	0	0	0	0.00656081879018502
_____ASV9777	0	0	0	0.00671809743480646	0	0	0	0.00436848140665101	0	0	0	0	0	0	0	0	0	0	0	0	0	0	0	0	0.00436476326615235	0	0	0	0	0	0	0	0	0	0	0	0	0	0	0.00437569737676942	0	0.00435345718919037	0	0	0	0	0.00221040881511035	0.00877048731020117	0.00437387919345668
____g:Aridibacter	0.00435497392459363	0.00869395118346411	0.00435578012021953	0	0	0	0	0.00218424070332551	0.00437234926325915	0.0021807634852962	0	0	0	0.00870644058942603	0	0.00441783923483024	0.0267916945746818	0.00223776223776224	0	0.00892418901432332	0.00217950394490214	0	0.0109075043630017	0.00653359903302734	0.00436476326615235	0	0.0065772886223869	0.0021795989537925	0.00654514513859345	0.0156110615521855	0	0	0.00222071706954176	0.00436162208725425	0.00218047817886462	0.00434796786851745	0.00656864784384134	0.00438384989697953	0	0	0.00655988629530421	0.0108836429729759	0	0.0132759517197889	0	0	0.00884163526044142	0.00438524365510059	0.00437387919345668
_____ASV10166	0.00435497392459363	0.00869395118346411	0.00435578012021953	0	0	0	0	0.00218424070332551	0.00437234926325915	0.0021807634852962	0	0	0	0.00870644058942603	0	0.00441783923483024	0.0267916945746818	0.00223776223776224	0	0.00892418901432332	0.00217950394490214	0	0.0109075043630017	0.00653359903302734	0.00436476326615235	0	0.0065772886223869	0.0021795989537925	0.00654514513859345	0.0156110615521855	0	0	0.00222071706954176	0.00436162208725425	0.00218047817886462	0.00434796786851745	0.00656864784384134	0.00438384989697953	0	0	0.00655988629530421	0.0108836429729759	0	0.0132759517197889	0	0	0.00884163526044142	0.00438524365510059	0.00437387919345668
____g:Blastocatella	0	0.00217348779586603	0	0	0	0	0	0	0	0	0	0	0	0	0	0	0	0	0	0	0	0.00218447927475288	0	0.00217786634434245	0.00218238163307618	0	0	0.0021795989537925	0.00218171504619782	0.0111507582515611	0	0	0	0	0.00436095635772925	0.00434796786851745	0.00218954928128045	0	0	0	0.0021866287651014	0	0	0	0	0	0.00442081763022071	0	0
_____ASV19450	0	0.00217348779586603	0	0	0	0	0	0	0	0	0	0	0	0	0	0	0	0	0	0	0	0.00218447927475288	0	0.00217786634434245	0.00218238163307618	0	0	0.0021795989537925	0.00218171504619782	0.0111507582515611	0	0	0	0	0.00436095635772925	0.00434796786851745	0.00218954928128045	0	0	0	0.0021866287651014	0	0	0	0	0	0.00442081763022071	0	0
____g:JGI_0001001-H03	0.0391947653213426	0.0630311460801148	0.0533583064726893	0.0313511213624302	0.0044873736523856	0.0381123192467212	0	0.0436848140665101	0.0546543657907394	0.0479767966765164	0.0449531829046335	0.0392742982446571	0.0111425578855882	0.0435322029471301	0.0435421542480814	0.0419694727308873	0.0200937709310114	0.00895104895104895	0.00224328416802198	0.00669314176074249	0.062115862429711	0.0415051062203047	0.0392670157068063	0.0522687922642187	0.0196414346976856	0	0.0460410203567083	0.0457715780296425	0.0763600266169236	0	0.00448033692133648	0.0134022806214191	0.0199864536258758	0.052339465047051	0.0588729108293449	0.0760894376990554	0.0569282813132917	0.0131515496909386	0	0.0175027895070777	0.0524790903624337	0.0413578432973085	0.011154489682097	0.0154886103397537	0.0513713928348075	0.0112090030712668	0.0773643085288624	0.105245847722414	0.0896645234658619
_____ASV10847	0.00435497392459363	0.00434697559173205	0.00217789006010977	0	0	0	0	0.00218424070332551	0.00655852389488872	0.00654229045588861	0.00219283819046993	0	0	0	0.00217710771240407	0.00441783923483024	0	0	0	0	0.00653851183470642	0.00218447927475288	0	0	0.00218238163307618	0	0	0.004359197907585	0	0	0	0.0134022806214191	0	0	0	0.00217398393425873	0	0	0	0	0	0	0	0	0	0	0.00221040881511035	0.00438524365510059	0.00218693959672834
_____ASV12666	0.00435497392459363	0.00217348779586603	0.00217789006010977	0	0	0	0	0	0.00218617463162957	0	0	0	0.00668553473135293	0.00217661014735651	0.00217710771240407	0	0	0	0	0.00223104725358083	0.00217950394490214	0	0.00218150087260035	0	0.00218238163307618	0	0	0	0.00872686018479127	0	0	0	0	0	0.0130828690731877	0.0086959357370349	0.00656864784384134	0	0	0.00218784868838471	0.00655988629530421	0.00217672859459518	0.00223089793641941	0	0.00223353881890467	0	0.00663122644533106	0.00657786548265088	0.00874775838691335
_____ASV12717	0.00435497392459363	0.00434697559173205	0	0	0.0022436868261928	0	0	0.00218424070332551	0	0	0	0.0021819054580365	0	0	0	0	0	0	0	0	0.00435900788980428	0	0	0	0.00218238163307618	0	0.00219242954079563	0	0.00218171504619782	0	0	0	0	0.00436162208725425	0	0	0.00656864784384134	0.00657577484546929	0	0	0.00655988629530421	0.00435345718919037	0	0	0.00223353881890467	0	0.00221040881511035	0	0
_____ASV12965	0	0	0	0	0	0	0	0	0.00437234926325915	0.00654229045588861	0	0.00436381091607301	0	0.00435322029471301	0	0.00662675885224537	0.00893056485822728	0	0	0	0	0.00218447927475288	0	0	0.00218238163307618	0	0.00219242954079563	0.004359197907585	0.00654514513859345	0	0	0	0.00222071706954176	0	0	0.00217398393425873	0	0	0	0	0	0	0	0	0	0.0112090030712668	0	0.00657786548265088	0.00437387919345668
_____ASV20439	0	0.00217348779586603	0	0	0	0	0	0	0	0	0.00219283819046993	0	0	0.00870644058942603	0	0.00220891961741512	0	0	0	0	0	0	0	0.00217786634434245	0	0	0.00438485908159127	0	0	0	0	0	0.00444143413908351	0.00436162208725425	0.00218047817886462	0	0.00218954928128045	0	0	0	0.0021866287651014	0	0	0	0	0	0.00442081763022071	0	0
_____ASV2981	0.0152424087360777	0.0239083657545263	0.0196010105409879	0	0.0022436868261928	0.0358704181145611	0	0.0240266477365806	0.0087446985265183	0.0130845809117772	0.00219283819046993	0.013091432748219	0.00222851157711764	0.00652983044206952	0.00870843084961628	0.0110445980870756	0.00223264121455682	0.00447552447552448	0	0	0.0174360315592171	0.00655343782425864	0.0283595113438045	0.0174229307547396	0.00218238163307618	0	0.0065772886223869	0.013077593722755	0.0436343009239563	0	0	0	0	0.0130848662617627	0.034887650861834	0.0326097590138809	0.0306536899379263	0.00438384989697953	0	0.0131270921303083	0.010933143825507	0.0174138287567615	0.00223089793641941	0.0132759517197889	0	0	0.0397873586719864	0.0131557309653018	0.0109346979836417
_____ASV4053	0.00435497392459363	0.00652046338759808	0.0065336701803293	0	0	0	0	0.00218424070332551	0.0109308731581479	0.010903817426481	0.00219283819046993	0.00436381091607301	0	0.00435322029471301	0	0	0.00669792364367046	0	0	0	0.00653851183470642	0.017475834198023	0	0.00653359903302734	0.00218238163307618	0	0.0263091544895476	0.00871839581517001	0	0	0.00448033692133648	0	0	0.00654243313088137	0	0.0108699196712936	0.00218954928128045	0	0	0	0	0.00653018578378555	0.00669269380925823	0.00221265861996482	0.0402036987402841	0	0.00663122644533106	0.0131557309653018	0.0306171543541967
_____ASV6080	0	0.00217348779586603	0	0	0	0	0	0.00436848140665101	0.0087446985265183	0.0043615269705924	0.0241212200951692	0.00654571637410951	0	0.00652983044206952	0.00870843084961628	0.00220891961741512	0	0	0.00224328416802198	0	0.015256527614315	0.00218447927475288	0	0.00217786634434245	0	0	0.00219242954079563	0.00653879686137751	0.00654514513859345	0	0	0	0.00222071706954176	0.00436162208725425	0	0.00434796786851745	0.00218954928128045	0	0	0	0.00655988629530421	0.00435345718919037	0	0	0.00670061645671402	0	0.00442081763022071	0.00219262182755029	0.0153085771770984
_____ASV8892	0.00217748696229681	0.00434697559173205	0.0108894503005488	0	0	0.00224190113216007	0	0.00218424070332551	0.00218617463162957	0	0.00657851457140978	0	0	0.00435322029471301	0.00217710771240407	0.00220891961741512	0.00223264121455682	0	0	0	0.00435900788980428	0.00218447927475288	0.0043630017452007	0.00871146537736979	0	0	0	0	0.00218171504619782	0	0	0	0.0111035853477088	0.00654243313088137	0	0.00652195180277618	0	0.00219192494848976	0	0	0.00874651506040562	0.00435345718919037	0	0	0	0	0.00884163526044142	0.0241188401030532	0.00874775838691335
_____ASV9162	0.00217748696229681	0.00434697559173205	0.00326683509016465	0	0	0	0	0	0.00437234926325915	0.0043615269705924	0	0.00436381091607301	0.00222851157711764	0.00652983044206952	0.00435421542480814	0.00883567846966049	0	0	0	0	0.00544875986225535	0.00436895854950576	0.00218150087260035	0.00435573268868489	0.00218238163307618	0	0	0.004359197907585	0.00218171504619782	0	0	0	0	0.00654243313088137	0.00436095635772925	0.00217398393425873	0.0043790985625609	0	0	0	0.00655988629530421	0	0	0	0	0	0	0.0175409746204023	0.00437387919345668
_____ASV9592	0.00217748696229681	0	0.00871156024043906	0	0	0	0	0.00436848140665101	0.00655852389488872	0	0.00548209547617481	0.00436381091607301	0	0	0.00870843084961628	0.00220891961741512	0	0	0	0	0	0	0	0.00217786634434245	0	0	0.00219242954079563	0	0	0	0	0	0	0	0.00218047817886462	0	0.00218954928128045	0	0	0.00218784868838471	0.00437325753020281	0	0	0	0	0	0.00221040881511035	0.0131557309653018	0.00218693959672834
_____ASV9627	0	0.00869395118346411	0	0.0313511213624302	0	0	0	0.00218424070332551	0	0.0021807634852962	0	0	0	0	0.00653132313721221	0.00220891961741512	0	0.00447552447552448	0	0.00446209450716166	0	0.00436895854950576	0.00218150087260035	0.00871146537736979	0.00436476326615235	0	0	0.004359197907585	0.00436343009239563	0	0	0	0	0.00654243313088137	0.00218047817886462	0.00652195180277618	0	0	0	0	0	0.00217672859459518	0	0	0	0	0	0.00438524365510059	0.00218693959672834
____g:OLB17	0	0	0	0	0	0	0	0	0	0	0	0	0	0	0	0	0	0	0	0	0	0	0	0	0	0	0	0	0	0	0	0	0	0	0	0	0	0	0	0	0	0	0	0	0	0	0	0	0
_____ASV11617	0	0	0	0	0	0	0	0	0	0	0	0	0	0	0	0	0	0	0	0	0	0	0	0	0	0	0	0	0	0	0	0	0	0	0	0	0	0	0	0	0	0	0	0	0	0	0	0	0
____g:Stenotrophobacter	0.00653246088689044	0.00217348779586603	0	0	0	0.00448380226432014	0	0	0	0.0043615269705924	0	0.00436381091607301	0.0111425578855882	0.00870644058942603	0.00217710771240407	0.00883567846966049	0	0.00447552447552448	0	0	0	0	0.0130890052356021	0.00217786634434245	0.00436476326615235	0	0	0.0021795989537925	0.00654514513859345	0	0	0.00223371343690318	0	0.0087232441745085	0	0	0.00656864784384134	0	0	0.00218784868838471	0.0021866287651014	0.0108836429729759	0	0	0	0	0.0132624528906621	0	0
_____ASV10244	0	0	0	0	0	0	0	0	0	0	0	0	0	0	0	0	0	0	0	0	0	0	0	0	0.00436476326615235	0	0	0	0	0	0	0	0	0	0	0	0	0	0	0	0	0	0	0	0	0	0	0	0
_____ASV12023	0.00435497392459363	0.00217348779586603	0	0	0	0	0	0	0	0.0043615269705924	0	0.00436381091607301	0	0.00870644058942603	0	0.00662675885224537	0	0	0	0	0	0	0.0043630017452007	0	0	0	0	0	0.00436343009239563	0	0	0.00223371343690318	0	0.00654243313088137	0	0	0.00656864784384134	0	0	0	0.0021866287651014	0.00217672859459518	0	0	0	0	0.0132624528906621	0	0
_____ASV15905	0.00217748696229681	0	0	0	0	0.00448380226432014	0	0	0	0	0	0	0.0111425578855882	0	0.00217710771240407	0.00220891961741512	0	0.00447552447552448	0	0	0	0	0.0087260034904014	0.00217786634434245	0	0	0	0.0021795989537925	0.00218171504619782	0	0	0	0	0.00218081104362712	0	0	0	0	0	0.00218784868838471	0	0.00217672859459518	0	0	0	0	0	0	0
_____ASV4101	0	0	0	0	0	0	0	0	0	0	0	0	0	0	0	0	0	0	0	0	0	0	0	0	0	0	0	0	0	0	0	0	0	0	0	0	0	0	0	0	0	0.00653018578378555	0	0	0	0	0	0	0
_o:DS-100	0.0522596870951235	0.0445564998152535	0.0533583064726893	0	0	0	0	0.0436848140665101	0.0480958418958506	0.0588806141029975	0.0416639256189286	0.0523657309928761	0.00668553473135293	0.0500620333891997	0.0522505850976977	0.0298204148351041	0.00446528242911364	0.0111888111888112	0	0.00223104725358083	0.0686543742644174	0.0327671891212932	0.0305410122164049	0.0479130595755338	0.0392828693953712	0	0.0131545772447738	0.02615518744551	0.0774508841400225	0	0.0268820215280189	0.0178697074952254	0.0111035853477088	0.0316217601325933	0.0327071726829694	0.0434796786851745	0.0262745913753654	0.0635658235062032	0.00224029392656317	0.0415691250793095	0.0896517793691576	0.023944014540547	0.0156162855549359	0.00995696378984168	0.0279192352363084	0.00672540184276011	0.030945723411545	0.0263114619306035	0.0349910335476534
_____ASV11004	0.00217748696229681	0	0.00435578012021953	0	0	0	0	0	0.00327926194744436	0.0021807634852962	0	0	0	0	0	0	0	0	0	0	0.00217950394490214	0	0	0.00435573268868489	0.00436476326615235	0	0	0.004359197907585	0.00654514513859345	0	0	0	0	0	0	0.00217398393425873	0	0.00219192494848976	0	0.00218784868838471	0.0021866287651014	0	0	0	0	0	0.00663122644533106	0.00657786548265088	0
_____ASV13953	0.00217748696229681	0.00217348779586603	0	0	0	0	0	0	0	0.0021807634852962	0	0.00436381091607301	0	0.00435322029471301	0	0	0	0	0	0	0.00435900788980428	0.00655343782425864	0	0.00217786634434245	0	0	0	0	0.00654514513859345	0	0	0	0	0	0.00218047817886462	0.00434796786851745	0.00218954928128045	0.00657577484546929	0	0.00218784868838471	0.00437325753020281	0.00217672859459518	0	0	0	0	0.00221040881511035	0.00657786548265088	0
_____ASV14511	0.00217748696229681	0	0	0	0	0	0	0.00655272210997652	0.00218617463162957	0.0043615269705924	0.00657851457140978	0.00436381091607301	0	0	0.00870843084961628	0.00220891961741512	0	0	0	0	0.00217950394490214	0.00218447927475288	0	0.00435573268868489	0.00654714489922853	0	0	0	0.00654514513859345	0	0	0	0.00444143413908351	0.00436162208725425	0.00218047817886462	0.00217398393425873	0.00218954928128045	0.00219192494848976	0	0.015314940818693	0.00437325753020281	0.00217672859459518	0	0	0.0189850799606897	0	0.00221040881511035	0	0.00437387919345668
_____ASV15443	0.00217748696229681	0.00217348779586603	0.00217789006010977	0	0	0	0	0	0	0.0043615269705924	0	0.0021819054580365	0	0.00217661014735651	0	0.00220891961741512	0	0	0	0	0.00217950394490214	0	0.0043630017452007	0.00217786634434245	0.00436476326615235	0	0	0.0021795989537925	0.00654514513859345	0	0	0	0	0	0.00218047817886462	0	0.0043790985625609	0.00219192494848976	0	0	0.0021866287651014	0	0	0	0	0	0.00221040881511035	0	0
_____ASV18010	0.00870994784918725	0	0.00435578012021953	0	0	0	0	0	0	0.0021807634852962	0.00657851457140978	0	0	0.00217661014735651	0	0.00220891961741512	0	0.00671328671328671	0	0	0	0	0	0.00217786634434245	0.00218238163307618	0	0	0	0	0	0.00224016846066824	0	0	0	0	0	0.00218954928128045	0	0	0	0.0021866287651014	0	0	0	0	0	0	0	0
_____ASV20763	0	0	0.00217789006010977	0	0	0	0	0	0.00327926194744436	0.0043615269705924	0.00219283819046993	0	0	0	0.00217710771240407	0	0	0.00447552447552448	0	0	0	0	0.00218150087260035	0.00871146537736979	0	0	0	0	0	0	0	0	0	0	0	0	0	0.00438384989697953	0	0.00437569737676942	0	0.00435345718919037	0.00223089793641941	0.00442531723992964	0	0	0	0	0.00218693959672834
_____ASV21043	0	0	0	0	0	0	0	0.00218424070332551	0	0.0021807634852962	0.00219283819046993	0.00654571637410951	0	0.00435322029471301	0.00870843084961628	0	0	0	0	0	0	0	0	0	0	0	0	0	0	0	0	0	0	0	0	0	0	0	0	0	0.0021866287651014	0.00217672859459518	0.00223089793641941	0	0	0	0	0.00219262182755029	0
_____ASV4944	0.00653246088689044	0.0173879023669282	0.0108894503005488	0	0	0	0	0.00436848140665101	0.015303222421407	0.0130845809117772	0.00438567638093985	0.00872762183214601	0.00445702315423529	0.0152362710314956	0.00653132313721221	0.00662675885224537	0	0	0	0.00223104725358083	0.0130770236694128	0.0109223963737644	0.0043630017452007	0.00217786634434245	0.00436476326615235	0	0.0065772886223869	0.004359197907585	0.0207262929388793	0	0	0	0	0.00436162208725425	0.00654143453659387	0.0173918714740698	0.00875819712512179	0.00438384989697953	0	0.00656354606515413	0.0153064013557098	0.00435345718919037	0.00223089793641941	0.00553164654991205	0.00446707763780935	0	0.0110520440755518	0.00438524365510059	0.01312163758037
_____ASV5232	0.00653246088689044	0.0108674389793301	0.0108894503005488	0	0	0	0	0.0109212035166275	0.00655852389488872	0.010903817426481	0.00657851457140978	0.00436381091607301	0	0.00435322029471301	0.00870843084961628	0.00662675885224537	0	0	0	0	0.00544875986225535	0.00655343782425864	0	0.00217786634434245	0.00218238163307618	0	0.0065772886223869	0.00653879686137751	0.0109085752309891	0	0.0246418530673507	0.0134022806214191	0.00666215120862526	0	0.00436095635772925	0.00434796786851745	0.00218954928128045	0.0109596247424488	0	0	0.0153064013557098	0.00653018578378555	0.00223089793641941	0	0.00223353881890467	0	0.00221040881511035	0.00219262182755029	0.0109346979836417
_____ASV6118	0.0130649217737809	0.00978069508139712	0.00871156024043906	0	0	0	0	0.0109212035166275	0.00218617463162957	0.00872305394118481	0.0087713527618797	0.00436381091607301	0.00222851157711764	0.00435322029471301	0.0130626462744244	0.00552229904353781	0.00223264121455682	0	0	0	0.00871801577960856	0.00655343782425864	0.0152705061082024	0	0.00436476326615235	0	0	0.00871839581517001	0.0130902902771869	0	0	0.00446742687380636	0	0.00218081104362712	0.0152633472520524	0.0086959357370349	0	0.00438384989697953	0	0.00656354606515413	0.00655988629530421	0.00217672859459518	0	0	0	0	0.00221040881511035	0.00219262182755029	0.00218693959672834
_____ASV8760	0	0	0.00435578012021953	0	0	0	0	0	0.0087446985265183	0	0.00438567638093985	0.0109095272901825	0	0.00217661014735651	0.00217710771240407	0.00441783923483024	0	0	0	0	0.00435900788980428	0	0.00218150087260035	0	0	0	0	0	0	0	0	0	0	0.00981364969632206	0	0	0	0	0.00224029392656317	0	0.0196796588859126	0	0.00669269380925823	0	0	0.00672540184276011	0	0	0
_____ASV9623	0.00217748696229681	0.00217348779586603	0	0	0	0	0	0.00218424070332551	0.00437234926325915	0.0043615269705924	0	0.00654571637410951	0	0.00870644058942603	0	0	0	0	0	0	0.0239745433939235	0	0.00218150087260035	0.00871146537736979	0.0109119081653809	0	0	0	0	0	0	0	0	0.0109040552181356	0	0.00217398393425873	0.00218954928128045	0.00876769979395906	0	0.00437569737676942	0.00874651506040562	0	0	0	0.00223353881890467	0	0.00221040881511035	0.00219262182755029	0
_____ASV9881	0.00653246088689044	0	0.00544472515027441	0	0	0	0	0.00655272210997652	0.00218617463162957	0	0	0	0	0.00217661014735651	0.00217710771240407	0	0.00223264121455682	0	0	0	0.00217950394490214	0	0	0.0108893317217122	0	0	0	0	0.00654514513859345	0	0	0	0	0	0	0.00217398393425873	0.00218954928128045	0.0175353995879181	0	0	0.00655988629530421	0	0	0	0	0	0	0	0.00218693959672834
_o:Elev-16S-573	0.0195973826606713	0.0173879023669282	0.0196010105409879	0	0	0.00448380226432014	0	0.00873696281330203	0.0109308731581479	0.021807634852962	0.030699734666579	0.0152733382062555	0.00222851157711764	0.0108830507367825	0.0348337233984651	0.0132535177044907	0	0	0	0	0.00435900788980428	0.0152913549232702	0.00654450261780105	0.0174229307547396	0.00872952653230471	0	0.00438485908159127	0.0108979947689625	0.00872686018479127	0	0	0	0	0.00654243313088137	0.0196243036097816	0.0152178875398111	0.0109477464064022	0.00438384989697953	0	0.015314940818693	0.0349860602416225	0.00653018578378555	0	0.00221265861996482	0	0	0.00663122644533106	0.0219262182755029	0.0218693959672834
_____ASV2993	0.0195973826606713	0.0173879023669282	0.0196010105409879	0	0	0.00448380226432014	0	0.00873696281330203	0.0109308731581479	0.021807634852962	0.030699734666579	0.0152733382062555	0.00222851157711764	0.0108830507367825	0.0348337233984651	0.0132535177044907	0	0	0	0	0.00435900788980428	0.0152913549232702	0.00654450261780105	0.0174229307547396	0.00872952653230471	0	0.00438485908159127	0.0108979947689625	0.00872686018479127	0	0	0	0	0.00654243313088137	0.0196243036097816	0.0152178875398111	0.0109477464064022	0.00438384989697953	0	0.015314940818693	0.0349860602416225	0.00653018578378555	0	0.00221265861996482	0	0	0.00663122644533106	0.0219262182755029	0.0218693959672834
_o:Pyrinomonadales	0.330978018269116	0.397748266643483	0.294015158114818	0.00223936581160215	0.0022436868261928	0.0448380226432014	0.00672939962539675	0.255556162289084	0.265620217742993	0.211534058073732	0.552595223998421	0.250919127674198	0.0668553473135293	0.226367455325077	0.403853480650955	0.406441209604383	0.0379549006474659	0.0425174825174825	0.103191071729011	0.00446209450716166	0.25500196155355	0.238108240948064	0.232329842931937	0.278766892075833	0.196414346976856	0.00670900796135611	0.289400699385023	0.330209241499564	0.257442375451342	0.0423728813559322	0.0268820215280189	0.00223371343690318	0.0532972096690021	0.233346781668102	0.369591051317554	0.250008152439753	0.326242842910787	0.108500284950243	0.00224029392656317	0.336928698011246	0.402339692778658	0.308007096135218	0.129392080312326	0.1194835654781	0.0357366211024748	0.0358688098280539	0.254197013737691	0.385901441648852	0.321480120719066
_f:Pyrinomonadaceae	0.330978018269116	0.397748266643483	0.294015158114818	0.00223936581160215	0.0022436868261928	0.0448380226432014	0.00672939962539675	0.255556162289084	0.265620217742993	0.211534058073732	0.552595223998421	0.250919127674198	0.0668553473135293	0.226367455325077	0.403853480650955	0.406441209604383	0.0379549006474659	0.0425174825174825	0.103191071729011	0.00446209450716166	0.25500196155355	0.238108240948064	0.232329842931937	0.278766892075833	0.196414346976856	0.00670900796135611	0.289400699385023	0.330209241499564	0.257442375451342	0.0423728813559322	0.0268820215280189	0.00223371343690318	0.0532972096690021	0.233346781668102	0.369591051317554	0.250008152439753	0.326242842910787	0.108500284950243	0.00224029392656317	0.336928698011246	0.402339692778658	0.308007096135218	0.129392080312326	0.1194835654781	0.0357366211024748	0.0358688098280539	0.254197013737691	0.385901441648852	0.321480120719066
_____ASV10170	0.00217748696229681	0.00434697559173205	0	0	0	0	0	0.0109212035166275	0.00655852389488872	0	0.0109641909523496	0.00436381091607301	0	0.00652983044206952	0.00217710771240407	0.00220891961741512	0	0	0	0	0	0	0	0	0	0	0	0.004359197907585	0	0	0	0	0	0.0087232441745085	0	0.00217398393425873	0.00218954928128045	0.00438384989697953	0	0	0.0021866287651014	0.0108836429729759	0	0	0	0	0.00221040881511035	0.00438524365510059	0
_____ASV11249	0.00217748696229681	0.00869395118346411	0.0065336701803293	0	0	0	0	0.00218424070332551	0.00218617463162957	0	0.00438567638093985	0.0021819054580365	0	0.00435322029471301	0.00217710771240407	0.00883567846966049	0	0	0	0	0	0	0	0.00217786634434245	0	0	0.00438485908159127	0.0021795989537925	0.00654514513859345	0	0	0	0	0.00218081104362712	0.0087219127154585	0.00217398393425873	0.00218954928128045	0.00219192494848976	0	0	0	0.00217672859459518	0	0	0	0	0	0.00657786548265088	0.00437387919345668
_____ASV11418	0	0.00869395118346411	0	0	0	0	0	0.00218424070332551	0.00218617463162957	0.0043615269705924	0.00438567638093985	0.00436381091607301	0	0	0	0.00220891961741512	0	0	0	0	0	0.00655343782425864	0	0	0.00218238163307618	0	0.00219242954079563	0.00653879686137751	0.00654514513859345	0	0	0	0	0.00654243313088137	0.00436095635772925	0.00217398393425873	0.0109477464064022	0	0	0.00656354606515413	0.0021866287651014	0.0152371001621663	0	0.00442531723992964	0	0	0.00221040881511035	0.00219262182755029	0.00874775838691335
_____ASV11494	0.00435497392459363	0	0	0	0	0	0	0	0.00437234926325915	0	0.0087713527618797	0.00654571637410951	0	0.00217661014735651	0	0.00662675885224537	0	0	0	0	0	0.00436895854950576	0	0.00435573268868489	0.00218238163307618	0	0.00438485908159127	0	0.00218171504619782	0	0	0	0	0	0.00218047817886462	0.00434796786851745	0.00875819712512179	0	0	0.00656354606515413	0	0	0.00223089793641941	0	0	0	0	0	0.00437387919345668
_____ASV11527	0	0.00652046338759808	0.00217789006010977	0.00223936581160215	0	0	0	0	0	0	0	0	0	0	0.00435421542480814	0.0132535177044907	0	0	0	0	0	0.00218447927475288	0	0	0.00436476326615235	0	0	0.0021795989537925	0	0	0	0	0	0.00218081104362712	0	0.00652195180277618	0.00218954928128045	0	0	0.00218784868838471	0.0021866287651014	0	0	0	0	0	0	0.00219262182755029	0.00218693959672834
_____ASV11639	0.00653246088689044	0.00217348779586603	0.00217789006010977	0	0	0	0	0.00218424070332551	0	0.00654229045588861	0.00438567638093985	0.0021819054580365	0	0.00652983044206952	0.00435421542480814	0.00441783923483024	0	0	0	0	0.00217950394490214	0	0.0087260034904014	0.00435573268868489	0.00218238163307618	0	0.00438485908159127	0.0021795989537925	0.00654514513859345	0	0	0	0	0	0.0087219127154585	0	0.00218954928128045	0	0	0.00218784868838471	0.00437325753020281	0.00870691437838073	0.00780814277746793	0	0	0	0.00221040881511035	0.00438524365510059	0
_____ASV12090	0.00435497392459363	0.0130409267751962	0	0	0	0	0	0	0.00218617463162957	0	0.00438567638093985	0.00436381091607301	0.00222851157711764	0.00217661014735651	0.00435421542480814	0	0	0	0	0	0	0.00218447927475288	0.00218150087260035	0	0	0	0.00438485908159127	0	0	0	0	0	0	0.00654243313088137	0.0087219127154585	0	0	0	0	0	0.010933143825507	0.00435345718919037	0	0.00663797585989446	0	0	0.00663122644533106	0.00219262182755029	0.00218693959672834
_____ASV1220	0.0479047131705299	0.0652046338759808	0.0631588117431832	0	0	0	0	0.0327636105498826	0.0284202702111845	0.0348922157647392	0.0657851457140978	0.021819054580365	0.00445702315423529	0.0174128811788521	0.0544276928101018	0.04528285215701	0.0111632060727841	0.00223776223776224	0	0	0.03051305522863	0.0109223963737644	0.0349040139616056	0.0500909259198763	0.0327357244961426	0	0.0394637317343214	0.0588491717523976	0.0218171504619782	0	0.0179213476853459	0	0.0155450194867923	0.0196272993926441	0.052331476292751	0.0391317108166571	0.0328432392192067	0.0219192494848976	0	0.0503205198328484	0.0568523478926365	0.0174138287567615	0.00669269380925823	0.024339244819613	0.0156347717323327	0	0.037576949856876	0.0460450583785562	0.0328040939509251
_____ASV13060	0	0.00217348779586603	0.00217789006010977	0	0	0	0	0	0	0	0.00438567638093985	0	0	0	0	0.00662675885224537	0	0	0	0	0.00217950394490214	0.00218447927475288	0	0	0.00218238163307618	0	0	0.0021795989537925	0	0	0	0	0	0	0	0.00217398393425873	0.0043790985625609	0	0	0	0.00874651506040562	0.00217672859459518	0.00446179587283882	0	0	0	0.00221040881511035	0	0.00437387919345668
_____ASV13547	0.00435497392459363	0.00217348779586603	0	0	0	0	0	0.00218424070332551	0.00218617463162957	0	0.00657851457140978	0	0	0.00217661014735651	0.00435421542480814	0.00441783923483024	0	0	0	0	0.00217950394490214	0	0.00218150087260035	0	0.00218238163307618	0	0.00219242954079563	0	0.00218171504619782	0	0	0	0	0	0	0	0	0.00438384989697953	0	0.00218784868838471	0	0.00435345718919037	0.00223089793641941	0	0	0	0.00221040881511035	0	0.00218693959672834
_____ASV14224	0	0.00869395118346411	0	0	0	0	0	0	0	0.0021807634852962	0.0087713527618797	0.00545476364509126	0	0	0.00435421542480814	0	0	0	0	0	0.00217950394490214	0.00436895854950576	0.0043630017452007	0	0	0	0.00219242954079563	0	0	0	0	0	0	0	0	0	0.0043790985625609	0.00219192494848976	0	0.00218784868838471	0	0.00435345718919037	0	0	0	0	0.00221040881511035	0.00438524365510059	0
_____ASV14407	0	0	0.00217789006010977	0	0	0	0	0	0	0	0.00219283819046993	0	0	0.00217661014735651	0	0	0	0	0	0	0	0	0	0	0	0	0.0065772886223869	0.004359197907585	0.00872686018479127	0	0	0	0	0.00436162208725425	0.00654143453659387	0	0	0.00219192494848976	0	0.00437569737676942	0.00655988629530421	0	0	0	0	0	0	0	0
_____ASV14636	0	0	0.00217789006010977	0	0	0	0	0.00436848140665101	0	0	0.0087713527618797	0	0	0.00435322029471301	0.00870843084961628	0.00220891961741512	0	0	0	0	0	0.00655343782425864	0	0.00435573268868489	0	0	0.0065772886223869	0.0108979947689625	0.00218171504619782	0	0	0	0.00222071706954176	0.00218081104362712	0.00436095635772925	0.00434796786851745	0.00656864784384134	0	0	0	0.00437325753020281	0.00217672859459518	0	0	0	0	0.00221040881511035	0.00438524365510059	0.00218693959672834
_____ASV14803	0	0.00217348779586603	0.0065336701803293	0	0	0	0	0.00218424070332551	0	0.00654229045588861	0.00438567638093985	0	0.00668553473135293	0.00435322029471301	0.00217710771240407	0.00220891961741512	0	0	0	0	0	0.00218447927475288	0	0.00217786634434245	0	0	0	0	0.00218171504619782	0	0	0	0	0	0	0.00217398393425873	0.0043790985625609	0	0	0	0.00437325753020281	0.00870691437838073	0.00669269380925823	0	0.00223353881890467	0	0.00221040881511035	0.00219262182755029	0
_____ASV14898	0.00217748696229681	0	0.00217789006010977	0	0	0	0	0	0	0	0.00438567638093985	0.0021819054580365	0	0	0	0	0	0	0	0	0.00217950394490214	0	0	0	0	0	0.00219242954079563	0.004359197907585	0.00218171504619782	0	0	0	0	0	0	0	0.00218954928128045	0	0	0.00218784868838471	0	0.00217672859459518	0	0	0	0	0.00221040881511035	0.00438524365510059	0.00218693959672834
_____ASV16315	0	0.00652046338759808	0.00435578012021953	0	0	0	0	0.00218424070332551	0	0.0021807634852962	0	0.00436381091607301	0	0.00217661014735651	0.00435421542480814	0.0132535177044907	0	0	0	0	0.00217950394490214	0	0	0.00217786634434245	0	0	0.0197318658671607	0.004359197907585	0.00218171504619782	0	0	0	0	0.00436162208725425	0.00218047817886462	0	0.0043790985625609	0.00219192494848976	0	0	0.00437325753020281	0.00217672859459518	0	0	0	0	0.00442081763022071	0	0.00218693959672834
_____ASV16654	0	0.00217348779586603	0.00435578012021953	0	0	0	0	0	0.00546543657907394	0	0.00657851457140978	0.0021819054580365	0	0	0	0.00441783923483024	0	0	0	0	0.00435900788980428	0	0	0	0	0	0	0	0	0	0	0	0	0.00218081104362712	0	0	0	0	0	0	0	0	0.00446179587283882	0	0	0	0	0	0.00328040939509251
_____ASV16665	0	0.00434697559173205	0.00217789006010977	0	0	0	0	0.00218424070332551	0	0	0	0.0021819054580365	0	0	0	0.00220891961741512	0	0	0	0	0	0	0	0	0	0	0	0.0021795989537925	0	0	0	0	0	0	0.00218047817886462	0	0	0	0	0	0	0.00217672859459518	0	0	0	0	0	0.00219262182755029	0.00218693959672834
_____ASV16781	0	0	0	0	0	0	0	0	0	0	0	0	0	0	0	0	0	0	0	0	0	0	0	0	0	0	0	0	0	0	0	0	0	0	0	0	0	0	0	0	0	0	0	0	0	0	0	0	0
_____ASV16827	0.00435497392459363	0	0	0	0	0	0	0	0.00437234926325915	0	0.00219283819046993	0	0	0	0.00435421542480814	0	0	0	0	0	0	0.00218447927475288	0	0.00217786634434245	0.0109119081653809	0.0022363359871187	0	0	0.00436343009239563	0	0	0	0	0	0.00218047817886462	0	0	0	0	0	0	0	0	0	0	0	0	0	0
_____ASV1689	0.0391947653213426	0.0565106826925167	0.0392020210819758	0	0.0022436868261928	0.00224190113216007	0	0.0349478512532081	0.0240479209479253	0.010903817426481	0.0350854110475188	0.0283647709544745	0.00668553473135293	0.0195894913262086	0.0261252925488489	0.0375516334960571	0	0.00223776223776224	0.0246761258482418	0	0.0283335512837278	0.0152913549232702	0.0261780104712042	0.0370237278538216	0.0196414346976856	0	0.0219242954079563	0.0414123801220575	0.0305440106467694	0.00223015165031222	0	0	0.00444143413908351	0.0261697325235255	0.0272559772358078	0.0304357750796222	0.0284641406566458	0.0131515496909386	0	0.0525083685212331	0.0415459465369267	0.023944014540547	0.0290016731734523	0.0177012689597186	0	0.00896720245701347	0.0287353145964346	0.0350819492408047	0.019682456370555
_____ASV17105	0	0.00434697559173205	0	0	0	0	0	0	0	0	0.0109641909523496	0	0	0.00217661014735651	0.00653132313721221	0.00883567846966049	0	0	0	0	0	0	0	0.00217786634434245	0	0	0	0	0	0	0	0	0	0.00218081104362712	0.00436095635772925	0.00434796786851745	0	0	0	0.00218784868838471	0	0.00435345718919037	0	0	0	0	0.00442081763022071	0.00657786548265088	0
_____ASV17127	0.00217748696229681	0.0108674389793301	0.00217789006010977	0	0	0	0	0.00218424070332551	0.00437234926325915	0	0.00219283819046993	0	0	0	0	0	0	0	0	0	0	0	0	0	0.00436476326615235	0	0	0	0.00436343009239563	0	0	0	0	0	0	0	0	0	0	0.00218784868838471	0	0	0	0	0	0	0	0.00438524365510059	0
_____ASV18087	0	0	0.00217789006010977	0	0	0	0	0	0.00437234926325915	0	0.00219283819046993	0.0021819054580365	0	0	0	0.00220891961741512	0	0	0	0	0	0.00218447927475288	0	0.00217786634434245	0.00218238163307618	0	0	0.0021795989537925	0	0	0	0	0	0.00218081104362712	0.00218047817886462	0	0	0	0	0.00218784868838471	0	0.00435345718919037	0	0	0	0	0.00221040881511035	0.00438524365510059	0
_____ASV18239	0	0	0.00435578012021953	0	0	0	0	0	0.00218617463162957	0.0021807634852962	0.00219283819046993	0.0021819054580365	0.00222851157711764	0	0	0.0132535177044907	0.00446528242911364	0	0	0	0	0.00218447927475288	0	0.00217786634434245	0	0	0.0065772886223869	0.00653879686137751	0.00436343009239563	0	0	0	0	0.00218081104362712	0.00218047817886462	0	0.0043790985625609	0	0	0	0	0	0	0	0	0	0	0	0
_____ASV18400	0.00217748696229681	0	0	0	0	0	0	0	0	0.0021807634852962	0	0	0.00222851157711764	0.00217661014735651	0	0.00662675885224537	0	0	0	0	0.00435900788980428	0	0	0	0	0	0	0.0021795989537925	0	0	0	0	0	0	0	0	0	0	0	0	0.0021866287651014	0.00653018578378555	0	0	0	0	0.00221040881511035	0.00438524365510059	0.00218693959672834
_____ASV18863	0	0	0	0	0	0	0	0	0.00218617463162957	0	0	0	0	0	0	0	0	0	0	0	0	0	0	0	0.00218238163307618	0	0	0.0021795989537925	0	0	0	0	0	0	0.00218047817886462	0	0.00218954928128045	0	0	0	0	0.00653018578378555	0	0	0	0	0.00221040881511035	0.00219262182755029	0
_____ASV19215	0.00217748696229681	0.00217348779586603	0	0	0	0	0	0	0.00218617463162957	0	0	0.0021819054580365	0.00222851157711764	0	0	0	0	0	0	0.00223104725358083	0	0	0.00218150087260035	0.00217786634434245	0	0	0.0153470067855694	0	0	0	0	0	0	0	0	0	0	0	0	0	0	0.00217672859459518	0	0.00442531723992964	0	0	0.00221040881511035	0	0
_____ASV19376	0.00217748696229681	0.00652046338759808	0	0	0	0	0	0.00218424070332551	0	0	0	0	0.00222851157711764	0.00217661014735651	0.00217710771240407	0.00662675885224537	0	0	0	0	0.00217950394490214	0	0	0	0	0	0.00219242954079563	0.00871839581517001	0.00218171504619782	0	0	0	0	0	0	0.00217398393425873	0.00218954928128045	0	0	0	0.0021866287651014	0.00217672859459518	0	0	0	0	0	0	0
_____ASV19567	0.00217748696229681	0	0.00217789006010977	0	0	0	0	0.00218424070332551	0.00218617463162957	0	0	0	0	0	0	0.00220891961741512	0.00893056485822728	0	0	0	0	0.00218447927475288	0	0	0	0	0	0	0	0	0	0	0	0	0	0	0	0	0	0	0.00437325753020281	0	0	0	0	0	0.00221040881511035	0.00438524365510059	0.00218693959672834
_____ASV20243	0	0	0.00217789006010977	0	0	0	0	0	0	0	0	0	0	0.00217661014735651	0.00217710771240407	0	0	0	0	0	0	0	0	0	0	0	0	0.0021795989537925	0	0	0	0	0	0.00654243313088137	0	0	0	0.00219192494848976	0	0	0	0.00217672859459518	0	0	0	0	0	0.00219262182755029	0
_____ASV20627	0	0	0	0	0	0	0	0	0.00218617463162957	0	0	0	0	0	0	0	0	0	0	0	0	0	0.00654450261780105	0	0	0	0	0.004359197907585	0	0	0	0	0	0	0	0.00434796786851745	0	0	0	0	0	0	0	0	0	0	0	0	0
_____ASV20742	0.00217748696229681	0.00217348779586603	0	0	0	0	0	0.00218424070332551	0.00218617463162957	0	0	0	0	0	0	0.00220891961741512	0	0	0	0	0	0	0	0	0	0	0	0	0	0	0	0	0	0	0.00218047817886462	0	0	0	0	0	0.0021866287651014	0	0	0	0	0	0	0	0
_____ASV2660	0.0239523565852649	0.0217348779586603	0.0174231204808781	0	0	0	0	0.0109212035166275	0.00655852389488872	0.0043615269705924	0.0153498673332895	0.00654571637410951	0.00445702315423529	0.00870644058942603	0.0108855385620204	0.00662675885224537	0	0.0134265734265734	0	0	0.00653851183470642	0.0131068756485173	0.0152705061082024	0.0152450644103971	0.0130942897984571	0.0022363359871187	0.00876971816318253	0.0239755884917175	0.0130902902771869	0	0	0	0.00666215120862526	0.0152656773053899	0.017443825430917	0.0130439036055524	0.0262745913753654	0.00438384989697953	0	0.0109392434419236	0.0371726890067239	0.0108836429729759	0	0.00663797585989446	0	0	0.0110520440755518	0.0263114619306035	0.0174955167738267
_____ASV2867	0.00653246088689044	0.00869395118346411	0.0174231204808781	0	0	0	0	0.013105444219953	0.0174893970530366	0.0196268713676658	0.0263140582856391	0.013091432748219	0.0133710694627059	0.0108830507367825	0.0391879388232733	0.035342713878642	0	0.00895104895104895	0	0	0.0108975197245107	0.0131068756485173	0.00981675392670157	0.0108893317217122	0.00218238163307618	0	0.0306940135711389	0.013077593722755	0.00654514513859345	0	0.00224016846066824	0	0.00666215120862526	0.0130848662617627	0.017443825430917	0.00434796786851745	0.0240850420940849	0	0	0.00875139475353885	0.0459192040671295	0.0174138287567615	0.00669269380925823	0.00663797585989446	0	0	0.0176832705208828	0.0350819492408047	0.0393649127411101
_____ASV3232	0.0130649217737809	0.0130409267751962	0.00217789006010977	0	0	0.031386615850241	0	0.0109212035166275	0.015303222421407	0.0043615269705924	0.0197355437142293	0.0196371491223285	0	0.00652983044206952	0.0108855385620204	0.00441783923483024	0	0	0	0	0.0174360315592171	0.00873791709901152	0.0218150087260035	0.0174229307547396	0.00872952653230471	0	0.00438485908159127	0	0.0152720053233847	0.00223015165031222	0	0	0.00222071706954176	0.0218081104362713	0.0130828690731877	0.00652195180277618	0.0043790985625609	0.00438384989697953	0	0.0131270921303083	0.0021866287651014	0.00217672859459518	0.00892359174567764	0.0110632930998241	0	0	0.00884163526044142	0.00657786548265088	0.00656081879018502
_____ASV3421	0.00870994784918725	0.0130409267751962	0.0065336701803293	0	0	0	0	0.00873696281330203	0.0131170477897774	0.00654229045588861	0.0394710874284587	0.0229100073093833	0	0.0174128811788521	0.0283024002612529	0.00883567846966049	0	0	0	0	0.0326925591735321	0.0262137512970346	0.0218150087260035	0.0217786634434245	0.00436476326615235	0	0.00219242954079563	0	0.00872686018479127	0	0	0	0	0.00218081104362712	0.0239852599675109	0.0130439036055524	0.0153268449689631	0.00219192494848976	0	0.0131270921303083	0.0131197725906084	0.0108836429729759	0.00446179587283882	0.00442531723992964	0	0	0.0176832705208828	0.0153483527928521	0.0240563355640117
_____ASV3985	0.0152424087360777	0.0195613901627942	0.0065336701803293	0	0	0	0	0.00218424070332551	0.00437234926325915	0.010903817426481	0.0087713527618797	0.0109095272901825	0.00222851157711764	0.00435322029471301	0.0130626462744244	0.00662675885224537	0	0.00671328671328671	0	0	0.00435900788980428	0.00436895854950576	0.0130890052356021	0.00871146537736979	0.0109119081653809	0	0.00438485908159127	0.004359197907585	0.00654514513859345	0	0.00224016846066824	0	0	0.00654243313088137	0.0087219127154585	0.00434796786851745	0.00875819712512179	0.00438384989697953	0	0.0109392434419236	0.010933143825507	0	0.011154489682097	0	0	0	0.00663122644533106	0.00438524365510059	0.00874775838691335
_____ASV4695	0.00217748696229681	0.00434697559173205	0.0065336701803293	0	0	0.00224190113216007	0	0.0109212035166275	0.0087446985265183	0.0130845809117772	0.0087713527618797	0.00654571637410951	0	0	0.0108855385620204	0.0198802765567361	0.00223264121455682	0	0	0	0.0130770236694128	0.00218447927475288	0.00654450261780105	0.00653359903302734	0	0	0.0131545772447738	0.00871839581517001	0.00436343009239563	0.00446030330062444	0.00448033692133648	0	0	0.0109040552181356	0.0087219127154585	0.0086959357370349	0.00656864784384134	0.00657577484546929	0	0.00875139475353885	0.00437325753020281	0.0152371001621663	0	0.00442531723992964	0	0	0.00663122644533106	0.0109631091377515	0.00437387919345668
_____ASV4818	0.0239523565852649	0.00434697559173205	0.0065336701803293	0	0	0	0	0	0.0087446985265183	0.00654229045588861	0.0394710874284587	0.0152733382062555	0.00222851157711764	0.0108830507367825	0.0217710771240407	0.00441783923483024	0	0	0	0	0.00435900788980428	0.00655343782425864	0.0043630017452007	0.0130671980660547	0.00218238163307618	0	0.0131545772447738	0.004359197907585	0.00218171504619782	0.00223015165031222	0	0	0	0.00436162208725425	0.0109023908943231	0.00652195180277618	0.00218954928128045	0.00547981237122441	0	0.00218784868838471	0.0153064013557098	0.00217672859459518	0.00223089793641941	0	0	0.0269016073710404	0.00884163526044142	0.00877048731020117	0.01312163758037
_____ASV5096	0.00870994784918725	0.00217348779586603	0.0065336701803293	0	0	0	0	0.00218424070332551	0.00655852389488872	0.00872305394118481	0.0263140582856391	0.00654571637410951	0	0.00435322029471301	0.00653132313721221	0.00552229904353781	0	0	0	0	0.00217950394490214	0.0109223963737644	0.0043630017452007	0.00435573268868489	0.00436476326615235	0	0.0197318658671607	0.0108979947689625	0.00436343009239563	0	0	0	0.00444143413908351	0.0109040552181356	0.00436095635772925	0.00434796786851745	0.00875819712512179	0	0.00224029392656317	0.00875139475353885	0.00874651506040562	0.00217672859459518	0	0	0	0	0.00221040881511035	0.00438524365510059	0.00437387919345668
_____ASV5179	0.0108874348114841	0.00652046338759808	0.0065336701803293	0	0	0	0.00672939962539675	0.0174739256266041	0.00437234926325915	0	0.00657851457140978	0.00436381091607301	0	0.00652983044206952	0.0108855385620204	0.0110445980870756	0	0.00223776223776224	0	0	0.00435900788980428	0.00655343782425864	0.0043630017452007	0.00871146537736979	0.0109119081653809	0.0022363359871187	0	0.013077593722755	0.0130902902771869	0.00669045495093666	0	0	0.00222071706954176	0.0087232441745085	0.00654143453659387	0.0152178875398111	0.0109477464064022	0	0	0	0.00655988629530421	0.00653018578378555	0	0	0	0	0.00663122644533106	0.0175409746204023	0.0109346979836417
_____ASV5816	0.00435497392459363	0.00434697559173205	0.00435578012021953	0	0	0.00672570339648022	0	0.00655272210997652	0	0.0043615269705924	0.0109641909523496	0.00436381091607301	0.00445702315423529	0	0.00653132313721221	0	0.00669792364367046	0.00223776223776224	0.0785149458807694	0	0.00653851183470642	0	0.00218150087260035	0.00435573268868489	0.00218238163307618	0	0.00876971816318253	0.00871839581517001	0.00218171504619782	0	0	0	0	0.00218081104362712	0.00436095635772925	0.00217398393425873	0.00218954928128045	0.00438384989697953	0	0.0131270921303083	0.00655988629530421	0.0152371001621663	0.00223089793641941	0.00442531723992964	0.00446707763780935	0	0.00442081763022071	0.00877048731020117	0.00328040939509251
_____ASV6097	0.00435497392459363	0.00434697559173205	0.00435578012021953	0	0	0.00224190113216007	0	0.00436848140665101	0.00437234926325915	0	0.0131570291428196	0	0	0.00870644058942603	0.00653132313721221	0.0110445980870756	0	0	0	0	0.00435900788980428	0.00873791709901152	0.0043630017452007	0.00653359903302734	0	0	0	0	0.0152720053233847	0	0	0	0	0.00436162208725425	0.00654143453659387	0.0086959357370349	0.0109477464064022	0.00438384989697953	0	0.0131270921303083	0.0174930301208112	0.00435345718919037	0	0	0	0	0.00663122644533106	0.0131557309653018	0.0109346979836417
_____ASV6105	0.00870994784918725	0.0173879023669282	0.0152452304207684	0	0	0	0	0.0109212035166275	0.0087446985265183	0.0174461078823696	0.0197355437142293	0.00654571637410951	0	0.00435322029471301	0.00435421542480814	0.0154624373219059	0.00223264121455682	0	0	0	0.00653851183470642	0.00873791709901152	0	0.00871146537736979	0	0	0.00876971816318253	0.0108979947689625	0.00436343009239563	0	0	0	0.00222071706954176	0	0.0239852599675109	0.0152178875398111	0.00218954928128045	0	0	0.0109392434419236	0.00655988629530421	0.0185021930540591	0.00223089793641941	0.0132759517197889	0.00670061645671402	0	0.00221040881511035	0.0131557309653018	0.00437387919345668
_____ASV6257	0.00870994784918725	0	0.0108894503005488	0	0	0	0	0.00218424070332551	0.0087446985265183	0.0043615269705924	0.00438567638093985	0.0021819054580365	0.00445702315423529	0.00652983044206952	0.00653132313721221	0.00662675885224537	0	0.00223776223776224	0	0	0.00871801577960856	0.00218447927475288	0.00218150087260035	0.00217786634434245	0.00436476326615235	0	0	0.00653879686137751	0.0130902902771869	0	0	0	0.00222071706954176	0.00218081104362712	0.0087219127154585	0	0.00218954928128045	0.00219192494848976	0	0.00437569737676942	0.00874651506040562	0.0130603715675711	0.00223089793641941	0	0	0	0.00221040881511035	0.00877048731020117	0.0109346979836417
_____ASV6283	0.0130649217737809	0.00434697559173205	0.00435578012021953	0	0	0	0	0.00436848140665101	0.0087446985265183	0.00654229045588861	0.0109641909523496	0.00436381091607301	0	0.00652983044206952	0.00653132313721221	0	0	0	0	0	0.00871801577960856	0	0.00654450261780105	0.00653359903302734	0.0130942897984571	0	0.00438485908159127	0.004359197907585	0.00654514513859345	0	0	0	0.00222071706954176	0.00436162208725425	0.00654143453659387	0	0.00656864784384134	0	0	0.00437569737676942	0.00655988629530421	0.00870691437838073	0.00223089793641941	0	0	0	0.00221040881511035	0	0.0153085771770984
_____ASV6372	0.0108874348114841	0.0130409267751962	0.00217789006010977	0	0	0	0	0.00655272210997652	0.00437234926325915	0.00872305394118481	0.00438567638093985	0.013091432748219	0.00222851157711764	0.00435322029471301	0.0130626462744244	0.0154624373219059	0	0	0	0	0.00435900788980428	0.00436895854950576	0.0087260034904014	0.00653359903302734	0.0109119081653809	0	0.0131545772447738	0	0	0	0	0	0	0.00218081104362712	0.0218047817886462	0.00652195180277618	0.00875819712512179	0	0	0.0109392434419236	0.00437325753020281	0.00653018578378555	0.00669269380925823	0.0110632930998241	0.00223353881890467	0	0.00442081763022071	0.00877048731020117	0.00218693959672834
_____ASV6577	0.00870994784918725	0.00652046338759808	0.00435578012021953	0	0	0	0	0.00655272210997652	0.00218617463162957	0.0043615269705924	0.0109641909523496	0.00654571637410951	0	0.00435322029471301	0.00979698470581832	0.00441783923483024	0	0	0	0	0.00653851183470642	0.00436895854950576	0.0043630017452007	0.00435573268868489	0.00436476326615235	0	0	0.004359197907585	0.0109085752309891	0	0	0.00223371343690318	0	0	0.0109023908943231	0.00652195180277618	0.0109477464064022	0.00657577484546929	0	0.015314940818693	0.010933143825507	0.00653018578378555	0	0	0	0	0.00663122644533106	0.00657786548265088	0.01312163758037
_____ASV6980	0.00653246088689044	0	0.00435578012021953	0	0	0	0	0.00436848140665101	0.0087446985265183	0.0021807634852962	0.0131570291428196	0	0	0.0108830507367825	0.0130626462744244	0.00883567846966049	0	0.00223776223776224	0	0	0.00653851183470642	0.0109223963737644	0	0.00435573268868489	0.00436476326615235	0	0	0.004359197907585	0.00654514513859345	0	0	0	0	0.00436162208725425	0.00218047817886462	0.0108699196712936	0.00875819712512179	0.00219192494848976	0	0.00437569737676942	0.010933143825507	0	0	0	0	0	0.00221040881511035	0.0131557309653018	0.00874775838691335
_____ASV7163	0.00217748696229681	0.00434697559173205	0.00435578012021953	0	0	0	0	0	0.00218617463162957	0	0.0131570291428196	0	0	0.00217661014735651	0.00435421542480814	0.0132535177044907	0	0	0	0	0.00217950394490214	0.0131068756485173	0.0043630017452007	0.00217786634434245	0	0	0.0109621477039782	0.00653879686137751	0.00436343009239563	0	0	0	0	0.00436162208725425	0.00654143453659387	0	0.0043790985625609	0	0	0.0109392434419236	0.00437325753020281	0.0174138287567615	0.00334634690462911	0	0	0	0.00221040881511035	0.00438524365510059	0.00437387919345668
_____ASV7473	0.00435497392459363	0.00217348779586603	0.00217789006010977	0	0	0	0	0.00218424070332551	0.0109308731581479	0.0043615269705924	0.0350854110475188	0	0.00222851157711764	0.00435322029471301	0.0174168616992326	0.00883567846966049	0	0	0	0	0.00435900788980428	0.0109223963737644	0	0.00217786634434245	0	0	0.00219242954079563	0.00544899738448126	0.00436343009239563	0	0	0	0	0	0.0109023908943231	0.0108699196712936	0.0131372956876827	0.00219192494848976	0	0.00656354606515413	0.00437325753020281	0.00435345718919037	0	0	0	0	0.00221040881511035	0.00877048731020117	0.00218693959672834
_____ASV7973	0.00435497392459363	0.00434697559173205	0	0	0	0	0	0.00436848140665101	0.0087446985265183	0.0021807634852962	0.00657851457140978	0.0021819054580365	0	0.00870644058942603	0.0152397539868285	0.0132535177044907	0	0	0	0	0.00435900788980428	0.00655343782425864	0.0043630017452007	0.00435573268868489	0.00436476326615235	0	0	0.00871839581517001	0.00436343009239563	0	0	0	0	0	0.00218047817886462	0.00217398393425873	0.00656864784384134	0	0	0.00437569737676942	0.00874651506040562	0	0	0	0	0	0.00663122644533106	0.00877048731020117	0.00874775838691335
_____ASV8960	0.00217748696229681	0.00652046338759808	0.00435578012021953	0	0	0	0	0	0.00655852389488872	0.00654229045588861	0.0087713527618797	0	0.00222851157711764	0.00217661014735651	0.00653132313721221	0.00220891961741512	0.00223264121455682	0	0	0	0.00871801577960856	0.00218447927475288	0.00218150087260035	0	0	0	0	0.00653879686137751	0.00218171504619782	0	0	0	0	0.00654243313088137	0.00436095635772925	0	0.00218954928128045	0	0	0.00437569737676942	0.00655988629530421	0.00217672859459518	0.011154489682097	0	0.00446707763780935	0	0.00221040881511035	0.00438524365510059	0.00656081879018502
_____ASV9285	0.00435497392459363	0.0108674389793301	0	0	0	0	0	0.00218424070332551	0	0	0.00438567638093985	0	0	0.00435322029471301	0.00435421542480814	0.00220891961741512	0	0	0	0	0	0.00436895854950576	0.0043630017452007	0.00217786634434245	0.00654714489922853	0	0	0	0	0.0245316681534344	0	0	0.00222071706954176	0	0.00654143453659387	0.00217398393425873	0.00218954928128045	0	0	0.0109392434419236	0	0	0	0	0	0	0.00663122644533106	0	0
_____ASV9641	0	0.00217348779586603	0.00435578012021953	0	0	0	0	0.0152896849232785	0.00218617463162957	0.0021807634852962	0	0.00436381091607301	0	0.00217661014735651	0	0.00220891961741512	0	0	0	0	0	0.00218447927475288	0	0	0.00218238163307618	0	0	0.00653879686137751	0	0	0	0	0	0.0109040552181356	0	0.00217398393425873	0.00656864784384134	0.00438384989697953	0	0	0.0021866287651014	0	0.00223089793641941	0	0	0	0.00221040881511035	0.00438524365510059	0.00437387919345668
____g:Brevitalea	0.00217748696229681	0.00217348779586603	0	0	0	0	0	0.00218424070332551	0	0.0021807634852962	0	0.00436381091607301	0	0.00217661014735651	0	0.00220891961741512	0	0	0	0.00223104725358083	0.00435900788980428	0.00218447927475288	0	0	0	0	0	0.004359197907585	0	0	0	0	0	0	0	0	0.0043790985625609	0	0	0.00875139475353885	0	0.00435345718919037	0	0	0	0	0.00221040881511035	0.00438524365510059	0
_____ASV17967	0.00217748696229681	0.00217348779586603	0	0	0	0	0	0.00218424070332551	0	0.0021807634852962	0	0.00436381091607301	0	0.00217661014735651	0	0.00220891961741512	0	0	0	0.00223104725358083	0.00435900788980428	0.00218447927475288	0	0	0	0	0	0.004359197907585	0	0	0	0	0	0	0	0	0.0043790985625609	0	0	0.00875139475353885	0	0.00435345718919037	0	0	0	0	0.00221040881511035	0.00438524365510059	0
____g:RB41	0.00217748696229681	0.00217348779586603	0	0	0	0	0	0	0	0	0.00219283819046993	0	0	0.00217661014735651	0	0	0	0	0	0	0	0	0	0	0	0	0	0	0	0	0	0	0	0	0	0	0.00218954928128045	0	0	0	0	0	0	0	0	0	0	0	0
_____ASV19618	0.00217748696229681	0.00217348779586603	0	0	0	0	0	0	0	0	0.00219283819046993	0	0	0.00217661014735651	0	0	0	0	0	0	0	0	0	0	0	0	0	0	0	0	0	0	0	0	0	0	0.00218954928128045	0	0	0	0	0	0	0	0	0	0	0	0
_c:Holophagae	0.592276453744733	0.597709143863157	0.674056973603972	0.00671809743480646	0.0493611101762416	0.100885550947203	0.0650508630455019	0.428111177851799	0.46346902190547	0.510298655559311	0.820121483235752	0.528021120844834	0.202794553517706	0.45491152079751	0.890437054373265	0.717898875659915	0.062513954007591	0.074965034965035	0.103191071729011	0.00669314176074249	0.414105749531407	0.48167768008301	0.429755671902269	0.52486578898653	0.415743701101012	0.0156543519098309	0.536049022724532	0.629904097646033	0.542156188980157	0.0468331846565566	0.0537640430560378	0.087114824039224	0.111035853477088	0.419806125898222	0.545119544716156	0.56306183897301	0.562714165289075	0.203849020209548	0.00672088177968949	0.656354606515413	0.863718362215055	0.496294119567702	0.576687116564417	0.250030424056025	0.132895559724828	0.0717376196561078	0.721698478133531	0.622704599024283	0.544547959585356
_o:Holophagales	0	0.00217348779586603	0	0	0.0246805550881208	0.0336285169824011	0.00224313320846558	0.0305793698465571	0.0196755716846662	0.0174461078823696	0	0.0698209746571681	0.0802264167762352	0.00435322029471301	0.00217710771240407	0.00662675885224537	0	0.0111888111888112	0.0471089675284617	0.00223104725358083	0.0217950394490214	0.0458740647698105	0.00654450261780105	0.0152450644103971	0.0458300142945997	0.0134180159227122	0.00876971816318253	0.0021795989537925	0	0.0178412132024978	0	0	0.0133243024172505	0.0436162208725425	0	0.00217398393425873	0.0109477464064022	0.0153434746394283	0.00448058785312633	0	0.0021866287651014	0	0.406023424428332	0.0154886103397537	0.00223353881890467	0.0717376196561078	0.0530498115626485	0.0241188401030532	0
_f:Holophagaceae	0	0.00217348779586603	0	0	0.0246805550881208	0.0336285169824011	0.00224313320846558	0.0305793698465571	0.0196755716846662	0.0174461078823696	0	0.0698209746571681	0.0802264167762352	0.00435322029471301	0.00217710771240407	0.00662675885224537	0	0.0111888111888112	0.0471089675284617	0.00223104725358083	0.0217950394490214	0.0458740647698105	0.00654450261780105	0.0152450644103971	0.0458300142945997	0.0134180159227122	0.00876971816318253	0.0021795989537925	0	0.0178412132024978	0	0	0.0133243024172505	0.0436162208725425	0	0.00217398393425873	0.0109477464064022	0.0153434746394283	0.00448058785312633	0	0.0021866287651014	0	0.406023424428332	0.0154886103397537	0.00223353881890467	0.0717376196561078	0.0530498115626485	0.0241188401030532	0
____g:Geothrix	0	0	0	0	0	0	0	0	0	0	0	0	0	0	0	0	0	0	0	0	0	0	0	0	0	0	0	0	0	0.00446030330062444	0	0	0.00222071706954176	0	0	0.00217398393425873	0	0	0	0	0	0	0	0	0	0	0	0.00219262182755029	0
_____ASV14462	0	0	0	0	0	0	0	0	0	0	0	0	0	0	0	0	0	0	0	0	0	0	0	0	0	0	0	0	0	0.00446030330062444	0	0	0.00222071706954176	0	0	0.00217398393425873	0	0	0	0	0	0	0	0	0	0	0	0.00219262182755029	0
____g:Holophaga	0	0.00217348779586603	0	0	0.0246805550881208	0.0336285169824011	0.00224313320846558	0.0305793698465571	0.0196755716846662	0.0174461078823696	0	0.0698209746571681	0.0802264167762352	0.00435322029471301	0.00217710771240407	0.00662675885224537	0	0.0111888111888112	0.0471089675284617	0.00223104725358083	0.0217950394490214	0.0458740647698105	0.00654450261780105	0.0152450644103971	0.0458300142945997	0.0134180159227122	0.00876971816318253	0.0021795989537925	0	0.0133809099018733	0	0	0.0111035853477088	0.0436162208725425	0	0	0.0109477464064022	0.0153434746394283	0.00448058785312633	0	0.0021866287651014	0	0.406023424428332	0.0154886103397537	0.00223353881890467	0.0717376196561078	0.0530498115626485	0.0219262182755029	0
_____ASV1478	0	0.00217348779586603	0	0	0.0134621209571568	0.0336285169824011	0	0.0305793698465571	0.00655852389488872	0.0174461078823696	0	0.0654571637410951	0.0713123704677646	0.00435322029471301	0.00217710771240407	0.00662675885224537	0	0.0111888111888112	0.0426223991924177	0.00223104725358083	0.00653851183470642	0.0436895854950576	0.00654450261780105	0.0152450644103971	0.0196414346976856	0.0022363359871187	0.0065772886223869	0.0021795989537925	0	0.00446030330062444	0	0	0	0.0283505435671526	0	0	0.00656864784384134	0.00438384989697953	0.00224029392656317	0	0	0	0.356943669827105	0.0154886103397537	0.00223353881890467	0.0717376196561078	0.0530498115626485	0.0219262182755029	0
_____ASV6321	0	0	0	0	0.011218434130964	0	0.00224313320846558	0	0.0131170477897774	0	0	0.00436381091607301	0.00891404630847057	0	0	0	0	0	0.00448656833604397	0	0.015256527614315	0.00218447927475288	0	0	0.0261885795969141	0.0111816799355935	0.00219242954079563	0	0	0.00892060660124889	0	0	0.0111035853477088	0.0152656773053899	0	0	0.0043790985625609	0.0109596247424488	0.00224029392656317	0	0.0021866287651014	0	0.049079754601227	0	0	0	0	0	0
_o:Subgroup_7	0.592276453744733	0.595535656067291	0.674056973603972	0.00671809743480646	0.0246805550881208	0.0672570339648021	0.0628077298370364	0.397531808005242	0.443793450220804	0.492852547676942	0.820121483235752	0.458200146187666	0.12256813674147	0.450558300502797	0.888259946660861	0.711272116807669	0.062513954007591	0.0637762237762238	0.0560821042005496	0.00446209450716166	0.392310710082385	0.4358036153132	0.423211169284468	0.509620724576133	0.369913686806412	0.0022363359871187	0.52727930456135	0.627724498692241	0.542156188980157	0.0289919714540589	0.0537640430560378	0.087114824039224	0.0977115510598372	0.376189905025679	0.545119544716156	0.560887855038751	0.551766418882673	0.18850554557012	0.00224029392656317	0.656354606515413	0.861531733449953	0.496294119567702	0.170663692136085	0.234541813716271	0.130662020905923	0	0.668648666570882	0.59858575892123	0.544547959585356
_____ASV10069	0.00217748696229681	0.00434697559173205	0.0065336701803293	0	0	0	0	0.00436848140665101	0	0	0	0.0021819054580365	0.00445702315423529	0.00217661014735651	0.00217710771240407	0.0309248746438117	0	0	0	0	0	0	0	0	0	0	0.00219242954079563	0.0021795989537925	0	0	0.00448033692133648	0	0	0.00218081104362712	0	0	0	0	0	0	0.00437325753020281	0	0	0	0	0	0.00221040881511035	0	0
_____ASV10144	0.00435497392459363	0	0.00871156024043906	0	0	0	0	0.00436848140665101	0	0.0043615269705924	0.00438567638093985	0	0.00668553473135293	0	0.00653132313721221	0.00662675885224537	0	0	0	0	0.00217950394490214	0	0.0043630017452007	0.00217786634434245	0.00218238163307618	0	0.00219242954079563	0	0.00654514513859345	0	0	0	0	0	0.00436095635772925	0	0.0043790985625609	0.00219192494848976	0	0	0	0	0	0	0	0	0.00221040881511035	0.00219262182755029	0.00218693959672834
_____ASV10496	0.00435497392459363	0.00217348779586603	0.00435578012021953	0	0	0	0	0.00218424070332551	0	0.0021807634852962	0.00219283819046993	0.0021819054580365	0	0.00217661014735651	0.00653132313721221	0.00220891961741512	0	0	0	0	0.00217950394490214	0.00436895854950576	0.0043630017452007	0.00435573268868489	0.00218238163307618	0	0	0.0021795989537925	0.00436343009239563	0	0	0	0.00444143413908351	0.00218081104362712	0.00436095635772925	0	0	0	0	0.00656354606515413	0.00437325753020281	0.00217672859459518	0	0	0	0	0	0.00438524365510059	0.00437387919345668
_____ASV10595	0	0	0.00217789006010977	0	0	0	0	0	0.00437234926325915	0.0021807634852962	0	0.0021819054580365	0	0	0.00435421542480814	0.00662675885224537	0	0	0	0	0	0.00218447927475288	0	0	0	0	0.00219242954079563	0.004359197907585	0	0	0	0	0	0.00218081104362712	0.00654143453659387	0.00217398393425873	0.00218954928128045	0	0	0.00437569737676942	0.0021866287651014	0.00217672859459518	0	0.00442531723992964	0	0	0.00442081763022071	0.00219262182755029	0.00874775838691335
_____ASV10737	0	0.00652046338759808	0.0065336701803293	0	0	0	0	0	0	0	0.00438567638093985	0.0021819054580365	0.00222851157711764	0	0.00217710771240407	0.00441783923483024	0.00446528242911364	0	0	0	0.00217950394490214	0	0.00218150087260035	0.00217786634434245	0	0	0.0065772886223869	0.00871839581517001	0	0	0	0	0	0.00218081104362712	0	0.0130439036055524	0	0	0	0.00218784868838471	0.00874651506040562	0	0	0	0	0	0.00884163526044142	0.00438524365510059	0
_____ASV11028	0.00653246088689044	0.00217348779586603	0.00871156024043906	0	0	0	0	0	0.00437234926325915	0	0.0109641909523496	0	0	0.00217661014735651	0.00870843084961628	0.00994013827836805	0	0	0	0	0	0.00873791709901152	0	0.00217786634434245	0.00436476326615235	0	0.00219242954079563	0.0021795989537925	0.00218171504619782	0	0	0	0	0.00218081104362712	0.00654143453659387	0.00434796786851745	0.0043790985625609	0	0	0	0.00437325753020281	0.00870691437838073	0	0	0	0	0.00221040881511035	0.00219262182755029	0
_____ASV11811	0	0.00217348779586603	0.0108894503005488	0	0	0	0	0	0	0.0043615269705924	0.00438567638093985	0.0021819054580365	0	0.00217661014735651	0	0.00662675885224537	0	0	0	0	0.00435900788980428	0.00218447927475288	0	0.00217786634434245	0.00218238163307618	0	0.0065772886223869	0	0.00654514513859345	0	0	0	0	0.00218081104362712	0.00218047817886462	0	0.0043790985625609	0	0	0	0.0021866287651014	0.00435345718919037	0.00223089793641941	0.00663797585989446	0	0	0.00663122644533106	0.00438524365510059	0
_____ASV1194	0.0435497392459363	0.0304288291421244	0.0588030316229637	0	0	0	0.0157019324592591	0.0218424070332551	0.0415373180009619	0.0196268713676658	0.123895357761551	0.026182865496438	0.00891404630847057	0.0239427116209216	0.100146954770587	0.0574319100527932	0	0.0179020979020979	0	0	0.015256527614315	0.0611654196930807	0.0174520069808028	0.0479130595755339	0.0218238163307618	0	0.0197318658671607	0.0414123801220575	0.023998865508176	0	0	0.0178697074952254	0.00444143413908351	0.0196272993926441	0.0588729108293449	0.0282617911453634	0.0240850420940849	0.0131515496909386	0	0.0393812763909248	0.069972120483245	0.0282974717297374	0.0156162855549359	0.0154886103397537	0.00223353881890467	0	0.0331561322266553	0.0394671928959053	0.0437387919345668
_____ASV11972	0.00217748696229681	0.00869395118346411	0.00217789006010977	0	0	0	0	0	0.00218617463162957	0.0043615269705924	0.00219283819046993	0	0	0	0.00217710771240407	0	0	0	0	0	0.00435900788980428	0.00218447927475288	0.00218150087260035	0.00435573268868489	0.00436476326615235	0	0	0.0021795989537925	0.00654514513859345	0	0	0	0	0.00218081104362712	0.00218047817886462	0.00217398393425873	0.0043790985625609	0.00219192494848976	0	0	0.00437325753020281	0.00217672859459518	0	0	0	0	0.00221040881511035	0.00219262182755029	0.00218693959672834
_____ASV11976	0.00435497392459363	0	0.00217789006010977	0	0	0	0	0.00218424070332551	0.00437234926325915	0	0.00219283819046993	0	0	0	0	0.00220891961741512	0	0	0	0	0	0.00218447927475288	0.0043630017452007	0	0	0	0	0	0.00436343009239563	0	0	0	0	0	0.00218047817886462	0	0.00218954928128045	0	0	0.00437569737676942	0	0.00217672859459518	0	0	0	0	0.00221040881511035	0.00438524365510059	0.00218693959672834
_____ASV12136	0.00435497392459363	0.0108674389793301	0.0065336701803293	0	0	0	0	0	0.00437234926325915	0.010903817426481	0.00219283819046993	0.00327285818705475	0.00222851157711764	0.00435322029471301	0.00653132313721221	0.00220891961741512	0	0	0	0	0.00653851183470642	0	0.00218150087260035	0.00871146537736979	0.00218238163307618	0	0.00438485908159127	0	0.00218171504619782	0	0	0	0	0	0.00436095635772925	0.00434796786851745	0.0043790985625609	0	0	0.00656354606515413	0.0021866287651014	0	0	0	0	0	0.00884163526044142	0	0.00218693959672834
_____ASV12535	0.00435497392459363	0	0.00435578012021953	0	0	0	0	0.00436848140665101	0.00218617463162957	0	0	0.0021819054580365	0	0.00217661014735651	0.00217710771240407	0.00220891961741512	0	0	0	0	0.00653851183470642	0	0	0	0	0	0	0.00653879686137751	0.00218171504619782	0	0	0	0	0	0.00218047817886462	0	0	0.00219192494848976	0	0	0.0021866287651014	0.00435345718919037	0.00669269380925823	0	0	0	0	0.00219262182755029	0.00874775838691335
_____ASV12641	0.00217748696229681	0.00217348779586603	0.00871156024043906	0	0	0	0	0	0.00655852389488872	0	0	0.00654571637410951	0	0.00217661014735651	0.00217710771240407	0.00441783923483024	0.0133958472873409	0	0	0	0.00217950394490214	0.00218447927475288	0	0.00435573268868489	0.00218238163307618	0	0	0.00653879686137751	0.00436343009239563	0	0	0	0	0	0.00218047817886462	0.00652195180277618	0.00218954928128045	0	0	0	0.00437325753020281	0	0	0	0	0	0.00221040881511035	0.00219262182755029	0
_____ASV12874	0	0	0	0	0	0	0	0	0	0	0	0	0.00222851157711764	0.00217661014735651	0	0	0	0	0	0	0	0	0	0.00217786634434245	0	0	0.0109621477039782	0.004359197907585	0	0	0	0	0	0.00218081104362712	0	0	0.00218954928128045	0	0	0.00437569737676942	0	0.00435345718919037	0	0	0	0	0	0.00219262182755029	0
_____ASV12920	0.0130649217737809	0.00217348779586603	0.0130673403606586	0	0	0	0	0.00655272210997652	0.0109308731581479	0.0174461078823696	0.00219283819046993	0	0	0.00217661014735651	0	0	0	0	0	0	0	0	0	0	0	0	0	0	0	0	0	0	0	0	0	0.00217398393425873	0	0	0	0	0	0	0	0	0	0	0	0.00219262182755029	0.00656081879018502
_____ASV13407	0	0.00217348779586603	0	0	0	0	0	0.00873696281330203	0.00218617463162957	0.0021807634852962	0.00438567638093985	0.00436381091607301	0	0.0108830507367825	0.00217710771240407	0.00220891961741512	0	0	0	0	0.00435900788980428	0.00655343782425864	0	0.00217786634434245	0	0	0.0197318658671607	0	0	0	0	0	0.00222071706954176	0.00981364969632206	0.00436095635772925	0	0.00218954928128045	0.00219192494848976	0	0	0.00655988629530421	0.00217672859459518	0	0	0	0	0.00442081763022071	0	0.00218693959672834
_____ASV13465	0.00217748696229681	0	0	0	0	0	0	0	0	0	0.00219283819046993	0.0021819054580365	0	0.00217661014735651	0.00653132313721221	0.00441783923483024	0	0	0	0	0.00217950394490214	0	0	0	0	0	0	0.00871839581517001	0.00218171504619782	0	0	0	0.00222071706954176	0	0.00436095635772925	0	0.00218954928128045	0	0	0	0	0.00435345718919037	0	0	0	0	0	0.00657786548265088	0
_____ASV13626	0.00435497392459363	0	0.00326683509016465	0	0	0	0	0	0	0.0021807634852962	0	0	0	0.00217661014735651	0.00870843084961628	0.00220891961741512	0	0	0	0	0	0.00218447927475288	0	0	0	0	0	0.004359197907585	0.00218171504619782	0	0	0	0	0	0	0	0	0	0	0	0.0021866287651014	0.00435345718919037	0	0	0	0	0.00221040881511035	0.00219262182755029	0
_____ASV13757	0	0	0.00217789006010977	0	0	0	0	0.00655272210997652	0.00218617463162957	0	0	0.00654571637410951	0	0.00217661014735651	0	0.00662675885224537	0	0	0	0	0.00653851183470642	0.00218447927475288	0	0.00217786634434245	0.00654714489922853	0	0.00438485908159127	0.0021795989537925	0	0	0	0	0	0.00654243313088137	0.00654143453659387	0	0.0043790985625609	0	0	0.00218784868838471	0.0021866287651014	0.00435345718919037	0	0	0	0	0.00663122644533106	0.00219262182755029	0.00437387919345668
_____ASV14268	0.00217748696229681	0	0.00217789006010977	0	0	0	0	0	0	0	0	0.00436381091607301	0	0	0	0.00220891961741512	0	0	0	0	0	0	0	0	0.00218238163307618	0	0.0065772886223869	0	0.00654514513859345	0	0	0	0	0	0	0	0	0	0	0.00437569737676942	0	0	0	0	0	0	0	0.00219262182755029	0
_____ASV14480	0.00435497392459363	0.00434697559173205	0	0	0	0	0	0	0	0	0	0.00436381091607301	0.00222851157711764	0	0.00217710771240407	0	0	0	0	0	0	0	0	0.00871146537736979	0.00218238163307618	0	0.0109621477039782	0	0.00654514513859345	0	0	0	0	0.00218081104362712	0.00218047817886462	0.00217398393425873	0.00218954928128045	0	0	0	0.00437325753020281	0.00217672859459518	0	0	0	0	0.00221040881511035	0.00219262182755029	0
_____ASV14887	0	0.00217348779586603	0	0	0	0	0	0	0	0	0	0.00436381091607301	0	0.00870644058942603	0.00217710771240407	0	0	0	0	0	0.00435900788980428	0	0.00218150087260035	0	0	0	0	0.004359197907585	0.0109085752309891	0	0	0	0	0.00436162208725425	0	0.00217398393425873	0	0	0	0	0	0.00217672859459518	0.00446179587283882	0	0	0	0.00663122644533106	0	0
_____ASV15343	0.00217748696229681	0.00434697559173205	0.0065336701803293	0	0	0	0	0	0.00218617463162957	0.0021807634852962	0	0.00654571637410951	0.00222851157711764	0.00435322029471301	0	0.00220891961741512	0	0	0	0	0	0	0	0.00217786634434245	0	0	0	0.004359197907585	0.00218171504619782	0	0	0	0	0	0	0	0.00218954928128045	0	0	0.00218784868838471	0.00437325753020281	0	0	0	0	0	0	0.00219262182755029	0
_____ASV15417	0	0	0	0	0	0	0	0	0.00218617463162957	0	0.00438567638093985	0	0	0	0	0.00441783923483024	0	0	0	0	0	0	0	0.00217786634434245	0	0	0	0.00653879686137751	0.00218171504619782	0	0	0	0	0	0	0.0086959357370349	0	0	0	0.00218784868838471	0	0.00435345718919037	0	0	0	0	0.00221040881511035	0	0
_____ASV15780	0.00435497392459363	0.00217348779586603	0	0	0	0	0	0	0.00218617463162957	0.00654229045588861	0.00657851457140978	0.00654571637410951	0	0	0.00653132313721221	0.00441783923483024	0	0	0	0	0	0	0	0.00217786634434245	0.00218238163307618	0	0	0.00653879686137751	0	0	0	0	0	0	0	0	0	0	0	0	0	0.00217672859459518	0	0	0	0	0.00221040881511035	0	0.00218693959672834
_____ASV16195	0	0	0	0	0	0	0	0	0	0	0	0	0	0	0	0	0	0	0	0	0	0	0	0	0	0	0	0	0	0	0	0	0	0	0	0	0	0	0	0	0	0	0	0	0	0	0	0	0
_____ASV16399	0.00435497392459363	0.00217348779586603	0	0	0	0	0	0.00218424070332551	0	0.0021807634852962	0.00219283819046993	0.0021819054580365	0	0	0	0.00662675885224537	0	0	0	0	0.00653851183470642	0	0	0	0.00218238163307618	0	0	0	0	0	0	0	0	0	0	0	0	0	0	0	0	0.00217672859459518	0	0	0	0	0	0.00219262182755029	0.00437387919345668
_____ASV16492	0.00653246088689044	0.00434697559173205	0.00435578012021953	0	0	0	0	0.00655272210997652	0	0.0021807634852962	0	0	0	0.00217661014735651	0.00435421542480814	0.00220891961741512	0	0	0	0	0	0	0	0	0.00218238163307618	0	0	0.004359197907585	0	0	0	0	0	0.00218081104362712	0.00654143453659387	0.00217398393425873	0	0	0	0	0.00437325753020281	0.00653018578378555	0	0.00663797585989446	0	0	0	0.00438524365510059	0.00218693959672834
_____ASV16585	0.00653246088689044	0	0.0196010105409879	0	0	0	0	0	0	0	0.00438567638093985	0.0021819054580365	0	0.00217661014735651	0.00217710771240407	0	0	0	0	0	0.00435900788980428	0.00218447927475288	0	0.00217786634434245	0	0	0.00219242954079563	0.0021795989537925	0	0	0	0	0	0	0	0	0	0	0	0	0.0021866287651014	0	0	0	0	0	0	0	0.00218693959672834
_____ASV16845	0	0	0.00217789006010977	0	0	0	0	0	0	0	0	0	0	0	0	0	0	0	0	0	0	0	0	0	0	0	0	0	0	0	0	0	0	0	0	0	0	0	0	0	0	0	0	0	0	0	0	0.00219262182755029	0
_____ASV17001	0	0	0	0	0	0	0	0	0	0	0	0	0.00445702315423529	0.00217661014735651	0	0	0	0	0	0	0.00217950394490214	0	0	0	0.00218238163307618	0	0.00219242954079563	0.0108979947689625	0	0	0	0.00223371343690318	0	0	0	0	0.00218954928128045	0	0	0.00218784868838471	0.0021866287651014	0	0	0	0	0	0.00221040881511035	0.00219262182755029	0
_____ASV17910	0	0	0.00217789006010977	0	0	0	0	0.00436848140665101	0	0	0.00219283819046993	0.0021819054580365	0	0.00217661014735651	0	0.00220891961741512	0	0	0	0	0.00217950394490214	0	0	0	0	0	0	0	0	0	0	0	0.00222071706954176	0	0	0	0	0	0	0	0.0021866287651014	0.00435345718919037	0	0.00221265861996482	0	0	0	0	0
_____ASV17926	0	0	0	0	0	0	0	0	0	0.0021807634852962	0	0	0	0.00217661014735651	0.00435421542480814	0.00220891961741512	0	0	0	0	0	0	0	0	0	0	0.00219242954079563	0.00653879686137751	0	0	0	0	0	0	0	0.00217398393425873	0	0	0	0	0	0	0	0	0	0	0	0	0.00656081879018502
_____ASV18095	0	0.00217348779586603	0.00217789006010977	0	0	0	0	0	0.00218617463162957	0	0.00657851457140978	0	0	0	0	0.00220891961741512	0	0	0	0	0	0	0.00218150087260035	0	0	0	0	0	0	0	0	0	0	0	0	0	0	0	0	0.00437569737676942	0	0	0	0	0	0	0	0	0.00218693959672834
_____ASV18236	0.00217748696229681	0	0	0	0	0	0	0	0	0	0	0.0021819054580365	0	0	0	0.0110445980870756	0	0	0	0	0	0	0	0	0	0	0	0	0.00218171504619782	0	0	0	0	0	0	0	0	0	0	0	0	0.00217672859459518	0	0	0	0	0	0	0
_____ASV18246	0	0	0.00435578012021953	0	0	0	0	0	0	0	0.00438567638093985	0.0021819054580365	0	0	0.00653132313721221	0.00220891961741512	0	0	0	0	0	0.00218447927475288	0	0	0.00436476326615235	0	0	0.0021795989537925	0	0.00446030330062444	0	0	0	0	0	0.00217398393425873	0	0.00219192494848976	0	0.00437569737676942	0.00437325753020281	0	0	0.00221265861996482	0	0	0.00663122644533106	0.00219262182755029	0.00218693959672834
_____ASV18511	0	0.00652046338759808	0.00217789006010977	0	0	0	0	0	0	0.0021807634852962	0.00438567638093985	0.0021819054580365	0	0	0.00217710771240407	0.00220891961741512	0.00223264121455682	0	0	0	0	0.00436895854950576	0	0.00653359903302734	0	0	0.00219242954079563	0	0	0	0	0	0	0	0.00436095635772925	0.00434796786851745	0	0	0	0	0.00437325753020281	0.00435345718919037	0	0	0	0	0	0.00219262182755029	0.00218693959672834
_____ASV1867	0.0152424087360777	0.0152144145710622	0.0261346807213172	0	0	0	0.00672939962539675	0.0240266477365806	0.0196755716846662	0.0348922157647392	0.0219283819046993	0.017455243664292	0.00668553473135293	0.013059660884139	0.0283024002612529	0.035342713878642	0	0.00671328671328671	0.0269194100162638	0	0.00871801577960856	0.0109223963737644	0.0087260034904014	0.019600797099082	0.00436476326615235	0	0.0263091544895476	0.021795989537925	0.0218171504619782	0	0.00448033692133648	0	0.00222071706954176	0.00981364969632206	0.0261657381463755	0.0304357750796222	0.0372223377817676	0.0109596247424488	0	0.0218784868838471	0.0415459465369267	0.0152371001621663	0.00669269380925823	0.0132759517197889	0.00893415527561869	0	0.0265249057813243	0.0263114619306035	0.0153085771770984
_____ASV18828	0	0	0	0	0	0	0	0.00218424070332551	0	0.00654229045588861	0	0.0021819054580365	0	0	0.00435421542480814	0.00441783923483024	0	0	0	0	0	0.00218447927475288	0	0.00217786634434245	0.00218238163307618	0	0	0	0	0	0	0	0	0	0	0.00217398393425873	0	0	0	0	0.0021866287651014	0	0	0	0	0	0	0	0
_____ASV18877	0	0	0	0	0	0	0	0	0.00218617463162957	0.0021807634852962	0	0	0	0	0	0.0132535177044907	0	0	0	0	0	0	0	0	0	0	0	0	0	0	0	0	0	0	0	0	0	0	0	0	0	0	0	0	0	0	0	0	0.00218693959672834
_____ASV19024	0	0	0.00217789006010977	0	0	0	0	0	0	0	0	0	0	0.00217661014735651	0.00217710771240407	0.0110445980870756	0	0	0	0	0	0	0	0	0	0	0.00438485908159127	0	0	0	0	0	0	0	0	0	0.00218954928128045	0	0	0	0.00437325753020281	0	0	0	0	0	0	0	0
_____ASV1909	0.0304848174721554	0.0260818535503923	0.028312570781427	0	0	0.00224190113216007	0	0.0218424070332551	0.030606444842814	0.010903817426481	0.0372782492379887	0.0152733382062555	0.00891404630847057	0.0217661014735651	0.0370108311108692	0.0331337942612268	0	0.00223776223776224	0	0	0.0239745433939235	0.0196603134727759	0.0152705061082024	0.0239565297877669	0.0240061979638379	0	0.0285015840303432	0.0239755884917175	0.0403617283546596	0	0	0.0156359940583223	0.00222071706954176	0.0130848662617627	0.0196243036097816	0.0347837429481396	0.0262745913753654	0.0109596247424488	0	0.0240663355722318	0.0262395451812169	0.00870691437838073	0.00892359174567764	0.00663797585989446	0.00223353881890467	0	0.030945723411545	0.0241188401030532	0.0349910335476534
_____ASV1925	0.0370172783590458	0.0217348779586603	0.037024131021866	0	0	0.00224190113216007	0	0.013105444219953	0.0109308731581479	0.010903817426481	0.0372782492379887	0.013091432748219	0.00222851157711764	0.0217661014735651	0.0478963696728896	0.0287159550263966	0.00446528242911364	0.00223776223776224	0	0	0.0217950394490214	0.0262137512970346	0.0087260034904014	0.0239565297877669	0.0174590530646094	0	0.0263091544895476	0.0283347863993025	0.0261805805543738	0.00446030330062444	0	0.0268045612428382	0.00222071706954176	0.0130848662617627	0.0130828690731877	0.0217398393425873	0.0416014363443285	0.00876769979395906	0	0.015314940818693	0.0262395451812169	0.0261207431351422	0.00669269380925823	0.0132759517197889	0.00223353881890467	0	0.0154728617057725	0.0438524365510059	0.0240563355640117
_____ASV19262	0	0.00217348779586603	0	0	0	0	0	0	0	0	0	0.0021819054580365	0.00222851157711764	0	0.00435421542480814	0	0	0	0	0	0	0	0	0	0.00218238163307618	0	0.00219242954079563	0	0	0	0	0	0	0	0	0.00217398393425873	0	0	0	0	0	0.00217672859459518	0	0	0	0	0	0	0
_____ASV1963	0	0	0	0	0	0	0	0	0	0	0	0	0	0	0	0	0	0	0	0	0	0	0	0	0	0	0	0	0	0	0	0	0	0	0	0	0	0	0	0	0	0.00217672859459518	0	0	0	0	0	0	0
_____ASV19662	0	0	0	0	0	0	0	0.00436848140665101	0	0	0	0	0	0	0	0	0	0	0	0	0.00217950394490214	0.00436895854950576	0	0.00217786634434245	0	0	0	0.00653879686137751	0	0	0	0	0	0.0087232441745085	0	0.00652195180277618	0.00218954928128045	0	0	0	0	0.00217672859459518	0	0	0	0	0	0	0.00437387919345668
_____ASV20016	0.00217748696229681	0	0.00217789006010977	0	0	0	0	0	0	0	0.00219283819046993	0	0	0	0	0.00220891961741512	0	0	0	0	0.00217950394490214	0	0	0	0	0	0	0.0021795989537925	0	0	0	0	0	0	0	0	0	0	0	0	0	0	0	0	0	0	0	0	0
_____ASV20556	0.00435497392459363	0	0.00217789006010977	0	0	0	0	0.00218424070332551	0	0.0021807634852962	0	0	0	0.00217661014735651	0.00217710771240407	0.00220891961741512	0	0	0	0	0	0	0	0.00217786634434245	0	0	0.0065772886223869	0.0021795989537925	0	0	0	0	0	0.00436162208725425	0	0.00217398393425873	0.0043790985625609	0	0	0	0	0	0	0	0	0	0.00221040881511035	0	0.00437387919345668
_____ASV20913	0	0	0.00217789006010977	0	0	0	0	0	0	0	0	0	0	0	0	0	0	0	0	0	0	0	0	0.00217786634434245	0	0	0	0	0.00218171504619782	0	0	0	0	0	0	0.00217398393425873	0.00218954928128045	0	0	0	0.00437325753020281	0.00217672859459518	0	0	0	0	0	0	0
_____ASV2501	0.00870994784918725	0.0195613901627942	0.028312570781427	0	0	0	0	0.0196581663299296	0.0284202702111845	0.0119941991691291	0.0833278512378572	0.00872762183214601	0.00891404630847057	0.00435322029471301	0.0348337233984651	0.0110445980870756	0.0200937709310114	0.00223776223776224	0	0	0.00435900788980428	0.0218447927475288	0.00654450261780105	0.0108893317217122	0.00218238163307618	0	0.0274053692599454	0.0239755884917175	0.00436343009239563	0	0.00448033692133648	0	0.00222071706954176	0.0109040552181356	0.0087219127154585	0.0086959357370349	0.019705943531524	0.00219192494848976	0	0.00656354606515413	0.0371726890067239	0.0152371001621663	0.00223089793641941	0.0132759517197889	0.00223353881890467	0	0.00884163526044142	0.052622923861207	0.0240563355640117
_____ASV2662	0.0239523565852649	0.0130409267751962	0.0065336701803293	0	0	0.00224190113216007	0	0.0196581663299296	0.015303222421407	0.0130845809117772	0.0153498673332895	0.0240009600384015	0.00222851157711764	0.0152362710314956	0.0239481848364448	0.017671356939321	0	0	0.00224328416802198	0	0.015256527614315	0.00655343782425864	0.0239965095986038	0.0130671980660547	0.0130942897984571	0	0.0065772886223869	0.00871839581517001	0.023998865508176	0.00223015165031222	0.0156811792246777	0	0.00222071706954176	0.0109040552181356	0.0130828690731877	0.0086959357370349	0.0109477464064022	0.0131515496909386	0	0.0350055790141554	0.0306128027114197	0.0130603715675711	0.00892359174567764	0.0154886103397537	0.00670061645671402	0	0.0154728617057725	0.0131557309653018	0.0262432751607401
_____ASV423	0.126294243813215	0.163011584689952	0.113250283125708	0	0	0.0201771101894406	0	0.0873696281330203	0.0787022867386647	0.0937728298677367	0.0833278512378572	0.0807305019473506	0.0245136273482941	0.0870644058942603	0.182877047841942	0.09056570431402	0	0.0167832167832168	0.00224328416802198	0	0.0653851183470642	0.0786412538911037	0.178883071553229	0.0958261191510677	0.0938424102222756	0	0.0811198930094384	0.106800348735833	0.113449182402286	0.0133809099018733	0.0112008423033412	0.0111685671845159	0.0133243024172505	0.0850516307014579	0.11774582165869	0.132613019989782	0.118235661189144	0.037262724124326	0	0.203469928019778	0.174930301208112	0.100129515351378	0.0267707752370329	0.0752303930788038	0.0558384704726168	0	0.184569136061715	0.0723565203091597	0.0918514630625902
_____ASV4396	0.00653246088689044	0.00434697559173205	0.00871156024043906	0	0	0	0	0.00436848140665101	0.00437234926325915	0.0043615269705924	0.028506896476109	0.0021819054580365	0	0.00217661014735651	0.0108855385620204	0.00662675885224537	0	0	0	0	0	0.00655343782425864	0.00218150087260035	0.00435573268868489	0	0	0.0109621477039782	0.0021795989537925	0.00436343009239563	0	0	0	0.00888286827816702	0.0087232441745085	0.00654143453659387	0.0108699196712936	0.00875819712512179	0.00219192494848976	0	0	0.0131197725906084	0.00435345718919037	0	0	0	0	0.00884163526044142	0.0197335964479526	0.00437387919345668
_____ASV4483	0.0130649217737809	0.0152144145710622	0.00435578012021953	0	0.011218434130964	0	0	0	0.00655852389488872	0.0021807634852962	0.0087713527618797	0.013091432748219	0	0.00652983044206952	0.0152397539868285	0.00662675885224537	0.00223264121455682	0	0	0	0.00435900788980428	0.0054611981868822	0.0109075043630017	0.0152450644103971	0.00654714489922853	0	0.0065772886223869	0.0196163905841325	0.00654514513859345	0	0.00224016846066824	0.0134022806214191	0.00222071706954176	0	0.0152633472520524	0.00652195180277618	0.00656864784384134	0.00219192494848976	0	0.0109392434419236	0.00874651506040562	0.0108836429729759	0.00223089793641941	0	0.00446707763780935	0	0.0132624528906621	0.0109631091377515	0.0153085771770984
_____ASV4543	0.00870994784918725	0.00869395118346411	0.00871156024043906	0	0	0	0.0157019324592591	0.00655272210997652	0.00437234926325915	0.0196268713676658	0.0109641909523496	0.00654571637410951	0.00222851157711764	0.00870644058942603	0.00217710771240407	0.0132535177044907	0	0	0	0	0.00871801577960856	0.0131068756485173	0.00218150087260035	0.00871146537736979	0.00436476326615235	0	0.00876971816318253	0.00653879686137751	0.0174537203695825	0	0	0	0	0.0087232441745085	0.00436095635772925	0.00652195180277618	0.00875819712512179	0.00219192494848976	0	0.00437569737676942	0.0153064013557098	0.0108836429729759	0	0	0	0	0.0198936793359932	0.0109631091377515	0.00874775838691335
_____ASV5136	0	0	0	0	0	0	0	0	0	0	0	0	0	0	0	0	0	0	0	0	0	0	0	0	0	0	0	0	0	0	0	0	0	0	0	0	0	0	0	0	0	0.00217672859459518	0	0	0	0	0	0	0
_____ASV5149	0.0152424087360777	0	0.0065336701803293	0	0	0	0	0	0.00218617463162957	0	0.0350854110475188	0.00872762183214601	0	0.00652983044206952	0.00870843084961628	0.00662675885224537	0	0	0	0	0.00653851183470642	0.00655343782425864	0	0.00653359903302734	0.00218238163307618	0	0.0131545772447738	0.00653879686137751	0.0109085752309891	0	0	0	0.00222071706954176	0.00436162208725425	0.0109023908943231	0.00652195180277618	0.0043790985625609	0	0	0.015314940818693	0.021866287651014	0.00435345718919037	0	0.00221265861996482	0	0	0.00221040881511035	0.00657786548265088	0
_____ASV5229	0.00870994784918725	0.0108674389793301	0.0130673403606586	0	0	0	0	0.00436848140665101	0.00218617463162957	0.0021807634852962	0.0109641909523496	0.0021819054580365	0	0.00435322029471301	0.0108855385620204	0.00662675885224537	0	0	0	0	0.00653851183470642	0.00655343782425864	0	0.00217786634434245	0.00872952653230471	0	0.0065772886223869	0.00653879686137751	0.0130902902771869	0	0	0	0	0	0.0087219127154585	0.0086959357370349	0.00656864784384134	0.00219192494848976	0	0.0109392434419236	0.0174930301208112	0.00435345718919037	0.00223089793641941	0	0	0	0.0110520440755518	0.00657786548265088	0.00437387919345668
_____ASV5559	0.00653246088689044	0	0.0130673403606586	0	0	0	0	0.00436848140665101	0.00218617463162957	0	0.0131570291428196	0.00545476364509126	0	0.00870644058942603	0.0283024002612529	0.00994013827836805	0.00446528242911364	0	0	0	0.00217950394490214	0.00218447927475288	0	0.00653359903302734	0.00436476326615235	0	0.0109621477039782	0.004359197907585	0	0.00223015165031222	0	0	0	0.00654243313088137	0.00654143453659387	0.00434796786851745	0.0109477464064022	0.00438384989697953	0	0.00656354606515413	0.0174930301208112	0.00435345718919037	0	0	0	0	0.00663122644533106	0.0241188401030532	0.00437387919345668
_____ASV6177	0.00870994784918725	0.00652046338759808	0.00217789006010977	0	0	0	0	0.00436848140665101	0.00218617463162957	0.0021807634852962	0.0219283819046993	0.00872762183214601	0	0	0.00870843084961628	0.00441783923483024	0	0	0	0	0.00653851183470642	0.00436895854950576	0	0	0.00436476326615235	0	0.0065772886223869	0	0.00218171504619782	0	0	0	0.00222071706954176	0.00218081104362712	0.00654143453659387	0	0.0043790985625609	0.00438384989697953	0	0.00437569737676942	0.021866287651014	0.00435345718919037	0.00892359174567764	0	0	0	0.00663122644533106	0.00657786548265088	0.00437387919345668
_____ASV6561	0.0130649217737809	0.00434697559173205	0.00217789006010977	0	0	0	0	0	0.00437234926325915	0.0043615269705924	0.00657851457140978	0.00436381091607301	0	0.00435322029471301	0.00435421542480814	0.00441783923483024	0	0	0.0246761258482418	0	0.00217950394490214	0.00873791709901152	0.00218150087260035	0.00653359903302734	0.00654714489922853	0	0	0.00653879686137751	0.00654514513859345	0	0	0	0	0.00436162208725425	0.00654143453659387	0.00217398393425873	0.0043790985625609	0.00438384989697953	0	0.0109392434419236	0.00655988629530421	0.00435345718919037	0	0	0	0	0.00221040881511035	0.00877048731020117	0.00874775838691335
_____ASV6955	0.00435497392459363	0.0130409267751962	0	0	0	0	0	0	0.00218617463162957	0	0.0197355437142293	0	0	0	0.0195939694116366	0.00220891961741512	0	0	0	0	0	0.00655343782425864	0	0	0	0	0	0.00871839581517001	0.00218171504619782	0	0	0	0.00444143413908351	0.00218081104362712	0.0087219127154585	0.00434796786851745	0.0109477464064022	0	0	0.00437569737676942	0.00874651506040562	0	0	0	0	0	0.00221040881511035	0.0131557309653018	0.00656081879018502
_____ASV7180	0.00653246088689044	0.00434697559173205	0.0065336701803293	0	0	0	0	0.00218424070332551	0	0	0.00219283819046993	0.00436381091607301	0	0.00870644058942603	0.00217710771240407	0.00662675885224537	0	0	0	0	0.00435900788980428	0	0.00654450261780105	0	0.00436476326615235	0	0.00219242954079563	0.00653879686137751	0.00654514513859345	0	0	0	0	0.00218081104362712	0	0.00652195180277618	0	0.00219192494848976	0	0	0.0120264582080577	0.00217672859459518	0.00669269380925823	0	0.00670061645671402	0	0.00663122644533106	0.00438524365510059	0.00218693959672834
_____ASV7277	0.00435497392459363	0.00217348779586603	0.00871156024043906	0	0	0	0	0.00655272210997652	0.00218617463162957	0.00654229045588861	0.0087713527618797	0.0152733382062555	0.00668553473135293	0.00217661014735651	0.00435421542480814	0	0	0	0	0	0.00435900788980428	0.00218447927475288	0.0043630017452007	0.00871146537736979	0.00654714489922853	0	0	0.0152571926765475	0.00654514513859345	0	0	0	0.00222071706954176	0.0087232441745085	0.00436095635772925	0.00217398393425873	0	0.00219192494848976	0	0.00656354606515413	0.010933143825507	0	0.00446179587283882	0	0	0	0.0110520440755518	0.0131557309653018	0
_____ASV7307	0.00217748696229681	0.00217348779586603	0.00435578012021953	0	0	0	0	0.00218424070332551	0.0109308731581479	0.0043615269705924	0.0120606100475846	0.00436381091607301	0	0.00652983044206952	0.0217710771240407	0.017671356939321	0	0	0	0	0.00653851183470642	0.0131068756485173	0	0.0108893317217122	0.00218238163307618	0	0.0065772886223869	0.0108979947689625	0	0	0	0	0	0.00436162208725425	0.0109023908943231	0.00434796786851745	0.0043790985625609	0.00219192494848976	0	0.00218784868838471	0.0153064013557098	0.00870691437838073	0.00223089793641941	0.0132759517197889	0	0	0	0.00657786548265088	0.00874775838691335
_____ASV7845	0.00435497392459363	0.00652046338759808	0.0152452304207684	0	0	0	0	0.00655272210997652	0.00218617463162957	0.00872305394118481	0.00438567638093985	0.00654571637410951	0	0.00217661014735651	0.00217710771240407	0.00441783923483024	0	0	0	0.00223104725358083	0.00871801577960856	0	0.00218150087260035	0.00217786634434245	0.00436476326615235	0	0.0153470067855694	0	0.00218171504619782	0	0	0	0	0	0.00218047817886462	0.00434796786851745	0.0043790985625609	0.00657577484546929	0	0.00437569737676942	0.00983982944295632	0.00653018578378555	0.00223089793641941	0	0.00893415527561869	0	0.00221040881511035	0.0131557309653018	0.00437387919345668
_____ASV7884	0	0	0.0065336701803293	0	0	0	0	0.00655272210997652	0.0109308731581479	0.010903817426481	0.00438567638093985	0.0021819054580365	0.00891404630847057	0.00217661014735651	0.00217710771240407	0.0132535177044907	0	0	0	0	0.0108975197245107	0.00218447927475288	0	0.00435573268868489	0.00218238163307618	0	0.00876971816318253	0.00653879686137751	0.00218171504619782	0	0	0	0	0.0196272993926441	0.00218047817886462	0	0.0043790985625609	0	0	0	0.0021866287651014	0	0	0	0	0	0	0.0175409746204023	0.00437387919345668
_____ASV7947	0	0.00434697559173205	0	0	0	0	0	0.00218424070332551	0.00218617463162957	0.0021807634852962	0	0.00436381091607301	0	0.00435322029471301	0.00217710771240407	0.00220891961741512	0	0	0	0	0.0108975197245107	0.00436895854950576	0	0	0.00218238163307618	0	0.0109621477039782	0	0	0	0	0	0	0.00218081104362712	0.00436095635772925	0	0.019705943531524	0.00438384989697953	0	0.00218784868838471	0.010933143825507	0.00653018578378555	0	0	0	0	0	0.00657786548265088	0
_____ASV7952	0.00435497392459363	0.00217348779586603	0.00217789006010977	0	0	0	0	0	0.00655852389488872	0.00654229045588861	0	0.0021819054580365	0	0.00217661014735651	0	0.00220891961741512	0	0	0	0	0.00217950394490214	0	0	0	0.00218238163307618	0	0.00876971816318253	0	0.00218171504619782	0	0	0	0	0	0	0.0130439036055524	0	0	0	0	0	0	0	0	0	0	0.0707330820835314	0.00219262182755029	0.00218693959672834
_____ASV828	0.0522596870951235	0.0673781216718468	0.0631588117431832	0	0.0134621209571568	0.0403542203788813	0.00224313320846558	0.0480532954731611	0.0371649687377028	0.0828690124412557	0.0855206894283271	0.0392742982446571	0.00445702315423529	0.0544152536839127	0.0805529853589506	0.0883567846966049	0.00893056485822728	0.0111888111888112	0	0.00223104725358083	0.0326925591735321	0.0502430233193163	0.0261780104712042	0.0522687922642187	0.0327357244961426	0	0.024116724948752	0.0806451612903226	0.0458160159701541	0	0.00672050538200473	0	0.0155450194867923	0.0468874374379832	0.0479705199350218	0.0608715501592443	0.0613073798758526	0.0175353995879181	0.00224029392656317	0.0481326711444637	0.0896517793691576	0.0631251292432603	0.0245398773006135	0.00663797585989446	0.0279192352363084	0	0.0663122644533106	0.0613934111714082	0.0721690066920352
_____ASV9072	0.00217748696229681	0.00869395118346411	0.0065336701803293	0	0	0	0	0.00218424070332551	0.00437234926325915	0.00654229045588861	0.00219283819046993	0.0021819054580365	0	0.00217661014735651	0.00653132313721221	0.00441783923483024	0	0	0	0	0	0	0	0.00871146537736979	0.00218238163307618	0	0	0.00653879686137751	0.0130902902771869	0	0	0	0	0	0.00654143453659387	0.0173918714740698	0.0043790985625609	0	0	0.0109392434419236	0.00437325753020281	0.00217672859459518	0	0.00221265861996482	0	0	0.00442081763022071	0	0.00437387919345668
_____ASV9392	0.00217748696229681	0	0.0065336701803293	0	0	0	0	0.00218424070332551	0	0	0	0.00654571637410951	0	0	0.00217710771240407	0.00662675885224537	0	0	0	0	0.00217950394490214	0.00218447927475288	0	0	0.00436476326615235	0	0.00438485908159127	0.00653879686137751	0	0	0	0	0.00444143413908351	0.00436162208725425	0	0.0086959357370349	0.00218954928128045	0	0	0	0	0.00435345718919037	0	0	0	0	0	0	0.00218693959672834
_____ASV9567	0	0	0.00435578012021953	0	0	0	0	0	0.00218617463162957	0	0	0	0	0	0	0.0154624373219059	0	0	0	0	0.00217950394490214	0	0	0	0.00436476326615235	0	0.0219242954079563	0.004359197907585	0	0	0	0	0	0.00218081104362712	0.00218047817886462	0.00217398393425873	0	0	0	0	0.00437325753020281	0.0174138287567615	0.00669269380925823	0	0	0	0	0.00219262182755029	0
_____ASV977	0.0500822001328267	0.0717250972635789	0.0479135813224148	0.00671809743480646	0	0	0.0224313320846558	0.0262108884399061	0.0546543657907394	0.0556094688750532	0.0635923075236278	0.0545476364509126	0.00891404630847057	0.0696515247154082	0.0957927393457791	0.0441783923483024	0.00223264121455682	0.00447552447552448	0	0	0.0479490867878471	0.0262137512970346	0.0828970331588133	0.0675138566746159	0.0403740602119093	0.0022363359871187	0.0438485908159126	0.0610287707061901	0.0698148814783301	0.00223015165031222	0.00448033692133648	0	0.0155450194867923	0.0305313546107797	0.0675948235448034	0.0521756144222094	0.0503596334694503	0.0241111744333874	0	0.118143829172774	0.0743453780134478	0.0435345718919037	0.0211935303959844	0.0354025379194371	0.00223353881890467	0	0.0397873586719864	0.0241188401030532	0.0481126711280234
_c:Subgroup_11	0.0838332480484273	0.0412962681214545	0.0522693614426344	0	0.0067310604785784	0.00896760452864029	0.00897253283386234	0.0240266477365806	0.0480958418958506	0.043615269705924	0.0844242703330921	0.0414562037026936	0.00891404630847057	0.0565918638312692	0.102324062482991	0.0596408296702083	0	0.0111888111888112	0	0	0.0228847914214725	0.0611654196930807	0.0632635253054101	0.0566245249529036	0.0174590530646094	0	0.041656161275117	0.0414123801220575	0.0370891557853629	0.00223015165031222	0	0.0134022806214191	0.0111035853477088	0.0218081104362712	0.101392235317205	0.0586975662249856	0.0591178305945721	0.0175353995879181	0	0.0634476119631566	0.0776253211610999	0.0348276575135229	0.0156162855549359	0.0420405137793316	0.0178683105512374	0	0.0442081763022071	0.0592007893438579	0.0601408389100293
_____ASV10131	0.00435497392459363	0	0	0	0	0	0	0.00655272210997652	0.00218617463162957	0	0.00438567638093985	0	0.00222851157711764	0.00217661014735651	0.00870843084961628	0.00441783923483024	0	0	0	0	0	0.00436895854950576	0	0	0.00218238163307618	0	0	0	0	0	0	0	0	0	0.00654143453659387	0.00217398393425873	0.00218954928128045	0.00219192494848976	0	0.00437569737676942	0.00327994314765211	0	0	0	0.00670061645671402	0	0.00221040881511035	0.00438524365510059	0.00437387919345668
_____ASV12458	0.00217748696229681	0.00217348779586603	0.00217789006010977	0	0	0	0	0	0	0	0.00219283819046993	0	0	0.00435322029471301	0	0	0	0	0	0	0	0	0	0	0	0	0	0	0	0	0	0	0.00444143413908351	0	0	0.00217398393425873	0.00218954928128045	0.00438384989697953	0	0.00218784868838471	0.00437325753020281	0	0	0.00221265861996482	0	0	0.00442081763022071	0	0
_____ASV12757	0.00435497392459363	0	0	0	0	0	0	0	0.00437234926325915	0.0021807634852962	0.0109641909523496	0	0	0	0.00653132313721221	0.00220891961741512	0	0	0	0	0.00217950394490214	0	0	0	0	0	0	0.0021795989537925	0	0	0	0	0	0	0.00436095635772925	0.00217398393425873	0	0	0	0.00218784868838471	0	0	0.00223089793641941	0	0	0	0.00221040881511035	0.00219262182755029	0
_____ASV14023	0.00217748696229681	0	0	0	0	0	0	0	0	0.0021807634852962	0.00438567638093985	0	0	0.00217661014735651	0.00217710771240407	0.00220891961741512	0	0	0	0	0	0.00218447927475288	0.00654450261780105	0	0	0	0	0	0	0	0	0	0	0	0.00436095635772925	0.00217398393425873	0.00218954928128045	0	0	0	0	0	0	0.00442531723992964	0	0	0.00221040881511035	0.00219262182755029	0
_____ASV15923	0	0.00434697559173205	0.00217789006010977	0	0	0	0	0	0.00218617463162957	0	0.00219283819046993	0.0021819054580365	0	0.00217661014735651	0.00653132313721221	0.00441783923483024	0	0	0	0	0	0.00218447927475288	0	0	0	0	0.00219242954079563	0.00653879686137751	0	0	0	0	0	0	0.00436095635772925	0	0	0	0	0	0.00437325753020281	0	0	0	0	0	0.00221040881511035	0.00657786548265088	0.00437387919345668
_____ASV16049	0.00653246088689044	0	0.00435578012021953	0	0	0	0	0	0	0	0.00219283819046993	0.0021819054580365	0.00222851157711764	0	0.00217710771240407	0.00220891961741512	0	0	0	0	0.00217950394490214	0.00436895854950576	0	0	0	0	0	0	0	0.00223015165031222	0	0	0	0	0.00436095635772925	0	0.00218954928128045	0	0	0	0.00655988629530421	0	0	0.00663797585989446	0	0	0.00221040881511035	0.00438524365510059	0
_____ASV18994	0	0	0	0	0	0	0	0	0.00218617463162957	0	0	0.0021819054580365	0.00222851157711764	0	0	0.00220891961741512	0	0	0	0	0	0.00436895854950576	0	0.00217786634434245	0.00218238163307618	0	0	0	0	0	0	0	0	0	0.00436095635772925	0	0.00218954928128045	0.00438384989697953	0	0	0	0	0	0	0	0	0.00221040881511035	0	0.00437387919345668
_____ASV21099	0	0.00217348779586603	0.00217789006010977	0	0	0	0	0	0.00218617463162957	0.0021807634852962	0	0.0021819054580365	0	0	0	0	0	0	0	0	0	0	0	0	0	0	0.00219242954079563	0	0.00218171504619782	0	0	0	0	0	0	0.00217398393425873	0	0	0	0	0.0021866287651014	0	0	0	0	0	0	0	0.00218693959672834
_____ASV3679	0.0130649217737809	0.00217348779586603	0.0152452304207684	0	0	0	0	0.00436848140665101	0.0087446985265183	0.010903817426481	0.0131570291428196	0.00654571637410951	0	0.00870644058942603	0.0217710771240407	0.00441783923483024	0	0	0	0	0.00544875986225535	0.00218447927475288	0.00654450261780105	0.00653359903302734	0.00218238163307618	0	0	0.0108979947689625	0.00654514513859345	0	0	0.0134022806214191	0.00222071706954176	0.00654243313088137	0.0239852599675109	0.0217398393425873	0.0109477464064022	0.00438384989697953	0	0.015314940818693	0.00874651506040562	0.00870691437838073	0.00223089793641941	0.00442531723992964	0	0	0.00884163526044142	0.0109631091377515	0.01312163758037
_____ASV4146	0.0141536652549293	0.0152144145710622	0.00435578012021953	0	0.0067310604785784	0	0	0.00436848140665101	0.0087446985265183	0.010903817426481	0.00657851457140978	0.00436381091607301	0.00222851157711764	0.00870644058942603	0.0228596309802427	0.0154624373219059	0	0	0	0	0.00653851183470642	0.0109223963737644	0.0174520069808028	0.0261343961321094	0.00436476326615235	0	0.0131545772447738	0.00871839581517001	0.0109085752309891	0	0	0	0	0.00436162208725425	0.0218047817886462	0.00217398393425873	0.0131372956876827	0.00219192494848976	0	0.0109392434419236	0.010933143825507	0.00870691437838073	0	0.00663797585989446	0.00670061645671402	0	0.00442081763022071	0.0109631091377515	0.00874775838691335
_____ASV4800	0.00435497392459363	0.00652046338759808	0.00435578012021953	0	0	0	0.00224313320846558	0	0.00655852389488872	0.0043615269705924	0.0153498673332895	0.00654571637410951	0	0.00870644058942603	0.00653132313721221	0.0132535177044907	0	0	0	0	0.00435900788980428	0.00436895854950576	0.0087260034904014	0.0108893317217122	0	0	0.00219242954079563	0.00653879686137751	0.00436343009239563	0	0	0	0.00222071706954176	0.00436162208725425	0.0152633472520524	0.0108699196712936	0.00656864784384134	0	0	0.00875139475353885	0.0153064013557098	0.00653018578378555	0.00669269380925823	0.00442531723992964	0	0	0.00663122644533106	0.00657786548265088	0.00328040939509251
_____ASV6669	0.0108874348114841	0.00434697559173205	0.0065336701803293	0	0	0	0	0.00218424070332551	0.00218617463162957	0.0043615269705924	0.0131570291428196	0.00872762183214601	0	0.00652983044206952	0.0108855385620204	0.00441783923483024	0	0.00223776223776224	0	0	0.00217950394490214	0.00873791709901152	0.0109075043630017	0	0.00436476326615235	0	0.0197318658671607	0.004359197907585	0.00654514513859345	0	0	0	0	0.00654243313088137	0.00436095635772925	0.00217398393425873	0.0109477464064022	0	0	0.0109392434419236	0.010933143825507	0.00217672859459518	0.00223089793641941	0.00663797585989446	0.00223353881890467	0	0	0.00438524365510059	0.0109346979836417
_____ASV6713	0.0152424087360777	0	0.0065336701803293	0	0	0	0.00672939962539675	0.00218424070332551	0.00437234926325915	0.00654229045588861	0.00438567638093985	0.0021819054580365	0	0.00652983044206952	0.00435421542480814	0.00441783923483024	0	0.00223776223776224	0	0	0	0.0131068756485173	0.00654450261780105	0.00871146537736979	0.00218238163307618	0	0	0.0021795989537925	0.00436343009239563	0	0	0	0.00222071706954176	0	0.00545119544716156	0.00652195180277618	0.00656864784384134	0	0	0.00875139475353885	0	0.00653018578378555	0.00223089793641941	0	0.00223353881890467	0	0.00442081763022071	0.00438524365510059	0.00218693959672834
_____ASV8091	0.00653246088689044	0.00434697559173205	0.00435578012021953	0	0	0.00896760452864029	0	0.00436848140665101	0.00437234926325915	0	0.00548209547617481	0.00436381091607301	0	0.00652983044206952	0.00979698470581832	0	0	0.00671328671328671	0	0	0	0.00436895854950576	0.00654450261780105	0.00217786634434245	0	0	0.00219242954079563	0	0.00218171504619782	0	0	0	0	0	0.00218047817886462	0.00434796786851745	0	0	0	0	0.010933143825507	0.00217672859459518	0	0.00663797585989446	0	0	0.00221040881511035	0.00219262182755029	0.00656081879018502
_c:Subgroup_18	0.00653246088689044	0.00652046338759808	0.0174231204808781	0	0	0	0	0.0120133238682903	0.00437234926325915	0.0043615269705924	0.0131570291428196	0.00872762183214601	0.00445702315423529	0.00435322029471301	0.00653132313721221	0.0110445980870756	0	0	0	0	0.00653851183470642	0.00655343782425864	0.0087260034904014	0.00871146537736979	0.00218238163307618	0	0.00438485908159127	0.00871839581517001	0.00872686018479127	0	0	0	0	0.00436162208725425	0.00654143453659387	0.00652195180277618	0.00875819712512179	0	0	0.0218784868838471	0.0131197725906084	0	0.00223089793641941	0.00442531723992964	0	0	0.00442081763022071	0.00657786548265088	0.00656081879018502
_____ASV5317	0.00653246088689044	0.00652046338759808	0.0174231204808781	0	0	0	0	0.0120133238682903	0.00437234926325915	0.0043615269705924	0.0131570291428196	0.00872762183214601	0.00445702315423529	0.00435322029471301	0.00653132313721221	0.0110445980870756	0	0	0	0	0.00653851183470642	0.00655343782425864	0.0087260034904014	0.00871146537736979	0.00218238163307618	0	0.00438485908159127	0.00871839581517001	0.00872686018479127	0	0	0	0	0.00436162208725425	0.00654143453659387	0.00652195180277618	0.00875819712512179	0	0	0.0218784868838471	0.0131197725906084	0	0.00223089793641941	0.00442531723992964	0	0	0.00442081763022071	0.00657786548265088	0.00656081879018502
_c:Subgroup_22	0.11649555248288	0.104327414201569	0.0980050527049394	0	0.0044873736523856	0	0.0112156660423279	0.0480532954731611	0.0808884613702943	0.0632421410735899	0.162270026094774	0.0523657309928761	0.00668553473135293	0.0674749145680517	0.158928863005497	0.0960880033575578	0	0	0	0	0.0610261104572599	0.091748129539621	0.0785340314136126	0.0805810547406706	0.0414652510284474	0.0022363359871187	0.0635804566830733	0.0850043591979076	0.0305440106467694	0.00223015165031222	0.0112008423033412	0.00670114031070954	0.00222071706954176	0.0479778429597967	0.111204387122096	0.0434796786851745	0.0700655770009743	0.0175353995879181	0	0.150961559498545	0.1552506423222	0.0587716720540699	0.00446179587283882	0.0376151965394019	0.00446707763780935	0	0.0574706291928692	0.0920901167571123	0.0984122818527752
_____ASV10289	0.00653246088689044	0	0	0	0	0	0	0	0	0.0043615269705924	0.00438567638093985	0.0021819054580365	0	0	0.00870843084961628	0.00220891961741512	0	0	0	0	0	0.00218447927475288	0	0.00435573268868489	0.00218238163307618	0	0	0.004359197907585	0	0	0	0	0	0.00436162208725425	0	0.0108699196712936	0.00875819712512179	0	0	0.00218784868838471	0.00655988629530421	0.00217672859459518	0	0	0	0	0.00221040881511035	0.00219262182755029	0.00874775838691335
_____ASV10665	0.00217748696229681	0.00217348779586603	0.0065336701803293	0	0	0	0.0112156660423279	0.00655272210997652	0.00218617463162957	0.0021807634852962	0	0.00436381091607301	0	0	0.00653132313721221	0.00220891961741512	0	0	0	0	0.00217950394490214	0	0.00654450261780105	0.00217786634434245	0.00436476326615235	0	0.00219242954079563	0	0	0	0	0	0	0	0.00218047817886462	0.00217398393425873	0	0	0	0.0109392434419236	0.0021866287651014	0.00217672859459518	0	0.00663797585989446	0.00223353881890467	0	0.00221040881511035	0	0
_____ASV10703	0	0	0.00217789006010977	0	0	0	0	0.00218424070332551	0	0.0021807634852962	0.00219283819046993	0.0021819054580365	0	0	0.00653132313721221	0.00662675885224537	0	0	0	0	0.00435900788980428	0	0	0	0	0	0.0153470067855694	0.004359197907585	0	0	0	0	0	0.0087232441745085	0.00436095635772925	0	0.00218954928128045	0.00438384989697953	0	0.00437569737676942	0.00437325753020281	0.00217672859459518	0	0	0	0	0	0.00438524365510059	0.00218693959672834
_____ASV10978	0.00217748696229681	0	0	0	0	0	0	0	0.00655852389488872	0	0.00438567638093985	0	0	0	0.00435421542480814	0	0	0	0	0	0	0.00218447927475288	0.0087260034904014	0	0	0	0	0.0021795989537925	0	0	0	0	0	0	0.00654143453659387	0	0.00218954928128045	0	0	0.0131270921303083	0.00437325753020281	0	0	0	0	0	0.00221040881511035	0	0.00437387919345668
_____ASV11365	0.00217748696229681	0	0.00435578012021953	0	0	0	0	0	0.00218617463162957	0	0.0175427055237594	0.0021819054580365	0	0	0.00435421542480814	0.00441783923483024	0	0	0	0	0	0.00218447927475288	0	0	0	0	0	0	0	0	0	0	0	0	0.00654143453659387	0	0.00218954928128045	0	0	0	0.00437325753020281	0	0	0	0	0	0	0.00657786548265088	0.00437387919345668
_____ASV11428	0.00217748696229681	0.00869395118346411	0.00217789006010977	0	0	0	0	0.00218424070332551	0.00218617463162957	0	0.00438567638093985	0.0021819054580365	0	0	0.00870843084961628	0.00220891961741512	0	0	0	0	0	0.00873791709901152	0	0	0	0	0	0.0021795989537925	0	0	0	0	0	0.00218081104362712	0.00436095635772925	0.00217398393425873	0.00656864784384134	0	0	0.00218784868838471	0.0021866287651014	0.00217672859459518	0	0.00663797585989446	0	0	0	0	0.00437387919345668
_____ASV12106	0.00217748696229681	0.00434697559173205	0.00217789006010977	0	0	0	0	0	0.00437234926325915	0.0021807634852962	0.00438567638093985	0	0	0.00652983044206952	0.00217710771240407	0.00220891961741512	0	0	0	0	0	0.00436895854950576	0	0.00217786634434245	0	0	0.00219242954079563	0	0.00436343009239563	0	0	0	0	0.00654243313088137	0.00218047817886462	0	0.00218954928128045	0	0	0.0109392434419236	0.00874651506040562	0.00435345718919037	0.00223089793641941	0	0	0	0.00663122644533106	0	0.00437387919345668
_____ASV12110	0	0	0.00217789006010977	0	0	0	0	0	0	0.0021807634852962	0	0.00436381091607301	0	0	0.0130626462744244	0	0	0	0	0	0	0	0.00218150087260035	0.00217786634434245	0	0	0.00219242954079563	0.00871839581517001	0	0	0	0	0	0	0	0	0	0	0	0	0.00655988629530421	0	0	0	0	0	0.00221040881511035	0	0
_____ASV12205	0.00217748696229681	0.00217348779586603	0.00435578012021953	0	0	0	0	0.00655272210997652	0.00437234926325915	0.0043615269705924	0.00219283819046993	0.0021819054580365	0	0.00435322029471301	0	0.00883567846966049	0	0	0	0	0	0.00218447927475288	0.0043630017452007	0	0	0	0	0.004359197907585	0	0	0	0	0	0	0.00654143453659387	0.00217398393425873	0.00218954928128045	0	0	0.00437569737676942	0.00655988629530421	0	0	0	0	0	0.00442081763022071	0.00219262182755029	0
_____ASV12293	0.00435497392459363	0.00217348779586603	0	0	0	0	0	0	0.00437234926325915	0.0021807634852962	0	0	0	0.00435322029471301	0.00653132313721221	0.00552229904353781	0	0	0	0	0	0	0.00218150087260035	0	0	0	0	0	0.00218171504619782	0.00223015165031222	0	0	0	0	0	0	0	0	0	0.00875139475353885	0	0	0	0	0	0	0.00221040881511035	0.00219262182755029	0.00437387919345668
_____ASV12736	0	0.00217348779586603	0	0	0	0	0	0.00218424070332551	0.00437234926325915	0.0021807634852962	0.00657851457140978	0	0	0.00217661014735651	0.0108855385620204	0.00220891961741512	0	0	0	0	0.00217950394490214	0.00218447927475288	0.00218150087260035	0.00217786634434245	0	0	0	0.0021795989537925	0	0	0	0	0	0	0.00654143453659387	0	0.00656864784384134	0.00219192494848976	0	0.00437569737676942	0.010933143825507	0.00435345718919037	0	0	0	0	0.00442081763022071	0.00657786548265088	0.00437387919345668
_____ASV13237	0.00217748696229681	0.00869395118346411	0	0	0	0	0	0	0.00218617463162957	0.0021807634852962	0	0.0021819054580365	0	0	0.00217710771240407	0.00220891961741512	0	0	0	0	0.00435900788980428	0.00436895854950576	0	0.00217786634434245	0	0	0	0.0021795989537925	0.00218171504619782	0	0	0	0	0	0	0.00217398393425873	0.00218954928128045	0	0	0	0.00437325753020281	0.00217672859459518	0	0	0	0	0.00221040881511035	0.00657786548265088	0.00218693959672834
_____ASV13887	0.0108874348114841	0.00217348779586603	0.00435578012021953	0	0	0	0	0.00436848140665101	0	0.0043615269705924	0.0263140582856391	0	0.00222851157711764	0	0.00435421542480814	0.00441783923483024	0	0	0	0	0.00217950394490214	0.00218447927475288	0.0043630017452007	0.00435573268868489	0.00218238163307618	0	0.0109621477039782	0.013077593722755	0	0	0	0	0	0	0.0087219127154585	0	0.0043790985625609	0	0	0.00218784868838471	0.00874651506040562	0	0	0	0	0	0.00221040881511035	0.00657786548265088	0.0109346979836417
_____ASV13933	0	0.00652046338759808	0.00435578012021953	0	0	0	0	0	0.00218617463162957	0.0043615269705924	0.00438567638093985	0	0	0	0.00653132313721221	0.00220891961741512	0	0	0	0	0	0	0	0.00217786634434245	0.00436476326615235	0	0.00219242954079563	0.004359197907585	0	0	0	0	0	0	0.00654143453659387	0	0	0	0	0.00437569737676942	0.0021866287651014	0	0	0	0	0	0	0.00219262182755029	0.00218693959672834
_____ASV14762	0.00217748696229681	0	0	0	0	0	0	0	0.00218617463162957	0	0	0	0	0.00217661014735651	0	0	0	0	0	0	0	0	0.00654450261780105	0.00217786634434245	0	0	0	0	0	0	0	0	0	0	0.00436095635772925	0	0	0	0	0.00875139475353885	0.00437325753020281	0	0	0	0	0	0.00221040881511035	0	0
_____ASV14799	0.00217748696229681	0	0	0	0	0	0	0	0	0.0021807634852962	0	0.0021819054580365	0	0.00217661014735651	0	0	0	0	0	0	0	0.00436895854950576	0	0	0	0	0	0	0	0	0	0	0	0	0	0.00217398393425873	0.0043790985625609	0.00219192494848976	0	0.00218784868838471	0.00437325753020281	0	0	0	0	0	0	0.00219262182755029	0
_____ASV15392	0	0.00434697559173205	0.0065336701803293	0	0.0044873736523856	0	0	0	0.00437234926325915	0.0021807634852962	0.00438567638093985	0	0	0.00217661014735651	0	0.00220891961741512	0	0	0	0	0	0.00218447927475288	0	0.00653359903302734	0	0	0	0	0	0	0	0	0	0	0	0	0.0043790985625609	0	0	0.00437569737676942	0.010933143825507	0.00435345718919037	0	0.0132759517197889	0	0	0.00221040881511035	0.00219262182755029	0.00218693959672834
_____ASV16061	0	0.00434697559173205	0.00435578012021953	0	0	0	0	0	0.00218617463162957	0.0021807634852962	0.00219283819046993	0	0	0	0.00653132313721221	0.00441783923483024	0	0	0	0	0.00435900788980428	0	0.00218150087260035	0.00217786634434245	0	0	0	0.004359197907585	0	0	0	0	0	0.00218081104362712	0.00218047817886462	0	0	0	0	0.00218784868838471	0.00437325753020281	0	0	0	0	0	0	0	0
_____ASV16437	0.00217748696229681	0	0.00435578012021953	0	0	0	0	0	0.00218617463162957	0.0021807634852962	0.00219283819046993	0	0	0.00217661014735651	0	0.00220891961741512	0	0	0	0	0	0	0.0130890052356021	0.00435573268868489	0	0	0.00219242954079563	0	0	0	0	0	0	0	0.00218047817886462	0	0.00218954928128045	0	0	0.00218784868838471	0	0	0	0.00663797585989446	0.00223353881890467	0	0	0	0
_____ASV17080	0.0130649217737809	0	0	0	0	0	0	0	0.00218617463162957	0.0021807634852962	0	0	0	0.00217661014735651	0.00217710771240407	0.00220891961741512	0	0	0	0	0.00217950394490214	0.00436895854950576	0	0.00217786634434245	0.00218238163307618	0	0.00219242954079563	0.0021795989537925	0	0	0	0	0	0.00436162208725425	0.00218047817886462	0	0	0.00219192494848976	0	0.00218784868838471	0.00437325753020281	0.00217672859459518	0	0	0	0	0	0.00219262182755029	0
_____ASV17595	0	0.00217348779586603	0	0	0	0	0	0.00218424070332551	0	0.0021807634852962	0.00438567638093985	0	0	0	0	0.00220891961741512	0	0	0	0	0	0.00436895854950576	0	0	0.00218238163307618	0	0	0.0021795989537925	0.00654514513859345	0	0	0	0	0	0	0	0	0	0	0.00218784868838471	0	0	0	0	0	0	0	0	0
_____ASV17718	0.00435497392459363	0.00869395118346411	0	0	0	0	0	0	0	0	0.00219283819046993	0.00436381091607301	0	0.00217661014735651	0	0.00220891961741512	0	0	0	0	0	0	0	0	0	0	0	0	0	0	0	0	0	0.00436162208725425	0.00218047817886462	0	0	0	0	0.00437569737676942	0	0.00217672859459518	0	0	0	0	0.00663122644533106	0	0.00437387919345668
_____ASV17740	0.00653246088689044	0.00652046338759808	0.00435578012021953	0	0	0	0	0	0.00437234926325915	0	0.00219283819046993	0.00436381091607301	0.00222851157711764	0.00435322029471301	0.00435421542480814	0.00441783923483024	0	0	0	0	0.00217950394490214	0	0.00218150087260035	0	0	0	0	0	0.00218171504619782	0	0	0.00670114031070954	0.00222071706954176	0.00218081104362712	0	0	0	0	0	0.00437569737676942	0.0021866287651014	0	0	0	0	0	0	0	0
_____ASV17861	0.00435497392459363	0.00217348779586603	0.00435578012021953	0	0	0	0	0	0	0	0.00438567638093985	0	0	0	0	0.00441783923483024	0	0	0	0	0.00217950394490214	0	0.00218150087260035	0	0	0	0	0	0	0	0	0	0	0	0.00218047817886462	0	0	0	0	0.00875139475353885	0.00437325753020281	0	0	0	0	0	0	0	0.00218693959672834
_____ASV17870	0.00435497392459363	0	0.00217789006010977	0	0	0	0	0	0.00218617463162957	0	0.00219283819046993	0.0021819054580365	0	0	0.00653132313721221	0	0	0	0	0	0.00435900788980428	0.00655343782425864	0	0	0	0	0	0.0021795989537925	0	0	0	0	0	0.00436162208725425	0	0.00217398393425873	0	0	0	0	0.00437325753020281	0.00217672859459518	0	0.00442531723992964	0	0	0.00221040881511035	0.00657786548265088	0.00218693959672834
_____ASV19736	0	0.00217348779586603	0	0	0	0	0	0.00218424070332551	0	0	0.00219283819046993	0	0	0	0.00435421542480814	0.00441783923483024	0	0	0	0	0	0	0	0.00435573268868489	0.00436476326615235	0	0	0	0.00218171504619782	0	0	0	0	0	0.00218047817886462	0	0	0	0	0.00656354606515413	0.00655988629530421	0	0	0	0	0	0	0.00438524365510059	0
_____ASV20085	0.00435497392459363	0.00434697559173205	0	0	0	0	0	0	0	0	0.00219283819046993	0	0	0	0.00217710771240407	0.00220891961741512	0	0	0	0	0	0	0	0.00217786634434245	0.00218238163307618	0	0.0065772886223869	0	0	0	0	0	0	0	0.00436095635772925	0	0.00218954928128045	0	0	0	0.0021866287651014	0.00217672859459518	0	0	0	0	0	0	0.00218693959672834
_____ASV21052	0	0	0	0	0	0	0	0	0.00218617463162957	0	0.00219283819046993	0	0	0	0.00435421542480814	0	0	0	0	0	0	0	0	0.00871146537736979	0	0	0.0065772886223869	0	0	0	0	0	0	0	0.00436095635772925	0	0	0	0	0	0	0	0	0	0	0	0.00221040881511035	0	0
_____ASV4468	0.0228636131041165	0.0130409267751962	0.0065336701803293	0	0	0	0	0.00655272210997652	0.00655852389488872	0.0021807634852962	0.0263140582856391	0.0021819054580365	0	0.013059660884139	0.0195939694116366	0.00883567846966049	0	0	0	0	0.015256527614315	0.0131068756485173	0.0087260034904014	0.00653359903302734	0.00654714489922853	0.0022363359871187	0	0.00871839581517001	0.00436343009239563	0	0	0	0	0.00654243313088137	0.0130828690731877	0.00652195180277618	0.00656864784384134	0	0	0.0109392434419236	0.00874651506040562	0.0152371001621663	0	0	0	0	0.00442081763022071	0.0109631091377515	0.0174955167738267
_____ASV7609	0.00435497392459363	0.00652046338759808	0.0174231204808781	0	0	0	0	0.00218424070332551	0.00437234926325915	0.0043615269705924	0.00657851457140978	0.00654571637410951	0	0	0.00435421542480814	0.00220891961741512	0	0	0	0	0	0.00436895854950576	0.00218150087260035	0.00435573268868489	0	0	0.00438485908159127	0.00653879686137751	0	0	0	0	0	0	0	0	0	0	0	0	0.010933143825507	0	0.00223089793641941	0	0	0	0	0.00877048731020117	0.00437387919345668
_____ASV8409	0.00653246088689044	0.00869395118346411	0.0065336701803293	0	0	0	0	0.00218424070332551	0.00437234926325915	0.0021807634852962	0.0109641909523496	0	0	0.00435322029471301	0.00870843084961628	0.00220891961741512	0	0	0	0	0.00653851183470642	0.0131068756485173	0.0043630017452007	0.00871146537736979	0.00654714489922853	0	0.0065772886223869	0.004359197907585	0.00218171504619782	0	0	0	0	0.00218081104362712	0.00654143453659387	0.0086959357370349	0.00656864784384134	0.00657577484546929	0	0.0196906381954624	0.00437325753020281	0.00217672859459518	0	0	0	0	0	0.0109631091377515	0.00656081879018502
_____ASV8852	0	0	0.00435578012021953	0	0	0	0	0.00218424070332551	0.00655852389488872	0.0021807634852962	0.00438567638093985	0.00654571637410951	0	0.00870644058942603	0.00653132313721221	0.00441783923483024	0	0	0	0	0.00217950394490214	0.00873791709901152	0	0.00435573268868489	0	0	0	0.004359197907585	0	0	0	0	0	0	0	0.00434796786851745	0.00218954928128045	0	0	0.00218784868838471	0.00874651506040562	0.00870691437838073	0	0	0	0	0	0.00438524365510059	0.00218693959672834
_____ASV9778	0.00217748696229681	0.00217348779586603	0.00435578012021953	0	0	0	0	0.00655272210997652	0.00218617463162957	0.00654229045588861	0.00657851457140978	0.0021819054580365	0.00222851157711764	0.00652983044206952	0.00435421542480814	0.00220891961741512	0	0	0	0	0.00653851183470642	0	0.00654450261780105	0.00217786634434245	0.00436476326615235	0	0	0.0021795989537925	0.00436343009239563	0	0.0112008423033412	0	0	0	0.0109023908943231	0	0.00218954928128045	0	0	0.00218784868838471	0.0021866287651014	0	0	0	0	0	0.00663122644533106	0	0.00218693959672834
_c:Subgroup_25	0.0827445045672789	0.124975548262297	0.0696924819235125	0	0.0022436868261928	0	0.0112156660423279	0.0655272210997652	0.066678326264702	0.0763267219853671	0.117316843190141	0.0698209746571681	0.0289706505025294	0.0565918638312692	0.111032493332608	0.107132601444633	0.00223264121455682	0.00671328671328671	0.0762716617127475	0.00669314176074249	0.0544875986225535	0.0830102124406095	0.0861692844677138	0.0762253220519857	0.0458300142945997	0.0022363359871187	0.041656161275117	0.0980819529206626	0.0676331664321323	0.00223015165031222	0	0.0513754090487731	0.0199864536258758	0.0556106816124917	0.0806776926179911	0.0456536626194332	0.0656864784384135	0.0306869492788567	0	0.129083072614698	0.129011097140983	0.0674785864324507	0.0334634690462911	0.097356979278452	0.0178683105512374	0.00672540184276011	0.0541550159702037	0.0877048731020117	0.0612343087083935
_____ASV10495	0.00653246088689044	0	0.00435578012021953	0	0	0	0	0	0.00218617463162957	0	0.00219283819046993	0	0	0.0108830507367825	0.00217710771240407	0	0	0	0	0	0	0	0.0087260034904014	0.00217786634434245	0.00218238163307618	0.0022363359871187	0.0065772886223869	0.00653879686137751	0	0	0	0	0	0.00218081104362712	0.00654143453659387	0	0.00656864784384134	0.00657577484546929	0	0.00875139475353885	0.0021866287651014	0	0.00223089793641941	0	0	0	0	0	0
_____ASV11216	0.00217748696229681	0	0	0	0	0	0	0	0.00218617463162957	0.0021807634852962	0.00438567638093985	0	0	0.00217661014735651	0.00217710771240407	0	0	0	0	0	0	0.00218447927475288	0	0.00217786634434245	0.00218238163307618	0	0	0.0021795989537925	0	0	0	0	0	0	0.00218047817886462	0	0.00218954928128045	0	0	0.00875139475353885	0.0021866287651014	0	0	0.0331898792994723	0.00223353881890467	0	0.00221040881511035	0.00657786548265088	0
_____ASV1158	0.034839791396749	0.0652046338759808	0.028312570781427	0	0.0022436868261928	0	0.0112156660423279	0.0393163326598591	0.0382580560535176	0.043615269705924	0.0504352783808083	0.0480019200768031	0.0111425578855882	0.0261193217682781	0.0522505850976977	0.0618497492876234	0	0.00223776223776224	0	0.00669314176074249	0.03051305522863	0.0152913549232702	0.0392670157068063	0.0326679951651367	0.0218238163307618	0	0.00876971816318253	0.0566695727986051	0.0458160159701541	0	0	0.024570847805935	0.00888286827816702	0.017446488349017	0.034887650861834	0.0195658554083285	0.0284641406566458	0.0131515496909386	0	0.0437569737676942	0.0612256054228393	0.0370043861081181	0.0223089793641941	0.0265519034395778	0.00670061645671402	0.00672540184276011	0.0320509278191001	0.0328893274132544	0.0306171543541967
_____ASV14001	0	0.00434697559173205	0.00435578012021953	0	0	0	0	0	0.00437234926325915	0	0.00219283819046993	0	0	0	0.00217710771240407	0.00662675885224537	0	0	0	0	0	0.00655343782425864	0.00218150087260035	0.00435573268868489	0.00218238163307618	0	0	0.0021795989537925	0	0	0	0	0	0	0.00218047817886462	0	0	0	0	0	0	0.00217672859459518	0	0	0	0	0	0.00877048731020117	0
_____ASV14116	0	0.00217348779586603	0	0	0	0	0	0	0	0.0021807634852962	0.00219283819046993	0	0	0	0	0	0	0	0	0	0	0	0.00218150087260035	0.00435573268868489	0	0	0	0	0	0	0	0	0	0.00436162208725425	0	0	0	0	0	0.0131270921303083	0.0021866287651014	0.00217672859459518	0	0	0	0	0.00221040881511035	0	0.00218693959672834
_____ASV16277	0	0	0.00435578012021953	0	0	0	0	0.00218424070332551	0	0.0043615269705924	0.00219283819046993	0	0.00222851157711764	0	0.00653132313721221	0.00220891961741512	0	0	0	0	0	0.00218447927475288	0	0	0	0	0	0.0021795989537925	0	0	0	0	0	0.00218081104362712	0	0	0.00218954928128045	0	0	0	0	0.00217672859459518	0	0.00663797585989446	0	0	0	0	0
_____ASV17757	0.00217748696229681	0	0.00217789006010977	0	0	0	0	0	0.00218617463162957	0	0	0	0.00222851157711764	0.00217661014735651	0.00870843084961628	0.00220891961741512	0	0	0	0	0	0.00218447927475288	0.00763525305410122	0	0	0	0	0	0	0	0	0	0	0	0	0	0	0.00219192494848976	0	0.00437569737676942	0.0021866287651014	0	0	0	0	0	0	0	0.00218693959672834
_____ASV19898	0.00435497392459363	0	0	0	0	0	0	0	0	0	0	0	0	0	0.00217710771240407	0.00552229904353781	0	0	0	0	0	0.00218447927475288	0	0.00217786634434245	0	0	0	0.00653879686137751	0	0	0	0	0	0.00218081104362712	0.00218047817886462	0	0.0043790985625609	0	0	0.00218784868838471	0.00437325753020281	0	0	0	0	0	0.00221040881511035	0	0.00218693959672834
_____ASV2652	0.0108874348114841	0.0336890608359234	0.00544472515027441	0	0	0	0	0.00655272210997652	0.0131170477897774	0.010903817426481	0.0317961537618139	0.00872762183214601	0.0133710694627059	0.00870644058942603	0.0261252925488489	0.0132535177044907	0.00223264121455682	0	0.0336492625203298	0	0.0130770236694128	0.0283982305717875	0.0130890052356021	0.00871146537736979	0.00872952653230471	0	0.0131545772447738	0.0108979947689625	0.00654514513859345	0	0	0.0268045612428382	0.0111035853477088	0.0109040552181356	0.0196243036097816	0.00652195180277618	0.019705943531524	0.00438384989697953	0	0.0284420329490012	0.0437325753020281	0.00870691437838073	0.00223089793641941	0.00663797585989446	0	0	0.00442081763022071	0.0219262182755029	0.01312163758037
_____ASV4615	0.0174198956983745	0.0152144145710622	0.0152452304207684	0	0	0	0	0.00655272210997652	0	0.010903817426481	0.0197355437142293	0.0109095272901825	0	0.00435322029471301	0.00653132313721221	0.0110445980870756	0	0.00447552447552448	0	0	0.00435900788980428	0.0196603134727759	0.0109075043630017	0.0174229307547396	0.00654714489922853	0	0.00219242954079563	0.004359197907585	0.00654514513859345	0.00223015165031222	0	0	0	0.0087232441745085	0.0087219127154585	0.0086959357370349	0.00218954928128045	0.00438384989697953	0	0.0175027895070777	0.010933143825507	0.00653018578378555	0.00446179587283882	0.0132759517197889	0.00893415527561869	0	0.00884163526044142	0.0109631091377515	0.00437387919345668
_____ASV5603	0.00435497392459363	0.00434697559173205	0.00544472515027441	0	0	0	0	0.0109212035166275	0.00437234926325915	0.0021807634852962	0.00219283819046993	0.0021819054580365	0	0.00217661014735651	0.00217710771240407	0.00441783923483024	0	0	0.0426223991924177	0	0.00653851183470642	0.00436895854950576	0.00218150087260035	0.00217786634434245	0.00218238163307618	0	0.0109621477039782	0.00653879686137751	0.00872686018479127	0	0	0	0	0.00763283865269494	0.00436095635772925	0.0108699196712936	0	0	0	0.00218784868838471	0	0.00870691437838073	0.00223089793641941	0.0110632930998241	0	0	0.00221040881511035	0.00657786548265088	0.00656081879018502
_c:Subgroup_5	0.223192413635423	0.189093438240344	0.203632720620263	0.0201542923044194	0	0	0.00672939962539675	0.124501720089554	0.179266319793625	0.174461078823696	0.294936736618205	0.134187185669245	0.0267421389254117	0.217661014735651	0.277581233331519	0.268383733515937	0.0133958472873409	0.0257342657342657	0.0426223991924177	0.00223104725358083	0.141667756418639	0.203156572552018	0.263961605584642	0.185118639269108	0.113483844919961	0.0022363359871187	0.184164081426833	0.2615518744551	0.148356623141451	0.02007136485281	0.0201615161460142	0.00223371343690318	0.0488557755299186	0.128667851574	0.25947690328489	0.210876441623096	0.190490787471399	0.0767173731971417	0	0.310674513750629	0.224129448422894	0.152371001621663	0.03792526491913	0.115058248238171	0.0379701599213794	0.0560450153563342	0.160254639095501	0.228032670065231	0.164020469754625
_____ASV10031	0.00217748696229681	0.00217348779586603	0.00217789006010977	0	0	0	0	0	0.00437234926325915	0.0021807634852962	0.00219283819046993	0	0	0	0.00435421542480814	0.00220891961741512	0	0	0	0	0	0.00218447927475288	0	0	0	0	0	0.0021795989537925	0	0	0	0	0	0.00436162208725425	0	0.00217398393425873	0	0.00219192494848976	0	0.00218784868838471	0.0021866287651014	0.00870691437838073	0	0	0	0	0.00442081763022071	0	0.00218693959672834
_____ASV10307	0	0.00217348779586603	0.0065336701803293	0	0	0	0	0.00218424070332551	0	0.0021807634852962	0.00438567638093985	0	0	0.00217661014735651	0	0.00441783923483024	0	0.00223776223776224	0	0	0.00217950394490214	0	0	0.00217786634434245	0.00218238163307618	0	0.00438485908159127	0.0108979947689625	0.00436343009239563	0	0	0	0	0	0.00436095635772925	0.00434796786851745	0	0.00219192494848976	0	0.00656354606515413	0.00437325753020281	0.00217672859459518	0	0.00221265861996482	0	0	0.00221040881511035	0.00219262182755029	0.00437387919345668
_____ASV10964	0	0	0.00217789006010977	0	0	0	0	0.00218424070332551	0	0	0.00438567638093985	0	0.00222851157711764	0	0.00217710771240407	0.00220891961741512	0	0	0	0	0.00217950394490214	0	0.00654450261780105	0.00217786634434245	0	0	0	0.0021795989537925	0	0.00223015165031222	0	0	0	0	0.00436095635772925	0.00652195180277618	0.00218954928128045	0	0	0.00875139475353885	0	0	0	0	0	0	0.00221040881511035	0.00657786548265088	0
_____ASV11671	0	0.00869395118346411	0.00871156024043906	0	0	0	0	0.00218424070332551	0.00437234926325915	0	0.00438567638093985	0	0	0.00435322029471301	0	0.0132535177044907	0	0	0	0	0	0	0	0	0	0	0.00219242954079563	0.0021795989537925	0.00218171504619782	0	0	0	0	0	0.00218047817886462	0	0.00218954928128045	0	0	0.00875139475353885	0.0021866287651014	0.00435345718919037	0	0	0	0	0.00221040881511035	0	0
_____ASV11862	0	0.00869395118346411	0.00217789006010977	0	0	0	0	0.00436848140665101	0.00437234926325915	0.0043615269705924	0.00438567638093985	0.0021819054580365	0.00445702315423529	0.00652983044206952	0.00217710771240407	0	0	0	0	0	0	0.00655343782425864	0.0043630017452007	0.00217786634434245	0	0	0.00438485908159127	0.0021795989537925	0	0	0	0	0	0	0.0130828690731877	0.0086959357370349	0	0	0	0.0109392434419236	0	0	0	0	0	0	0.00221040881511035	0.00438524365510059	0.00437387919345668
_____ASV12125	0.00435497392459363	0	0.00217789006010977	0	0	0	0	0.00655272210997652	0.00655852389488872	0.00654229045588861	0	0.00654571637410951	0	0	0.00217710771240407	0.00441783923483024	0	0	0	0	0	0.00218447927475288	0.0043630017452007	0	0	0	0.00219242954079563	0	0	0.00223015165031222	0	0	0	0.00654243313088137	0.00218047817886462	0.0086959357370349	0.00656864784384134	0	0	0	0.0021866287651014	0.00217672859459518	0	0	0	0	0.00221040881511035	0.00219262182755029	0
_____ASV12281	0.00217748696229681	0.00217348779586603	0	0	0	0	0	0	0	0	0.00219283819046993	0.0021819054580365	0.00222851157711764	0	0.00217710771240407	0.00220891961741512	0	0	0	0	0.00435900788980428	0.00218447927475288	0	0.00217786634434245	0	0	0.00219242954079563	0	0.00218171504619782	0	0	0	0	0.00218081104362712	0	0.00217398393425873	0	0	0	0.00437569737676942	0.00437325753020281	0.00217672859459518	0	0	0	0	0.00221040881511035	0	0
_____ASV12339	0.00653246088689044	0	0	0	0	0	0	0	0.00437234926325915	0.0021807634852962	0.0131570291428196	0.00436381091607301	0.00222851157711764	0.00217661014735651	0.00217710771240407	0.00441783923483024	0	0	0	0	0.00217950394490214	0.00655343782425864	0.00218150087260035	0.00217786634434245	0	0	0.00438485908159127	0.004359197907585	0	0	0	0	0	0.00218081104362712	0.0087219127154585	0	0	0.00219192494848976	0	0.00437569737676942	0.00437325753020281	0.00217672859459518	0.00223089793641941	0	0	0	0.00663122644533106	0.0109631091377515	0.00218693959672834
_____ASV12340	0.00435497392459363	0.00217348779586603	0.0065336701803293	0	0	0	0	0	0.00218617463162957	0.0021807634852962	0.0131570291428196	0	0	0	0.00435421542480814	0.00220891961741512	0	0	0	0	0	0.00218447927475288	0.00218150087260035	0.00217786634434245	0	0	0	0	0.00436343009239563	0	0	0	0	0	0.00436095635772925	0	0	0	0	0	0	0	0	0.00663797585989446	0	0	0	0.00219262182755029	0
_____ASV12448	0.00435497392459363	0	0	0	0	0	0	0	0	0.0021807634852962	0	0.00654571637410951	0	0	0	0.00220891961741512	0	0	0.00672985250406595	0	0.00217950394490214	0.00655343782425864	0.0043630017452007	0.00217786634434245	0.00218238163307618	0	0	0.004359197907585	0.00218171504619782	0	0.00672050538200473	0	0	0.00218081104362712	0.00654143453659387	0.00217398393425873	0.00218954928128045	0	0	0.00437569737676942	0.0021866287651014	0.00217672859459518	0	0	0	0	0.00221040881511035	0	0.00218693959672834
_____ASV12532	0	0.00652046338759808	0.0065336701803293	0	0	0	0	0.00655272210997652	0	0	0	0.00654571637410951	0	0	0	0.00220891961741512	0	0	0	0	0	0	0	0	0.00218238163307618	0	0.00219242954079563	0.0021795989537925	0	0	0	0	0	0	0.00218047817886462	0.00434796786851745	0	0	0	0	0.00437325753020281	0	0	0	0	0	0	0	0.00218693959672834
_____ASV13921	0	0	0.00435578012021953	0	0	0	0	0	0	0.0021807634852962	0.00438567638093985	0	0	0.00217661014735651	0.00653132313721221	0.00220891961741512	0	0.00223776223776224	0	0	0.00217950394490214	0	0.0043630017452007	0	0	0	0	0.0021795989537925	0.00218171504619782	0	0	0	0	0	0	0.0086959357370349	0.00218954928128045	0	0	0.00656354606515413	0.0021866287651014	0	0	0	0	0	0	0.00438524365510059	0.00218693959672834
_____ASV14304	0	0.00434697559173205	0	0	0	0	0	0	0	0	0	0	0	0.00435322029471301	0.00435421542480814	0.00662675885224537	0	0	0	0	0	0	0	0.00217786634434245	0	0	0	0	0	0	0	0	0	0	0	0	0.00218954928128045	0	0	0	0	0	0	0	0	0	0	0.00438524365510059	0.00218693959672834
_____ASV14526	0.00870994784918725	0	0.00435578012021953	0	0	0	0	0	0	0	0.00438567638093985	0.00654571637410951	0	0.00435322029471301	0.00217710771240407	0.00220891961741512	0	0	0	0	0	0	0	0.00435573268868489	0	0	0	0	0.00436343009239563	0	0	0	0	0	0.00218047817886462	0	0.00218954928128045	0	0	0	0.00437325753020281	0.00653018578378555	0	0	0	0	0	0	0
_____ASV14685	0	0	0.00217789006010977	0	0	0	0	0.00218424070332551	0.00655852389488872	0.0021807634852962	0.0131570291428196	0	0	0.00217661014735651	0.00217710771240407	0	0	0	0	0	0	0.00218447927475288	0.00218150087260035	0.00217786634434245	0	0	0	0.004359197907585	0	0	0	0	0	0.00218081104362712	0	0	0	0	0	0	0	0	0	0	0	0	0	0.00438524365510059	0
_____ASV15214	0.00435497392459363	0	0	0	0	0	0	0	0	0	0	0.0021819054580365	0	0.00217661014735651	0.00435421542480814	0.00220891961741512	0	0	0	0	0	0.00218447927475288	0	0	0.00218238163307618	0	0	0.0021795989537925	0.00218171504619782	0	0	0	0	0	0	0.00217398393425873	0	0.00219192494848976	0	0	0.0021866287651014	0.00217672859459518	0	0	0	0	0	0	0
_____ASV15397	0	0	0.00435578012021953	0	0	0	0	0	0.00218617463162957	0	0.00657851457140978	0.00654571637410951	0	0.00217661014735651	0	0	0	0.00223776223776224	0	0	0.00217950394490214	0	0	0	0	0	0.00219242954079563	0.0021795989537925	0.00436343009239563	0	0	0	0	0	0	0	0	0	0	0	0.0021866287651014	0.00217672859459518	0	0	0	0	0	0	0
_____ASV15769	0	0.00217348779586603	0.00435578012021953	0	0	0	0	0.00655272210997652	0	0.0021807634852962	0	0	0	0	0.00217710771240407	0.00441783923483024	0	0	0	0	0	0.00655343782425864	0.00218150087260035	0	0.00218238163307618	0	0	0	0	0	0	0	0	0	0	0.00434796786851745	0.0043790985625609	0	0	0	0.0021866287651014	0	0	0.00885063447985928	0	0	0.00221040881511035	0.00219262182755029	0
_____ASV16099	0.00217748696229681	0.00217348779586603	0	0	0	0	0	0	0.00437234926325915	0.0021807634852962	0	0	0	0.00217661014735651	0	0	0	0	0	0	0	0	0.00218150087260035	0.00217786634434245	0	0	0	0	0.00218171504619782	0.00446030330062444	0	0	0	0	0	0.00217398393425873	0	0	0	0	0	0	0	0.00663797585989446	0	0	0	0	0
_____ASV17833	0	0.00217348779586603	0.00435578012021953	0	0	0	0	0.00436848140665101	0.00218617463162957	0.0021807634852962	0.00219283819046993	0.0021819054580365	0	0.00435322029471301	0.00217710771240407	0.00220891961741512	0	0	0	0	0	0.00218447927475288	0	0	0.00218238163307618	0	0	0.004359197907585	0	0	0	0	0	0	0	0	0	0	0	0	0	0	0	0	0	0	0	0.00438524365510059	0
_____ASV18005	0.00435497392459363	0	0	0	0	0	0	0	0.00218617463162957	0	0	0	0	0	0.00217710771240407	0	0	0	0	0	0	0.00436895854950576	0.00654450261780105	0.00217786634434245	0.00218238163307618	0	0	0.004359197907585	0	0	0	0	0	0	0.00218047817886462	0	0	0	0	0.00218784868838471	0	0	0	0	0	0	0.00221040881511035	0	0
_____ASV18859	0	0	0	0	0	0	0	0	0	0	0.00438567638093985	0	0	0.00435322029471301	0	0	0	0	0	0	0.00217950394490214	0	0.00218150087260035	0.00217786634434245	0.00218238163307618	0	0	0.0021795989537925	0.00436343009239563	0	0	0	0	0.00218081104362712	0	0.00434796786851745	0	0	0	0	0	0	0	0.00221265861996482	0	0	0	0	0.00218693959672834
_____ASV19931	0.00217748696229681	0	0.00217789006010977	0.00671809743480646	0	0	0	0	0	0	0	0	0	0.00652983044206952	0	0.00220891961741512	0	0	0	0	0	0	0.0043630017452007	0	0	0	0	0.004359197907585	0.00218171504619782	0	0	0	0	0.0087232441745085	0.00654143453659387	0	0.0043790985625609	0	0	0.00437569737676942	0	0	0	0.00442531723992964	0	0	0	0	0
_____ASV20082	0	0	0.00217789006010977	0	0	0	0	0	0	0	0.00219283819046993	0.0021819054580365	0	0	0	0.00220891961741512	0	0	0	0	0	0	0	0	0	0	0	0	0	0	0	0	0	0	0	0	0	0	0	0.00218784868838471	0	0	0	0	0	0	0	0	0.00218693959672834
_____ASV20435	0	0	0	0	0	0	0	0	0.00437234926325915	0	0	0	0	0.00435322029471301	0	0	0	0	0	0	0.00217950394490214	0	0	0.00217786634434245	0	0	0	0	0	0	0	0	0	0.00218081104362712	0.00218047817886462	0	0	0.00219192494848976	0	0	0.0021866287651014	0	0	0	0	0	0	0	0
_____ASV20755	0	0	0	0	0	0	0	0	0	0.0021807634852962	0.00219283819046993	0	0.00222851157711764	0.00217661014735651	0	0.00220891961741512	0	0	0	0	0	0	0.00654450261780105	0	0	0	0	0.004359197907585	0.00218171504619782	0	0	0	0	0	0.00654143453659387	0	0.00218954928128045	0	0	0.00218784868838471	0	0.00217672859459518	0	0	0	0	0	0	0
_____ASV21107	0	0	0	0	0	0	0	0	0	0	0	0	0	0	0.00217710771240407	0	0	0	0	0	0	0.00218447927475288	0	0	0	0	0	0	0	0	0	0	0	0	0	0	0	0	0	0	0	0.00435345718919037	0	0	0	0	0	0.00219262182755029	0
_____ASV2701	0.0141536652549293	0.0152144145710622	0.0108894503005488	0	0	0	0	0.00873696281330203	0.0109308731581479	0.010903817426481	0.0153498673332895	0.017455243664292	0.00222851157711764	0.00870644058942603	0.0217710771240407	0.0342382540699344	0	0	0	0	0.0108975197245107	0.0240292720222817	0.0174520069808028	0.00871146537736979	0.00654714489922853	0	0.00219242954079563	0.030514385353095	0.023998865508176	0	0.00224016846066824	0	0.00444143413908351	0.00654243313088137	0.0196243036097816	0.0173918714740698	0.0262745913753654	0.0153434746394283	0	0.0218784868838471	0.0240529164161155	0.0261207431351422	0.00892359174567764	0.0154886103397537	0.00223353881890467	0	0.0110520440755518	0.0263114619306035	0.0153085771770984
_____ASV3034	0.0108874348114841	0.00869395118346411	0.0108894503005488	0	0	0	0	0.00655272210997652	0.0131170477897774	0.0043615269705924	0.0109641909523496	0.00872762183214601	0.00222851157711764	0.00870644058942603	0.0195939694116366	0.0154624373219059	0	0.00223776223776224	0	0	0.0196155355041193	0.00873791709901152	0.0130890052356021	0.0217786634434245	0.0109119081653809	0	0.0197318658671607	0.00871839581517001	0.00436343009239563	0	0	0	0.00222071706954176	0.00654243313088137	0.0196243036097816	0.0086959357370349	0.0284641406566458	0.00657577484546929	0	0.01859671385127	0.0174930301208112	0.00870691437838073	0	0	0	0	0.0221040881511035	0.0153483527928521	0.00656081879018502
_____ASV3485	0.0217748696229681	0.0239083657545263	0.0239567906612074	0	0	0	0	0.00873696281330203	0.015303222421407	0.00872305394118481	0.0153498673332895	0.00872762183214601	0.00222851157711764	0.0108830507367825	0.0261252925488489	0.0265070354089815	0.0133958472873409	0	0	0.00223104725358083	0.00653851183470642	0.0152913549232702	0.0109075043630017	0.0261343961321094	0.0109119081653809	0	0.0153470067855694	0.02615518744551	0.00654514513859345	0.00223015165031222	0.00672050538200473	0	0.00222071706954176	0.0109040552181356	0.0152633472520524	0.00652195180277618	0.019705943531524	0.00219192494848976	0	0.0196906381954624	0.010933143825507	0.0130603715675711	0.00223089793641941	0.0221265861996482	0.00223353881890467	0	0.00663122644533106	0.0197335964479526	0.019682456370555
_____ASV3554	0.0108874348114841	0.00434697559173205	0.0141562853907135	0	0	0	0	0.00873696281330203	0.0131170477897774	0.00872305394118481	0.0109641909523496	0.00654571637410951	0	0.00652983044206952	0.0130626462744244	0.0198802765567361	0	0	0.00448656833604397	0	0.0196155355041193	0.0152913549232702	0.0152705061082024	0.00871146537736979	0.0109119081653809	0	0.0065772886223869	0.00653879686137751	0.00654514513859345	0	0.00224016846066824	0	0.00888286827816702	0.00436162208725425	0.017443825430917	0.0108699196712936	0.00875819712512179	0.00219192494848976	0	0.0240663355722318	0.0120264582080577	0.00870691437838073	0	0.00663797585989446	0.00223353881890467	0	0.00552602203777589	0.0263114619306035	0.0109346979836417
_____ASV3565	0.0195973826606713	0.00652046338759808	0.00871156024043906	0	0	0	0	0.00436848140665101	0.0087446985265183	0.00872305394118481	0.0350854110475188	0.00545476364509126	0.00222851157711764	0.0195894913262086	0.0348337233984651	0.0132535177044907	0	0.00671328671328671	0.0224328416802198	0	0.00653851183470642	0.017475834198023	0.0087260034904014	0.0174229307547396	0.00218238163307618	0	0.00438485908159127	0.0239755884917175	0.00436343009239563	0	0	0	0.00666215120862526	0.00654243313088137	0.0109023908943231	0.0152178875398111	0.0131372956876827	0.00438384989697953	0	0.0196906381954624	0.0174930301208112	0.00217672859459518	0	0.00221265861996482	0	0.0269016073710404	0.00884163526044142	0.0175409746204023	0.00874775838691335
_____ASV4083	0.00435497392459363	0.00869395118346411	0.00871156024043906	0	0	0	0	0.0109212035166275	0.0087446985265183	0.00872305394118481	0.0087713527618797	0.00654571637410951	0	0.0174128811788521	0.00653132313721221	0.0198802765567361	0	0	0.00224328416802198	0	0.00653851183470642	0.00436895854950576	0	0.00217786634434245	0.0130942897984571	0.0022363359871187	0.0175394363263651	0.00871839581517001	0.00654514513859345	0	0	0	0	0.0087232441745085	0.0087219127154585	0.00217398393425873	0.0153268449689631	0.00219192494848976	0	0.0109392434419236	0.021866287651014	0.00435345718919037	0.00223089793641941	0.0110632930998241	0.00670061645671402	0	0.00663122644533106	0.0131557309653018	0.00218693959672834
_____ASV4714	0.0261298435475618	0.0108674389793301	0.00435578012021953	0	0	0	0	0.00436848140665101	0.00655852389488872	0.00654229045588861	0.0109641909523496	0	0	0.013059660884139	0.0108855385620204	0.00220891961741512	0	0	0	0	0.00871801577960856	0.0131068756485173	0.0239965095986038	0.00653359903302734	0.00218238163307618	0	0.0153470067855694	0.00871839581517001	0.00436343009239563	0	0	0	0	0.0087232441745085	0.0283462163252401	0.00434796786851745	0.0043790985625609	0.00219192494848976	0	0.0240663355722318	0.00874651506040562	0.00217672859459518	0	0.00663797585989446	0	0	0.00221040881511035	0.00877048731020117	0.00437387919345668
_____ASV4763	0.0108874348114841	0.0152144145710622	0.0065336701803293	0	0	0	0.00224313320846558	0.00436848140665101	0.00437234926325915	0.010903817426481	0.0328925728570489	0.00654571637410951	0	0.00435322029471301	0.0108855385620204	0.00662675885224537	0	0.00111888111888112	0	0	0.00653851183470642	0.00655343782425864	0.0261780104712042	0.00435573268868489	0.00872952653230471	0	0.0109621477039782	0.0152571926765475	0.00436343009239563	0	0	0	0.0111035853477088	0.00654243313088137	0.0130828690731877	0.0326097590138809	0	0.00219192494848976	0	0.0142210164745006	0.00874651506040562	0.00217672859459518	0	0.00442531723992964	0.0111676940945234	0.00224180061425337	0.00884163526044142	0.00438524365510059	0.00218693959672834
_____ASV4912	0.0130649217737809	0.00652046338759808	0.0065336701803293	0	0	0	0	0.00218424070332551	0.0174893970530366	0.00872305394118481	0.0131570291428196	0.013091432748219	0.00445702315423529	0.00870644058942603	0.0174168616992326	0.0154624373219059	0	0.00223776223776224	0	0	0.0108975197245107	0.0152913549232702	0.0087260034904014	0.00435573268868489	0.00218238163307618	0	0.00219242954079563	0.013077593722755	0.00436343009239563	0.00446030330062444	0	0	0	0.00654243313088137	0.0109023908943231	0.00434796786851745	0.0043790985625609	0.00438384989697953	0	0.00875139475353885	0.00655988629530421	0.0152371001621663	0.00446179587283882	0.00663797585989446	0	0	0.0132624528906621	0.00438524365510059	0.00437387919345668
_____ASV5900	0.00435497392459363	0.00217348779586603	0.0108894503005488	0	0	0	0	0.00218424070332551	0.00655852389488872	0.0174461078823696	0.00328925728570489	0.0021819054580365	0	0.00652983044206952	0.00435421542480814	0.00441783923483024	0	0	0.00672985250406595	0	0	0	0.00654450261780105	0.00653359903302734	0.00218238163307618	0	0.00438485908159127	0.0108979947689625	0.0152720053233847	0.00223015165031222	0.00224016846066824	0	0	0.00218081104362712	0.00436095635772925	0.00652195180277618	0.00875819712512179	0.00438384989697953	0	0.00656354606515413	0.010933143825507	0.00435345718919037	0.00446179587283882	0.00221265861996482	0	0	0	0.00438524365510059	0.01312163758037
_____ASV5977	0.00435497392459363	0.00434697559173205	0.0065336701803293	0	0	0	0.00448626641693117	0.00218424070332551	0.00655852389488872	0.00654229045588861	0.0109641909523496	0.00436381091607301	0	0.00652983044206952	0.00870843084961628	0.00883567846966049	0	0	0	0	0.00217950394490214	0.00655343782425864	0.0043630017452007	0.00653359903302734	0.00654714489922853	0	0.00876971816318253	0.00871839581517001	0.00872686018479127	0.00223015165031222	0	0	0.00888286827816702	0.00436162208725425	0.0087219127154585	0.00434796786851745	0.00218954928128045	0	0	0.00437569737676942	0.00874651506040562	0.00217672859459518	0	0	0	0	0.0132624528906621	0.00657786548265088	0.00437387919345668
_____ASV6141	0.00217748696229681	0.0108674389793301	0.0065336701803293	0.0134361948696129	0	0	0	0.00655272210997652	0	0.00872305394118481	0.00219283819046993	0.0021819054580365	0	0.0108830507367825	0.00435421542480814	0.00220891961741512	0	0	0	0	0.00653851183470642	0.00655343782425864	0.0043630017452007	0.00871146537736979	0.00218238163307618	0	0.0153470067855694	0.00653879686137751	0.00436343009239563	0	0	0	0	0.0087232441745085	0.00218047817886462	0.00434796786851745	0.00875819712512179	0.00438384989697953	0	0.00218784868838471	0.00874651506040562	0	0	0	0.00223353881890467	0	0.00221040881511035	0.0109631091377515	0.00656081879018502
_____ASV6599	0.00217748696229681	0.00434697559173205	0.0065336701803293	0	0	0	0	0.00436848140665101	0.00218617463162957	0.0021807634852962	0	0	0	0.00652983044206952	0.00979698470581832	0.00883567846966049	0	0	0	0	0	0	0.00218150087260035	0.00653359903302734	0.00436476326615235	0	0.0109621477039782	0.00653879686137751	0	0	0	0	0	0	0.0087219127154585	0.00652195180277618	0.0109477464064022	0.00657577484546929	0	0.00437569737676942	0.00655988629530421	0.00217672859459518	0	0.00221265861996482	0.00893415527561869	0	0.0154728617057725	0.00438524365510059	0.00437387919345668
_____ASV7416	0.00653246088689044	0.00652046338759808	0	0	0	0	0	0	0.00437234926325915	0.0043615269705924	0.00438567638093985	0	0	0.00435322029471301	0.00653132313721221	0.00220891961741512	0	0	0	0	0	0.00218447927475288	0.0174520069808028	0.00653359903302734	0.00218238163307618	0	0.00219242954079563	0.00653879686137751	0.00218171504619782	0	0	0	0	0.00218081104362712	0.0109023908943231	0.00217398393425873	0	0	0	0.0131270921303083	0.0021866287651014	0.00435345718919037	0.00223089793641941	0.00221265861996482	0.00223353881890467	0	0	0	0.00874775838691335
_____ASV7550	0.00217748696229681	0.00869395118346411	0	0	0	0	0	0.00436848140665101	0.00218617463162957	0.0021807634852962	0.00438567638093985	0.0021819054580365	0	0.00652983044206952	0.00217710771240407	0.00220891961741512	0	0	0	0	0.00217950394490214	0	0.0239965095986038	0.00435573268868489	0.00654714489922853	0	0.0065772886223869	0.0021795989537925	0.00654514513859345	0	0	0	0	0.00218081104362712	0	0.00652195180277618	0	0.00219192494848976	0	0.0240663355722318	0.0021866287651014	0	0.00223089793641941	0	0	0	0.00663122644533106	0	0.00437387919345668
_____ASV8368	0.00435497392459363	0.00434697559173205	0.00435578012021953	0	0	0	0	0.00218424070332551	0.00437234926325915	0.00654229045588861	0.00219283819046993	0	0	0.00870644058942603	0.00653132313721221	0.00883567846966049	0	0	0	0	0.00435900788980428	0	0	0	0	0	0	0.00871839581517001	0	0	0	0	0	0	0.00436095635772925	0.00217398393425873	0.00218954928128045	0	0	0.00218784868838471	0.00437325753020281	0.00870691437838073	0	0	0	0	0	0.00219262182755029	0.00218693959672834
_____ASV8820	0.00435497392459363	0.00217348779586603	0.00217789006010977	0	0	0	0	0.00436848140665101	0.00218617463162957	0.00654229045588861	0.00438567638093985	0	0	0.00652983044206952	0.00653132313721221	0.00220891961741512	0	0	0	0	0.00435900788980428	0.00218447927475288	0	0.00217786634434245	0	0	0.00876971816318253	0.0021795989537925	0.00218171504619782	0	0	0	0.00222071706954176	0.0087232441745085	0	0.0086959357370349	0	0.00438384989697953	0	0.00218784868838471	0.0021866287651014	0.00435345718919037	0	0	0	0.0269016073710404	0	0.00657786548265088	0.00874775838691335
_____ASV8872	0.00435497392459363	0	0.00217789006010977	0	0	0	0	0.00218424070332551	0	0.0043615269705924	0.00219283819046993	0	0	0.00217661014735651	0.00217710771240407	0	0	0	0	0	0.00217950394490214	0	0.0174520069808028	0.00435573268868489	0	0	0.0065772886223869	0.004359197907585	0	0	0	0	0	0.00218081104362712	0.00436095635772925	0	0	0	0	0.0109392434419236	0.00437325753020281	0	0.00669269380925823	0	0	0	0.00221040881511035	0.00219262182755029	0
_____ASV8893	0.00653246088689044	0	0.00435578012021953	0	0	0	0	0	0.00218617463162957	0.0021807634852962	0.0087713527618797	0.0021819054580365	0	0.00217661014735651	0.0108855385620204	0.00883567846966049	0	0	0	0	0	0.0152913549232702	0	0.00653359903302734	0	0	0	0	0.00218171504619782	0	0	0	0.00222071706954176	0	0.00218047817886462	0.00217398393425873	0.00656864784384134	0	0	0.00437569737676942	0	0.00217672859459518	0.00223089793641941	0.00221265861996482	0	0	0	0	0.00437387919345668
_____ASV9912	0.00435497392459363	0.00217348779586603	0	0	0	0	0	0	0.00218617463162957	0.0021807634852962	0.0109641909523496	0	0	0.00217661014735651	0.00653132313721221	0	0	0.00671328671328671	0	0	0.00217950394490214	0.00218447927475288	0.0087260034904014	0	0.00436476326615235	0	0.00219242954079563	0.0021795989537925	0.00218171504619782	0	0	0.00223371343690318	0	0	0.00218047817886462	0.00434796786851745	0	0.00219192494848976	0	0.00656354606515413	0.00437325753020281	0	0	0	0	0	0.00442081763022071	0.00438524365510059	0.00656081879018502
_c:Thermoanaerobaculia	0.0522596870951235	0.0478167315090526	0.0631588117431832	0	0.0044873736523856	0	0	0.0961065909463223	0.0743299374754055	0.0370729792500354	0.0603030502379229	0.0392742982446571	0.0133710694627059	0.0652983044206952	0.0587819082349099	0.0441783923483024	0.00446528242911364	0	0.00448656833604397	0.013386283521485	0.0414105749531407	0.037136147670799	0.0632635253054101	0.0261343961321094	0.0436476326615235	0.00447267197423741	0.0887933964022231	0.0414123801220575	0.0349074407391651	0.0133809099018733	0.0112008423033412	0.0134022806214191	0.0111035853477088	0.0588818981779324	0.069775301723668	0.0391317108166571	0.0525491827507308	0.0449344614440402	0.00224029392656317	0.0525083685212331	0.0743453780134478	0.0435345718919037	0.011154489682097	0.0398278551593667	0.00893415527561869	0.0269016073710404	0.0751538997137521	0.0877048731020117	0.0502996107247518
_o:Thermoanaerobaculales	0.0522596870951235	0.0478167315090526	0.0631588117431832	0	0.0044873736523856	0	0	0.0961065909463223	0.0743299374754055	0.0370729792500354	0.0603030502379229	0.0392742982446571	0.0133710694627059	0.0652983044206952	0.0587819082349099	0.0441783923483024	0.00446528242911364	0	0.00448656833604397	0.013386283521485	0.0414105749531407	0.037136147670799	0.0632635253054101	0.0261343961321094	0.0436476326615235	0.00447267197423741	0.0887933964022231	0.0414123801220575	0.0349074407391651	0.0133809099018733	0.0112008423033412	0.0134022806214191	0.0111035853477088	0.0588818981779324	0.069775301723668	0.0391317108166571	0.0525491827507308	0.0449344614440402	0.00224029392656317	0.0525083685212331	0.0743453780134478	0.0435345718919037	0.011154489682097	0.0398278551593667	0.00893415527561869	0.0269016073710404	0.0751538997137521	0.0877048731020117	0.0502996107247518
_f:Thermoanaerobaculaceae	0.0522596870951235	0.0478167315090526	0.0631588117431832	0	0.0044873736523856	0	0	0.0961065909463223	0.0743299374754055	0.0370729792500354	0.0603030502379229	0.0392742982446571	0.0133710694627059	0.0652983044206952	0.0587819082349099	0.0441783923483024	0.00446528242911364	0	0.00448656833604397	0.013386283521485	0.0414105749531407	0.037136147670799	0.0632635253054101	0.0261343961321094	0.0436476326615235	0.00447267197423741	0.0887933964022231	0.0414123801220575	0.0349074407391651	0.0133809099018733	0.0112008423033412	0.0134022806214191	0.0111035853477088	0.0588818981779324	0.069775301723668	0.0391317108166571	0.0525491827507308	0.0449344614440402	0.00224029392656317	0.0525083685212331	0.0743453780134478	0.0435345718919037	0.011154489682097	0.0398278551593667	0.00893415527561869	0.0269016073710404	0.0751538997137521	0.0877048731020117	0.0502996107247518
____g:Subgroup_10	0.0522596870951235	0.0478167315090526	0.0631588117431832	0	0.0044873736523856	0	0	0.0961065909463223	0.0743299374754055	0.0370729792500354	0.0603030502379229	0.0392742982446571	0.0133710694627059	0.0652983044206952	0.0587819082349099	0.0441783923483024	0.00446528242911364	0	0.00448656833604397	0.013386283521485	0.0414105749531407	0.037136147670799	0.0632635253054101	0.0261343961321094	0.0436476326615235	0.00447267197423741	0.0887933964022231	0.0414123801220575	0.0349074407391651	0.0133809099018733	0.0112008423033412	0.0134022806214191	0.0111035853477088	0.0588818981779324	0.069775301723668	0.0391317108166571	0.0525491827507308	0.0449344614440402	0.00224029392656317	0.0525083685212331	0.0743453780134478	0.0435345718919037	0.011154489682097	0.0398278551593667	0.00893415527561869	0.0269016073710404	0.0751538997137521	0.0877048731020117	0.0502996107247518
_____ASV10333	0.00217748696229681	0.00217348779586603	0.0108894503005488	0	0	0	0	0	0.00218617463162957	0.0021807634852962	0.00438567638093985	0.0021819054580365	0	0.00435322029471301	0	0	0	0	0	0	0.00435900788980428	0	0.0109075043630017	0.00217786634434245	0.00436476326615235	0	0	0.0021795989537925	0.00218171504619782	0	0.00224016846066824	0	0	0.00654243313088137	0.0152633472520524	0	0.00218954928128045	0.00219192494848976	0	0.00437569737676942	0.0021866287651014	0.00653018578378555	0.00669269380925823	0.00663797585989446	0	0	0.00221040881511035	0	0.00218693959672834
_____ASV11231	0.00435497392459363	0.00434697559173205	0.00217789006010977	0	0	0	0	0.00218424070332551	0.00437234926325915	0	0	0	0	0	0.00217710771240407	0.00220891961741512	0	0	0	0	0	0	0.00218150087260035	0	0	0	0.0065772886223869	0.004359197907585	0.00218171504619782	0	0	0	0	0	0.00436095635772925	0	0.00656864784384134	0	0	0.00875139475353885	0.00437325753020281	0.00653018578378555	0	0	0	0	0.00221040881511035	0	0.00218693959672834
_____ASV13078	0.00217748696229681	0	0	0	0	0	0	0.00655272210997652	0.00437234926325915	0	0.00438567638093985	0.0021819054580365	0	0	0	0.00220891961741512	0	0	0	0	0	0.00218447927475288	0.00654450261780105	0.00217786634434245	0	0	0	0.0021795989537925	0.00218171504619782	0	0	0	0	0	0	0.00217398393425873	0	0	0	0	0.010933143825507	0	0	0	0	0	0.00221040881511035	0.00877048731020117	0.00218693959672834
_____ASV13785	0.00653246088689044	0.00217348779586603	0.00217789006010977	0	0	0	0	0	0.00218617463162957	0	0.00657851457140978	0	0.00222851157711764	0.00217661014735651	0	0	0	0	0	0	0	0.00436895854950576	0	0	0.00436476326615235	0	0.0153470067855694	0	0.00218171504619782	0	0	0	0.00222071706954176	0	0.00218047817886462	0.00434796786851745	0.00656864784384134	0	0	0	0.00437325753020281	0	0	0	0	0	0	0.00219262182755029	0.00656081879018502
_____ASV14541	0	0	0	0	0	0	0	0	0	0	0	0	0	0	0.00217710771240407	0	0.00223264121455682	0	0	0	0	0	0	0	0.00218238163307618	0	0	0	0	0	0	0	0	0.00218081104362712	0.00436095635772925	0.00217398393425873	0	0.00438384989697953	0	0	0	0.00217672859459518	0.00223089793641941	0	0	0	0.00221040881511035	0.00219262182755029	0
_____ASV14728	0.00217748696229681	0	0.00435578012021953	0	0	0	0	0	0	0.0021807634852962	0.00438567638093985	0.00436381091607301	0	0	0.00217710771240407	0.00220891961741512	0	0	0	0	0	0.00218447927475288	0	0	0.00436476326615235	0	0	0	0	0	0	0	0	0	0	0	0	0.00219192494848976	0	0.00437569737676942	0.00655988629530421	0	0	0	0	0	0.00221040881511035	0.00219262182755029	0
_____ASV15078	0.00217748696229681	0	0	0	0	0	0	0	0	0	0	0	0	0	0.00435421542480814	0	0	0	0	0	0	0	0	0	0.00218238163307618	0	0	0	0	0	0	0	0	0	0	0	0.0043790985625609	0.00547981237122441	0	0	0	0	0	0	0	0	0.0397873586719864	0.00219262182755029	0.00218693959672834
_____ASV15593	0	0	0	0	0	0	0	0	0	0	0	0	0	0	0	0	0	0	0	0	0	0	0	0	0	0	0	0	0	0	0	0	0	0	0	0	0	0	0	0	0	0	0	0	0	0	0	0	0
_____ASV15605	0.00217748696229681	0.00217348779586603	0	0	0	0	0	0.0196581663299296	0.00218617463162957	0	0	0	0	0	0	0	0	0	0	0	0	0	0	0	0	0	0	0.0021795989537925	0	0	0	0	0	0.00654243313088137	0	0.00652195180277618	0.00218954928128045	0	0	0	0	0	0	0	0	0	0	0.00219262182755029	0
_____ASV16079	0	0	0	0	0	0	0	0	0.00218617463162957	0	0	0	0.00222851157711764	0	0	0.00220891961741512	0	0	0	0	0.00217950394490214	0	0.0152705061082024	0	0	0	0.00876971816318253	0	0.00218171504619782	0	0	0	0	0.0087232441745085	0.0109023908943231	0.00217398393425873	0	0	0	0.00437569737676942	0.0021866287651014	0.00435345718919037	0	0.00221265861996482	0	0	0.00221040881511035	0	0
_____ASV16465	0.00217748696229681	0	0	0	0	0	0	0.00218424070332551	0	0	0	0	0	0	0.00217710771240407	0	0	0	0	0	0.00217950394490214	0	0.00218150087260035	0	0.00218238163307618	0	0	0	0	0	0	0	0	0	0.00654143453659387	0	0	0.00219192494848976	0	0	0	0.00435345718919037	0	0.00442531723992964	0	0	0	0	0.00218693959672834
_____ASV17590	0	0	0	0	0	0	0	0	0	0.0021807634852962	0.00219283819046993	0	0	0	0	0	0	0	0	0	0.00217950394490214	0	0	0	0.00218238163307618	0	0	0	0	0	0	0	0	0	0.00218047817886462	0	0	0	0	0.00437569737676942	0.0021866287651014	0	0	0	0	0	0	0	0
_____ASV18457	0.00217748696229681	0.00217348779586603	0	0	0	0	0	0	0.0284202702111845	0	0.00438567638093985	0	0.00222851157711764	0.00217661014735651	0	0.00220891961741512	0.00223264121455682	0	0	0	0.00217950394490214	0	0	0.00435573268868489	0.00872952653230471	0	0.0131545772447738	0.0021795989537925	0	0	0	0	0	0	0	0	0	0	0	0	0	0	0	0	0	0	0	0	0
_____ASV18512	0.00217748696229681	0	0	0	0	0	0	0	0.00218617463162957	0	0	0.00436381091607301	0	0	0	0.00220891961741512	0	0	0	0	0	0	0	0	0.00218238163307618	0.0022363359871187	0.00219242954079563	0	0	0.00446030330062444	0	0	0	0.00436162208725425	0	0.00434796786851745	0	0	0	0	0	0	0	0	0	0.0269016073710404	0	0.0197335964479526	0
_____ASV19731	0	0.00217348779586603	0.00217789006010977	0	0	0	0	0	0.00218617463162957	0	0.0109641909523496	0.00436381091607301	0	0	0.00435421542480814	0.00441783923483024	0	0	0	0	0.00217950394490214	0	0	0	0	0	0.0065772886223869	0	0	0	0	0	0	0	0	0	0.00218954928128045	0	0	0.00218784868838471	0.00437325753020281	0.00217672859459518	0	0	0	0	0	0	0.00218693959672834
_____ASV19794	0	0.00217348779586603	0	0	0.0044873736523856	0	0	0	0	0	0	0.0021819054580365	0	0	0	0	0	0	0	0	0	0	0.00654450261780105	0	0	0	0	0	0	0	0	0	0	0.00218081104362712	0	0.00217398393425873	0	0	0	0.00218784868838471	0	0	0	0	0	0	0	0	0
_____ASV20545	0	0.00434697559173205	0	0	0	0	0	0	0	0	0	0	0	0.00217661014735651	0.00217710771240407	0.00441783923483024	0	0	0	0	0	0	0	0	0.00218238163307618	0	0	0	0	0	0	0	0	0	0	0	0.00218954928128045	0.00219192494848976	0	0	0	0	0	0	0	0	0	0	0.00218693959672834
_____ASV20881	0	0	0	0	0	0	0	0	0	0	0.00219283819046993	0	0	0	0.00217710771240407	0.00220891961741512	0	0	0	0	0	0.00218447927475288	0	0	0	0	0.00767350339278471	0.0021795989537925	0	0	0.00224016846066824	0	0.00222071706954176	0.00436162208725425	0	0.00217398393425873	0	0.00219192494848976	0	0	0	0	0	0	0.00223353881890467	0	0.00221040881511035	0	0
_____ASV3569	0	0	0	0	0	0	0	0	0	0	0	0	0	0	0	0	0	0	0	0	0	0	0	0	0	0	0	0	0	0	0	0	0	0	0	0	0	0	0	0	0	0	0	0	0	0	0	0	0
_____ASV3828	0.00870994784918725	0.00869395118346411	0.0108894503005488	0	0	0	0	0.0109212035166275	0.0087446985265183	0.0174461078823696	0.0109641909523496	0.00654571637410951	0.00445702315423529	0.0108830507367825	0.0217710771240407	0.0110445980870756	0	0	0.00448656833604397	0	0.00435900788980428	0.017475834198023	0.00654450261780105	0	0.00218238163307618	0	0.0175394363263651	0.0108979947689625	0.00654514513859345	0	0	0	0.00444143413908351	0.00654243313088137	0.00654143453659387	0	0.0043790985625609	0.00438384989697953	0	0.0109392434419236	0.0174930301208112	0.0130603715675711	0	0.0221265861996482	0	0	0.00442081763022071	0.0153483527928521	0.00656081879018502
_____ASV5039	0.00653246088689044	0.00434697559173205	0.0065336701803293	0	0	0	0	0.00873696281330203	0.0087446985265183	0.00654229045588861	0.00438567638093985	0.00436381091607301	0.00222851157711764	0.00652983044206952	0.0130626462744244	0.00662675885224537	0	0	0	0	0.00653851183470642	0.00436895854950576	0.0043630017452007	0.00871146537736979	0.00436476326615235	0.0022363359871187	0	0.00653879686137751	0.00218171504619782	0.00446030330062444	0.00224016846066824	0	0.00222071706954176	0.00436162208725425	0.0130828690731877	0.00652195180277618	0.0109477464064022	0.00438384989697953	0	0.00218784868838471	0.00874651506040562	0	0	0.00221265861996482	0	0	0.00884163526044142	0.0153483527928521	0.00656081879018502
_____ASV7151	0.00653246088689044	0.00869395118346411	0.0065336701803293	0	0	0	0	0.00873696281330203	0.00655852389488872	0	0.00548209547617481	0.0021819054580365	0	0.00652983044206952	0	0.00220891961741512	0	0	0	0.00669314176074249	0.0130770236694128	0.00218447927475288	0.0087260034904014	0.00653359903302734	0	0	0.00219242954079563	0.0021795989537925	0.0109085752309891	0.00446030330062444	0	0.0134022806214191	0	0.00654243313088137	0.00218047817886462	0.00434796786851745	0.00875819712512179	0.0109596247424488	0.00224029392656317	0.00875139475353885	0.00437325753020281	0.00217672859459518	0.00223089793641941	0	0	0	0	0.0109631091377515	0.00218693959672834
_____ASV8505	0	0.00217348779586603	0.0065336701803293	0	0	0	0	0.013105444219953	0	0.00654229045588861	0	0.00654571637410951	0	0.00435322029471301	0	0	0	0	0	0	0.00217950394490214	0.00218447927475288	0	0.00217786634434245	0	0	0.0065772886223869	0.0021795989537925	0.00436343009239563	0	0	0	0	0.00436162208725425	0.00218047817886462	0.00217398393425873	0.00218954928128045	0.00438384989697953	0	0	0	0	0	0.00221265861996482	0	0	0.00663122644533106	0.00657786548265088	0.00874775838691335
_____ASV9212	0.00217748696229681	0.00217348779586603	0.0108894503005488	0	0	0	0	0.0240266477365806	0	0	0	0	0	0.0261193217682781	0.00217710771240407	0	0	0	0	0.00669314176074249	0	0	0	0	0.00218238163307618	0	0.00219242954079563	0.004359197907585	0	0	0.00448033692133648	0	0	0.00218081104362712	0	0	0	0	0	0	0.00655988629530421	0.00217672859459518	0	0	0.00670061645671402	0	0	0	0.00437387919345668
_c:Vicinamibacteria	8.41925333972063	7.06709556825838	7.3710689084415	0.579995745204958	0.309628782014606	0.92142136531779	0.897253283386234	4.65789329984164	5.57146604870797	5.87388644764532	8.55645461921365	4.56236431275433	1.28473692420832	7.15560585943452	7.97256844282371	7.42196991451481	0.559276624246484	0.740699300699301	0.88161067803264	2.65271518450761	5.06952617584238	5.21762874774726	10.788612565445	6.02724510796772	3.49399299455496	0.156543519098309	5.84720958530195	7.38012205754141	6.66186689356503	0.583184656556646	0.850143930823598	1.11127243485933	1.62556489490456	4.86757024937574	7.62949314784732	6.75891605161038	5.64903714570356	2.44070843014335	0.0448058785312633	9.54995952479926	7.58104192860657	5.65187579586639	2.08254322364752	4.74504641051455	1.52885732154025	1.04243728562782	5.7426421016567	5.70520199528586	5.15571009928706
_o:Subgroup_17	0.62167252773574	0.565106826925167	0.498736823765136	0.0246330239276237	0.011218434130964	0.0246609124537608	0.0672939962539675	0.31343854092721	0.409907743430545	0.363097120301818	0.853014056092801	0.250919127674198	0.062398324159294	0.604009315891431	0.664017852283242	0.580945859380177	0.024559053360125	0.0335664335664336	0.0224328416802198	0.0356967560572933	0.340002615404734	0.460925126972858	0.826788830715532	0.40072740735901	0.193140774527242	0.0022363359871187	0.352981156068097	0.443548387096774	0.376345845469123	0.0579839429081178	0.154571623786109	0.0424405553011604	0.0766147388991905	0.270420569409764	0.695572539057815	0.472841505701273	0.3919293213492	0.168778221033712	0	0.703393353315685	0.698627890449899	0.437522447513632	0.199665365309537	0.370620318844107	0.0960421692129009	0.0874302239558814	0.347034183972326	0.410020281751905	0.384901369024188
_____ASV10784	0.00653246088689044	0	0	0	0	0	0	0	0	0.0043615269705924	0.00219283819046993	0	0	0	0.00435421542480814	0.00220891961741512	0	0	0.00897313667208794	0.00223104725358083	0.00435900788980428	0.00218447927475288	0.00218150087260035	0	0	0	0.00219242954079563	0.0021795989537925	0	0	0	0.00446742687380636	0	0	0.00218047817886462	0.00217398393425873	0.00218954928128045	0	0	0.00656354606515413	0	0	0	0	0	0	0.00221040881511035	0	0
_____ASV10928	0.00217748696229681	0	0	0	0	0	0	0	0.00218617463162957	0.0021807634852962	0.00438567638093985	0.0021819054580365	0	0	0	0.00220891961741512	0	0	0	0	0.0130770236694128	0	0	0	0.00436476326615235	0	0	0	0	0	0	0	0	0.00218081104362712	0.00218047817886462	0.00217398393425873	0.00218954928128045	0.00219192494848976	0	0.00218784868838471	0.0021866287651014	0.00435345718919037	0	0	0	0	0	0	0.00218693959672834
_____ASV10952	0.00435497392459363	0.00434697559173205	0	0	0	0	0	0.00218424070332551	0	0	0.0109641909523496	0	0	0.00217661014735651	0.00653132313721221	0.0110445980870756	0	0	0	0	0.00217950394490214	0.00873791709901152	0	0.00217786634434245	0	0	0	0.0021795989537925	0	0	0	0	0	0	0	0.00434796786851745	0	0	0	0.00875139475353885	0.00874651506040562	0.00217672859459518	0	0	0	0	0.00221040881511035	0	0.00218693959672834
_____ASV10959	0	0.00434697559173205	0	0	0	0	0	0	0	0.0043615269705924	0.0087713527618797	0	0	0.00435322029471301	0	0.00220891961741512	0	0	0	0	0	0.00436895854950576	0.00218150087260035	0.00217786634434245	0	0	0.0065772886223869	0.004359197907585	0.00218171504619782	0	0.00448033692133648	0	0.00222071706954176	0	0.00654143453659387	0	0	0	0	0.00437569737676942	0	0.00435345718919037	0	0.00442531723992964	0	0	0.00221040881511035	0.00219262182755029	0.00218693959672834
_____ASV11941	0	0.00652046338759808	0.00435578012021953	0	0	0	0	0	0.00218617463162957	0	0.00438567638093985	0	0	0	0.00653132313721221	0.00220891961741512	0	0	0	0	0	0.00873791709901152	0.00218150087260035	0	0	0	0.00219242954079563	0	0.00654514513859345	0	0	0	0	0	0.00436095635772925	0.00434796786851745	0	0	0	0.00656354606515413	0.00874651506040562	0	0.00223089793641941	0.00221265861996482	0	0	0	0	0.00437387919345668
_____ASV12595	0	0	0.00217789006010977	0	0	0	0	0.00218424070332551	0	0	0.00438567638093985	0	0.0111425578855882	0.00217661014735651	0.00870843084961628	0	0	0	0	0	0	0.00436895854950576	0	0.00217786634434245	0	0	0	0	0	0	0	0	0	0	0	0.00434796786851745	0	0.00219192494848976	0	0.00218784868838471	0	0	0	0.00442531723992964	0	0	0	0.00219262182755029	0.00437387919345668
_____ASV12617	0.00435497392459363	0.00652046338759808	0.00217789006010977	0	0	0	0	0.00218424070332551	0.00218617463162957	0.0043615269705924	0	0	0	0	0	0	0	0	0	0	0	0	0.00654450261780105	0	0.00327357244961426	0	0	0.0108979947689625	0	0	0	0	0	0	0.00218047817886462	0.00217398393425873	0	0	0	0	0.0021866287651014	0.00653018578378555	0	0	0	0	0.00663122644533106	0	0
_____ASV12668	0	0.00652046338759808	0.00217789006010977	0	0	0	0	0.00436848140665101	0	0.00654229045588861	0	0.0021819054580365	0	0.00217661014735651	0.00435421542480814	0	0	0	0	0.00334657088037125	0.00217950394490214	0	0.00654450261780105	0.00435573268868489	0	0	0.00219242954079563	0	0	0	0.0179213476853459	0	0.00222071706954176	0	0.00218047817886462	0	0	0	0	0	0.010933143825507	0.00217672859459518	0	0	0	0	0	0	0.00218693959672834
_____ASV13306	0.00217748696229681	0	0.00217789006010977	0	0	0	0	0	0.00218617463162957	0	0.00438567638093985	0	0	0	0.00217710771240407	0.00220891961741512	0	0	0	0.00223104725358083	0	0	0	0	0	0	0.0131545772447738	0	0	0	0.0112008423033412	0	0	0	0	0.00652195180277618	0	0	0	0	0	0	0	0	0	0	0.00221040881511035	0	0.00874775838691335
_____ASV13477	0.00435497392459363	0.00652046338759808	0.00217789006010977	0	0	0.00224190113216007	0	0	0.00218617463162957	0.0043615269705924	0.00219283819046993	0	0	0	0	0.00220891961741512	0	0	0	0	0	0.00218447927475288	0	0.00217786634434245	0	0	0	0	0	0	0	0	0	0.00218081104362712	0.00654143453659387	0.00652195180277618	0.00875819712512179	0	0	0	0.0021866287651014	0.00435345718919037	0	0.00221265861996482	0	0	0.00442081763022071	0	0.00218693959672834
_____ASV13937	0.00435497392459363	0	0	0	0	0	0	0	0.00218617463162957	0	0.00219283819046993	0	0	0	0.00217710771240407	0.00220891961741512	0	0	0	0	0.00217950394490214	0	0.0043630017452007	0.00435573268868489	0	0	0	0	0.00218171504619782	0	0	0	0	0	0.00218047817886462	0	0.0043790985625609	0.00438384989697953	0	0.00656354606515413	0	0.0130603715675711	0	0	0	0	0	0	0.00218693959672834
_____ASV14017	0.00217748696229681	0.00434697559173205	0.00217789006010977	0	0	0	0	0.00655272210997652	0	0.0021807634852962	0	0	0	0	0.00870843084961628	0	0	0	0	0	0	0	0	0.00653359903302734	0	0	0.0109621477039782	0.0021795989537925	0.00218171504619782	0	0	0	0.00222071706954176	0.00218081104362712	0.0087219127154585	0.0086959357370349	0.0043790985625609	0	0	0	0.0021866287651014	0.00435345718919037	0	0	0.0268024658268561	0	0.00221040881511035	0.00438524365510059	0
_____ASV14163	0.00217748696229681	0	0.00435578012021953	0	0	0	0	0.00218424070332551	0.00218617463162957	0	0	0	0	0.00435322029471301	0	0	0	0	0	0	0	0	0.0239965095986038	0	0	0	0	0	0.00218171504619782	0	0.00224016846066824	0	0	0.00218081104362712	0.00436095635772925	0.00434796786851745	0.00218954928128045	0.00219192494848976	0	0.00218784868838471	0	0	0.00446179587283882	0.00442531723992964	0	0	0.00221040881511035	0	0
_____ASV14779	0	0.00217348779586603	0	0	0	0	0	0	0	0	0	0.00436381091607301	0	0	0	0.00220891961741512	0	0	0	0	0	0	0	0	0	0	0	0.0021795989537925	0	0	0	0	0	0	0	0	0.00218954928128045	0	0	0	0	0	0	0	0	0	0	0.00219262182755029	0
_____ASV14952	0	0.00217348779586603	0.00435578012021953	0	0	0	0	0	0.00218617463162957	0	0	0	0.00222851157711764	0	0	0.00220891961741512	0	0	0	0	0.00435900788980428	0	0.0087260034904014	0.00871146537736979	0.00218238163307618	0	0	0	0	0	0	0	0	0	0.00218047817886462	0	0.00218954928128045	0	0	0	0	0	0	0	0.0111676940945234	0	0	0	0
_____ASV15712	0	0	0	0	0.0089747473047712	0	0	0.00218424070332551	0	0	0	0.00436381091607301	0	0	0	0.00220891961741512	0	0	0	0.00334657088037125	0	0	0	0	0	0	0	0.0021795989537925	0.00436343009239563	0	0	0	0	0	0	0.00217398393425873	0	0	0	0	0.00655988629530421	0	0	0	0.00446707763780935	0	0	0	0
_____ASV16429	0	0.00217348779586603	0	0	0	0	0	0.00218424070332551	0	0.0021807634852962	0	0	0	0.00217661014735651	0	0.00220891961741512	0	0	0	0	0	0	0.0109075043630017	0	0	0	0	0.0021795989537925	0	0	0	0	0	0	0.00654143453659387	0.00217398393425873	0.0043790985625609	0	0	0.00218784868838471	0.0021866287651014	0	0.00892359174567764	0.00774430516987687	0	0	0	0	0
_____ASV16855	0.00217748696229681	0	0	0	0	0	0	0	0	0	0	0	0	0.00435322029471301	0	0.00220891961741512	0	0.00223776223776224	0	0	0	0	0	0	0	0	0	0	0	0.00223015165031222	0	0	0	0	0	0.00434796786851745	0.00218954928128045	0	0	0	0	0	0	0.00221265861996482	0	0	0	0	0
_____ASV17133	0	0.00217348779586603	0	0	0	0	0	0.00218424070332551	0	0	0	0	0	0	0.00217710771240407	0.00220891961741512	0	0	0	0	0.00217950394490214	0	0.0043630017452007	0	0	0	0	0	0	0.00669045495093666	0	0	0	0	0.00436095635772925	0	0	0	0	0	0.00437325753020281	0.00217672859459518	0	0.00221265861996482	0	0	0	0	0.00218693959672834
_____ASV17241	0	0	0	0	0	0	0	0.00218424070332551	0	0	0	0	0	0	0.00653132313721221	0.00331337942612268	0	0	0	0	0.00217950394490214	0.00218447927475288	0	0.00217786634434245	0	0	0	0	0	0	0	0	0	0	0	0	0	0	0	0	0.0021866287651014	0	0	0	0	0	0	0	0
_____ASV17716	0.00435497392459363	0	0	0	0	0	0	0	0	0	0.00219283819046993	0	0	0.00217661014735651	0	0.00220891961741512	0	0	0	0	0	0	0.0043630017452007	0.00217786634434245	0	0	0	0.00653879686137751	0.0109085752309891	0	0	0	0	0	0.00218047817886462	0	0	0	0	0.00218784868838471	0	0.00217672859459518	0.00223089793641941	0	0	0	0	0	0
_____ASV17880	0	0	0	0	0	0	0	0	0	0	0.00438567638093985	0	0	0.00217661014735651	0	0.00220891961741512	0	0	0	0	0	0	0.0043630017452007	0	0	0	0	0	0	0	0	0	0	0	0.00218047817886462	0.00217398393425873	0	0	0	0	0	0.00435345718919037	0	0	0	0	0.00221040881511035	0	0
_____ASV17928	0	0	0	0	0	0	0	0	0.00218617463162957	0	0	0.00654571637410951	0	0	0	0.00220891961741512	0	0.00223776223776224	0	0.00223104725358083	0	0	0	0	0	0	0	0.0021795989537925	0	0	0	0	0	0	0	0.0086959357370349	0.00218954928128045	0	0	0	0.0021866287651014	0	0	0	0.00223353881890467	0	0.00221040881511035	0.00438524365510059	0.00437387919345668
_____ASV17934	0	0	0.00217789006010977	0	0	0	0	0	0.00218617463162957	0.0021807634852962	0.00438567638093985	0.00436381091607301	0	0.00870644058942603	0	0.00220891961741512	0	0	0	0	0	0.00873791709901152	0.0043630017452007	0	0	0	0.00219242954079563	0.004359197907585	0	0	0	0	0	0	0.0109023908943231	0	0	0	0	0.00218784868838471	0.00437325753020281	0	0	0	0	0	0	0.00219262182755029	0
_____ASV18121	0.00217748696229681	0.00217348779586603	0	0	0	0	0	0	0.00218617463162957	0.0021807634852962	0	0.00436381091607301	0.00222851157711764	0.00217661014735651	0	0	0	0	0	0	0	0.00218447927475288	0.0043630017452007	0	0	0	0	0.004359197907585	0	0	0	0	0	0.00218081104362712	0.00218047817886462	0	0	0	0	0	0	0	0	0	0	0	0.00221040881511035	0	0
_____ASV1864	0.0174198956983745	0.0260818535503923	0.0152452304207684	0	0	0.00224190113216007	0.00224313320846558	0.0196581663299296	0.020768659000481	0.0152653443970734	0.127184615047256	0.0109095272901825	0	0.0326491522103476	0.0631361236597181	0.0265070354089815	0	0.00223776223776224	0	0	0.0108975197245107	0.0262137512970346	0.00981675392670157	0.0239565297877669	0.00872952653230471	0	0.0109621477039782	0.013077593722755	0.023998865508176	0	0.0156811792246777	0	0.0111035853477088	0.0130848662617627	0.034887650861834	0.0173918714740698	0.019705943531524	0.00657577484546929	0	0.0437569737676942	0.0655988629530421	0.0108836429729759	0.00669269380925823	0.00663797585989446	0.00893415527561869	0	0.0110520440755518	0.0306967055857041	0.0207759261689192
_____ASV18750	0.00217748696229681	0.00434697559173205	0	0	0	0	0	0	0.00218617463162957	0	0.00657851457140978	0	0	0	0	0.00220891961741512	0	0.00223776223776224	0	0	0	0.00218447927475288	0.00218150087260035	0	0	0	0	0.0021795989537925	0	0	0	0	0	0.00218081104362712	0	0	0.00218954928128045	0	0	0.00875139475353885	0	0	0	0	0	0	0.00221040881511035	0.00438524365510059	0.00437387919345668
_____ASV18954	0	0	0.00435578012021953	0	0	0	0	0	0.00218617463162957	0	0.00438567638093985	0.00436381091607301	0.00445702315423529	0.00435322029471301	0	0	0	0	0	0	0	0	0	0	0	0	0	0	0	0	0	0	0	0	0.00436095635772925	0.00217398393425873	0	0	0	0	0.0021866287651014	0.00217672859459518	0	0	0	0	0	0	0.00437387919345668
_____ASV19395	0.00217748696229681	0	0.00435578012021953	0	0	0	0	0	0	0.0021807634852962	0.00657851457140978	0.00654571637410951	0	0.00652983044206952	0.00435421542480814	0.00441783923483024	0	0	0	0	0.00217950394490214	0.00655343782425864	0	0	0	0	0	0	0.00218171504619782	0	0	0	0	0	0.00218047817886462	0	0	0	0	0.00437569737676942	0.00437325753020281	0.00217672859459518	0	0	0	0	0.00221040881511035	0	0
_____ASV19530	0	0	0	0	0	0	0	0.00436848140665101	0	0	0	0.0021819054580365	0	0	0	0	0	0	0	0.00892418901432332	0	0	0.0109075043630017	0	0	0	0	0	0	0	0	0	0	0	0	0.0108699196712936	0.00218954928128045	0	0	0.00437569737676942	0.0021866287651014	0	0	0.00442531723992964	0	0	0	0	0
_____ASV19569	0	0.00434697559173205	0.00435578012021953	0.0156755606812151	0	0	0	0.00218424070332551	0	0	0	0.00872762183214601	0	0.00435322029471301	0.00435421542480814	0	0	0	0	0	0	0.00436895854950576	0.00218150087260035	0.00871146537736979	0.00218238163307618	0	0	0.0021795989537925	0.00218171504619782	0	0	0	0	0.00654243313088137	0.00218047817886462	0	0	0.00219192494848976	0	0	0.0021866287651014	0	0	0	0	0	0	0	0
_____ASV19637	0.00217748696229681	0	0.00435578012021953	0	0	0	0	0.00218424070332551	0.00218617463162957	0	0	0.00654571637410951	0	0.00217661014735651	0	0	0	0	0.00224328416802198	0	0.00217950394490214	0	0.0087260034904014	0.00217786634434245	0	0	0	0	0	0	0	0	0	0	0.00436095635772925	0	0	0	0	0.00218784868838471	0	0.00217672859459518	0	0.00663797585989446	0	0	0.00221040881511035	0.00219262182755029	0.00437387919345668
_____ASV19758	0.00217748696229681	0	0	0	0	0	0	0	0.00218617463162957	0	0	0	0	0.00217661014735651	0.00217710771240407	0.00220891961741512	0	0	0	0	0	0	0	0	0	0	0	0	0	0	0	0	0	0.00218081104362712	0	0	0	0	0	0.00218784868838471	0.0021866287651014	0	0	0	0	0	0	0.00219262182755029	0
_____ASV19955	0.00217748696229681	0	0	0	0	0	0	0	0.00437234926325915	0	0	0	0	0	0.00217710771240407	0	0	0	0	0	0	0.00436895854950576	0.0043630017452007	0	0	0	0	0.0021795989537925	0.00218171504619782	0	0	0	0	0	0.00218047817886462	0.00217398393425873	0	0	0	0	0.0021866287651014	0	0	0	0	0	0.00221040881511035	0	0
_____ASV20486	0.00217748696229681	0.00217348779586603	0	0	0	0	0	0.00436848140665101	0	0	0	0	0	0	0.00217710771240407	0.00220891961741512	0	0	0	0	0.00217950394490214	0	0.00218150087260035	0	0	0	0.00219242954079563	0.00871839581517001	0	0	0.00224016846066824	0	0	0.00436162208725425	0.00436095635772925	0.00652195180277618	0	0	0	0	0	0.00435345718919037	0	0	0.00223353881890467	0	0.00221040881511035	0	0
_____ASV20869	0	0	0.00217789006010977	0	0	0	0	0	0.00218617463162957	0	0	0	0	0	0	0	0	0	0	0	0	0	0	0	0	0	0.00219242954079563	0.00871839581517001	0.00218171504619782	0	0	0.0290382746797413	0	0	0.00218047817886462	0.00217398393425873	0	0	0	0	0.0021866287651014	0	0	0	0	0	0	0	0
_____ASV21100	0.00435497392459363	0	0	0	0	0	0	0	0	0	0	0	0	0.00217661014735651	0	0	0	0	0	0	0	0	0	0.00217786634434245	0	0	0	0.004359197907585	0.00872686018479127	0	0	0	0	0	0.00218047817886462	0	0	0	0	0	0.00437325753020281	0	0	0.00442531723992964	0	0	0	0	0.00218693959672834
_____ASV2211	0.0239523565852649	0.0326023169379904	0.0152452304207684	0.00447873162320431	0	0	0.00672939962539675	0.0262108884399061	0.0109308731581479	0.010903817426481	0.0504352783808083	0.00872762183214601	0.00668553473135293	0.0195894913262086	0.0457192619604855	0.0198802765567361	0	0	0	0	0.0370515670633364	0.0218447927475288	0.0239965095986038	0.0217786634434245	0.0130942897984571	0	0.0306940135711389	0.0316041848299913	0.00436343009239563	0.00223015165031222	0.0179213476853459	0	0.00888286827816702	0.017446488349017	0.034887650861834	0.0195658554083285	0.0218954928128045	0.00438384989697953	0	0.030629881637386	0.0415459465369267	0.023944014540547	0.00446179587283882	0.0132759517197889	0.00446707763780935	0	0.0265249057813243	0.0285040837581538	0.0306171543541967
_____ASV2221	0.0283073305098586	0.0130409267751962	0.0392020210819758	0	0	0.00448380226432014	0	0.00436848140665101	0.0262340955795549	0.0239883983382582	0.0394710874284587	0.00872762183214601	0	0.013059660884139	0.0195939694116366	0.0441783923483024	0	0.00223776223776224	0	0	0.0108975197245107	0.0152913549232702	0.0196335078534031	0.0108893317217122	0.00872952653230471	0	0.0153470067855694	0.0152571926765475	0.0163628628464836	0.00446030330062444	0	0	0	0.0087232441745085	0.0283462163252401	0.0086959357370349	0.0175163942502436	0.00876769979395906	0	0.0328177303257707	0.0415459465369267	0.023944014540547	0.011154489682097	0.0110632930998241	0	0	0.00663122644533106	0.037274571068355	0.0109346979836417
_____ASV2395	0.0217748696229681	0.0282553413462583	0.0294015158114818	0	0	0	0.00224313320846558	0.0109212035166275	0.015303222421407	0.00654229045588861	0.0328925728570489	0.013091432748219	0.00445702315423529	0.0282959319156346	0.0108855385620204	0.0242981157915663	0.00669792364367046	0.00223776223776224	0	0.00223104725358083	0.0174360315592171	0.00655343782425864	0.0261780104712042	0.019600797099082	0.0109119081653809	0	0.00219242954079563	0.0152571926765475	0.00872686018479127	0.00892060660124889	0.0403230322920284	0.00893485374761272	0.00666215120862526	0.0109040552181356	0.0196243036097816	0.0391317108166571	0.00875819712512179	0.0109596247424488	0	0.0218784868838471	0.0163997157382605	0.0130603715675711	0.0167317345231456	0	0.00446707763780935	0	0.0221040881511035	0.00219262182755029	0.00874775838691335
_____ASV2664	0.0217748696229681	0.0195613901627942	0.0217789006010977	0	0.0022436868261928	0	0	0.013105444219953	0.015303222421407	0.010903817426481	0.030699734666579	0.017455243664292	0.00222851157711764	0.0119713558104608	0.0326566156860611	0.0298204148351042	0	0	0	0	0.00653851183470642	0.0218447927475288	0.0109075043630017	0.0108893317217122	0	0	0.0131545772447738	0.013077593722755	0.00436343009239563	0.00223015165031222	0	0	0.0099932268129379	0.00654243313088137	0.0239852599675109	0.0108699196712936	0.0043790985625609	0	0	0.0218784868838471	0.0393593177718253	0.00870691437838073	0.00223089793641941	0.00221265861996482	0	0	0.0110520440755518	0.0153483527928521	0.0218693959672834
_____ASV2678	0.0130649217737809	0.0108674389793301	0.0152452304207684	0	0	0	0	0.0109212035166275	0.0131170477897774	0.00981343568383291	0.0197355437142293	0.0109095272901825	0	0.0217661014735651	0.0283024002612529	0.0132535177044907	0	0.00223776223776224	0	0.00223104725358083	0.0217950394490214	0.00873791709901152	0.0109075043630017	0.0392015941981641	0.0109119081653809	0	0.00876971816318253	0.013077593722755	0.0152720053233847	0	0	0	0	0.0109040552181356	0.0327071726829694	0.0260878072111047	0.00875819712512179	0.0109596247424488	0	0.030629881637386	0.00874651506040562	0.00653018578378555	0.00446179587283882	0.0132759517197889	0	0	0.0287353145964346	0.0153483527928521	0.019682456370555
_____ASV2704	0.0239523565852649	0.0217348779586603	0.0174231204808781	0	0	0	0	0.00218424070332551	0.0218617463162957	0.0261691618235544	0.0241212200951692	0.0021819054580365	0	0.0217661014735651	0.0217710771240407	0.017671356939321	0.00223264121455682	0.00447552447552448	0	0	0.00871801577960856	0.0131068756485173	0.0152705061082024	0.0130671980660547	0	0	0.024116724948752	0.01743679163034	0.00436343009239563	0.0133809099018733	0.0179213476853459	0	0	0.00654243313088137	0.0152633472520524	0.0086959357370349	0.0175163942502436	0.00657577484546929	0	0.0350055790141554	0.0196796588859126	0.0195905573513566	0	0.00442531723992964	0.00670061645671402	0.0582868159705876	0.0198936793359932	0.00877048731020117	0.00437387919345668
_____ASV2811	0.0391947653213426	0.0152144145710622	0.0337572959317014	0	0	0	0	0.0109212035166275	0.015303222421407	0.010903817426481	0.0219283819046993	0.0109095272901825	0.00445702315423529	0.00870644058942603	0.0174168616992326	0.0132535177044907	0	0	0	0	0.015256527614315	0.0152913549232702	0.0370855148342059	0.0152450644103971	0.0109119081653809	0	0.00438485908159127	0.00653879686137751	0.0283622956005716	0	0	0	0.00222071706954176	0.0130848662617627	0.0283462163252401	0.00434796786851745	0.0043790985625609	0.00657577484546929	0	0.0415691250793095	0.0371726890067239	0.0174138287567615	0.011154489682097	0.00663797585989446	0	0	0.00663122644533106	0.00877048731020117	0.0153085771770984
_____ASV2959	0.0174198956983745	0.0130409267751962	0.0130673403606586	0.00447873162320431	0	0	0	0.0174739256266041	0.015303222421407	0.00872305394118481	0.028506896476109	0	0.00445702315423529	0.0261193217682781	0.0250367386926468	0.0287159550263966	0	0	0	0	0.0108975197245107	0.0109223963737644	0.0109075043630017	0.00653359903302734	0.00872952653230471	0	0	0.0152571926765475	0.00654514513859345	0	0.00896067384267297	0	0.00888286827816702	0.0087232441745085	0.0305266945041047	0.0108699196712936	0.0153268449689631	0.00219192494848976	0	0.0175027895070777	0.0284261739463183	0.00653018578378555	0.00223089793641941	0.00885063447985928	0.00446707763780935	0	0.00221040881511035	0.0241188401030532	0.0251498053623759
_____ASV3181	0.0217748696229681	0.0282553413462583	0.0152452304207684	0	0	0	0	0.00655272210997652	0.0109308731581479	0.0174461078823696	0.0175427055237594	0.013091432748219	0.00222851157711764	0.00435322029471301	0.0152397539868285	0.0154624373219059	0	0	0	0	0.00653851183470642	0.0152913549232702	0.0043630017452007	0.0108893317217122	0.00436476326615235	0	0.0219242954079563	0.021795989537925	0.00654514513859345	0	0	0	0	0.0130848662617627	0.0130828690731877	0.0086959357370349	0.0175163942502436	0.00219192494848976	0	0.00875139475353885	0.0262395451812169	0.0152371001621663	0.0133853876185165	0	0	0.0291434079852938	0.0110520440755518	0.00877048731020117	0.00437387919345668
_____ASV4093	0.0174198956983745	0.0173879023669282	0.0152452304207684	0	0	0	0	0.00873696281330203	0.0174893970530366	0.010903817426481	0.0175427055237594	0	0.00222851157711764	0.013059660884139	0.0130626462744244	0.017671356939321	0	0.00223776223776224	0	0	0.0108975197245107	0.00655343782425864	0.0109075043630017	0.0152450644103971	0.00654714489922853	0	0.0197318658671607	0.0196163905841325	0.00872686018479127	0	0.00224016846066824	0	0	0.0130848662617627	0.0087219127154585	0.0086959357370349	0.0175163942502436	0.00219192494848976	0	0.0240663355722318	0.0153064013557098	0.00653018578378555	0.00223089793641941	0.00442531723992964	0.00223353881890467	0	0.00663122644533106	0.0109631091377515	0.00874775838691335
_____ASV4436	0.00870994784918725	0.0108674389793301	0.00435578012021953	0	0	0	0	0.00436848140665101	0.0087446985265183	0.00654229045588861	0.0109641909523496	0.0021819054580365	0	0.0370023725050606	0.0261252925488489	0.00662675885224537	0	0	0.00224328416802198	0	0.00653851183470642	0.00873791709901152	0.0261780104712042	0.0108893317217122	0.00436476326615235	0	0.00876971816318253	0.00871839581517001	0	0	0	0	0	0.00436162208725425	0.0218047817886462	0.00652195180277618	0.0109477464064022	0.00219192494848976	0	0.0240663355722318	0.00437325753020281	0.0130603715675711	0	0.0265519034395778	0.00446707763780935	0	0.0110520440755518	0.00219262182755029	0.01312163758037
_____ASV4696	0.0239523565852649	0.0152144145710622	0.0108894503005488	0	0	0.00224190113216007	0	0.00218424070332551	0.0109308731581479	0.0043615269705924	0.0263140582856391	0.00436381091607301	0	0.00435322029471301	0.0108855385620204	0.00662675885224537	0.00446528242911364	0	0	0	0.00653851183470642	0.00873791709901152	0.0043630017452007	0.00653359903302734	0.00218238163307618	0	0.0065772886223869	0.0021795989537925	0.00654514513859345	0	0	0	0.00222071706954176	0.00436162208725425	0.00436095635772925	0.00652195180277618	0	0	0	0.0109392434419236	0.00874651506040562	0.00217672859459518	0	0.0508911482591908	0	0	0.00663122644533106	0.00438524365510059	0.00437387919345668
_____ASV4829	0.0130649217737809	0.0130409267751962	0.0065336701803293	0	0	0	0	0.0152896849232785	0.0109308731581479	0.00654229045588861	0.0153498673332895	0	0	0.0174128811788521	0.0283024002612529	0.0110445980870756	0	0	0	0.00223104725358083	0.0108975197245107	0.0109223963737644	0.0087260034904014	0.00435573268868489	0.00436476326615235	0	0	0.0108979947689625	0.00218171504619782	0	0	0	0.00222071706954176	0.00436162208725425	0.0109023908943231	0.0184788634411992	0.00218954928128045	0	0	0.0109392434419236	0.0131197725906084	0.00435345718919037	0	0.00221265861996482	0	0	0.00221040881511035	0.00438524365510059	0.00656081879018502
_____ASV4987	0.0174198956983745	0.00869395118346411	0.00871156024043906	0	0	0	0	0.00436848140665101	0.00437234926325915	0.00654229045588861	0.0153498673332895	0.0021819054580365	0.00222851157711764	0.00435322029471301	0.0108855385620204	0.0110445980870756	0	0	0	0	0.00653851183470642	0.00436895854950576	0.0174520069808028	0.00871146537736979	0.00218238163307618	0	0.00438485908159127	0.00653879686137751	0.0218171504619782	0	0	0	0	0.00654243313088137	0.0109023908943231	0.00652195180277618	0.00656864784384134	0.00657577484546929	0	0	0.00437325753020281	0.00653018578378555	0	0	0	0	0.00442081763022071	0	0.00874775838691335
_____ASV5105	0.00217748696229681	0.0152144145710622	0.00871156024043906	0	0	0	0	0	0.00655852389488872	0	0.00438567638093985	0.00872762183214601	0	0.00652983044206952	0.00217710771240407	0.0132535177044907	0.00223264121455682	0	0	0.00223104725358083	0	0.00436895854950576	0.0261780104712042	0.00871146537736979	0.00436476326615235	0	0.0065772886223869	0.0021795989537925	0.0152720053233847	0.00669045495093666	0	0	0	0.0087232441745085	0.0130828690731877	0.00652195180277618	0.00218954928128045	0.00438384989697953	0	0.0360995033583477	0.0021866287651014	0	0.0178471834913553	0.00885063447985928	0	0	0.00884163526044142	0.00438524365510059	0.00984122818527752
_____ASV5237	0.0108874348114841	0.0195613901627942	0.0130673403606586	0	0	0	0	0	0.0109308731581479	0.00872305394118481	0.0131570291428196	0	0	0.00870644058942603	0.0108855385620204	0.00441783923483024	0	0.00223776223776224	0	0.00223104725358083	0.00435900788980428	0.0152913549232702	0.0305410122164049	0.00871146537736979	0.00218238163307618	0	0.0065772886223869	0.01743679163034	0.00436343009239563	0	0	0	0	0.00218081104362712	0.00436095635772925	0.0152178875398111	0	0.0109596247424488	0	0.00656354606515413	0.00437325753020281	0.0108836429729759	0.00669269380925823	0.0221265861996482	0.00223353881890467	0	0.00884163526044142	0.00657786548265088	0.00328040939509251
_____ASV5241	0.00653246088689044	0.00434697559173205	0	0	0	0	0.0403763977523805	0.00218424070332551	0.00218617463162957	0	0.00219283819046993	0.00654571637410951	0	0.00435322029471301	0.00217710771240407	0.00441783923483024	0	0	0	0	0.00217950394490214	0	0.0567190226876091	0.0108893317217122	0	0	0.00876971816318253	0	0.0130902902771869	0	0	0	0.00222071706954176	0.00218081104362712	0.017443825430917	0.00652195180277618	0.0043790985625609	0	0	0.00437569737676942	0.00874651506040562	0.00435345718919037	0.00446179587283882	0.0110632930998241	0	0	0.00221040881511035	0.00438524365510059	0.00437387919345668
_____ASV5492	0.0130649217737809	0.00217348779586603	0.0108894503005488	0	0	0.00224190113216007	0	0.00218424070332551	0.00218617463162957	0.00654229045588861	0.00438567638093985	0.00872762183214601	0	0.0239427116209216	0.00217710771240407	0	0	0.00223776223776224	0	0	0.00653851183470642	0.00655343782425864	0.0785340314136126	0	0	0	0.0065772886223869	0.004359197907585	0.00436343009239563	0	0	0	0	0.00218081104362712	0.0130828690731877	0.0086959357370349	0.0043790985625609	0.00438384989697953	0	0.00875139475353885	0.00655988629530421	0.0152371001621663	0	0.00442531723992964	0	0	0.00442081763022071	0.00438524365510059	0.00218693959672834
_____ASV5530	0.00870994784918725	0.0108674389793301	0.00871156024043906	0	0	0	0	0.00218424070332551	0.00655852389488872	0.0043615269705924	0.0109641909523496	0	0	0.00435322029471301	0.0108855385620204	0.0154624373219059	0	0	0	0	0.00435900788980428	0.017475834198023	0.00654450261780105	0.00653359903302734	0.00218238163307618	0	0.0065772886223869	0.00653879686137751	0.0130902902771869	0	0	0	0.00444143413908351	0	0.0087219127154585	0.00217398393425873	0.019705943531524	0	0	0.00218784868838471	0.0021866287651014	0.00435345718919037	0.00223089793641941	0	0	0	0.00221040881511035	0.0109631091377515	0.00656081879018502
_____ASV595	0.133915448181254	0.0999804386098372	0.0958271626448297	0	0	0	0.0157019324592591	0.070987822858079	0.072143762843776	0.0894113028971443	0.146920158761485	0.0196371491223285	0.00891404630847057	0.119713558104608	0.118652370326022	0.110445980870756	0.00223264121455682	0.00671328671328671	0.00897313667208794	0	0.0479490867878471	0.0633498989678335	0.167975567190227	0.043557326886849	0.0327357244961426	0.0022363359871187	0.0591955976014821	0.0653879686137751	0.0436343009239563	0.0111507582515611	0.0112008423033412	0	0.00222071706954176	0.0436162208725425	0.0959410398700435	0.0652195180277618	0.0656864784384135	0.0394546490728157	0	0.144398013433391	0.13994424096649	0.0827156865946169	0.0446179587283882	0.0818683689386983	0.00223353881890467	0	0.0552602203777589	0.052622923861207	0.0568604295149368
_____ASV6172	0.00653246088689044	0.0130409267751962	0.00217789006010977	0	0	0	0	0.00655272210997652	0	0.0043615269705924	0.0131570291428196	0	0	0.00217661014735651	0.00653132313721221	0.00883567846966049	0	0	0	0	0.00435900788980428	0	0.00654450261780105	0.00435573268868489	0.00218238163307618	0	0.0065772886223869	0.0021795989537925	0	0	0.00224016846066824	0	0	0	0.017443825430917	0.00217398393425873	0.00656864784384134	0.00876769979395906	0	0.0109392434419236	0.0153064013557098	0.0152371001621663	0.00223089793641941	0	0	0	0.00663122644533106	0.00877048731020117	0.00218693959672834
_____ASV6355	0.0108874348114841	0	0.00435578012021953	0	0	0	0	0.00218424070332551	0.0109308731581479	0	0.0197355437142293	0	0	0.0108830507367825	0.0130626462744244	0.00441783923483024	0.00223264121455682	0	0	0	0	0.0152913549232702	0.00218150087260035	0.00653359903302734	0	0	0.0065772886223869	0.004359197907585	0.00654514513859345	0	0	0	0	0.00654243313088137	0.00654143453659387	0.0108699196712936	0.00656864784384134	0.00219192494848976	0	0.0131270921303083	0.00437325753020281	0.00217672859459518	0	0.0110632930998241	0.00223353881890467	0	0	0.00438524365510059	0.00437387919345668
_____ASV6457	0.00870994784918725	0.0108674389793301	0.0108894503005488	0	0	0	0	0.0152896849232785	0.00218617463162957	0.00654229045588861	0.00438567638093985	0.00654571637410951	0	0.013059660884139	0.00653132313721221	0.0110445980870756	0	0	0	0	0	0.00655343782425864	0.0130890052356021	0.00217786634434245	0.00436476326615235	0	0.00876971816318253	0.00653879686137751	0.00436343009239563	0	0	0	0	0	0.00654143453659387	0.00652195180277618	0.0043790985625609	0	0	0.00437569737676942	0.00437325753020281	0.0108836429729759	0	0	0	0	0	0.00219262182755029	0.00218693959672834
_____ASV6780	0.00653246088689044	0.00652046338759808	0.0065336701803293	0	0	0.0112095056608004	0	0.00218424070332551	0.00218617463162957	0.0043615269705924	0.0175427055237594	0	0.00445702315423529	0.0108830507367825	0.00653132313721221	0.00883567846966049	0	0	0	0	0.00653851183470642	0.00436895854950576	0.00654450261780105	0.00871146537736979	0	0	0.00876971816318253	0	0.00436343009239563	0	0	0	0	0.00218081104362712	0.00654143453659387	0.00217398393425873	0.00656864784384134	0.00219192494848976	0	0.0109392434419236	0.00874651506040562	0	0.00223089793641941	0.00442531723992964	0	0	0	0.00219262182755029	0
_____ASV6935	0.0108874348114841	0.00434697559173205	0.00217789006010977	0	0	0	0	0.00655272210997652	0.00655852389488872	0	0.0109641909523496	0.00436381091607301	0	0.00652983044206952	0.00435421542480814	0.00441783923483024	0	0	0	0	0.00435900788980428	0.00873791709901152	0.00218150087260035	0.00435573268868489	0	0	0	0.00653879686137751	0	0	0	0	0	0	0.00654143453659387	0.00652195180277618	0.00218954928128045	0	0	0.00437569737676942	0.00437325753020281	0.00870691437838073	0	0	0	0	0	0.00219262182755029	0
_____ASV7224	0.00435497392459363	0.0108674389793301	0.00217789006010977	0	0	0	0	0	0.00655852389488872	0.0043615269705924	0	0.0021819054580365	0	0.013059660884139	0.0108855385620204	0.0110445980870756	0	0	0	0	0.00653851183470642	0.00436895854950576	0.00218150087260035	0.00435573268868489	0.00218238163307618	0	0.00438485908159127	0.004359197907585	0.00436343009239563	0	0	0	0.00666215120862526	0.00436162208725425	0.00654143453659387	0.00217398393425873	0.0043790985625609	0	0	0.00218784868838471	0.010933143825507	0.00435345718919037	0.00669269380925823	0.0110632930998241	0	0	0	0.0175409746204023	0.00218693959672834
_____ASV7349	0	0.00217348779586603	0.00217789006010977	0	0	0	0	0	0.00218617463162957	0	0.00438567638093985	0.00872762183214601	0	0.00870644058942603	0.00217710771240407	0.00220891961741512	0	0	0	0	0	0.00873791709901152	0	0	0	0	0	0	0	0	0	0	0	0.00654243313088137	0.00218047817886462	0.00434796786851745	0.00218954928128045	0	0	0.00218784868838471	0.0021866287651014	0.00653018578378555	0.00223089793641941	0	0	0	0	0.00657786548265088	0.00218693959672834
_____ASV8166	0.00217748696229681	0.00217348779586603	0.0108894503005488	0	0	0	0	0	0.00218617463162957	0.0043615269705924	0.00219283819046993	0.00436381091607301	0	0.00870644058942603	0.00217710771240407	0.00220891961741512	0	0	0	0	0.00653851183470642	0.0152913549232702	0.0349040139616056	0.00653359903302734	0	0	0	0.01743679163034	0	0	0	0	0	0.00436162208725425	0.034887650861834	0.0130439036055524	0	0	0	0.00875139475353885	0.0021866287651014	0.00870691437838073	0	0.00442531723992964	0.00670061645671402	0	0.00442081763022071	0.00438524365510059	0.00218693959672834
_____ASV8263	0.00435497392459363	0.00652046338759808	0.00435578012021953	0	0	0	0	0.00218424070332551	0	0.0043615269705924	0.00219283819046993	0	0	0.013059660884139	0	0.00883567846966049	0	0	0	0	0	0	0.0196335078534031	0.00435573268868489	0	0	0	0.00653879686137751	0.0458160159701541	0	0	0	0	0.00654243313088137	0.00218047817886462	0.0086959357370349	0.0043790985625609	0	0	0	0.0021866287651014	0.00217672859459518	0.00892359174567764	0	0	0	0.0132624528906621	0.00438524365510059	0.00218693959672834
_____ASV8406	0.00435497392459363	0.00217348779586603	0	0	0	0	0	0	0.0087446985265183	0	0.0175427055237594	0.0021819054580365	0	0.00217661014735651	0.00653132313721221	0.00662675885224537	0	0	0	0	0.00653851183470642	0.00218447927475288	0.0043630017452007	0	0.00436476326615235	0	0	0.004359197907585	0	0	0	0	0	0.00218081104362712	0.0087219127154585	0.00652195180277618	0	0	0	0.00437569737676942	0.00437325753020281	0.00217672859459518	0	0	0	0	0.00221040881511035	0.0131557309653018	0.00874775838691335
_____ASV8451	0.00435497392459363	0.00217348779586603	0	0	0	0	0	0.00218424070332551	0.00218617463162957	0	0.00438567638093985	0.00436381091607301	0	0.00652983044206952	0	0	0.00446528242911364	0	0	0.00223104725358083	0.00435900788980428	0.00218447927475288	0	0	0.0261885795969141	0	0.00219242954079563	0	0	0	0	0	0.00222071706954176	0	0	0	0.0153268449689631	0.00876769979395906	0	0.00218784868838471	0	0	0	0.00221265861996482	0	0	0.00221040881511035	0.00657786548265088	0.00656081879018502
_____ASV8501	0.00435497392459363	0.00652046338759808	0.00217789006010977	0	0	0	0	0	0.00655852389488872	0.0043615269705924	0.00438567638093985	0.00436381091607301	0	0.00435322029471301	0.0108855385620204	0.00220891961741512	0	0	0	0	0.00435900788980428	0.0152913549232702	0.00218150087260035	0.00435573268868489	0	0	0.00219242954079563	0.0021795989537925	0.00218171504619782	0	0	0	0	0.00654243313088137	0.0152633472520524	0.0086959357370349	0.0043790985625609	0	0	0.00875139475353885	0.00874651506040562	0.00653018578378555	0.00892359174567764	0	0	0	0.00663122644533106	0.00219262182755029	0.00218693959672834
_____ASV8602	0.00653246088689044	0.00217348779586603	0	0	0	0	0	0	0	0.0021807634852962	0.00219283819046993	0.00436381091607301	0	0.00870644058942603	0.00653132313721221	0.00883567846966049	0	0	0	0	0	0.00655343782425864	0.00218150087260035	0	0.00436476326615235	0	0.00438485908159127	0.00653879686137751	0.00436343009239563	0	0	0	0	0.00218081104362712	0.00436095635772925	0.00434796786851745	0.00875819712512179	0.00219192494848976	0	0.00437569737676942	0.00437325753020281	0	0	0	0	0	0.00884163526044142	0.00657786548265088	0.00437387919345668
_____ASV9006	0.00217748696229681	0.00434697559173205	0.00435578012021953	0	0	0	0	0	0	0.0021807634852962	0.00438567638093985	0.0021819054580365	0	0	0.00217710771240407	0.00220891961741512	0	0	0	0	0.00217950394490214	0.00436895854950576	0.00763525305410122	0.00653359903302734	0	0	0	0.0021795989537925	0.00218171504619782	0	0	0	0	0.00218081104362712	0.00436095635772925	0.00217398393425873	0.0043790985625609	0.00219192494848976	0	0	0.00655988629530421	0.0108836429729759	0	0.0132759517197889	0	0	0.00221040881511035	0	0
_____ASV9284	0.00217748696229681	0.00434697559173205	0	0	0	0	0	0	0.00218617463162957	0.0043615269705924	0.0131570291428196	0.0021819054580365	0	0.00435322029471301	0.00217710771240407	0.00220891961741512	0	0	0	0	0.00217950394490214	0.00436895854950576	0	0.00217786634434245	0	0	0	0	0.00218171504619782	0	0	0	0	0	0.00654143453659387	0	0.0109477464064022	0	0	0.00218784868838471	0.00437325753020281	0.00217672859459518	0	0	0	0	0	0.0175409746204023	0.00656081879018502
_o:Vicinamibacterales	7.79758081198489	6.50198874133322	6.87233208467637	0.555362721277334	0.298410347883642	0.896760452864029	0.829959287132266	4.34445475891443	5.16155830527743	5.5107893273435	7.70344056312085	4.31144518508013	1.22233860004903	6.55159654354309	7.30855059054047	6.84102405513463	0.534717570886359	0.707132867132867	0.85917783635242	2.61701842845031	4.72952356043764	4.7567036207744	9.96182373472949	5.62651770060871	3.30085222002772	0.154307183111191	5.49422842923386	6.93657367044464	6.28552104809591	0.525200713648528	0.695572307037489	1.06883187955817	1.54895015600537	4.59714967996598	6.93392060878951	6.28607454590911	5.25710782435436	2.27193020910964	0.0448058785312633	8.84656617148358	6.88241403815667	5.21435334835276	1.88287785833798	4.37442609167045	1.43281515232735	0.955007061671935	5.39560791768438	5.29518171353396	4.77080873026287
_____ASV10052	0.00435497392459363	0.00434697559173205	0	0	0	0	0	0.00655272210997652	0.00218617463162957	0.00872305394118481	0.00438567638093985	0	0	0.00217661014735651	0.0108855385620204	0.00552229904353781	0	0	0	0	0.00217950394490214	0.00436895854950576	0.00654450261780105	0	0.00218238163307618	0	0	0.00653879686137751	0	0	0	0	0.00444143413908351	0.00218081104362712	0.00218047817886462	0.00652195180277618	0.0043790985625609	0.00438384989697953	0	0.00218784868838471	0.00437325753020281	0.00435345718919037	0	0.00663797585989446	0	0	0	0.0109631091377515	0
_____ASV10110	0.00435497392459363	0	0.00435578012021953	0	0	0	0	0	0.00218617463162957	0	0	0	0	0.00435322029471301	0.00653132313721221	0.00220891961741512	0	0	0	0	0.00217950394490214	0.00436895854950576	0.00218150087260035	0	0.00218238163307618	0.0022363359871187	0	0.004359197907585	0	0	0	0	0	0.00218081104362712	0.00218047817886462	0	0	0.00219192494848976	0	0	0.0174930301208112	0	0	0	0	0	0.00221040881511035	0	0.00218693959672834
_____ASV10136	0	0.00217348779586603	0.00435578012021953	0	0	0	0	0.00218424070332551	0	0.00872305394118481	0.00657851457140978	0	0	0.00217661014735651	0.00653132313721221	0.00441783923483024	0	0	0	0	0	0.00218447927475288	0	0.00435573268868489	0	0	0.00876971816318253	0.00653879686137751	0	0	0	0	0	0.00436162208725425	0.00218047817886462	0.0086959357370349	0.0043790985625609	0.00657577484546929	0	0	0.00437325753020281	0.00435345718919037	0.00223089793641941	0.00221265861996482	0.00670061645671402	0	0.00221040881511035	0	0
_____ASV10191	0.00217748696229681	0.00652046338759808	0.00217789006010977	0.0223936581160215	0	0	0	0.00436848140665101	0.00218617463162957	0.0043615269705924	0.00219283819046993	0.0021819054580365	0	0.00435322029471301	0.00435421542480814	0.00220891961741512	0	0	0	0	0.00217950394490214	0.00218447927475288	0	0.00435573268868489	0.00436476326615235	0	0.00438485908159127	0.004359197907585	0.00436343009239563	0	0	0	0	0.00218081104362712	0	0	0	0.00438384989697953	0	0	0.0021866287651014	0.00217672859459518	0.00223089793641941	0	0	0	0	0	0.00218693959672834
_____ASV10193	0	0	0	0.134361948696129	0	0	0	0	0	0	0	0	0	0	0	0	0	0	0	0	0	0	0	0	0	0	0	0	0	0	0	0	0	0	0	0	0	0	0	0.00437569737676942	0	0	0	0	0	0	0	0	0
_____ASV10224	0	0	0	0	0	0	0.0134587992507935	0.00218424070332551	0.00437234926325915	0.0021807634852962	0.00219283819046993	0.00436381091607301	0.00222851157711764	0	0	0.00220891961741512	0.00223264121455682	0	0	0.00446209450716166	0.00653851183470642	0	0	0	0.00218238163307618	0	0	0	0	0.00446030330062444	0	0	0.00444143413908351	0.00218081104362712	0.00654143453659387	0.00217398393425873	0.00875819712512179	0.00219192494848976	0	0.00218784868838471	0.0021866287651014	0.00217672859459518	0	0	0	0	0	0.00657786548265088	0
_____ASV10251	0	0	0	0	0	0	0	0	0	0	0	0	0	0	0	0	0	0	0	0	0	0	0	0	0	0	0	0	0	0	0	0	0	0	0	0	0	0	0	0	0	0	0	0	0	0	0	0	0
_____ASV10318	0.00435497392459363	0.00434697559173205	0.00217789006010977	0	0	0	0	0	0.00437234926325915	0.0021807634852962	0.00438567638093985	0	0	0.00870644058942603	0.00217710771240407	0.00220891961741512	0	0	0	0	0.00435900788980428	0	0.00654450261780105	0.00653359903302734	0	0	0	0.004359197907585	0.00436343009239563	0	0.00448033692133648	0	0	0	0.00218047817886462	0	0	0	0	0.00656354606515413	0.00437325753020281	0	0	0	0.00223353881890467	0	0.00221040881511035	0	0.00874775838691335
_____ASV10327	0.00217748696229681	0.00652046338759808	0.00435578012021953	0	0	0.00224190113216007	0	0	0.0109308731581479	0.0021807634852962	0	0	0.00445702315423529	0.00217661014735651	0	0.00662675885224537	0	0	0	0	0.00435900788980428	0.00436895854950576	0.00218150087260035	0.00217786634434245	0	0	0	0.0021795989537925	0.00436343009239563	0	0.00448033692133648	0	0	0.00218081104362712	0.00218047817886462	0.0086959357370349	0.0043790985625609	0.00219192494848976	0	0.00218784868838471	0.00437325753020281	0.00435345718919037	0.00223089793641941	0	0.00223353881890467	0	0.00442081763022071	0.00438524365510059	0.00437387919345668
_____ASV10330	0.00217748696229681	0	0.00217789006010977	0	0	0	0	0	0	0	0.0087713527618797	0	0	0.00652983044206952	0.00653132313721221	0.00220891961741512	0	0	0	0	0	0	0	0.00217786634434245	0	0	0	0.0108979947689625	0	0	0	0	0.00888286827816702	0.00436162208725425	0.00218047817886462	0	0.00218954928128045	0.00219192494848976	0	0.00218784868838471	0.00437325753020281	0.00217672859459518	0	0	0	0	0.00221040881511035	0.00219262182755029	0.00218693959672834
_____ASV1035	0.0740345567180916	0.0673781216718468	0.065336701803293	0	0	0.00896760452864029	0.00224313320846558	0.0458690547698356	0.0612128896856281	0.0588806141029975	0.120606100475846	0.0589114473669856	0.00891404630847057	0.0587684739786257	0.106678277907799	0.0839389454617746	0.00223264121455682	0.0201398601398601	0	0	0.0457695828429449	0.0567964611435749	0.100349040139616	0.0653359903302734	0.0392828693953712	0	0.124968483825351	0.0675675675675676	0.0741783115707257	0.00446030330062444	0.00448033692133648	0.00223371343690318	0.0222071706954175	0.0436162208725425	0.0588729108293449	0.0391317108166571	0.0481700841881699	0.0153434746394283	0.00224029392656317	0.124707375237929	0.0787186355436506	0.0435345718919037	0.0290016731734523	0.0354025379194371	0.0156347717323327	0.0179344049140269	0.0353665410417657	0.0153483527928521	0.0809167650789485
_____ASV10422	0	0	0	0	0	0	0	0	0	0	0	0	0	0	0	0	0	0	0	0	0	0	0	0	0	0	0	0	0	0	0	0	0	0	0	0	0	0	0	0	0	0	0	0	0	0	0	0	0
_____ASV10430	0.00217748696229681	0.00217348779586603	0.00871156024043906	0	0	0	0	0	0.00218617463162957	0.0043615269705924	0.00219283819046993	0.00436381091607301	0	0.00435322029471301	0	0.00220891961741512	0	0	0	0	0.00435900788980428	0.00218447927475288	0.0239965095986038	0.00217786634434245	0	0	0.00219242954079563	0.00653879686137751	0.00872686018479127	0	0	0	0	0.0196272993926441	0.00545119544716156	0.00652195180277618	0	0.00438384989697953	0	0.00218784868838471	0.0021866287651014	0.00435345718919037	0	0	0	0	0.00663122644533106	0.00657786548265088	0.00218693959672834
_____ASV10450	0.00217748696229681	0	0.0065336701803293	0	0.0201931814357352	0	0	0	0.00218617463162957	0	0.00219283819046993	0	0	0	0.00217710771240407	0	0	0	0	0	0.00217950394490214	0	0	0.00217786634434245	0	0	0	0.004359197907585	0.00218171504619782	0	0	0	0	0	0	0.00217398393425873	0	0	0	0	0	0	0	0	0	0	0.00663122644533106	0.00438524365510059	0.00218693959672834
_____ASV10462	0	0	0.00871156024043906	0	0	0	0	0.00655272210997652	0.00437234926325915	0.0043615269705924	0.0131570291428196	0	0	0.00217661014735651	0.00653132313721221	0.00220891961741512	0	0	0	0	0.00217950394490214	0.00873791709901152	0	0.00435573268868489	0.00218238163307618	0	0.00438485908159127	0.0021795989537925	0	0	0	0	0	0	0.0087219127154585	0.00434796786851745	0.00218954928128045	0.00219192494848976	0	0.00218784868838471	0.00437325753020281	0	0	0	0	0	0	0.00657786548265088	0.00218693959672834
_____ASV10463	0.00653246088689044	0	0.0065336701803293	0	0	0	0	0.00436848140665101	0.00437234926325915	0	0	0.0021819054580365	0	0	0.00870843084961628	0.00220891961741512	0	0	0	0	0	0.00218447927475288	0.00654450261780105	0.00217786634434245	0.00218238163307618	0	0	0	0	0	0	0	0.00222071706954176	0.00218081104362712	0.00218047817886462	0.00217398393425873	0.00218954928128045	0.00219192494848976	0	0.0131270921303083	0.00437325753020281	0	0.00446179587283882	0	0	0	0.00221040881511035	0	0.00218693959672834
_____ASV10527	0.00870994784918725	0.00217348779586603	0	0	0	0	0	0	0.00437234926325915	0.0021807634852962	0.00438567638093985	0.00436381091607301	0	0.00435322029471301	0.00435421542480814	0.00220891961741512	0	0	0	0	0.00217950394490214	0	0.0087260034904014	0.00435573268868489	0.00218238163307618	0	0.00876971816318253	0.01743679163034	0	0	0	0	0.00222071706954176	0.00218081104362712	0.00436095635772925	0.00434796786851745	0.0043790985625609	0	0	0.015314940818693	0.00655988629530421	0.00217672859459518	0.00223089793641941	0	0	0	0	0	0.00218693959672834
_____ASV10560	0	0	0.00435578012021953	0	0	0	0	0	0	0	0.00438567638093985	0	0	0	0.00217710771240407	0	0	0	0	0	0	0	0	0	0	0	0	0	0	0	0	0	0	0	0.00436095635772925	0	0	0	0	0.00218784868838471	0	0	0	0	0	0	0	0	0.00218693959672834
_____ASV10576	0.00435497392459363	0	0.00435578012021953	0	0	0	0	0.00218424070332551	0	0	0.0087713527618797	0	0	0	0	0.00220891961741512	0	0	0	0	0	0.00218447927475288	0.0130890052356021	0.00217786634434245	0	0	0.00219242954079563	0	0.00218171504619782	0	0	0	0	0	0	0	0.00218954928128045	0	0	0.0109392434419236	0.0021866287651014	0	0.00669269380925823	0.0199139275796834	0	0	0.00221040881511035	0	0
_____ASV1063	0.069679582793498	0.0456432437131865	0.0588030316229637	0	0	0	0.0291607317100526	0.0305793698465571	0.0590267150539985	0.0610613775882937	0.131570291428196	0.0687300219281499	0.0133710694627059	0.0478854232418432	0.119740924182224	0.102714762209803	0	0.00895104895104895	0.00224328416802198	0	0.0523080946776514	0.0567964611435749	0.0218150087260035	0.0413794605425065	0.0283709612299903	0	0.0570031680606864	0.0544899738448126	0.0392708708315607	0.00669045495093666	0	0.0134022806214191	0.0199864536258758	0.0305313546107797	0.052331476292751	0.047827646553692	0.0481700841881699	0.0241111744333874	0	0.0765747040934649	0.0743453780134478	0.0870691437838073	0.0156162855549359	0.0287645620595426	0.00893415527561869	0.00224180061425337	0.0486289939324278	0.0613934111714082	0.0459257315312951
_____ASV10636	0.0108874348114841	0.00869395118346411	0.00217789006010977	0	0	0	0	0	0	0	0	0.00872762183214601	0	0.00217661014735651	0.00870843084961628	0.00441783923483024	0	0	0	0	0.00217950394490214	0.00436895854950576	0	0.00871146537736979	0.00436476326615235	0	0	0.0021795989537925	0.00218171504619782	0	0	0	0	0.00218081104362712	0.00436095635772925	0.00217398393425873	0.00656864784384134	0	0	0	0.0021866287651014	0	0	0	0	0	0.00663122644533106	0	0
_____ASV10639	0.00653246088689044	0	0	0	0	0	0	0	0	0.0021807634852962	0.00219283819046993	0	0	0	0	0	0	0	0	0	0	0.00218447927475288	0.0087260034904014	0.00653359903302734	0.00218238163307618	0	0.0065772886223869	0	0.00218171504619782	0	0	0	0.00444143413908351	0	0.0087219127154585	0.00652195180277618	0.00218954928128045	0	0	0.00437569737676942	0	0	0	0	0	0	0.00221040881511035	0.00219262182755029	0
_____ASV10647	0.00653246088689044	0	0	0	0	0	0	0	0	0	0.00657851457140978	0	0	0	0.00870843084961628	0.00220891961741512	0	0	0	0	0	0.00655343782425864	0.0087260034904014	0.00217786634434245	0.00218238163307618	0	0.0065772886223869	0	0.00218171504619782	0	0	0	0	0.00436162208725425	0.00218047817886462	0	0.00656864784384134	0.00219192494848976	0	0.00437569737676942	0.00437325753020281	0.00217672859459518	0	0	0	0.00896720245701347	0.00221040881511035	0.00219262182755029	0.00874775838691335
_____ASV10650	0	0	0	0	0	0	0	0	0.00437234926325915	0.0021807634852962	0.00657851457140978	0	0	0	0	0.00220891961741512	0	0	0	0	0	0.00218447927475288	0	0	0	0	0.00219242954079563	0	0.00436343009239563	0	0	0	0.00444143413908351	0	0	0	0.0109477464064022	0.00219192494848976	0	0.00437569737676942	0	0.00217672859459518	0.00223089793641941	0.00885063447985928	0	0	0	0	0.00218693959672834
_____ASV10694	0	0.00434697559173205	0	0	0	0	0	0.00873696281330203	0	0	0.00219283819046993	0.00872762183214601	0	0.00217661014735651	0.00435421542480814	0	0	0	0	0	0.00217950394490214	0.00436895854950576	0	0	0.00436476326615235	0	0	0.0021795989537925	0	0	0	0	0	0	0.00218047817886462	0.00652195180277618	0	0.00219192494848976	0	0.00437569737676942	0.0021866287651014	0.00217672859459518	0	0	0	0	0.00663122644533106	0	0
_____ASV10696	0.00653246088689044	0.00217348779586603	0.00217789006010977	0	0	0	0	0	0.00218617463162957	0.00654229045588861	0	0.0021819054580365	0	0.00217661014735651	0.00870843084961628	0.00441783923483024	0	0	0	0	0.00217950394490214	0	0.0218150087260035	0.00653359903302734	0.00218238163307618	0	0.00219242954079563	0.0021795989537925	0.00654514513859345	0	0	0	0	0	0.00436095635772925	0	0.00218954928128045	0	0	0.00875139475353885	0.0021866287651014	0.00435345718919037	0	0	0	0	0.00442081763022071	0	0.00218693959672834
_____ASV10717	0	0.00652046338759808	0.0065336701803293	0	0	0	0	0.0109212035166275	0.00218617463162957	0	0	0.0021819054580365	0.00445702315423529	0	0.00217710771240407	0.00220891961741512	0	0	0	0	0.00217950394490214	0.00218447927475288	0.0130890052356021	0	0	0	0.00219242954079563	0.0021795989537925	0.00545428761549454	0	0	0	0	0.00218081104362712	0.00218047817886462	0	0.00218954928128045	0	0	0.00437569737676942	0	0.00217672859459518	0	0	0	0	0.00221040881511035	0.00219262182755029	0.00437387919345668
_____ASV10726	0.00435497392459363	0.00217348779586603	0.00435578012021953	0	0	0	0	0	0.00218617463162957	0	0.00438567638093985	0	0	0.00435322029471301	0.00217710771240407	0	0	0	0	0	0.00217950394490214	0.00218447927475288	0.0218150087260035	0	0	0	0	0.0021795989537925	0.00218171504619782	0	0	0	0	0	0.00654143453659387	0	0	0	0	0.00656354606515413	0	0.00217672859459518	0.00223089793641941	0	0	0	0.00221040881511035	0.00219262182755029	0.00218693959672834
_____ASV10790	0.00653246088689044	0.00434697559173205	0.00435578012021953	0	0	0	0	0	0.00218617463162957	0.00872305394118481	0.00438567638093985	0.0021819054580365	0	0	0.00217710771240407	0.00441783923483024	0	0	0	0	0	0	0.0130890052356021	0.0108893317217122	0	0	0	0.0021795989537925	0.00218171504619782	0	0	0	0	0	0.0130828690731877	0	0.0043790985625609	0	0	0.00437569737676942	0.0021866287651014	0.00217672859459518	0	0	0	0	0.00221040881511035	0.00438524365510059	0.00218693959672834
_____ASV10836	0.00217748696229681	0	0.0217789006010977	0	0.0314116155666992	0	0	0	0.0174893970530366	0.0239883983382582	0.00438567638093985	0.0021819054580365	0	0	0	0	0	0	0	0	0	0	0	0	0	0	0.00219242954079563	0	0	0	0	0	0	0.00436162208725425	0	0	0	0	0	0	0	0	0.00223089793641941	0	0	0	0	0	0
_____ASV1085	0.0544371740574203	0.0456432437131865	0.065336701803293	0	0	0.00224190113216007	0	0.0262108884399061	0.0480958418958506	0.0370729792500354	0.0789421748569173	0.0392742982446571	0.0133710694627059	0.0261193217682781	0.0718445545093343	0.0994013827836805	0	0.00447552447552448	0	0	0.0163462795867661	0.0622576593304571	0.0152705061082024	0.0370237278538216	0.0174590530646094	0	0.0328864431119345	0.0653879686137751	0.0501794460625498	0	0	0	0.00888286827816702	0.034892976698034	0.0370681290406986	0.0282617911453634	0.0416014363443285	0.0131515496909386	0	0.0350055790141554	0.0743453780134478	0.0304742003243326	0	0.0199139275796834	0	0.0224180061425337	0.0287353145964346	0.037274571068355	0.0502996107247518
_____ASV10854	0	0.00217348779586603	0	0	0	0	0	0.00218424070332551	0	0	0.0131570291428196	0	0	0.013059660884139	0.00435421542480814	0.00331337942612268	0	0	0	0	0.00217950394490214	0.00655343782425864	0	0	0	0	0	0.0021795989537925	0	0	0	0	0	0	0.00218047817886462	0	0	0	0	0.00437569737676942	0.00655988629530421	0.00435345718919037	0	0	0	0	0	0.00219262182755029	0
_____ASV10862	0	0	0.00435578012021953	0	0	0	0	0.00655272210997652	0.00437234926325915	0.0021807634852962	0	0	0	0.00870644058942603	0.00217710771240407	0.00441783923483024	0	0	0	0	0	0	0.0218150087260035	0	0.00218238163307618	0	0	0.0021795989537925	0	0	0	0	0	0.00436162208725425	0.00436095635772925	0.0086959357370349	0.00218954928128045	0	0	0.00437569737676942	0	0	0	0.00442531723992964	0	0	0.00221040881511035	0.00219262182755029	0.00437387919345668
_____ASV10869	0.00435497392459363	0.00217348779586603	0.00435578012021953	0	0	0	0	0	0.00437234926325915	0	0.0087713527618797	0	0	0	0.00653132313721221	0.00441783923483024	0	0	0	0	0	0.00436895854950576	0.00218150087260035	0.00871146537736979	0.00218238163307618	0	0	0	0.00654514513859345	0	0	0	0	0.00654243313088137	0.00436095635772925	0	0	0	0	0	0.00437325753020281	0	0	0	0	0	0.00221040881511035	0.00219262182755029	0.00218693959672834
_____ASV10943	0.00653246088689044	0	0.00217789006010977	0	0	0	0	0.00655272210997652	0	0	0.00657851457140978	0	0	0.00217661014735651	0.00435421542480814	0.00220891961741512	0	0	0	0	0.00217950394490214	0.00436895854950576	0.00218150087260035	0.00217786634434245	0.00218238163307618	0	0	0	0	0	0	0.00223371343690318	0	0.00654243313088137	0.00436095635772925	0.00217398393425873	0.00218954928128045	0	0	0.00875139475353885	0.00655988629530421	0.00435345718919037	0	0	0	0	0.00221040881511035	0.00438524365510059	0
_____ASV10957	0.00435497392459363	0	0	0	0.0022436868261928	0	0	0	0.00218617463162957	0.0021807634852962	0.00219283819046993	0.0021819054580365	0	0.00435322029471301	0.00217710771240407	0.00220891961741512	0.00223264121455682	0	0	0	0	0	0.00654450261780105	0.00217786634434245	0	0	0	0.0021795989537925	0	0	0	0	0	0	0.00654143453659387	0	0.00218954928128045	0	0	0.0131270921303083	0.0021866287651014	0	0	0	0.0111676940945234	0	0.00221040881511035	0.00219262182755029	0
_____ASV11031	0.00544371740574203	0	0.00435578012021953	0	0	0	0	0.00218424070332551	0.00218617463162957	0.00654229045588861	0	0	0	0.00217661014735651	0.00435421542480814	0.00662675885224537	0	0	0	0	0	0.00218447927475288	0	0.00217786634434245	0.00218238163307618	0	0.00876971816318253	0.0021795989537925	0	0	0	0	0.00222071706954176	0	0	0	0.00218954928128045	0	0	0	0.00437325753020281	0.00435345718919037	0	0	0	0	0.00221040881511035	0.00219262182755029	0.00218693959672834
_____ASV11055	0.00653246088689044	0	0	0	0	0	0	0.00655272210997652	0	0.0043615269705924	0.00438567638093985	0.0021819054580365	0	0	0	0	0	0	0	0	0	0.00218447927475288	0	0.00217786634434245	0	0	0	0.004359197907585	0.00218171504619782	0	0	0	0	0	0.00218047817886462	0	0.0043790985625609	0.00219192494848976	0	0.00218784868838471	0.010933143825507	0.00217672859459518	0	0	0	0	0.00442081763022071	0.00219262182755029	0.00218693959672834
_____ASV11064	0.00870994784918725	0.00652046338759808	0.0065336701803293	0	0	0	0	0.00436848140665101	0.00437234926325915	0	0.0087713527618797	0.0021819054580365	0	0	0.00435421542480814	0.00662675885224537	0	0	0	0	0.00217950394490214	0.00218447927475288	0.00654450261780105	0.00217786634434245	0.00218238163307618	0	0	0.004359197907585	0.00218171504619782	0	0	0	0	0.00436162208725425	0.00654143453659387	0.00217398393425873	0.00656864784384134	0	0	0.00875139475353885	0	0.00435345718919037	0	0.00663797585989446	0	0	0.00442081763022071	0.00657786548265088	0
_____ASV1107	0.0435497392459363	0.0369492925297224	0.0588030316229637	0	0	0.00224190113216007	0	0.0262108884399061	0.0459096672642211	0.0566998506177013	0.0482424401903384	0.030546676412511	0.0133710694627059	0.0348257623577041	0.0478963696728896	0.0817300258443595	0.00334896182183523	0.00447552447552448	0.00897313667208794	0	0.0326925591735321	0.0513352629566927	0.0534467713787085	0.0348458615094792	0.0349181061292188	0	0.041656161275117	0.02615518744551	0.0392708708315607	0.00669045495093666	0.00224016846066824	0.0201034209321286	0.0155450194867923	0.0305313546107797	0.0436095635772925	0.0326097590138809	0.0481700841881699	0.00876769979395906	0	0.0568840658980025	0.0459192040671295	0.0413578432973085	0.00223089793641941	0.0287645620595426	0.0290360046457607	0.0538032147420808	0.0154728617057725	0.0504303020336567	0.0349910335476534
_____ASV11073	0.00435497392459363	0	0.00217789006010977	0	0	0	0	0.00436848140665101	0	0.0043615269705924	0.00219283819046993	0.0021819054580365	0	0.00435322029471301	0.00435421542480814	0.00441783923483024	0	0.00223776223776224	0	0	0.00435900788980428	0.00218447927475288	0.0152705061082024	0	0.00218238163307618	0	0.00876971816318253	0	0.00218171504619782	0.00223015165031222	0.00448033692133648	0	0	0.00218081104362712	0.00436095635772925	0.00217398393425873	0.0043790985625609	0	0	0.00437569737676942	0	0	0	0	0	0	0	0.00219262182755029	0
_____ASV11075	0.00217748696229681	0.00217348779586603	0.00435578012021953	0	0	0	0	0.00218424070332551	0.0087446985265183	0.00654229045588861	0.0109641909523496	0	0.00222851157711764	0.00217661014735651	0.00435421542480814	0.00220891961741512	0	0	0	0	0	0.00436895854950576	0.0043630017452007	0.00217786634434245	0	0	0	0.0021795989537925	0.00436343009239563	0	0	0	0	0	0.00218047817886462	0	0	0	0	0.00656354606515413	0.0021866287651014	0	0	0	0	0	0	0.00219262182755029	0.00218693959672834
_____ASV1118	0.0413722522836395	0.0521637071007846	0.0304904608415367	0	0	0.0134514067929604	0	0.0305793698465571	0.0349787941060732	0.0588806141029975	0.0372782492379887	0.0283647709544745	0.0155995810398235	0.0370023725050606	0.0391879388232733	0.0419694727308873	0.00446528242911364	0.00223776223776224	0	0	0.0217950394490214	0.0131068756485173	0.0239965095986038	0.0261343961321094	0.0283709612299903	0	0.0350788726527301	0.0239755884917175	0.0523611611087476	0.00223015165031222	0.00224016846066824	0	0	0.0196272993926441	0.0479705199350218	0.0369577268823983	0.0306536899379263	0.0219192494848976	0	0.0328177303257707	0.0393593177718253	0.023944014540547	0.00892359174567764	0.00442531723992964	0	0	0.0552602203777589	0.0570081675163076	0.0240563355640117
_____ASV11184	0	0.00217348779586603	0	0	0	0	0	0	0	0.0021807634852962	0.0131570291428196	0	0.00222851157711764	0.00217661014735651	0	0.00220891961741512	0	0	0	0	0.00217950394490214	0.00655343782425864	0.00654450261780105	0	0.00436476326615235	0	0	0	0.00436343009239563	0	0	0	0	0.00436162208725425	0.0087219127154585	0	0.00218954928128045	0	0	0.00218784868838471	0	0	0	0	0	0	0	0	0.00218693959672834
_____ASV1122	0.0718570697557948	0.0565106826925167	0.0261346807213172	0	0	0	0	0.0305793698465571	0.0349787941060732	0.043615269705924	0.0964848803806767	0.0414562037026936	0.00668553473135293	0.0478854232418432	0.0827300930713547	0.0397605531134722	0	0.00223776223776224	0.00672985250406595	0.00223104725358083	0.0130770236694128	0.0458740647698105	0.100349040139616	0.0762253220519857	0.0261885795969141	0	0.0548107385198908	0.0326939843068875	0.0196354354157803	0	0	0	0.00444143413908351	0.0414354098289154	0.0392486072195632	0.047827646553692	0.0459805349068894	0.0131515496909386	0	0.0787625527818496	0.0590389766577379	0.0326509289189277	0.0245398773006135	0.0641670999789797	0	0	0.0508394027475382	0.0416598147234556	0.0415518523378384
_____ASV11247	0	0	0.00217789006010977	0	0	0	0	0.00218424070332551	0.00437234926325915	0	0.00657851457140978	0.00654571637410951	0	0.00435322029471301	0.00217710771240407	0.00662675885224537	0	0	0	0	0	0.00436895854950576	0.00218150087260035	0	0	0	0	0	0	0	0	0	0	0	0.00436095635772925	0.00434796786851745	0.0043790985625609	0	0	0.00218784868838471	0.0021866287651014	0.00217672859459518	0.00446179587283882	0.00221265861996482	0	0	0.00442081763022071	0.00657786548265088	0.00218693959672834
_____ASV11348	0.00217748696229681	0	0	0	0	0	0	0.00218424070332551	0	0.0043615269705924	0	0	0	0	0	0.00220891961741512	0	0	0	0	0.00435900788980428	0	0.0043630017452007	0.00653359903302734	0	0	0.0065772886223869	0	0.00218171504619782	0	0	0	0	0	0.00218047817886462	0.00434796786851745	0	0	0	0	0.00437325753020281	0.00435345718919037	0	0	0	0	0.00663122644533106	0.00438524365510059	0
_____ASV11354	0.00435497392459363	0.00869395118346411	0.00435578012021953	0	0	0	0	0.00218424070332551	0	0.0043615269705924	0.00438567638093985	0.00436381091607301	0	0	0.0108855385620204	0	0	0	0	0	0.00653851183470642	0	0.00218150087260035	0.00217786634434245	0.00436476326615235	0	0	0.0108979947689625	0	0	0	0	0.00222071706954176	0	0	0.00217398393425873	0	0	0	0.00218784868838471	0.00874651506040562	0.00435345718919037	0.00223089793641941	0	0	0	0	0.00877048731020117	0.00218693959672834
_____ASV11368	0.00217748696229681	0	0.00217789006010977	0	0	0.00224190113216007	0	0	0.00218617463162957	0.0021807634852962	0	0	0	0.00870644058942603	0	0	0	0	0	0	0.00217950394490214	0.00218447927475288	0.0196335078534031	0	0.00218238163307618	0	0	0.0021795989537925	0	0	0	0	0	0.00654243313088137	0.00654143453659387	0.00434796786851745	0	0.00219192494848976	0	0	0	0.00435345718919037	0	0.00663797585989446	0.00335030822835701	0	0.00221040881511035	0.00438524365510059	0
_____ASV11391	0.00217748696229681	0.0108674389793301	0.0065336701803293	0	0	0	0	0.00218424070332551	0.00437234926325915	0.0021807634852962	0.00438567638093985	0.0021819054580365	0	0.00217661014735651	0.00217710771240407	0.00441783923483024	0	0	0	0	0	0.00218447927475288	0.00218150087260035	0.00217786634434245	0.00218238163307618	0	0.00438485908159127	0.0108979947689625	0.00218171504619782	0	0	0	0	0.00218081104362712	0.00218047817886462	0.0108699196712936	0	0	0	0.00218784868838471	0	0.00217672859459518	0	0.0110632930998241	0	0	0.00221040881511035	0.00438524365510059	0.00218693959672834
_____ASV114	0.00217748696229681	0	0	0	0	0	0	0	0	0	0	0	0	0.00217661014735651	0.00217710771240407	0	0	0	0	0	0	0	0	0	0.0174590530646094	0.00447267197423741	0	0	0	0	0	0	0	0	0	0	0	0.00438384989697953	0	0	0	0.023944014540547	0	0	0	0	0	0	0
_____ASV11422	0	0.00217348779586603	0.0065336701803293	0	0	0	0	0	0	0.00872305394118481	0	0.0021819054580365	0	0	0	0	0	0	0	0	0.0174360315592171	0	0	0.00217786634434245	0.00872952653230471	0	0.0065772886223869	0	0.00218171504619782	0.00780553077609277	0	0	0	0	0	0.00434796786851745	0.0043790985625609	0.00219192494848976	0	0	0	0	0	0	0	0	0	0.00219262182755029	0
_____ASV11476	0	0	0	0	0	0	0	0	0	0	0	0	0	0	0	0	0	0	0	0	0	0	0	0	0	0	0	0	0	0	0	0	0	0	0	0	0.00218954928128045	0	0	0	0	0	0	0	0	0	0	0	0
_____ASV11505	0	0	0.0065336701803293	0	0	0	0	0.00436848140665101	0.0087446985265183	0	0	0	0	0.00652983044206952	0	0	0	0	0	0	0.00217950394490214	0.00218447927475288	0.0196335078534031	0.00435573268868489	0	0	0	0	0.00654514513859345	0	0	0	0	0.00218081104362712	0.00218047817886462	0	0	0	0	0.00218784868838471	0.00437325753020281	0.00217672859459518	0.00446179587283882	0	0.00446707763780935	0	0.00221040881511035	0	0
_____ASV11576	0	0.00434697559173205	0.00435578012021953	0	0	0	0	0	0	0.0021807634852962	0.00219283819046993	0.00436381091607301	0	0.00652983044206952	0.00435421542480814	0.00662675885224537	0	0	0	0	0	0.00218447927475288	0.0152705061082024	0	0.00218238163307618	0	0	0.0021795989537925	0.00436343009239563	0	0	0	0	0.0087232441745085	0.00654143453659387	0.00434796786851745	0.00218954928128045	0.00438384989697953	0.00224029392656317	0.0109392434419236	0.00437325753020281	0.00217672859459518	0.00223089793641941	0.00221265861996482	0	0	0.00663122644533106	0.00438524365510059	0
_____ASV11601	0.00217748696229681	0.00217348779586603	0	0	0	0	0	0.00218424070332551	0	0	0	0.00436381091607301	0	0	0.00435421542480814	0	0	0	0	0	0.00435900788980428	0.00436895854950576	0.0109075043630017	0.00653359903302734	0	0	0	0.004359197907585	0	0	0	0	0	0.00436162208725425	0	0	0	0	0	0	0.00437325753020281	0.00435345718919037	0	0	0	0	0.00221040881511035	0	0
[truncated: 20,561 more rows]
[truncated: 106 more columns]
