# Supplementary material for: Locating the microbes along the maize root system under nitrogen limitation: a root phenotypic approach
Source: Ann Bot. 2025 Aug 12;136(5-6):1143–62. doi: 10.1093/aob/mcaf185 (PMC12682841; doi:10.1093/aob/mcaf185)
Supplement: mcaf185_Supplementary_Data [file mcaf185_supplementary_data.zip › File_S3_ISS.indR_all_SxN.filtered.txt]

	domain	phylum	class	order	family	genus	species	LCA	A.H	A.L	G.H	G.L	A.H+A.L	A.H+G.H	A.H+G.L	A.L+G.H	A.L+G.L	G.H+G.L	A.H+A.L+G.H	A.H+A.L+G.L	A.H+G.H+G.L	A.L+G.H+G.L	s.A.H	s.A.L	s.G.H	s.G.L	index	stat	p.value	q.value	sumcount	relabund	meancount
ASV1	d:Bacteria	p:Actinomycetota	c:Actinobacteria	o:Kitasatosporales	f:Streptomycetaceae	g:Streptomyces	unclassified	g:Streptomyces	-0.21705824125095	-0.217848974307689	-0.0345549001010721	0.469462115659712	-0.376640696962937	-0.217903372336856	0.218588167251604	-0.218588167251604	0.217903372336856	0.376640696962937	-0.469462115659712	0.0345549001010721	0.217848974307689	0.21705824125095	0	0	0	1	4	0.469462115659712	0.001	9.9977370912154e-06	79534.5	1.21460383408562	513.125806451613
ASV2	d:Bacteria	p:Chloroflexota	c:Chloroflexia	o:Thermomicrobiales	f:JG30-KF-CM45	unclassified	unclassified	f:JG30-KF-CM45	0.466642004585913	0.460501453134759	-0.466172660981736	-0.460970796738936	0.802929787338646	0.000406463484321342	0.00491141006562382	-0.00491141006562382	-0.000406463484321342	-0.802929787338646	0.460970796738936	0.466172660981736	-0.460501453134759	-0.466642004585914	1	1	0	0	5	0.802929787338646	0.001	9.9977370912154e-06	75247.5	1.14913530612951	485.467741935484
ASV3	d:Bacteria	p:Chloroflexota	c:Chloroflexia	o:Thermomicrobiales	f:JG30-KF-CM45	unclassified	unclassified	f:JG30-KF-CM45	0.442655756160971	0.413885389386343	-0.430753127436304	-0.425788018111011	0.741786391430599	0.0103079788473762	0.0146078896556471	-0.0146078896556471	-0.0103079788473763	-0.741786391430599	0.425788018111011	0.430753127436304	-0.413885389386343	-0.442655756160971	1	1	0	0	5	0.741786391430599	0.001	9.9977370912154e-06	40714.5	0.621767758681815	262.674193548387
ASV4	d:Bacteria	p:Actinomycetota	c:Actinobacteria	o:Kitasatosporales	f:Streptomycetaceae	g:Streptomyces	unclassified	g:Streptomyces	0.326469474620795	0.183247744967247	-0.254736445558833	-0.254980774029209	0.441428060909615	0.0621226254580669	0.0619110307958532	-0.0619110307958533	-0.062122625458067	-0.441428060909615	0.254980774029209	0.254736445558833	-0.183247744967247	-0.326469474620795	1	1	0	0	5	0.441428060909615	0.001	9.9977370912154e-06	38986.5	0.595378764908044	251.525806451613
ASV5	d:Bacteria	p:Pseudomonadota	c:Alphaproteobacteria	o:Hyphomicrobiales	f:Xanthobacteraceae	unclassified	unclassified	f:Xanthobacteraceae	-0.409621795652603	-0.410002460485869	0.371861958997197	0.447762297141275	-0.709815427373841	-0.0327009777863325	0.0330306432022686	-0.0330306432022686	0.0327009777863324	0.70981542737384	-0.447762297141275	-0.371861958997197	0.410002460485869	0.409621795652602	0	0	1	1	10	0.70981542737384	0.001	9.9977370912154e-06	38719.5	0.591301298856194	249.803225806452
ASV6	d:Bacteria	p:Actinomycetota	c:Actinobacteria	o:Micrococcales	f:Micrococcaceae	g:Renibacterium	unclassified	g:Renibacterium	-0.0488345757480635	0.135345725401079	-0.0421551039935159	-0.0443560456594992	0.0749208533101083	-0.0787993741384181	-0.0807054455334072	0.0807054455334072	0.078799374138418	-0.0749208533101083	0.0443560456594991	0.0421551039935158	-0.135345725401079	0.0488345757480635	0	1	0	0	2	0.135345725401079	0.934	0.00779886621416301	40406.5	0.617064164884175	260.687096774194
ASV7	d:Bacteria	p:Pseudomonadota	c:Gammaproteobacteria	o:Burkholderiales	f:Oxalobacteraceae	g:Massilia	unclassified	g:Massilia	-0.100960832097076	-0.100996253080192	0.265120931896899	-0.0631638467196305	-0.174899966237772	0.142166816714435	-0.14213614124323	0.14213614124323	-0.142166816714435	0.174899966237772	0.0631638467196305	-0.265120931896899	0.100996253080192	0.100960832097076	0	0	1	0	3	0.265120931896899	0.003	2.87868964151644e-05	34145.5	0.521449876679559	220.293548387097
ASV8	d:Bacteria	p:Chloroflexota	c:Chloroflexia	o:Thermomicrobiales	f:AKYG1722	unclassified	unclassified	f:AKYG1722	0.44869527431635	0.46793764258823	-0.46207871544112	-0.454554201463459	0.793827391984396	-0.0115904000041049	-0.00507397974831966	0.0050739797483195	0.0115904000041049	-0.793827391984397	0.45455420146346	0.462078715441121	-0.467937642588231	-0.448695274316349	1	1	0	0	5	0.793827391984396	0.001	9.9977370912154e-06	29791	0.454950528654164	192.2
ASV10	d:Bacteria	p:Pseudomonadota	c:Alphaproteobacteria	o:Hyphomicrobiales	f:Rhizobiaceae	g:Brucella	unclassified	g:Brucella	0.0495488706056117	0.124057137043042	-0.0583447713186775	-0.115261236329976	0.15034721287333	-0.00761747346668068	-0.0569085780600736	0.0569085780600736	0.00761747346668068	-0.15034721287333	0.115261236329976	0.0583447713186775	-0.124057137043042	-0.0495488706056117	1	1	0	0	5	0.15034721287333	0.252	0.00215156143413653	28479	0.434914440788893	183.735483870968
ASV11	d:Bacteria	p:Actinomycetota	c:Actinobacteria	o:Kitasatosporales	f:Streptomycetaceae	g:Streptomyces	unclassified	g:Streptomyces	0.346960868299198	0.268677800018274	-0.309017763235468	-0.306620905082004	0.533158726314953	0.0328596928836521	0.0349354329338198	-0.0349354329338199	-0.0328596928836523	-0.533158726314953	0.306620905082004	0.309017763235468	-0.268677800018274	-0.346960868299198	1	1	0	0	5	0.533158726314953	0.001	9.9977370912154e-06	28369	0.433234585861165	183.025806451613
ASV12	d:Bacteria	p:Verrucomicrobiota	c:Verrucomicrobiia	o:Chthoniobacterales	f:Chthoniobacteraceae	g:Candidatus_Udaeobacter	unclassified	g:Candidatus_Udaeobacter	-0.424097154826728	-0.42468409752875	0.33616483591371	0.512616416441768	-0.735066126795815	-0.0761516219923481	0.0766599292828657	-0.0766599292828654	0.0761516219923484	0.735066126795815	-0.512616416441768	-0.33616483591371	0.42468409752875	0.424097154826728	0	0	1	1	10	0.735066126795815	0.001	9.9977370912154e-06	34267	0.523305352804277	221.077419354839
ASV13	d:Bacteria	p:Pseudomonadota	c:Alphaproteobacteria	o:Hyphomicrobiales	f:Xanthobacteraceae	g:Bradyrhizobium	unclassified	g:Bradyrhizobium	-0.477758394312401	-0.481822624738196	0.439905504569947	0.51967551448065	-0.831021539487176	-0.0327815641236167	0.0363012909191888	-0.0363012909191888	0.0327815641236167	0.831021539487177	-0.51967551448065	-0.439905504569947	0.481822624738196	0.477758394312401	0	0	1	1	10	0.831021539487177	0.001	9.9977370912154e-06	29808	0.45521014259754	192.309677419355
ASV14	d:Bacteria	p:Patescibacteria	c:Saccharimonadia	o:Saccharimonadales	unclassified	unclassified	unclassified	o:Saccharimonadales	-0.249056804817568	-0.251919637881371	0.222556255510739	0.278420187188199	-0.43385832607484	-0.0229501489139554	0.0254294350740032	-0.0254294350740031	0.0229501489139554	0.43385832607484	-0.278420187188199	-0.222556255510739	0.251919637881371	0.249056804817568	0	0	1	1	10	0.43385832607484	0.001	9.9977370912154e-06	25695.5	0.392406475413147	165.777419354839
ASV15	d:Bacteria	p:Bacteroidota	c:Bacteroidia	o:Chitinophagales	f:Chitinophagaceae	g:Chitinophaga	s:cymbidii	g:Chitinophaga	0.224394786205112	0.190721284893673	-0.205958680360593	-0.209157390738192	0.359501063090735	0.0159661360082123	0.0131959715618624	-0.0131959715618623	-0.0159661360082123	-0.359501063090735	0.209157390738192	0.205958680360593	-0.190721284893673	-0.224394786205112	1	1	0	0	5	0.359501063090735	0.001	9.9977370912154e-06	28745.5	0.438984271136526	185.454838709677
ASV16	d:Bacteria	p:Gemmatimonadota	c:Longimicrobiia	o:Longimicrobiales	f:Longimicrobiaceae	unclassified	unclassified	f:Longimicrobiaceae	0.474122924513476	0.408851016116729	-0.446148632635835	-0.436825307994369	0.76467786346541	0.0242264474189173	0.0323006834061563	-0.0323006834061564	-0.0242264474189175	-0.76467786346541	0.43682530799437	0.446148632635835	-0.408851016116729	-0.474122924513476	1	1	0	0	5	0.76467786346541	0.001	9.9977370912154e-06	27250.5	0.416153515527854	175.809677419355
ASV17	d:Bacteria	p:Pseudomonadota	c:Alphaproteobacteria	o:Hyphomicrobiales	f:Devosiaceae	g:Devosia	unclassified	g:Devosia	0.343841266205534	0.150170051384374	-0.243353197242775	-0.250658120347133	0.427826350789883	0.0870252204989917	0.0806989715179258	-0.0806989715179258	-0.0870252204989917	-0.427826350789883	0.250658120347133	0.243353197242775	-0.150170051384374	-0.343841266205534	1	1	0	0	5	0.427826350789883	0.001	9.9977370912154e-06	30132	0.460158078930122	194.4
ASV18	d:Bacteria	p:Pseudomonadota	c:Alphaproteobacteria	o:Hyphomicrobiales	f:Rhizobiaceae	g:Rhizobium	unclassified	g:Rhizobium	-0.203005956387353	-0.219898075000142	0.222386229067774	0.200517802319721	-0.366245634544422	0.0167838084735141	-0.002154804631099	0.00215480463109911	-0.0167838084735139	0.366245634544423	-0.200517802319721	-0.222386229067774	0.219898075000142	0.203005956387353	0	0	1	1	10	0.366245634544423	0.001	9.9977370912154e-06	25395.5	0.387825052882978	163.841935483871
ASV19	d:Bacteria	p:Bacteroidota	c:Bacteroidia	o:Cytophagales	f:Microscillaceae	g:Ohtaekwangia	unclassified	g:Ohtaekwangia	0.215545876233513	0.371489377016489	-0.293686832151227	-0.293348421098774	0.508387442231533	-0.0676720529007405	-0.067378980332395	0.0673789803323949	0.0676720529007404	-0.508387442231533	0.293348421098775	0.293686832151227	-0.371489377016489	-0.215545876233513	1	1	0	0	5	0.508387442231533	0.001	9.9977370912154e-06	28501.5	0.435258047478656	183.88064516129
ASV20	d:Bacteria	p:Actinomycetota	c:Actinobacteria	o:Streptosporangiales	f:Thermomonosporaceae	g:Actinomadura	unclassified	g:Actinomadura	0.407484566516936	0.406361522867965	-0.415898949947006	-0.397947139437895	0.704811388177946	-0.00728706980762371	0.00825965413719116	-0.00825965413719107	0.00728706980762362	-0.704811388177946	0.397947139437895	0.415898949947006	-0.406361522867965	-0.407484566516936	1	1	0	0	5	0.704811388177946	0.001	9.9977370912154e-06	26003.5	0.397110069210787	167.764516129032
ASV21	d:Bacteria	p:Actinomycetota	c:Acidimicrobiia	o:Microtrichales	unclassified	unclassified	unclassified	o:Microtrichales	0.461014161860883	0.296117115712681	-0.383278709512558	-0.373852568061006	0.655694920378474	0.0673208765083244	0.0754841544650342	-0.0754841544650339	-0.0673208765083241	-0.655694920378473	0.373852568061006	0.383278709512558	-0.296117115712681	-0.461014161860883	1	1	0	0	5	0.655694920378474	0.001	9.9977370912154e-06	24607.5	0.375791183037069	158.758064516129
ASV22	d:Bacteria	p:Chloroflexota	c:Anaerolineae	o:Aggregatilineales	f:Aggregatilineaceae	g:Aggregatilinea	unclassified	g:Aggregatilinea	0.298968630767274	0.431072500209788	-0.373157386127067	-0.356883744849995	0.632234165233658	-0.0642493468167296	-0.0501559600587104	0.0501559600587104	0.0642493468167297	-0.632234165233658	0.356883744849995	0.373157386127067	-0.431072500209788	-0.298968630767274	1	1	0	0	5	0.632234165233658	0.001	9.9977370912154e-06	23929	0.365429532414672	154.38064516129
ASV23	d:Bacteria	p:Pseudomonadota	c:Gammaproteobacteria	o:Burkholderiales	f:Burkholderiaceae	g:Burkholderia-Caballeronia-Paraburkholderia	unclassified	g:Burkholderia-Caballeronia-Paraburkholderia	-0.0900559093567513	-0.136634952204456	0.208677891603122	0.0180129699580846	-0.196320044917786	0.102729650072624	-0.0623910156825482	0.0623910156825482	-0.102729650072624	0.196320044917786	-0.0180129699580847	-0.208677891603122	0.136634952204455	0.0900559093567514	0	0	1	0	3	0.208677891603122	0.047	0.000420904954256521	23956	0.365841860442387	154.554838709677
ASV24	d:Bacteria	p:Pseudomonadota	c:Gammaproteobacteria	o:Burkholderiales	f:Oxalobacteraceae	g:Massilia	unclassified	g:Massilia	-0.150166754258116	-0.150310500051695	0.141936677111679	0.158540577198132	-0.260220935491694	-0.00712745588391989	0.00725194339284695	-0.00725194339284692	0.00712745588391993	0.260220935491694	-0.158540577198132	-0.141936677111679	0.150310500051696	0.150166754258116	0	0	1	1	10	0.260220935491694	0.008	7.44892198610809e-05	24765.5	0.378204065569625	159.777419354839
ASV25	d:Bacteria	p:Chloroflexota	c:Chloroflexia	o:Thermomicrobiales	f:JG30-KF-CM45	unclassified	unclassified	f:JG30-KF-CM45	0.465362756441148	0.394119527848542	-0.432743253560336	-0.426739030729354	0.744333492297551	0.0282493181536031	0.0334491276552157	-0.0334491276552158	-0.0282493181536031	-0.744333492297551	0.426739030729354	0.432743253560336	-0.394119527848542	-0.465362756441149	1	1	0	0	5	0.744333492297551	0.001	9.9977370912154e-06	24787	0.378532400850953	159.916129032258
ASV27	d:Bacteria	p:Pseudomonadota	c:Gammaproteobacteria	o:Burkholderiales	f:Comamonadaceae	unclassified	unclassified	f:Comamonadaceae	-0.174342731716652	-0.174399059498999	-0.0706714483052332	0.419413239520884	-0.302019250554042	-0.212188504186366	0.212237285476818	-0.212237285476818	0.212188504186366	0.302019250554042	-0.419413239520884	0.0706714483052332	0.174399059498999	0.174342731716651	0	0	0	1	4	0.419413239520884	0.001	9.9977370912154e-06	24236.5	0.370125490508094	156.364516129032
ASV28	d:Bacteria	p:Actinomycetota	c:Actinobacteria	o:Mycobacteriales	f:Mycobacteriaceae	g:Mycobacterium	unclassified	g:Mycobacterium	0.424285924755393	0.460555768542339	-0.445121050076277	-0.439720643221455	0.766295384723475	-0.0180437478189179	-0.0133668582918707	0.0133668582918707	0.0180437478189179	-0.766295384723475	0.439720643221455	0.445121050076277	-0.460555768542339	-0.424285924755393	1	1	0	0	5	0.766295384723475	0.001	9.9977370912154e-06	21047	0.321417333308186	135.787096774194
ASV29	d:Bacteria	p:Bacteroidota	c:Bacteroidia	o:Chitinophagales	f:Chitinophagaceae	g:Chitinophaga	unclassified	g:Chitinophaga	-0.051276992146494	-0.137991837781028	0.062403426470276	0.126865403457246	-0.163911614861791	0.00963577477793433	0.0654614844268186	-0.0654614844268186	-0.00963577477793433	0.163911614861791	-0.126865403457246	-0.0624034264702761	0.137991837781028	0.0512769921464939	0	0	1	1	10	0.163911614861791	0.169	0.00146169368386367	20439.5	0.312139952684595	131.867741935484
ASV30	d:Bacteria	p:Pseudomonadota	c:Alphaproteobacteria	o:Hyphomicrobiales	f:Methyloligellaceae	unclassified	unclassified	f:Methyloligellaceae	-0.400935135022635	-0.404382032672923	0.362956054879518	0.442361112816041	-0.697425125328087	-0.0328908482163048	0.035875949145699	-0.0358759491456992	0.0328908482163047	0.697425125328087	-0.442361112816041	-0.362956054879518	0.404382032672924	0.400935135022635	0	0	1	1	10	0.697425125328087	0.001	9.9977370912154e-06	22562.5	0.344561152789754	145.564516129032
ASV31	d:Bacteria	p:Planctomycetota	c:Planctomycetes	o:Planctomycetales	unclassified	unclassified	unclassified	o:Planctomycetales	0.477788460880781	0.368160406296413	-0.426047865715365	-0.419901001461828	0.732613209278117	0.0448086698201759	0.0501320104173539	-0.0501320104173537	-0.0448086698201757	-0.732613209278117	0.419901001461828	0.426047865715366	-0.368160406296413	-0.47778846088078	1	1	0	0	5	0.732613209278117	0.001	9.9977370912154e-06	20433	0.312040688529775	131.825806451613
ASV32	d:Bacteria	p:Bacteroidota	c:Bacteroidia	o:Sphingobacteriales	f:Sphingobacteriaceae	g:Mucilaginibacter	unclassified	g:Mucilaginibacter	-0.226307966819513	-0.227527371153815	0.389710714782939	0.0641246231903886	-0.393032931819998	0.141510930784513	-0.140454895653523	0.140454895653523	-0.141510930784513	0.393032931819998	-0.0641246231903885	-0.389710714782939	0.227527371153815	0.226307966819513	0	0	1	1	10	0.393032931819998	0.001	9.9977370912154e-06	18517.5	0.282788305674649	119.467741935484
ASV33	d:Bacteria	p:Pseudomonadota	c:Gammaproteobacteria	o:Lysobacterales	f:Rhodanobacteraceae	g:Luteibacter	unclassified	g:Luteibacter	-0.0636348162040951	-0.0448632002639865	0.0267989517039709	0.0816990647641107	-0.093962038521581	-0.0319007944274689	0.0156440981532499	-0.0156440981532499	0.031900794427469	0.0939620385215811	-0.0816990647641106	-0.0267989517039709	0.0448632002639864	0.0636348162040952	0	0	1	1	10	0.0939620385215811	0.695	0.00582378865793123	18478.5	0.282192720745727	119.216129032258
ASV34	d:Bacteria	p:Pseudomonadota	c:Gammaproteobacteria	o:Lysobacterales	f:Lysobacteraceae	g:Luteimonas	unclassified	g:Luteimonas	0.411698298499483	0.233395784216258	-0.323425703255502	-0.321668379460239	0.558667863462852	0.0764463099392686	0.0779681969886416	-0.0779681969886416	-0.0764463099392686	-0.558667863462852	0.321668379460239	0.323425703255502	-0.233395784216259	-0.411698298499483	1	1	0	0	5	0.558667863462852	0.001	9.9977370912154e-06	21906	0.334535473152902	141.329032258065
ASV35	d:Bacteria	p:Actinomycetota	c:Actinobacteria	o:Micrococcales	f:Intrasporangiaceae	g:Ornithinimicrobium	unclassified	g:Ornithinimicrobium	0.49868322181757	0.386110709047135	-0.444001810044371	-0.440792120820335	0.766254021243128	0.0473554917103885	0.0501351641166566	-0.0501351641166566	-0.0473554917103883	-0.766254021243127	0.440792120820335	0.444001810044371	-0.386110709047135	-0.49868322181757	1	1	0	0	5	0.766254021243128	0.001	9.9977370912154e-06	20320	0.310315019376745	131.096774193548
ASV36	d:Bacteria	p:Actinomycetota	c:Actinobacteria	o:Kitasatosporales	f:Streptomycetaceae	g:Streptomyces	unclassified	g:Streptomyces	-0.316542010183273	-0.316244266660907	0.208193730046066	0.424592546798115	-0.548008990913233	-0.0938323630551745	0.0935745096009937	-0.0935745096009936	0.0938323630551747	0.548008990913233	-0.424592546798115	-0.208193730046065	0.316244266660908	0.316542010183273	0	0	1	1	10	0.548008990913233	0.001	9.9977370912154e-06	17977	0.274534109416129	115.98064516129
ASV37	d:Bacteria	p:Pseudomonadota	c:Gammaproteobacteria	o:Burkholderiales	f:Oxalobacteraceae	g:Massilia	unclassified	g:Massilia	-0.168923609416741	-0.168998600019346	0.22213363551854	0.115788573917547	-0.292649217874617	0.0460812343401913	-0.0460162905732902	0.0460162905732902	-0.0460812343401913	0.292649217874617	-0.115788573917547	-0.22213363551854	0.168998600019346	0.168923609416741	0	0	1	1	10	0.292649217874617	0.002	1.94701057482877e-05	17838	0.272411383643818	115.083870967742
ASV38	d:Bacteria	p:Patescibacteria	c:Saccharimonadia	o:Saccharimonadales	unclassified	unclassified	unclassified	o:Saccharimonadales	-0.138146767127637	-0.13977004227974	-0.069410082631369	0.347326892038745	-0.240683017085506	-0.179749504620769	0.181155302139822	-0.181155302139822	0.179749504620769	0.240683017085506	-0.347326892038745	0.069410082631369	0.13977004227974	0.138146767127637	0	0	0	1	4	0.347326892038745	0.001	9.9977370912154e-06	15762.5	0.240715575439269	101.693548387097
ASV39	d:Bacteria	p:Pseudomonadota	c:Gammaproteobacteria	o:Burkholderiales	f:Oxalobacteraceae	g:Massilia	unclassified	g:Massilia	-0.111520057367658	-0.111493305169663	0.306884319272073	-0.0838709567347517	-0.193135237340709	0.16919041380082	-0.16921358188389	0.16921358188389	-0.16919041380082	0.193135237340709	0.0838709567347517	-0.306884319272072	0.111493305169663	0.111520057367658	0	0	1	0	3	0.306884319272073	0.001	9.9977370912154e-06	16652	0.254299493241218	107.432258064516
ASV40	d:Bacteria	p:Planctomycetota	c:Planctomycetes	o:Gemmatales	f:Gemmataceae	g:Gemmata	unclassified	g:Gemmata	0.380652573015256	0.483220648296844	-0.432728874182357	-0.431144347129743	0.748136155305376	-0.0450993997458384	-0.0437271590652913	0.0437271590652915	0.0450993997458385	-0.748136155305375	0.431144347129744	0.432728874182357	-0.483220648296844	-0.380652573015256	1	1	0	0	5	0.748136155305376	0.001	9.9977370912154e-06	16808	0.256681832956906	108.438709677419
ASV41	d:Bacteria	p:Bacteroidota	c:Bacteroidia	o:Chitinophagales	f:Chitinophagaceae	g:Niastella	unclassified	g:Niastella	-0.231217843139873	-0.233708284760994	0.0779566483355252	0.386969479565342	-0.402637837645284	-0.132728088114921	0.134884873825454	-0.134884873825454	0.132728088114921	0.402637837645284	-0.386969479565342	-0.0779566483355252	0.233708284760994	0.231217843139873	0	0	1	1	10	0.402637837645284	0.001	9.9977370912154e-06	16683.5	0.254780542606886	107.635483870968
ASV42	d:Bacteria	p:Pseudomonadota	c:Alphaproteobacteria	o:Hyphomicrobiales	f:Xanthobacteraceae	g:Bradyrhizobium	unclassified	g:Bradyrhizobium	-0.286953591120117	-0.210491308128541	0.32770291267031	0.169741986578348	-0.430799919732328	0.0352899476494478	-0.101508227151508	0.101508227151508	-0.0352899476494477	0.430799919732328	-0.169741986578348	-0.32770291267031	0.21049130812854	0.286953591120117	0	0	1	1	10	0.430799919732328	0.001	9.9977370912154e-06	15717.5	0.240028362059743	101.403225806452
ASV43	d:Bacteria	p:Bacteroidota	c:Bacteroidia	o:Chitinophagales	f:Chitinophagaceae	g:Chitinophaga	unclassified	g:Chitinophaga	0.241341586562206	0.167951921143572	-0.202977647845158	-0.20631585986062	0.354458575277246	0.0332241455181931	0.0303331691095848	-0.0303331691095847	-0.0332241455181931	-0.354458575277246	0.20631585986062	0.202977647845158	-0.167951921143572	-0.241341586562206	1	1	0	0	5	0.354458575277246	0.001	9.9977370912154e-06	19629.5	0.29977011185314	126.641935483871
ASV44	d:Bacteria	p:Bacillota	c:Bacilli	o:Bacillales	f:Bacillaceae	g:Neobacillus	unclassified	g:Neobacillus	0.306455556930961	0.540827097365792	-0.425410963385985	-0.421871690910768	0.733768302806897	-0.103018403907554	-0.0999533040331014	0.0999533040331015	0.103018403907554	-0.733768302806897	0.421871690910768	0.425410963385985	-0.540827097365792	-0.306455556930961	1	1	0	0	5	0.733768302806897	0.001	9.9977370912154e-06	21566	0.329343194285378	139.135483870968
ASV45	d:Bacteria	p:Pseudomonadota	c:Alphaproteobacteria	o:Sphingomonadales	f:Sphingomonadaceae	unclassified	unclassified	f:Sphingomonadaceae	-0.21137246368124	-0.218680297905769	0.0476840664984622	0.382368695088548	-0.372436616502003	-0.141758310265043	0.148087080350131	-0.148087080350131	0.141758310265043	0.372436616502003	-0.382368695088548	-0.0476840664984621	0.218680297905769	0.211372463681241	0	0	0	1	4	0.382368695088548	0.001	9.9977370912154e-06	14622.5	0.223306169824628	94.3387096774194
ASV46	d:Bacteria	p:Pseudomonadota	c:Gammaproteobacteria	o:Burkholderiales	f:Oxalobacteraceae	g:Massilia	unclassified	g:Massilia	-0.136849689404059	-0.136912544824327	0.103996567206646	0.16976566702174	-0.237085049438568	-0.0284516384165944	0.0285060728073118	-0.0285060728073118	0.0284516384165945	0.237085049438569	-0.16976566702174	-0.103996567206646	0.136912544824327	0.136849689404059	0	0	1	1	10	0.237085049438569	0.011	0.000101715907827843	17175.5	0.262294075556362	110.809677419355
ASV47	d:Bacteria	p:Myxococcota	c:Polyangiia	o:Polyangiales	f:Sandaracinaceae	unclassified	unclassified	f:Sandaracinaceae	0.20601511544763	0.380757093572273	-0.294660781987259	-0.292111427032644	0.508159639245949	-0.076769399158723	-0.0745615930047622	0.0745615930047621	0.0767693991587228	-0.508159639245949	0.292111427032644	0.294660781987259	-0.380757093572273	-0.20601511544763	1	1	0	0	5	0.508159639245949	0.001	9.9977370912154e-06	16784	0.256315319154492	108.283870967742
ASV48	d:Bacteria	p:Pseudomonadota	c:Alphaproteobacteria	o:Hyphomicrobiales	f:Rhizobiaceae	g:Agrobacterium	unclassified	g:Agrobacterium	-0.076997053990909	-0.0865187903754816	0.272150436391862	-0.108634592025472	-0.141608875142557	0.169007786793685	-0.160761721196506	0.160761721196506	-0.169007786793685	0.141608875142557	0.108634592025472	-0.272150436391862	0.0865187903754816	0.0769970539909089	0	0	1	0	3	0.272150436391862	0.001	9.9977370912154e-06	14208	0.216976171028779	91.6645161290323
ASV49	d:Bacteria	p:Actinomycetota	c:Actinobacteria	o:Mycobacteriales	f:Nocardiaceae	g:Rhodococcus	unclassified	g:Rhodococcus	0.345169186297883	0.463720077489223	-0.40957465533248	-0.399314608454625	0.700518651288125	-0.0557767723266136	-0.0468913110863718	0.0468913110863718	0.0557767723266136	-0.700518651288125	0.399314608454625	0.40957465533248	-0.463720077489223	-0.345169186297883	1	1	0	0	5	0.700518651288125	0.001	9.9977370912154e-06	15524.5	0.237080980232002	100.158064516129
ASV50	d:Bacteria	p:Chloroflexota	c:Chloroflexia	o:Thermomicrobiales	f:JG30-KF-CM45	unclassified	unclassified	f:JG30-KF-CM45	0.478907645994019	0.371601917081994	-0.427661217071677	-0.422848346004336	0.73656288778543	0.0443807092999819	0.0485487779094383	-0.0485487779094381	-0.0443807092999819	-0.73656288778543	0.422848346004336	0.427661217071677	-0.371601917081994	-0.478907645994019	1	1	0	0	5	0.73656288778543	0.001	9.9977370912154e-06	15924.5	0.24318954360556	102.738709677419
ASV51	d:Bacteria	p:Bdellovibrionota	c:Oligoflexia	o:0319-6G20	unclassified	unclassified	unclassified	o:0319-6G20	-0.150409625128674	-0.150451262413885	0.21181393756402	0.0890469499785382	-0.260553171616988	0.0531776944709265	-0.0531416355241893	0.0531416355241893	-0.0531776944709266	0.260553171616988	-0.0890469499785383	-0.21181393756402	0.150451262413884	0.150409625128673	0	0	1	1	10	0.260553171616988	0.007	6.5443326954986e-05	14310	0.218533854689036	92.3225806451613
ASV52	d:Bacteria	p:Pseudomonadota	c:Alphaproteobacteria	o:Hyphomicrobiales	f:Methyloligellaceae	unclassified	unclassified	f:Methyloligellaceae	-0.358756788755538	-0.387191392088264	0.324311476725203	0.421636704118599	-0.646010074517521	-0.0298305152595519	0.0544556040922266	-0.0544556040922264	0.029830515259552	0.646010074517521	-0.421636704118599	-0.324311476725203	0.387191392088264	0.358756788755539	0	0	1	1	10	0.646010074517521	0.001	9.9977370912154e-06	17938	0.273938524487207	115.729032258065
ASV53	d:Bacteria	p:Pseudomonadota	c:Gammaproteobacteria	o:Methylococcales	f:Methylococcaceae	unclassified	unclassified	f:Methylococcaceae	0.416151237947401	0.33147816443936	-0.377592411201275	-0.370036991185486	0.647466055083113	0.0333929235022677	0.0399361091722027	-0.0399361091722026	-0.0333929235022675	-0.647466055083113	0.370036991185486	0.377592411201275	-0.33147816443936	-0.4161512379474	1	1	0	0	5	0.647466055083113	0.001	9.9977370912154e-06	15664.5	0.239218977412747	101.061290322581
ASV54	d:Bacteria	p:Patescibacteria	c:Saccharimonadia	o:Saccharimonadales	unclassified	unclassified	unclassified	o:Saccharimonadales	-0.187103640343266	-0.181724707976112	-0.0628967198448822	0.431725068164261	-0.319414719280437	-0.216506662878196	0.211848370803003	-0.211848370803003	0.216506662878196	0.319414719280437	-0.431725068164261	0.0628967198448821	0.181724707976112	0.187103640343266	0	0	0	1	4	0.431725068164261	0.001	9.9977370912154e-06	13575.5	0.20731700519434	87.5838709677419
ASV55	d:Bacteria	p:Pseudomonadota	c:Gammaproteobacteria	o:Burkholderiales	f:Burkholderiaceae	g:Ralstonia	unclassified	g:Ralstonia	-0.205834812146906	-0.164664328957864	0.246736437325539	0.123762703779231	-0.320861668277046	0.0354218464607655	-0.0710765307885554	0.0710765307885554	-0.0354218464607655	0.320861668277046	-0.123762703779231	-0.246736437325539	0.164664328957864	0.205834812146906	0	0	1	1	10	0.320861668277046	0.001	9.9977370912154e-06	13922.5	0.212616183920902	89.8225806451613
ASV56	d:Bacteria	p:Actinomycetota	c:Actinobacteria	o:Pseudonocardiales	f:Pseudonocardiaceae	g:Amycolatopsis	unclassified	g:Amycolatopsis	-0.226017047511566	-0.225941992831168	0.201456884693781	0.250502155648954	-0.391408010406844	-0.021269724921284	0.0212047256613866	-0.0212047256613867	0.0212697249212839	0.391408010406844	-0.250502155648954	-0.201456884693781	0.225941992831168	0.226017047511566	0	0	1	1	10	0.391408010406844	0.001	9.9977370912154e-06	12141	0.185410169795918	78.3290322580645
ASV57	d:Bacteria	p:Pseudomonadota	c:Gammaproteobacteria	o:Enterobacterales	f:Enterobacteriaceae	unclassified	unclassified	f:Enterobacteriaceae	0.0107532745502063	-0.101060143255747	0.189225869656367	-0.0989190009508258	-0.0782080424352244	0.173187019109964	-0.0763537588060448	0.0763537588060449	-0.173187019109964	0.0782080424352244	0.0989190009508258	-0.189225869656367	0.101060143255747	-0.0107532745502063	0	0	1	0	3	0.189225869656367	0.068	0.000603390631801533	13520	0.206469442026259	87.2258064516129
ASV58	d:Bacteria	p:Chloroflexota	c:Chloroflexia	o:Thermomicrobiales	f:JG30-KF-CM45	unclassified	unclassified	f:JG30-KF-CM45	0.554828787255964	0.265163015360889	-0.412096209021823	-0.40789559359503	0.71013373196119	0.123610038698416	0.127247878369548	-0.127247878369548	-0.123610038698416	-0.71013373196119	0.40789559359503	0.412096209021823	-0.265163015360889	-0.554828787255964	1	1	0	0	5	0.71013373196119	0.001	9.9977370912154e-06	13058.5	0.199421687034017	84.2483870967742
ASV59	d:Bacteria	p:Pseudomonadota	c:Alphaproteobacteria	o:Hyphomicrobiales	f:Rhizobiaceae	g:Mesorhizobium	unclassified	g:Mesorhizobium	-0.338649735306429	-0.33926631294285	0.415088398962329	0.262827649286949	-0.587092519417032	0.0661978245573444	-0.0656638526607984	0.0656638526607982	-0.0661978245573445	0.587092519417032	-0.262827649286949	-0.415088398962329	0.33926631294285	0.338649735306428	0	0	1	1	10	0.587092519417032	0.001	9.9977370912154e-06	12679	0.193626187533354	81.8
ASV60	d:Bacteria	p:Bacteroidota	c:Bacteroidia	o:Chitinophagales	f:Chitinophagaceae	g:Chitinophaga	unclassified	g:Chitinophaga	0.33324021569638	0.0886329375966729	-0.210243715938775	-0.211629437354278	0.36535286792643	0.106518093366653	0.105318023418258	-0.105318023418258	-0.106518093366653	-0.36535286792643	0.211629437354278	0.210243715938774	-0.0886329375966729	-0.33324021569638	1	1	0	0	5	0.36535286792643	0.001	9.9977370912154e-06	13403.5	0.204690322943711	86.4741935483871
ASV61	d:Bacteria	p:Pseudomonadota	c:Gammaproteobacteria	o:Lysobacterales	f:Lysobacteraceae	g:Pseudoxanthomonas	unclassified	g:Pseudoxanthomonas	0.101878091295602	0.110574392738896	-0.0772273524004843	-0.135225131634014	0.183989248270983	0.021348166105229	-0.0288793840740893	0.0288793840740893	-0.021348166105229	-0.183989248270983	0.135225131634014	0.0772273524004843	-0.110574392738896	-0.101878091295602	1	1	0	0	5	0.183989248270983	0.092	0.000809916320514069	12917	0.197260782740621	83.3354838709677
ASV62	d:Bacteria	p:Bacteroidota	c:Bacteroidia	o:Cytophagales	f:Spirosomataceae	g:Dyadobacter	s:fermentans	g:Dyadobacter	0.13557289109759	0.0918049785538656	-0.014834534003954	-0.212543335647501	0.196915011376547	0.104562484454286	-0.0666583603208049	0.0666583603208048	-0.104562484454286	-0.196915011376547	0.212543335647501	0.014834534003954	-0.0918049785538655	-0.13557289109759	1	1	1	0	11	0.212543335647501	0.042	0.00037717811581339	12803.5	0.195527477883374	82.6032258064516
ASV63	d:Bacteria	p:Pseudomonadota	c:Alphaproteobacteria	o:Hyphomicrobiales	f:Hyphomicrobiaceae	g:Hyphomicrobium	unclassified	g:Hyphomicrobium	0.513874953699757	0.372401385799754	-0.436106304617975	-0.450170034881536	0.767537824779658	0.067349625722821	0.0551700780426044	-0.0551700780426045	-0.0673496257228211	-0.767537824779658	0.450170034881536	0.436106304617974	-0.372401385799754	-0.513874953699757	1	1	0	0	5	0.767537824779658	0.001	9.9977370912154e-06	12088	0.184600785148922	77.9870967741935
ASV64	d:Bacteria	p:Patescibacteria	c:Saccharimonadia	o:Saccharimonadales	unclassified	unclassified	unclassified	o:Saccharimonadales	0.067374079459989	0.146105276008488	-0.106781197219905	-0.106698158248572	0.18487854501923	-0.0341275650700123	-0.0340556512113338	0.0340556512113338	0.0341275650700123	-0.18487854501923	0.106698158248572	0.106781197219905	-0.146105276008488	-0.067374079459989	1	1	0	0	5	0.18487854501923	0.095	0.000835046590173571	10976	0.167618978970431	70.8129032258065
ASV65	d:Bacteria	p:Pseudomonadota	c:Gammaproteobacteria	o:Burkholderiales	f:Burkholderiaceae	g:Burkholderia-Caballeronia-Paraburkholderia	unclassified	g:Burkholderia-Caballeronia-Paraburkholderia	-0.109613557907098	-0.109263791866365	-0.094146126328027	0.313023476101491	-0.189553345216832	-0.176461062814714	0.176158156538058	-0.176158156538058	0.176461062814714	0.189553345216832	-0.313023476101491	0.094146126328027	0.109263791866365	0.109613557907098	0	0	0	1	4	0.313023476101491	0.001	9.9977370912154e-06	11039	0.168581077701766	71.2193548387097
ASV66	d:Bacteria	p:Actinomycetota	c:Actinobacteria	o:Kitasatosporales	f:Streptomycetaceae	g:Streptomyces	unclassified	g:Streptomyces	-0.206499129496342	-0.210767270417256	-0.0762598579667228	0.493526257880321	-0.361363302470853	-0.24487646629138	0.248572784755823	-0.248572784755824	0.24487646629138	0.361363302470853	-0.493526257880321	0.0762598579667229	0.210767270417256	0.206499129496342	0	0	0	1	4	0.493526257880321	0.001	9.9977370912154e-06	10301	0.157310778277552	66.458064516129
ASV67	d:Bacteria	p:Pseudomonadota	c:Gammaproteobacteria	o:Lysobacterales	f:Rhodanobacteraceae	g:Dyella	s:japonica	g:Dyella	-0.1141189270406	-0.130422759977846	-0.0531940776435228	0.297735764661969	-0.211779313242277	-0.144897312439955	0.159016845942667	-0.159016845942667	0.144897312439955	0.211779313242277	-0.297735764661968	0.0531940776435228	0.130422759977846	0.1141189270406	0	0	0	1	4	0.297735764661969	0.001	9.9977370912154e-06	10487	0.160151260246256	67.658064516129
ASV68	d:Bacteria	p:Pseudomonadota	c:Gammaproteobacteria	o:Burkholderiales	f:Burkholderiaceae	g:Burkholderia-Caballeronia-Paraburkholderia	unclassified	g:Burkholderia-Caballeronia-Paraburkholderia	-0.0718467364868125	-0.0556195997326201	-0.0921925255980059	0.219658861817438	-0.110389085293357	-0.142062168183506	0.128009055523691	-0.128009055523691	0.142062168183506	0.110389085293357	-0.219658861817438	0.0921925255980058	0.05561959973262	0.0718467364868125	0	0	0	1	4	0.219658861817438	0.023	0.000209284907063575	10721.5	0.163732405524004	69.1709677419355
ASV69	d:Bacteria	p:Actinomycetota	c:Actinobacteria	o:Glycomycetales	f:Glycomycetaceae	g:Glycomyces	s:arizonensis	g:Glycomyces	0.606709227740843	0.251332436618668	-0.432364408634636	-0.425677255724875	0.743085878840817	0.150987042364178	0.156778286663022	-0.156778286663022	-0.150987042364178	-0.743085878840817	0.425677255724875	0.432364408634635	-0.251332436618668	-0.606709227740843	1	1	0	0	5	0.743085878840817	0.001	9.9977370912154e-06	10957	0.167328822210187	70.6903225806452
ASV70	d:Bacteria	p:Patescibacteria	c:Saccharimonadia	o:Saccharimonadales	unclassified	unclassified	unclassified	o:Saccharimonadales	0.264296892253037	0.0451538537034125	-0.149978260995277	-0.159472484961173	0.26799220721833	0.0990028387950859	0.0907805996514016	-0.0907805996514016	-0.0990028387950859	-0.26799220721833	0.159472484961173	0.149978260995277	-0.0451538537034125	-0.264296892253037	1	1	0	0	5	0.26799220721833	0.004	3.80060513767687e-05	11116.5	0.169764611855393	71.7193548387097
ASV71	d:Bacteria	p:Pseudomonadota	c:Alphaproteobacteria	o:Sphingomonadales	f:Sphingomonadaceae	g:Sphingomonas	unclassified	g:Sphingomonas	-0.432582208031891	-0.433002881849768	0.321349408367065	0.544235681514593	-0.749618676974553	-0.0963304302438044	0.0966947444567926	-0.0966947444567927	0.0963304302438042	0.749618676974554	-0.544235681514594	-0.321349408367065	0.433002881849768	0.432582208031891	0	0	1	1	10	0.749618676974554	0.001	9.9977370912154e-06	10325	0.157677292079965	66.6129032258064
ASV72	d:Bacteria	p:Pseudomonadota	c:Gammaproteobacteria	o:Burkholderiales	f:Comamonadaceae	unclassified	unclassified	f:Comamonadaceae	0.163775825259489	0.121076164547299	-0.139979844956569	-0.144872144850218	0.246689059491224	0.0206079234502825	0.0163710674594502	-0.0163710674594503	-0.0206079234502826	-0.246689059491224	0.144872144850218	0.139979844956569	-0.121076164547299	-0.163775825259489	1	1	0	0	5	0.246689059491224	0.003	2.87868964151644e-05	12583.5	0.192167768027917	81.1838709677419
ASV73	d:Bacteria	p:Actinomycetota	c:Thermoleophilia	o:Solirubrobacterales	f:67-14	unclassified	unclassified	f:67-14	-0.405060160175559	-0.406789072025571	0.395359529770156	0.416489702430974	-0.70308205912907	-0.00840099236380327	0.00989827394681722	-0.00989827394681714	0.00840099236380336	0.70308205912907	-0.416489702430975	-0.395359529770156	0.406789072025571	0.405060160175559	0	0	1	1	10	0.70308205912907	0.001	9.9977370912154e-06	12100	0.184784042050129	78.0645161290323
ASV74	d:Bacteria	p:Chloroflexota	c:KD4-96	unclassified	unclassified	unclassified	unclassified	c:KD4-96	-0.405317537883353	-0.406404260853569	0.397304998690361	0.414416800046561	-0.702971698511773	-0.00693906248994949	0.0078801921890326	-0.0078801921890325	0.00693906248994969	0.702971698511773	-0.414416800046561	-0.397304998690361	0.406404260853569	0.405317537883353	0	0	1	1	10	0.702971698511773	0.001	9.9977370912154e-06	10359.5	0.158204155670934	66.8354838709677
ASV75	d:Bacteria	p:Planctomycetota	c:Planctomycetes	o:Planctomycetales	unclassified	unclassified	unclassified	o:Planctomycetales	0.395792647513962	0.420625353611025	-0.411935462411019	-0.404482538713968	0.707038729081151	-0.0139800877894408	-0.00752566653532776	0.00752566653532786	0.0139800877894408	-0.707038729081151	0.404482538713968	0.411935462411019	-0.420625353611025	-0.395792647513962	1	1	0	0	5	0.707038729081151	0.001	9.9977370912154e-06	11166	0.170520546572871	72.0387096774193
ASV76	d:Bacteria	p:Bacillota	c:Bacilli	o:Thermoactinomycetales	f:Thermoactinomycetaceae	g:Laceyella	unclassified	g:Laceyella	0.38620948361215	0.411299454624108	-0.405379101815146	-0.392129836421112	0.690663000257754	-0.0166013763446436	-0.00512717593192784	0.00512717593192775	0.0166013763446434	-0.690663000257754	0.392129836421112	0.405379101815146	-0.411299454624108	-0.38620948361215	1	1	0	0	5	0.690663000257754	0.001	9.9977370912154e-06	11726	0.179072535295852	75.6516129032258
ASV77	d:Bacteria	p:Pseudomonadota	c:Gammaproteobacteria	o:Lysobacterales	f:Rhodanobacteraceae	g:Dokdonella	unclassified	g:Dokdonella	0.190971290854739	0.340133733764891	-0.265782430317775	-0.265322594301854	0.459950443398159	-0.0647883472610505	-0.0643901175896872	0.0643901175896873	0.0647883472610505	-0.459950443398159	0.265322594301854	0.265782430317775	-0.340133733764891	-0.190971290854739	1	1	0	0	5	0.459950443398159	0.001	9.9977370912154e-06	10074.5	0.153851804267274	64.9967741935484
ASV78	d:Bacteria	p:Pseudomonadota	c:Gammaproteobacteria	o:Burkholderiales	f:Comamonadaceae	unclassified	unclassified	f:Comamonadaceae	0.219716295542656	-0.0735736269693285	-0.0730029655737598	-0.0731397029995678	0.126563263561352	0.127057470826873	0.126939052742475	-0.126939052742475	-0.127057470826873	-0.126563263561351	0.0731397029995678	0.0730029655737599	0.0735736269693285	-0.219716295542656	1	0	0	0	1	0.219716295542656	0.005	4.721740761543e-05	9810	0.149812516736509	63.2903225806452
ASV79	d:Bacteria	p:Chloroflexota	c:Anaerolineae	o:Caldilineales	f:Caldilineaceae	unclassified	unclassified	f:Caldilineaceae	0.410387468646645	0.482317643481354	-0.447723615792387	-0.444981496335612	0.773105305191083	-0.0323340519076459	-0.0299593067978675	0.0299593067978677	0.0323340519076461	-0.773105305191083	0.444981496335612	0.447723615792387	-0.482317643481354	-0.410387468646645	1	1	0	0	5	0.773105305191083	0.001	9.9977370912154e-06	9616.5	0.14685749920455	62.041935483871
ASV80	d:Bacteria	p:Bacteroidota	c:Bacteroidia	o:Chitinophagales	f:Chitinophagaceae	g:Terrimonas	unclassified	g:Terrimonas	0.506462770561125	0.343962661645098	-0.429414396753512	-0.421011035452711	0.73649002831495	0.0667258490376723	0.0740033734013458	-0.0740033734013458	-0.0667258490376725	-0.73649002831495	0.42101103545271	0.429414396753512	-0.343962661645098	-0.506462770561126	1	1	0	0	5	0.73649002831495	0.001	9.9977370912154e-06	10306	0.157387135319721	66.4903225806452
ASV81	d:Bacteria	p:Bacteroidota	c:Bacteroidia	o:Chitinophagales	f:Chitinophagaceae	g:Agriterribacter	unclassified	g:Agriterribacter	0.403018237923547	0.188955376036745	-0.294979225787751	-0.29699438817254	0.512664188059695	0.0935645291093744	0.0918193472913957	-0.0918193472913958	-0.0935645291093742	-0.512664188059695	0.29699438817254	0.294979225787751	-0.188955376036745	-0.403018237923546	1	1	0	0	5	0.512664188059695	0.001	9.9977370912154e-06	11596	0.177087252199445	74.8129032258065
ASV82	d:Bacteria	p:Actinomycetota	c:Actinobacteria	o:Pseudonocardiales	f:Pseudonocardiaceae	g:Actinophytocola	unclassified	g:Actinophytocola	0.378235546300651	0.413551421133086	-0.397493105260637	-0.3942938621731	0.685707628183058	-0.0166775352742243	-0.0139069094875355	0.0139069094875357	0.0166775352742243	-0.685707628183058	0.3942938621731	0.397493105260637	-0.413551421133086	-0.378235546300651	1	1	0	0	5	0.685707628183058	0.001	9.9977370912154e-06	9793	0.149552902793133	63.1806451612903
ASV83	d:Bacteria	p:Pseudomonadota	c:Gammaproteobacteria	o:Enterobacterales	f:Enterobacteriaceae	unclassified	unclassified	f:Enterobacteriaceae	0.04376494234604	-0.0601007287666943	0.129334420041028	-0.112998633620373	-0.0141472060310835	0.149908445206089	-0.0599581354413417	0.0599581354413417	-0.149908445206089	0.0141472060310835	0.112998633620373	-0.129334420041028	0.0601007287666942	-0.04376494234604	1	0	1	0	6	0.149908445206089	0.273	0.00232567194964	8636.5	0.131891518939333	55.7193548387097
ASV84	d:Bacteria	p:Gemmatimonadota	c:Gemmatimonadia	o:Gemmatimonadales	f:Gemmatimonadaceae	unclassified	unclassified	f:Gemmatimonadaceae	0.472888496335987	0.32162539190058	-0.400608264833812	-0.393905623402754	0.688069210872417	0.0625965166723033	0.0684011744240577	-0.0684011744240576	-0.0625965166723031	-0.688069210872417	0.393905623402754	0.400608264833812	-0.32162539190058	-0.472888496335986	1	1	0	0	5	0.688069210872417	0.001	9.9977370912154e-06	10100	0.154241225182339	65.1612903225806
ASV86	d:Bacteria	p:Bacteroidota	c:Bacteroidia	o:Cytophagales	f:Microscillaceae	unclassified	unclassified	f:Microscillaceae	0.419458535987569	0.430486463629438	-0.427486306907993	-0.422458692709014	0.736073961487883	-0.0069522535528495	-0.00259821193610613	0.00259821193610593	0.0069522535528494	-0.736073961487883	0.422458692709014	0.427486306907993	-0.430486463629438	-0.419458535987569	1	1	0	0	5	0.736073961487883	0.001	9.9977370912154e-06	11272.5	0.17214695157108	72.7258064516129
ASV87	d:Bacteria	p:Actinomycetota	c:Actinobacteria	o:Propionibacteriales	f:Nocardioidaceae	g:Kribbella	unclassified	g:Kribbella	-0.39134069444512	-0.377065874127254	0.307081002082659	0.461325566489715	-0.665459608818506	-0.0729710341009527	0.0606086770712225	-0.0606086770712227	0.0729710341009527	0.665459608818506	-0.461325566489715	-0.30708100208266	0.377065874127254	0.39134069444512	0	0	1	1	10	0.665459608818506	0.001	9.9977370912154e-06	9866	0.150667715608807	63.6516129032258
ASV88	d:Bacteria	p:Patescibacteria	c:Parcubacteria	o:Candidatus_Nomurabacteria	unclassified	unclassified	unclassified	o:Candidatus_Nomurabacteria	0.137386606949447	0.622739235847935	-0.383957723769615	-0.376168119027767	0.65828828993559	-0.213536851005767	-0.206790855413886	0.206790855413886	0.213536851005767	-0.658288289935589	0.376168119027767	0.383957723769615	-0.622739235847935	-0.137386606949447	1	1	0	0	5	0.65828828993559	0.001	9.9977370912154e-06	9334.5	0.142550962026192	60.2225806451613
ASV89	d:Bacteria	p:Patescibacteria	c:Saccharimonadia	o:Saccharimonadales	unclassified	unclassified	unclassified	o:Saccharimonadales	-0.265456806586719	-0.270709147074897	0.0372093140445385	0.498956639617077	-0.46433333651527	-0.197668126891627	0.202216787183715	-0.202216787183715	0.197668126891627	0.464333336515269	-0.498956639617077	-0.0372093140445387	0.270709147074897	0.265456806586719	0	0	0	1	4	0.498956639617077	0.001	9.9977370912154e-06	8957.5	0.136793641046614	57.7903225806452
ASV90	d:Bacteria	p:Pseudomonadota	c:Alphaproteobacteria	o:Hyphomicrobiales	f:Devosiaceae	g:Devosia	unclassified	g:Devosia	-0.141342210261747	-0.119004921929328	0.453395617629455	-0.19304848543838	-0.225467230279897	0.270246178117929	-0.289590837265462	0.289590837265462	-0.270246178117929	0.225467230279897	0.19304848543838	-0.453395617629455	0.119004921929328	0.141342210261747	0	0	1	0	3	0.453395617629455	0.001	9.9977370912154e-06	9529	0.145521250966585	61.4774193548387
ASV91	d:Bacteria	p:Planctomycetota	c:Planctomycetes	o:Pirellulales	f:Pirellulaceae	g:Pir4_lineage	unclassified	g:Pir4_lineage	0.215473507235595	0.334865739400476	-0.264164719565443	-0.286174527070629	0.476607768286428	-0.0421678268187103	-0.0612288792506064	0.0612288792506064	0.0421678268187103	-0.476607768286428	0.286174527070629	0.264164719565443	-0.334865739400476	-0.215473507235595	1	1	0	0	5	0.476607768286428	0.001	9.9977370912154e-06	9282.5	0.14175684878763	59.8870967741936
ASV92	d:Bacteria	p:Pseudomonadota	c:Gammaproteobacteria	o:Burkholderiales	f:Oxalobacteraceae	unclassified	unclassified	f:Oxalobacteraceae	-0.148363290195159	-0.24478085023469	0.246636054883105	0.146508085546744	-0.340472812961246	0.0851067107198913	-0.00160665435474665	0.00160665435474658	-0.0851067107198914	0.340472812961246	-0.146508085546744	-0.246636054883105	0.24478085023469	0.14836329019516	0	0	1	1	10	0.340472812961246	0.001	9.9977370912154e-06	9644.5	0.1472850986407	62.2225806451613
ASV93	d:Bacteria	p:Pseudomonadota	c:Alphaproteobacteria	o:Hyphomicrobiales	f:Devosiaceae	g:Devosia	unclassified	g:Devosia	-0.233042391280613	-0.144566948629167	0.0932692571452803	0.2843400827645	-0.327019281068143	-0.121047084927768	0.0444251039805425	-0.0444251039805428	0.121047084927768	0.327019281068143	-0.2843400827645	-0.0932692571452804	0.144566948629167	0.233042391280613	0	0	1	1	10	0.327019281068143	0.002	1.94701057482877e-05	9495	0.145002023079832	61.258064516129
ASV94	d:Bacteria	p:Verrucomicrobiota	c:Verrucomicrobiia	o:Chthoniobacterales	f:Xiphinematobacteraceae	g:Candidatus_Xiphinematobacter	unclassified	g:Candidatus_Xiphinematobacter	-0.418232334988794	-0.418417024187208	0.353306791383373	0.483342567792629	-0.724559599106389	-0.0562271701168093	0.0563871156544397	-0.0563871156544399	0.0562271701168093	0.724559599106389	-0.483342567792629	-0.353306791383373	0.418417024187208	0.418232334988794	0	0	1	1	10	0.724559599106389	0.001	9.9977370912154e-06	8996.5	0.137389225975536	58.041935483871
ASV95	d:Bacteria	p:Bacteroidota	c:Bacteroidia	o:Chitinophagales	f:Chitinophagaceae	g:Puia	unclassified	g:Puia	-0.177420776182337	-0.171095338250474	-0.00675108976150509	0.355267204194317	-0.301823808727059	-0.15949751456975	0.154019524630694	-0.154019524630694	0.15949751456975	0.301823808727059	-0.355267204194317	0.00675108976150509	0.171095338250474	0.177420776182337	0	0	0	1	4	0.355267204194317	0.001	9.9977370912154e-06	9207	0.140603857450871	59.4
ASV96	d:Bacteria	p:Pseudomonadota	c:Gammaproteobacteria	o:Burkholderiales	f:Comamonadaceae	g:Roseateles	unclassified	g:Roseateles	-0.00815598145697183	-0.167026548178193	0.141117506131702	0.0340650235034627	-0.151712520963273	0.115148058094228	0.0224378885999802	-0.0224378885999802	-0.115148058094228	0.151712520963273	-0.0340650235034627	-0.141117506131702	0.167026548178193	0.00815598145697186	1	0	1	1	13	0.167026548178193	0.133	0.00115767452900776	8627.5	0.131754076263428	55.6612903225806
ASV97	d:Bacteria	p:Pseudomonadota	c:Alphaproteobacteria	o:Hyphomicrobiales	f:Rhizobiaceae	unclassified	unclassified	f:Rhizobiaceae	0.544990257366739	0.426247554529331	-0.483159806653175	-0.488078005242895	0.841116618218009	0.0535467410453882	0.0492874561258335	-0.0492874561258336	-0.0535467410453882	-0.841116618218009	0.488078005242895	0.483159806653175	-0.426247554529331	-0.544990257366739	1	1	0	0	5	0.841116618218009	0.001	9.9977370912154e-06	10140.5	0.154859717223911	65.4225806451613
ASV98	d:Bacteria	p:Verrucomicrobiota	c:Verrucomicrobiia	o:Opitutales	f:Opitutaceae	g:Opitutus	unclassified	g:Opitutus	0.20042718470584	0.338705988285203	-0.268619512328754	-0.270513660662289	0.466903023833154	-0.0590562880646347	-0.0606966686400117	0.0606966686400118	0.0590562880646348	-0.466903023833154	0.270513660662289	0.268619512328754	-0.338705988285203	-0.20042718470584	1	1	0	0	5	0.466903023833154	0.001	9.9977370912154e-06	9580	0.146300092796713	61.8064516129032
ASV99	d:Bacteria	p:Chloroflexota	c:Chloroflexia	o:Thermomicrobiales	f:AKYG1722	unclassified	unclassified	f:AKYG1722	0.46918356358113	0.421818011684566	-0.449458850833807	-0.441542724431888	0.771629998992045	0.0170821023215321	0.0239376688851624	-0.0239376688851624	-0.0170821023215319	-0.771629998992044	0.441542724431888	0.449458850833807	-0.421818011684566	-0.46918356358113	1	1	0	0	5	0.771629998992045	0.001	9.9977370912154e-06	8828	0.134815993654424	56.9548387096774
ASV100	d:Bacteria	p:Actinomycetota	c:Actinobacteria	o:Glycomycetales	f:Glycomycetaceae	g:Glycomyces	unclassified	g:Glycomyces	0.404481919074054	0.348690019664868	-0.380513659237356	-0.372658279501567	0.652266032365484	0.0207571219030872	0.0275600803106538	-0.0275600803106538	-0.0207571219030871	-0.652266032365484	0.372658279501567	0.380513659237356	-0.348690019664869	-0.404481919074054	1	1	0	0	5	0.652266032365484	0.001	9.9977370912154e-06	8577	0.130982870137517	55.3354838709677
ASV101	d:Bacteria	p:Patescibacteria	c:Saccharimonadia	o:Saccharimonadales	unclassified	unclassified	unclassified	o:Saccharimonadales	-0.169647131594337	-0.171138841989732	0.180290577631454	0.160495395952615	-0.295129310377216	0.00921749465195277	-0.00792563555445073	0.00792563555445073	-0.00921749465195283	0.295129310377216	-0.160495395952615	-0.180290577631454	0.171138841989732	0.169647131594336	0	0	1	1	10	0.295129310377216	0.005	4.721740761543e-05	7704.5	0.117658566278943	49.7064516129032
ASV102	d:Bacteria	p:Pseudomonadota	c:Alphaproteobacteria	o:Hyphomicrobiales	f:Rhizobiaceae	g:Mesorhizobium	unclassified	g:Mesorhizobium	0.0084081709750245	-0.0725547723027753	-0.165168661588471	0.229315262916222	-0.0555525863162648	-0.135758567180957	0.20587453282469	-0.20587453282469	0.135758567180957	0.0555525863162648	-0.229315262916222	0.165168661588471	0.0725547723027753	-0.00840817097502444	0	0	0	1	4	0.229315262916222	0.019	0.000173555354699333	9148.5	0.139710480057488	59.0225806451613
ASV103	d:Bacteria	p:Patescibacteria	c:Saccharimonadia	o:Saccharimonadales	unclassified	unclassified	unclassified	o:Saccharimonadales	-0.175191670615317	-0.17840161771259	-0.00592567977865403	0.359518968106561	-0.306220770299643	-0.156852226507307	0.159632122238349	-0.159632122238349	0.156852226507306	0.306220770299643	-0.359518968106561	0.00592567977865397	0.17840161771259	0.175191670615317	0	0	0	1	4	0.359518968106561	0.001	9.9977370912154e-06	8950.5	0.136686741187576	57.7451612903226
ASV104	d:Bacteria	p:Chloroflexota	c:Anaerolineae	o:Aggregatilineales	f:A4b	g:OLB13	unclassified	g:OLB13	0.204305764396872	0.351302511180621	-0.278027310987305	-0.277580964590188	0.481170881202975	-0.063844732153593	-0.0634581848348022	0.0634581848348023	0.0638447321535931	-0.481170881202974	0.277580964590188	0.278027310987305	-0.351302511180621	-0.204305764396872	1	1	0	0	5	0.481170881202975	0.001	9.9977370912154e-06	7880	0.120338698459092	50.8387096774194
ASV105	d:Bacteria	p:Pseudomonadota	c:Gammaproteobacteria	o:Burkholderiales	f:Burkholderiaceae	g:Cupriavidus	unclassified	g:Cupriavidus	-0.277264920988189	-0.0567063545007659	0.0314884838159809	0.302482791672974	-0.289227608707726	-0.212848638242763	0.0218393166423747	-0.0218393166423747	0.212848638242763	0.289227608707727	-0.302482791672974	-0.0314884838159809	0.0567063545007658	0.27726492098819	0	0	0	1	4	0.302482791672974	0.002	1.94701057482877e-05	8406	0.128371459295321	54.2322580645161
ASV106	d:Bacteria	p:Pseudomonadota	c:Alphaproteobacteria	o:Sphingomonadales	f:Sphingomonadaceae	g:Sphingomonas	unclassified	g:Sphingomonas	-0.261978352337319	-0.261358948594835	0.119643175670828	0.403694125261325	-0.453223397355226	-0.123265878845327	0.122729459469137	-0.122729459469137	0.123265878845327	0.453223397355227	-0.403694125261325	-0.119643175670828	0.261358948594835	0.261978352337319	0	0	1	1	10	0.453223397355227	0.001	9.9977370912154e-06	7666	0.117070617054238	49.458064516129
ASV107	d:Bacteria	p:Actinomycetota	c:Actinobacteria	o:Kitasatosporales	f:Streptomycetaceae	g:Streptomyces	unclassified	g:Streptomyces	-0.254575924467863	-0.206657838706665	0.256925049639942	0.204308713534586	-0.399440155992237	0.00203440207569002	-0.0435326816456091	0.0435326816456091	-0.00203440207569002	0.399440155992237	-0.204308713534586	-0.256925049639942	0.206657838706665	0.254575924467863	0	0	1	1	10	0.399440155992237	0.001	9.9977370912154e-06	7757	0.118460315221723	50.0451612903226
ASV108	d:Bacteria	p:Pseudomonadota	c:Alphaproteobacteria	o:Hyphomicrobiales	f:Xanthobacteraceae	unclassified	unclassified	f:Xanthobacteraceae	0.369985093624648	0.360437390741541	-0.306345120388491	-0.424077363977697	0.632564426956461	0.055113833518673	-0.0468452802741165	0.0468452802741165	-0.0551138335186732	-0.632564426956461	0.424077363977697	0.306345120388491	-0.360437390741541	-0.369985093624648	1	1	0	0	5	0.632564426956461	0.001	9.9977370912154e-06	8370.5	0.127829324295917	54.0032258064516
ASV109	d:Bacteria	p:Bacteroidota	c:Bacteroidia	o:Chitinophagales	f:Chitinophagaceae	g:Niabella	s:terrae	g:Niabella	0.430676150120164	0.216048871504977	-0.324003285495707	-0.322721736129433	0.560080297990412	0.0923814106592381	0.0934912649666347	-0.0934912649666347	-0.092381410659238	-0.560080297990412	0.322721736129433	0.324003285495707	-0.216048871504976	-0.430676150120164	1	1	0	0	5	0.560080297990412	0.001	9.9977370912154e-06	8486.5	0.129600807674249	54.7516129032258
ASV110	d:Bacteria	p:Acidobacteriota	c:Vicinamibacteria	o:Vicinamibacterales	f:Vicinamibacteraceae	unclassified	unclassified	f:Vicinamibacteraceae	0.469950670988375	0.459923878495156	-0.466271930413292	-0.463602619070238	0.805294982185348	0.00318588279195386	0.00549757422564847	-0.00549757422564832	-0.00318588279195371	-0.805294982185348	0.463602619070238	0.466271930413292	-0.459923878495156	-0.469950670988374	1	1	0	0	5	0.805294982185348	0.001	9.9977370912154e-06	8022	0.122507238456705	51.7548387096774
ASV111	d:Bacteria	p:Actinomycetota	c:Actinobacteria	o:Streptosporangiales	f:Thermomonosporaceae	g:Actinomadura	unclassified	g:Actinomadura	0.386330293505065	0.319316148840437	-0.357017744084971	-0.348628698260531	0.611107745161316	0.0253854124474882	0.0326505392449644	-0.0326505392449643	-0.0253854124474882	-0.611107745161316	0.348628698260531	0.357017744084971	-0.319316148840437	-0.386330293505065	1	1	0	0	5	0.611107745161316	0.001	9.9977370912154e-06	8444	0.128951772815809	54.4774193548387
ASV112	d:Bacteria	p:Gemmatimonadota	c:S0134_terrestrial_group	unclassified	unclassified	unclassified	unclassified	c:S0134_terrestrial_group	0.4840309782253	0.276539501113262	-0.387165371271853	-0.373405108066709	0.658673356475702	0.0838880763746833	0.0958048138730984	-0.0958048138730984	-0.0838880763746833	-0.658673356475702	0.373405108066709	0.387165371271853	-0.276539501113262	-0.4840309782253	1	1	0	0	5	0.658673356475702	0.001	9.9977370912154e-06	8104.5	0.123767129652501	52.2870967741936
ASV113	d:Bacteria	p:Chloroflexota	c:Anaerolineae	o:Caldilineales	f:Caldilineaceae	unclassified	unclassified	f:Caldilineaceae	0.432581666140996	0.479091841334141	-0.459907913156304	-0.451765594318833	0.789532417430731	-0.0236652241053455	-0.0166137691463831	0.0166137691463829	0.0236652241053453	-0.789532417430731	0.451765594318833	0.459907913156303	-0.479091841334141	-0.432581666140996	1	1	0	0	5	0.789532417430731	0.001	9.9977370912154e-06	8376.5	0.127920952746521	54.041935483871
ASV114	d:Bacteria	p:Acidobacteriota	c:Vicinamibacteria	o:Vicinamibacterales	unclassified	unclassified	unclassified	o:Vicinamibacterales	0.591952755021225	0.348622054041489	-0.470758975657287	-0.469815833405427	0.814561678808008	0.104956891709817	0.10577367685931	-0.10577367685931	-0.104956891709817	-0.814561678808008	0.469815833405427	0.470758975657286	-0.348622054041489	-0.591952755021225	1	1	0	0	5	0.814561678808008	0.001	9.9977370912154e-06	9044	0.138114617876146	58.3483870967742
ASV115	d:Bacteria	p:Chloroflexota	c:Chloroflexia	o:Thermomicrobiales	f:AKYG1722	unclassified	unclassified	f:AKYG1722	0.451074569341633	0.453816079226207	-0.455654440630288	-0.449236207937553	0.783658289306727	-0.00396628488203731	0.00159206767727064	-0.0015920676772705	0.00396628488203757	-0.783658289306727	0.449236207937553	0.455654440630288	-0.453816079226207	-0.451074569341633	1	1	0	0	5	0.783658289306727	0.001	9.9977370912154e-06	9097.5	0.138931638227359	58.6935483870968
ASV116	d:Bacteria	p:Acidobacteriota	c:Vicinamibacteria	o:Vicinamibacterales	f:Vicinamibacteraceae	unclassified	unclassified	f:Vicinamibacteraceae	0.536410761862869	0.378533847988121	-0.46040653046297	-0.454538079388021	0.7923652751866	0.0658215951874236	0.0709038228991958	-0.0709038228991961	-0.0658215951874237	-0.7923652751866	0.45453807938802	0.46040653046297	-0.378533847988121	-0.536410761862869	1	1	0	0	5	0.7923652751866	0.001	9.9977370912154e-06	8410	0.128432544929056	54.258064516129
ASV117	d:Bacteria	p:Gemmatimonadota	c:Longimicrobiia	o:Longimicrobiales	f:Longimicrobiaceae	unclassified	unclassified	f:Longimicrobiaceae	0.55067855385775	0.335592833499558	-0.45010737936256	-0.436164007994748	0.767533536098707	0.0870971920012718	0.0991725058201981	-0.099172505820198	-0.0870971920012716	-0.767533536098707	0.436164007994747	0.45010737936256	-0.335592833499558	-0.55067855385775	1	1	0	0	5	0.767533536098707	0.001	9.9977370912154e-06	7861.5	0.120056177403065	50.7193548387097
ASV118	d:Bacteria	p:Chloroflexota	unclassified	unclassified	unclassified	unclassified	unclassified	p:Chloroflexota	0.4000869787388	0.463074732162847	-0.434864544784919	-0.428297166116727	0.747519969214865	-0.030118255677731	-0.0244307389148043	0.0244307389148043	0.0301182556777311	-0.747519969214865	0.428297166116727	0.43486454478492	-0.463074732162847	-0.400086978738799	1	1	0	0	5	0.747519969214865	0.001	9.9977370912154e-06	8410.5	0.128440180633273	54.2612903225806
ASV119	d:Bacteria	p:Pseudomonadota	c:Alphaproteobacteria	o:Sphingomonadales	f:Sphingomonadaceae	g:Sphingomonas	unclassified	g:Sphingomonas	-0.0580898409453948	0.130328743311844	-0.0389868016138229	-0.0332521007526268	0.0625607245908492	-0.0840708385703841	-0.0791044419414838	0.0791044419414838	0.0840708385703841	-0.0625607245908492	0.0332521007526268	0.0389868016138229	-0.130328743311844	0.0580898409453947	0	1	0	0	2	0.130328743311844	0.983	0.00820375452136868	7810.5	0.119277335572936	50.3903225806452
ASV120	d:Bacteria	p:Pseudomonadota	c:Alphaproteobacteria	o:Hyphomicrobiales	f:Rhizobiaceae	g:Mesorhizobium	unclassified	g:Mesorhizobium	-0.266055424469953	-0.271630224005798	0.117023705797194	0.420661942678557	-0.46564943083031	-0.129065254340266	0.133893172359313	-0.133893172359313	0.129065254340265	0.46564943083031	-0.420661942678557	-0.117023705797194	0.271630224005798	0.266055424469953	0	0	1	1	10	0.46564943083031	0.001	9.9977370912154e-06	7316	0.111725624102375	47.2
ASV121	d:Bacteria	p:Pseudomonadota	c:Gammaproteobacteria	o:Burkholderiales	f:Oxalobacteraceae	g:Massilia	unclassified	g:Massilia	-0.121556669478943	-0.121954495827082	0.319632750607859	-0.076121585301834	-0.210886855260169	0.171538918139709	-0.171194390415925	0.171194390415925	-0.171538918139709	0.210886855260169	0.076121585301834	-0.319632750607859	0.121954495827082	0.121556669478943	0	0	1	0	3	0.319632750607859	0.001	9.9977370912154e-06	7343.5	0.112145587834307	47.3774193548387
ASV122	d:Bacteria	p:Pseudomonadota	c:Gammaproteobacteria	o:Burkholderiales	f:Oxalobacteraceae	g:Massilia	unclassified	g:Massilia	-0.136038373828822	-0.136381424626929	0.388486296477895	-0.116066498022145	-0.235922465956517	0.218626314146707	-0.218329223440757	0.218329223440757	-0.218626314146707	0.235922465956517	0.116066498022145	-0.388486296477895	0.136381424626929	0.136038373828822	0	0	1	0	3	0.388486296477895	0.001	9.9977370912154e-06	7943.5	0.121308432894644	51.2483870967742
ASV123	d:Bacteria	p:Bacteroidota	c:Bacteroidia	o:Chitinophagales	f:Chitinophagaceae	g:Gynurincola	unclassified	g:Gynurincola	-0.135485903775534	-0.162598547552734	0.354207307381266	-0.0561228560529974	-0.258148707323427	0.189418291873953	-0.16593805359914	0.16593805359914	-0.189418291873953	0.258148707323427	0.0561228560529975	-0.354207307381266	0.162598547552734	0.135485903775534	0	0	1	0	3	0.354207307381266	0.001	9.9977370912154e-06	7023	0.107251101431244	45.3096774193548
ASV124	d:Bacteria	p:Actinomycetota	c:Actinobacteria	o:Pseudonocardiales	f:Pseudonocardiaceae	unclassified	unclassified	f:Pseudonocardiaceae	-0.159717650887914	-0.174460909375413	0.203665580343492	0.130512979919835	-0.28940712258815	0.0380600233522573	-0.0252919869675222	0.0252919869675223	-0.0380600233522572	0.28940712258815	-0.130512979919835	-0.203665580343492	0.174460909375413	0.159717650887914	0	0	1	1	10	0.28940712258815	0.001	9.9977370912154e-06	7860	0.120033270290414	50.7096774193548
ASV125	d:Bacteria	p:Actinomycetota	c:Actinobacteria	o:Streptosporangiales	f:Thermomonosporaceae	g:Actinomadura	unclassified	g:Actinomadura	0.399654566223362	0.38180146910975	-0.403279947911787	-0.378176087421325	0.676760778539145	-0.00313967264059063	0.0186009082772098	-0.0186009082772098	0.00313967264059063	-0.676760778539145	0.378176087421325	0.403279947911787	-0.38180146910975	-0.399654566223362	1	1	0	0	5	0.676760778539145	0.001	9.9977370912154e-06	7485.5	0.11431412783192	48.2935483870968
ASV126	d:Bacteria	p:Pseudomonadota	c:Gammaproteobacteria	o:Burkholderiales	f:Oxalobacteraceae	g:Noviherbaspirillum	unclassified	g:Noviherbaspirillum	-0.0985357698056427	-0.0985357698056427	0.292035521470983	-0.0949639818596978	-0.170668959666284	0.167575700568165	-0.167575700568165	0.167575700568165	-0.167575700568165	0.170668959666284	0.0949639818596978	-0.292035521470983	0.0985357698056426	0.0985357698056426	0	0	1	0	3	0.292035521470983	0.001	9.9977370912154e-06	7246.5	0.11066426121622	46.7516129032258
ASV127	d:Bacteria	p:Actinomycetota	c:Actinobacteria	o:Micrococcales	f:Promicromonosporaceae	unclassified	unclassified	f:Promicromonosporaceae	0.481961010695853	0.393138307582697	-0.438972054527766	-0.436127263750784	0.757858240463668	0.0372295281237394	0.0396931892050574	-0.0396931892050573	-0.0372295281237394	-0.757858240463668	0.436127263750784	0.438972054527766	-0.393138307582696	-0.481961010695853	1	1	0	0	5	0.757858240463668	0.001	9.9977370912154e-06	7662	0.117009531420503	49.4322580645161
ASV128	d:Bacteria	p:Bacteroidota	c:Bacteroidia	o:Cytophagales	f:Microscillaceae	g:Chryseolinea	unclassified	g:Chryseolinea	-0.231578472049013	-0.227202238859912	0.153651610624891	0.305129100284035	-0.397315750413414	-0.0674866416304794	0.0636967125158335	-0.0636967125158335	0.0674866416304794	0.397315750413414	-0.305129100284035	-0.153651610624891	0.227202238859913	0.231578472049013	0	0	1	1	10	0.397315750413414	0.001	9.9977370912154e-06	7566.5	0.115551111915066	48.8161290322581
ASV129	d:Bacteria	p:Pseudomonadota	c:Alphaproteobacteria	o:Hyphomicrobiales	f:Xanthobacteraceae	unclassified	unclassified	f:Xanthobacteraceae	-0.397160865219475	-0.398383668059589	0.360874995414639	0.434669537864425	-0.688961775661505	-0.0314244850494023	0.0324834633727608	-0.032483463372761	0.0314244850494023	0.688961775661505	-0.434669537864425	-0.36087499541464	0.398383668059589	0.397160865219475	0	0	1	1	10	0.688961775661505	0.001	9.9977370912154e-06	7758	0.118475586630157	50.0516129032258
ASV130	d:Bacteria	p:Pseudomonadota	c:Alphaproteobacteria	o:Hyphomicrobiales	f:Xanthobacteraceae	unclassified	unclassified	f:Xanthobacteraceae	-0.398866559395383	-0.399078273485142	0.361504593976228	0.436440238904297	-0.691040496093063	-0.0323564111883039	0.0325397609683749	-0.0325397609683748	0.032356411188304	0.691040496093063	-0.436440238904297	-0.361504593976228	0.399078273485142	0.398866559395383	0	0	1	1	10	0.691040496093063	0.001	9.9977370912154e-06	7478.5	0.114207227972883	48.2483870967742
ASV131	d:Bacteria	p:Actinomycetota	c:Actinobacteria	o:Propionibacteriales	f:Nocardioidaceae	unclassified	unclassified	f:Nocardioidaceae	0.349969622240774	0.400651317613892	-0.378410636314579	-0.372210303540087	0.650056802526692	-0.024630640697306	-0.0192609950026791	0.0192609950026788	0.0246306406973058	-0.650056802526692	0.372210303540088	0.378410636314579	-0.400651317613892	-0.349969622240774	1	1	0	0	5	0.650056802526692	0.001	9.9977370912154e-06	7275.5	0.111107132060802	46.9387096774194
ASV132	d:Bacteria	p:Pseudomonadota	c:Gammaproteobacteria	o:Pseudomonadales	f:Moraxellaceae	unclassified	unclassified	f:Moraxellaceae	0.0661024290133282	0.122561577166403	-0.0802828662238679	-0.108381139955863	0.163387822131391	-0.0122806188610975	-0.0366144377154943	0.0366144377154943	0.0122806188610974	-0.163387822131391	0.108381139955863	0.0802828662238678	-0.122561577166403	-0.0661024290133283	1	1	0	0	5	0.163387822131391	0.169	0.00146169368386367	7661.5	0.117001895716286	49.4290322580645
ASV133	d:Bacteria	p:Pseudomonadota	c:Alphaproteobacteria	o:Hyphomicrobiales	f:Devosiaceae	g:Devosia	unclassified	g:Devosia	-0.13094655924804	-0.134985768543657	0.312227199109528	-0.0462948713178317	-0.23030415155514	0.156993639334347	-0.153495581473141	0.15349558147314	-0.156993639334347	0.23030415155514	0.0462948713178318	-0.312227199109528	0.134985768543657	0.13094655924804	0	0	1	0	3	0.312227199109528	0.001	9.9977370912154e-06	7353	0.112290666214429	47.4387096774194
ASV134	d:Bacteria	p:Bacillota	c:Bacilli	o:Thermoactinomycetales	f:Thermoactinomycetaceae	g:Planifilum	s:fulgidum	g:Planifilum	0.413280764414306	0.404386574348567	-0.417282860983847	-0.400384477779025	0.708120687213464	-0.00346591729762132	0.0111685118406387	-0.0111685118406386	0.00346591729762161	-0.708120687213463	0.400384477779025	0.417282860983847	-0.404386574348566	-0.413280764414305	1	1	0	0	5	0.708120687213464	0.001	9.9977370912154e-06	7749.5	0.118345779658469	49.9967741935484
ASV135	d:Bacteria	p:Pseudomonadota	c:Alphaproteobacteria	o:Hyphomicrobiales	f:Devosiaceae	g:Devosia	unclassified	g:Devosia	0.234947970905664	0.0982515780698098	-0.151934610678603	-0.181264938296871	0.288559273942278	0.0718916788101439	0.0464908699914031	-0.0464908699914032	-0.0718916788101439	-0.288559273942278	0.181264938296871	0.151934610678603	-0.0982515780698097	-0.234947970905664	1	1	0	0	5	0.288559273942278	0.002	1.94701057482877e-05	6875	0.104990932983028	44.3548387096774
ASV136	d:Bacteria	p:Pseudomonadota	c:Alphaproteobacteria	o:Hyphomicrobiales	f:Rhizobiaceae	unclassified	unclassified	f:Rhizobiaceae	0.585122151327389	0.39619320149305	-0.49185202290285	-0.489463329917588	0.84984402466619	0.0807743006298871	0.0828429694369657	-0.0828429694369657	-0.0807743006298869	-0.849844024666189	0.489463329917588	0.49185202290285	-0.39619320149305	-0.585122151327389	1	1	0	0	5	0.84984402466619	0.001	9.9977370912154e-06	7583	0.115803090154225	48.9225806451613
ASV137	d:Bacteria	p:Actinomycetota	c:Actinobacteria	o:Glycomycetales	f:Glycomycetaceae	g:Glycomyces	s:scopariae	g:Glycomyces	0.199755813859469	0.150495500253714	-0.175178485309097	-0.175072828804086	0.3033265357309	0.0212845908817784	0.0213760920991935	-0.0213760920991935	-0.0212845908817784	-0.3033265357309	0.175072828804086	0.175178485309097	-0.150495500253714	-0.199755813859469	1	1	0	0	5	0.3033265357309	0.002	1.94701057482877e-05	6806.5	0.103944841505306	43.9129032258065
ASV138	d:Bacteria	p:Actinomycetota	c:Thermoleophilia	o:Solirubrobacterales	f:67-14	unclassified	unclassified	f:67-14	-0.403072392183798	-0.4028415635275	0.375858908493925	0.430055047217374	-0.697941958910392	-0.0235675682009042	0.0233676647206284	-0.0233676647206287	0.0235675682009041	0.697941958910392	-0.430055047217374	-0.375858908493925	0.4028415635275	0.403072392183798	0	0	1	1	10	0.697941958910392	0.001	9.9977370912154e-06	7007.5	0.107014394600519	45.2096774193548
ASV139	d:Bacteria	p:Patescibacteria	c:Parcubacteria	o:Candidatus_Kaiserbacteria	unclassified	unclassified	unclassified	o:Candidatus_Kaiserbacteria	0.10252184112255	0.325066004028647	-0.213799214526207	-0.21378863062499	0.370301936250384	-0.0963690322339734	-0.096359866306649	0.0963598663066492	0.0963690322339735	-0.370301936250383	0.213788630624991	0.213799214526207	-0.325066004028647	-0.10252184112255	1	1	0	0	5	0.370301936250384	0.001	9.9977370912154e-06	6391	0.0975995713010224	41.2322580645161
ASV140	d:Bacteria	p:Actinomycetota	c:Thermoleophilia	o:Gaiellales	unclassified	unclassified	unclassified	o:Gaiellales	-0.405901895973467	-0.406351915307619	0.361493573587931	0.450760237693155	-0.703432434890152	-0.0384587353253234	0.0388484635008926	-0.0388484635008925	0.0384587353253234	0.703432434890152	-0.450760237693155	-0.361493573587931	0.406351915307619	0.405901895973467	0	0	1	1	10	0.703432434890152	0.001	9.9977370912154e-06	7134	0.108946227767406	46.0258064516129
ASV141	d:Bacteria	p:Actinomycetota	c:Actinobacteria	o:Kitasatosporales	f:Streptomycetaceae	g:Streptomyces	unclassified	g:Streptomyces	0.197855984775364	0.29884439727787	-0.246373251540326	-0.250327130512908	0.430155148927537	-0.042017185540643	-0.0454413451743887	0.0454413451743886	0.0420171855406429	-0.430155148927537	0.250327130512908	0.246373251540326	-0.29884439727787	-0.197855984775365	1	1	0	0	5	0.430155148927537	0.001	9.9977370912154e-06	7167	0.109450184245725	46.2387096774194
ASV142	d:Bacteria	p:Verrucomicrobiota	c:Verrucomicrobiia	o:Chthoniobacterales	f:Chthoniobacteraceae	g:Candidatus_Udaeobacter	unclassified	g:Candidatus_Udaeobacter	-0.43532367861587	-0.438673593773425	0.376919083252719	0.497078189136576	-0.756903840727437	-0.0505798632822391	0.0534809749092046	-0.0534809749092046	0.0505798632822391	0.756903840727437	-0.497078189136576	-0.376919083252719	0.438673593773425	0.43532367861587	0	0	1	1	10	0.756903840727437	0.001	9.9977370912154e-06	7843	0.119773656347038	50.6
ASV143	d:Bacteria	p:Pseudomonadota	c:Alphaproteobacteria	o:Hyphomicrobiales	f:Xanthobacteraceae	g:Bradyrhizobium	unclassified	g:Bradyrhizobium	-0.348666377641101	-0.329016425336024	0.198050016872313	0.479632786104812	-0.586890523086035	-0.130437594651333	0.113420236771983	-0.113420236771983	0.130437594651333	0.586890523086035	-0.479632786104812	-0.198050016872313	0.329016425336024	0.348666377641101	0	0	1	1	10	0.586890523086035	0.001	9.9977370912154e-06	8107	0.123805308173586	52.3032258064516
ASV144	d:Bacteria	p:Chloroflexota	c:Chloroflexia	o:Thermomicrobiales	f:JG30-KF-CM45	unclassified	unclassified	f:JG30-KF-CM45	0.498737673899938	0.436073124606911	-0.472562840141978	-0.46224795836487	0.809569899238947	0.0226680709742275	0.0316010206302357	-0.0316010206302359	-0.0226680709742277	-0.809569899238947	0.46224795836487	0.472562840141978	-0.436073124606911	-0.498737673899938	1	1	0	0	5	0.809569899238947	0.001	9.9977370912154e-06	7610	0.11621541818194	49.0967741935484
ASV145	d:Bacteria	p:Bacillota	c:Bacilli	o:Thermoactinomycetales	f:Thermoactinomycetaceae	g:Kroppenstedtia	unclassified	g:Kroppenstedtia	0.367336927883067	0.442369504867811	-0.41137443224864	-0.398332000502237	0.701226340369936	-0.0381375974998545	-0.0268425202803454	0.0268425202803454	0.0381375974998545	-0.701226340369936	0.398332000502238	0.41137443224864	-0.442369504867811	-0.367336927883067	1	1	0	0	5	0.701226340369936	0.001	9.9977370912154e-06	8717.5	0.133128503022479	56.241935483871
ASV146	d:Bacteria	p:Pseudomonadota	c:Gammaproteobacteria	o:Pseudomonadales	f:Moraxellaceae	g:Acinetobacter	s:baumannii	g:Acinetobacter	-0.00900478188545503	-0.0778141567231911	0.164782998153442	-0.0779640595447963	-0.0751874063646892	0.134907892644303	-0.0753172260162982	0.0753172260162983	-0.134907892644303	0.0751874063646892	0.0779640595447963	-0.164782998153442	0.0778141567231911	0.00900478188545505	0	0	1	0	3	0.164782998153442	0.108	0.000946315887342617	6190.5	0.0945376539100265	39.9387096774194
ASV147	d:Bacteria	p:Pseudomonadota	c:Gammaproteobacteria	o:Lysobacterales	f:Lysobacteraceae	g:Lysobacter	unclassified	g:Lysobacter	-0.204768288310043	-0.205357752681014	0.0862502716382462	0.323875769352811	-0.355179570251794	-0.102639613243924	0.10315010436381	-0.10315010436381	0.102639613243924	0.355179570251794	-0.323875769352811	-0.0862502716382462	0.205357752681014	0.204768288310043	0	0	1	1	10	0.355179570251794	0.001	9.9977370912154e-06	6852.5	0.104647326293265	44.2096774193548
ASV148	d:Bacteria	p:Pseudomonadota	c:Gammaproteobacteria	o:Lysobacterales	f:Lysobacteraceae	g:Luteimonas	unclassified	g:Luteimonas	0.339647840369931	0.221622010328454	-0.279454874804155	-0.281814975894229	0.4860739490831	0.0521286373090834	0.0500847298095797	-0.0500847298095797	-0.0521286373090833	-0.4860739490831	0.281814975894229	0.279454874804155	-0.221622010328454	-0.33964784036993	1	1	0	0	5	0.4860739490831	0.001	9.9977370912154e-06	7147.5	0.109152391781264	46.1129032258064
ASV149	d:Bacteria	p:Bacillota	c:Limnochordia	o:Incertae_Sedis	f:Incertae_Sedis	g:Hydrogenispora	unclassified	g:Hydrogenispora	0.440291216784754	0.393714376989667	-0.425835005070604	-0.408170588703817	0.722270031106973	0.0125194465869398	0.0278172799036028	-0.027817279903603	-0.0125194465869399	-0.722270031106973	0.408170588703817	0.425835005070604	-0.393714376989667	-0.440291216784754	1	1	0	0	5	0.722270031106973	0.001	9.9977370912154e-06	7597.5	0.116024525576517	49.0161290322581
ASV150	d:Bacteria	p:Pseudomonadota	c:Alphaproteobacteria	o:Sphingomonadales	f:Sphingomonadaceae	g:Sphingobium	unclassified	g:Sphingobium	0.194378135293352	-0.0885758863711171	-0.0146326061821724	-0.0911696427400628	0.0916274353441804	0.155664194426957	0.0893811764374458	-0.0893811764374457	-0.155664194426957	-0.0916274353441804	0.0911696427400628	0.0146326061821724	0.0885758863711171	-0.194378135293352	1	0	0	0	1	0.194378135293352	0.119	0.00103918913878777	6845	0.104532790730011	44.1612903225806
ASV151	d:Bacteria	p:Chloroflexota	c:Anaerolineae	o:Aggregatilineales	f:A4b	unclassified	unclassified	f:A4b	0.278785212100735	0.471856626386084	-0.385256199160386	-0.365385639326433	0.650074901273041	-0.0922065795596623	-0.0749981699560399	0.07499816995604	0.0922065795596623	-0.650074901273041	0.365385639326433	0.385256199160386	-0.471856626386084	-0.278785212100735	1	1	0	0	5	0.650074901273041	0.001	9.9977370912154e-06	6451	0.0985158558070561	41.6193548387097
ASV152	d:Bacteria	p:Patescibacteria	c:Parcubacteria	unclassified	unclassified	unclassified	unclassified	c:Parcubacteria	0.129452155123474	0.383486327510421	-0.256387445992018	-0.256551036641877	0.444217756539596	-0.109929186528926	-0.110070860187526	0.110070860187526	0.109929186528926	-0.444217756539596	0.256551036641877	0.256387445992018	-0.383486327510421	-0.129452155123474	1	1	0	0	5	0.444217756539596	0.001	9.9977370912154e-06	6112	0.0933388483479658	39.4322580645161
ASV153	d:Bacteria	p:Patescibacteria	c:Saccharimonadia	o:Saccharimonadales	unclassified	unclassified	unclassified	o:Saccharimonadales	0.260684166852468	0.0836391574723059	-0.170944207177346	-0.173379117147428	0.298192745980762	0.0777170848132465	0.0756083909232278	-0.0756083909232278	-0.0777170848132465	-0.298192745980762	0.173379117147428	0.170944207177346	-0.083639157472306	-0.260684166852468	1	1	0	0	5	0.298192745980762	0.003	2.87868964151644e-05	6718.5	0.102600957563123	43.3451612903226
ASV154	d:Bacteria	p:Actinomycetota	c:Actinobacteria	o:Kitasatosporales	f:Streptomycetaceae	g:Yinghuangia	unclassified	g:Yinghuangia	0.405796584058803	0.43483065294446	-0.427969376418675	-0.412657860584588	0.728004542357948	-0.0192022014564862	-0.00594203977371942	0.00594203977371959	0.0192022014564864	-0.728004542357948	0.412657860584588	0.427969376418675	-0.434830652944459	-0.405796584058803	1	1	0	0	5	0.728004542357948	0.001	9.9977370912154e-06	7213.5	0.110160304737901	46.5387096774194
ASV155	d:Bacteria	p:Actinomycetota	c:Actinobacteria	o:Pseudonocardiales	f:Pseudonocardiaceae	g:Pseudonocardia	unclassified	g:Pseudonocardia	0.416433220226708	0.441512485847197	-0.431689348077264	-0.426256357996641	0.743002776527779	-0.0132121942819655	-0.00850708685363655	0.00850708685363646	0.0132121942819655	-0.743002776527779	0.426256357996641	0.431689348077264	-0.441512485847197	-0.416433220226708	1	1	0	0	5	0.743002776527779	0.001	9.9977370912154e-06	6246.5	0.0953928527823246	40.3
ASV156	d:Bacteria	p:Sumerlaeota	c:Sumerlaeia	o:Sumerlaeales	f:Sumerlaeaceae	g:Sumerlaea	unclassified	g:Sumerlaea	0.49788227875326	0.33063091071149	-0.417361953051173	-0.411151236413578	0.717513469446944	0.0697326475790049	0.0751112859628684	-0.0751112859628686	-0.069732647579005	-0.717513469446944	0.411151236413578	0.417361953051172	-0.33063091071149	-0.49788227875326	1	1	0	0	5	0.717513469446944	0.001	9.9977370912154e-06	6146	0.0938580762347182	39.6516129032258
ASV157	d:Bacteria	p:Actinomycetota	c:Actinobacteria	o:Kitasatosporales	f:Streptomycetaceae	g:Streptomyces	unclassified	g:Streptomyces	-0.066838112158973	-0.0586353045814142	-0.0409345092824714	0.166407926022859	-0.108663166396807	-0.0933338280007344	0.0862299882562134	-0.0862299882562131	0.0933338280007347	0.108663166396807	-0.166407926022859	0.0409345092824718	0.058635304581414	0.0668381121589734	0	0	0	1	4	0.166407926022859	0.189	0.00162854362007799	7256.5	0.110816975300558	46.8161290322581
ASV158	d:Bacteria	p:Verrucomicrobiota	c:Verrucomicrobiia	o:Verrucomicrobiales	f:Verrucomicrobiaceae	g:Roseimicrobium	unclassified	g:Roseimicrobium	0.0990618088215241	0.438138911644502	-0.250709208207628	-0.286491512258398	0.465229470854882	-0.131330500286211	-0.162318884600117	0.162318884600116	0.131330500286211	-0.465229470854882	0.286491512258398	0.250709208207628	-0.438138911644503	-0.0990618088215243	1	1	0	0	5	0.465229470854882	0.001	9.9977370912154e-06	8041.5	0.122805030921166	51.8806451612903
ASV159	d:Bacteria	p:Patescibacteria	c:Saccharimonadia	o:Saccharimonadales	f:LWQ8	unclassified	unclassified	f:LWQ8	0.260835208409349	0.567642997049223	-0.417075129528605	-0.411403075929966	0.717483172408867	-0.135307740774553	-0.130395598266504	0.130395598266505	0.135307740774553	-0.717483172408867	0.411403075929966	0.417075129528605	-0.567642997049223	-0.260835208409349	1	1	0	0	5	0.717483172408867	0.001	9.9977370912154e-06	6385.5	0.097515578554636	41.1967741935484
ASV160	d:Bacteria	p:Bacteroidota	c:Bacteroidia	o:Chitinophagales	f:Chitinophagaceae	unclassified	unclassified	f:Chitinophagaceae	-0.123643810850628	-0.111722683981587	-0.0268961621787539	0.262262657010969	-0.203833363724397	-0.130371440928469	0.120047442218143	-0.120047442218143	0.130371440928469	0.203833363724397	-0.262262657010969	0.0268961621787539	0.111722683981587	0.123643810850628	0	0	0	1	4	0.262262657010969	0.002	1.94701057482877e-05	6072	0.09272799201061	39.1741935483871
ASV161	d:Bacteria	p:Actinomycetota	c:Acidimicrobiia	o:Microtrichales	unclassified	unclassified	unclassified	o:Microtrichales	0.465933322723415	0.241832100514176	-0.358749768869239	-0.349015654368352	0.612942836443999	0.0928236805056135	0.101253670946728	-0.101253670946729	-0.0928236805056137	-0.612942836443999	0.349015654368352	0.35874976886924	-0.241832100514176	-0.465933322723415	1	1	0	0	5	0.612942836443999	0.001	9.9977370912154e-06	6153	0.0939649760937554	39.6967741935484
ASV162	d:Bacteria	p:Bacillota	c:Bacilli	o:Bacillales	f:Bacillaceae	g:Bacillus	unclassified	g:Bacillus	-0.325481319449638	-0.377584067251067	0.228964519347135	0.47410086735357	-0.60887248540434	-0.083586000780752	0.128708303983764	-0.128708303983764	0.083586000780752	0.60887248540434	-0.47410086735357	-0.228964519347135	0.377584067251067	0.325481319449638	0	0	1	1	10	0.60887248540434	0.001	9.9977370912154e-06	7547	0.115253319450605	48.6903225806452
ASV163	d:Bacteria	p:Pseudomonadota	c:Gammaproteobacteria	o:Burkholderiales	f:Alcaligenaceae	g:Achromobacter	unclassified	g:Achromobacter	0.155426914340827	-0.0647302451791576	-0.00256481566206714	-0.0881318534996025	0.0785456195326386	0.13238246073161	0.05827923223772	-0.05827923223772	-0.13238246073161	-0.0785456195326386	0.0881318534996025	0.00256481566206714	0.0647302451791576	-0.155426914340827	1	0	0	0	1	0.155426914340827	0.168	0.00145382657232904	6097	0.0931097772214573	39.3354838709677
ASV164	d:Bacteria	p:Patescibacteria	c:Parcubacteria	o:Candidatus_Adlerbacteria	unclassified	unclassified	unclassified	o:Candidatus_Adlerbacteria	0.161566521602452	0.521906362546139	-0.345083251742503	-0.338389632406088	0.591904880470498	-0.158930150320738	-0.153133305932139	0.153133305932139	0.158930150320738	-0.591904880470498	0.338389632406088	0.345083251742503	-0.521906362546139	-0.161566521602452	1	1	0	0	5	0.591904880470498	0.001	9.9977370912154e-06	6348.5	0.0969505364425819	40.958064516129
ASV165	d:Bacteria	p:Bacteroidota	c:Bacteroidia	o:Cytophagales	f:Microscillaceae	g:Chryseolinea	unclassified	g:Chryseolinea	0.188337092686234	0.00294759289449869	-0.0955583828706859	-0.0957263027100469	0.165657397067834	0.0803487196306094	0.0802032967839234	-0.0802032967839233	-0.0803487196306094	-0.165657397067834	0.095726302710047	0.095558382870686	-0.00294759289449867	-0.188337092686234	1	0	0	0	1	0.188337092686234	0.014	0.00012874587940361	6729	0.102761307351679	43.4129032258065
ASV166	d:Bacteria	p:Pseudomonadota	c:Gammaproteobacteria	o:Methylococcales	f:Methylomonadaceae	g:Methylobacter	unclassified	g:Methylobacter	0.166624210969901	0.411462657280993	-0.298105532828737	-0.279981335422156	0.500637913499461	-0.11386616485291	-0.0981701494756076	0.0981701494756077	0.11386616485291	-0.500637913499461	0.279981335422157	0.298105532828737	-0.411462657280992	-0.166624210969901	1	1	0	0	5	0.500637913499461	0.001	9.9977370912154e-06	6705	0.102394793549265	43.258064516129
ASV167	d:Bacteria	p:Bacteroidota	c:Bacteroidia	o:Chitinophagales	f:Chitinophagaceae	g:Chitinophaga	unclassified	g:Chitinophaga	-0.0660577547400993	-0.0662857661470634	-0.0659209478959208	0.198264468783083	-0.114612851114559	-0.114296909241306	0.114494372912089	-0.114494372912089	0.114296909241306	0.114612851114559	-0.198264468783083	0.0659209478959208	0.0662857661470634	0.0660577547400992	0	0	0	1	4	0.198264468783083	0.019	0.000173555354699333	5665.5	0.0865201644822317	36.5516129032258
ASV168	d:Bacteria	p:Chloroflexota	c:Chloroflexia	o:Thermomicrobiales	f:JG30-KF-CM45	unclassified	unclassified	f:JG30-KF-CM45	0.181617654703888	-0.059387872113443	-0.0415707908880844	-0.0806589917023607	0.105854096822374	0.121284141784826	0.0874327668914349	-0.0874327668914349	-0.121284141784826	-0.105854096822374	0.0806589917023607	0.0415707908880844	0.059387872113443	-0.181617654703888	1	0	0	0	1	0.181617654703888	0.108	0.000946315887342617	5682	0.0867721427213909	36.658064516129
ASV169	d:Bacteria	p:Gemmatimonadota	c:Gemmatimonadia	o:Gemmatimonadales	f:Gemmatimonadaceae	unclassified	unclassified	f:Gemmatimonadaceae	0.355179551568052	0.513268849918847	-0.437709521619672	-0.430738879867227	0.752098377563642	-0.0714730506382722	-0.065436297799974	0.0654362977999741	0.0714730506382722	-0.752098377563642	0.430738879867227	0.437709521619672	-0.513268849918847	-0.355179551568051	1	1	0	0	5	0.752098377563642	0.001	9.9977370912154e-06	6454.5	0.0985693057365748	41.641935483871
ASV170	d:Bacteria	p:Pseudomonadota	c:Gammaproteobacteria	o:Lysobacterales	f:Lysobacteraceae	g:Luteimonas	unclassified	g:Luteimonas	0.410359361749601	0.111404875803361	-0.263786333173714	-0.257977904379248	0.451861084507083	0.126935966256341	0.131966213148421	-0.131966213148421	-0.126935966256341	-0.451861084507083	0.257977904379248	0.263786333173714	-0.111404875803361	-0.410359361749601	1	1	0	0	5	0.451861084507083	0.001	9.9977370912154e-06	6338	0.096790186654026	40.8903225806452
ASV171	d:Bacteria	p:Verrucomicrobiota	c:Verrucomicrobiia	o:Chthoniobacterales	f:Xiphinematobacteraceae	g:Candidatus_Xiphinematobacter	unclassified	g:Candidatus_Xiphinematobacter	-0.425196315033218	-0.424692449377832	0.382248397722818	0.467640366688232	-0.736025260370937	-0.0371939874304397	0.0367576269727809	-0.0367576269727809	0.0371939874304397	0.736025260370937	-0.467640366688232	-0.382248397722818	0.424692449377832	0.425196315033218	0	0	1	1	10	0.736025260370937	0.001	9.9977370912154e-06	6672	0.101890837070947	43.0451612903226
ASV172	d:Bacteria	p:Actinomycetota	c:Acidimicrobiia	o:Microtrichales	f:Ilumatobacteraceae	g:Desertimonas	unclassified	g:Desertimonas	0.437874058297601	0.343280801053536	-0.402336638399682	-0.378818220951455	0.676499952487745	0.0307763084165524	0.0511438553835245	-0.0511438553835242	-0.030776308416552	-0.676499952487744	0.378818220951455	0.402336638399683	-0.343280801053536	-0.4378740582976	1	1	0	0	5	0.676499952487745	0.001	9.9977370912154e-06	5928	0.0905289091961291	38.2451612903226
ASV173	d:Bacteria	p:Pseudomonadota	c:Gammaproteobacteria	o:Burkholderiales	f:Oxalobacteraceae	g:Massilia	unclassified	g:Massilia	-0.165907089618359	-0.167542718959978	0.402422993177171	-0.0689731845988339	-0.288776005115898	0.204828780880961	-0.203412284319944	0.203412284319944	-0.204828780880961	0.288776005115898	0.0689731845988339	-0.402422993177171	0.167542718959978	0.165907089618359	0	0	1	0	3	0.402422993177171	0.001	9.9977370912154e-06	6531	0.0997375684817677	42.1354838709677
ASV174	d:Bacteria	p:Pseudomonadota	c:Gammaproteobacteria	o:Burkholderiales	f:Oxalobacteraceae	g:Massilia	unclassified	g:Massilia	-0.144950454753475	-0.144659668092494	0.0652398366921891	0.22437028615378	-0.250809723577742	-0.0690314201924323	0.0687795915569412	-0.0687795915569413	0.0690314201924323	0.250809723577741	-0.22437028615378	-0.0652398366921892	0.144659668092494	0.144950454753475	0	0	1	1	10	0.250809723577741	0.01	9.26394765382581e-05	5888	0.0899180528587733	37.9870967741935
ASV175	d:Bacteria	p:Actinomycetota	c:Actinobacteria	o:Micrococcales	f:Micrococcaceae	unclassified	unclassified	f:Micrococcaceae	-0.35316278647531	-0.368916367979731	0.477078596669938	0.245000557785103	-0.625338891301253	0.107314239559078	-0.0936712377756617	0.0936712377756616	-0.107314239559078	0.625338891301253	-0.245000557785103	-0.477078596669938	0.368916367979731	0.35316278647531	0	0	1	1	10	0.625338891301253	0.001	9.9977370912154e-06	5644	0.0861918292009029	36.4129032258065
ASV176	d:Bacteria	p:Pseudomonadota	c:Alphaproteobacteria	o:Hyphomicrobiales	f:Rhizobiaceae	g:Ciceribacter	unclassified	g:Ciceribacter	0.239090977325782	0.166755291510359	-0.202794563040103	-0.203051705796038	0.351473178843226	0.0314336168376824	0.0312109246786434	-0.0312109246786433	-0.0314336168376824	-0.351473178843226	0.203051705796038	0.202794563040103	-0.166755291510359	-0.239090977325782	1	1	0	0	5	0.351473178843226	0.001	9.9977370912154e-06	6001	0.0916437220118034	38.7161290322581
ASV177	d:Bacteria	p:Actinomycetota	c:Actinobacteria	o:Micrococcales	f:Promicromonosporaceae	g:Promicromonospora	unclassified	g:Promicromonospora	0.440994205991373	0.391278366537056	-0.420918741232175	-0.411353831296254	0.720769190682646	0.017385862474245	0.0256693174636623	-0.0256693174636623	-0.0173858624742449	-0.720769190682646	0.411353831296254	0.420918741232174	-0.391278366537056	-0.440994205991373	1	1	0	0	5	0.720769190682646	0.001	9.9977370912154e-06	6563	0.100226253551652	42.341935483871
ASV178	d:Bacteria	p:Bacteroidota	c:Bacteroidia	o:Flavobacteriales	f:Flavobacteriaceae	g:Flavobacterium	s:suncheonense	g:Flavobacterium	0.106652899039684	0.254773775715274	-0.177293228849825	-0.184133445905133	0.31300468194313	-0.0611763201472939	-0.0671001218845897	0.0671001218845897	0.0611763201472938	-0.31300468194313	0.184133445905133	0.177293228849825	-0.254773775715274	-0.106652899039684	1	1	0	0	5	0.31300468194313	0.001	9.9977370912154e-06	5829.5	0.0890246754653904	37.6096774193548
ASV179	d:Bacteria	p:Pseudomonadota	c:Alphaproteobacteria	o:Hyphomicrobiales	f:Rhizobiaceae	g:Rhizobium	s:tibeticum	g:Rhizobium	-0.187723235110944	-0.188966573781122	0.41363823503148	-0.0369484261394138	-0.326222943847235	0.195648129027143	-0.194571366153262	0.194571366153262	-0.195648129027143	0.326222943847234	0.0369484261394138	-0.41363823503148	0.188966573781122	0.187723235110944	0	0	1	0	3	0.41363823503148	0.001	9.9977370912154e-06	5471	0.0835498755418391	35.2967741935484
ASV180	d:Bacteria	p:Chloroflexota	c:KD4-96	unclassified	unclassified	unclassified	unclassified	c:KD4-96	-0.39191079241131	-0.394603235612411	0.411379636637166	0.375134391386555	-0.681141128701368	0.0168605136819131	-0.014528789471513	0.014528789471513	-0.0168605136819131	0.681141128701368	-0.375134391386555	-0.411379636637166	0.394603235612411	0.39191079241131	0	0	1	1	10	0.681141128701368	0.001	9.9977370912154e-06	5801	0.0885894403250244	37.4258064516129
ASV181	d:Bacteria	p:Bacillota	c:Bacilli	o:Thermoactinomycetales	f:Thermoactinomycetaceae	g:Hazenella	unclassified	g:Hazenella	0.388638619229885	0.456000133723558	-0.424804848424244	-0.419833904529199	0.73147861707849	-0.0313208732414057	-0.0270159095475091	0.0270159095475092	0.0313208732414058	-0.73147861707849	0.419833904529198	0.424804848424244	-0.456000133723558	-0.388638619229885	1	1	0	0	5	0.73147861707849	0.001	9.9977370912154e-06	6002.5	0.0916666291244543	38.7258064516129
ASV182	d:Archaea	p:Thermoproteota	c:Nitrososphaeria	o:Nitrososphaerales	f:Nitrososphaeraceae	unclassified	unclassified	f:Nitrososphaeraceae	0.229471922046483	0.582740767725851	-0.417502174296063	-0.394710515476271	0.70339682261893	-0.162838975128133	-0.143100819595805	0.143100819595805	0.162838975128133	-0.70339682261893	0.394710515476271	0.417502174296063	-0.582740767725851	-0.229471922046483	1	1	0	0	5	0.70339682261893	0.001	9.9977370912154e-06	7171.5	0.109518905583677	46.2677419354839
ASV183	d:Bacteria	p:Chloroflexota	c:Anaerolineae	o:Caldilineales	f:Caldilineaceae	unclassified	unclassified	f:Caldilineaceae	0.420302464642673	0.448575658685841	-0.441693368030596	-0.427184755297918	0.752470527595042	-0.0185250657438403	-0.0059602385436703	0.00596023854367041	0.0185250657438405	-0.752470527595041	0.427184755297918	0.441693368030596	-0.448575658685841	-0.420302464642672	1	1	0	0	5	0.752470527595042	0.001	9.9977370912154e-06	5248	0.0801443514610805	33.858064516129
ASV184	d:Bacteria	p:Chloroflexota	c:Chloroflexia	o:Thermomicrobiales	f:JG30-KF-CM45	unclassified	unclassified	f:JG30-KF-CM45	0.489028948513795	0.436207795676955	-0.466599313410943	-0.458637430779807	0.801278524983994	0.0194246337966852	0.026319826417199	-0.0263198264171992	-0.0194246337966853	-0.801278524983993	0.458637430779807	0.466599313410943	-0.436207795676955	-0.489028948513795	1	1	0	0	5	0.801278524983994	0.001	9.9977370912154e-06	5614	0.0857336869478861	36.2193548387097
ASV185	d:Bacteria	p:Actinomycetota	c:Actinobacteria	o:Glycomycetales	f:Glycomycetaceae	g:Glycomyces	unclassified	g:Glycomyces	-0.0272911333199021	-0.139684609433395	0.343954499170805	-0.176978756417508	-0.144605235040131	0.274238519274767	-0.176902913740843	0.176902913740843	-0.274238519274767	0.144605235040131	0.176978756417508	-0.343954499170805	0.139684609433395	0.0272911333199022	0	0	1	0	3	0.343954499170805	0.001	9.9977370912154e-06	4288.5	0.0654914350687584	27.6677419354839
ASV186	d:Bacteria	p:Pseudomonadota	c:Gammaproteobacteria	o:Enterobacterales	f:Enterobacteriaceae	unclassified	unclassified	f:Enterobacteriaceae	-0.0409248959076529	-0.0896674184445497	0.215910703613688	-0.085318389261485	-0.113096261768011	0.151542154775165	-0.109329892013677	0.109329892013677	-0.151542154775165	0.113096261768011	0.0853183892614849	-0.215910703613688	0.0896674184445497	0.040924895907653	0	0	1	0	3	0.215910703613688	0.034	0.00030677379164817	5092	0.0777620117453929	32.8516129032258
ASV187	d:Bacteria	p:Pseudomonadota	c:Alphaproteobacteria	o:Sphingomonadales	f:Sphingomonadaceae	g:Croceibacterium	unclassified	g:Croceibacterium	0.470225002982715	0.223206964361789	-0.347826824285637	-0.345605143058867	0.600529699516562	0.105999932128617	0.107923964510111	-0.107923964510111	-0.105999932128617	-0.600529699516562	0.345605143058867	0.347826824285637	-0.223206964361789	-0.470225002982715	1	1	0	0	5	0.600529699516562	0.001	9.9977370912154e-06	5387	0.0822670772333919	34.7548387096774
ASV188	d:Bacteria	p:Verrucomicrobiota	c:Verrucomicrobiia	o:Verrucomicrobiales	f:Verrucomicrobiaceae	g:Roseimicrobium	unclassified	g:Roseimicrobium	0.216583180165465	0.305565633211956	-0.260695020241624	-0.261453793135797	0.452194136940747	-0.03820197411363	-0.038859090715687	0.038859090715687	0.03820197411363	-0.452194136940746	0.261453793135797	0.260695020241624	-0.305565633211956	-0.216583180165465	1	1	0	0	5	0.452194136940747	0.001	9.9977370912154e-06	5481	0.0837025896261781	35.3612903225806
ASV189	d:Bacteria	p:Pseudomonadota	c:Alphaproteobacteria	o:Hyphomicrobiales	f:Devosiaceae	g:Devosia	unclassified	g:Devosia	0.0812156849706048	0.00759548091621367	0.0473715767758163	-0.136182742662635	0.0769127257976987	0.11135983527548	-0.0476028683325827	0.0476028683325828	-0.11135983527548	-0.0769127257976986	0.136182742662635	-0.0473715767758162	-0.00759548091621357	-0.0812156849706047	1	1	1	0	11	0.136182742662635	0.342	0.00289782023154637	5171	0.0789684530116706	33.3612903225806
ASV190	d:Bacteria	p:Pseudomonadota	c:Alphaproteobacteria	o:Caulobacterales	f:Caulobacteraceae	g:Phenylobacterium	unclassified	g:Phenylobacterium	0.0663222014316752	0.063073634721922	0.105977119199008	-0.235372955352605	0.112060081252944	0.149215588720972	-0.146402247424437	0.146402247424437	-0.149215588720972	-0.112060081252944	0.235372955352605	-0.105977119199008	-0.063073634721922	-0.0663222014316751	1	1	1	0	11	0.235372955352605	0.017	0.000155640016931043	6121.5	0.0934839267280878	39.4935483870968
ASV191	d:Bacteria	p:Bacillota	c:Bacilli	o:Bacillales	f:Bacillaceae	g:Neobacillus	unclassified	g:Neobacillus	-0.277318016428891	-0.347153680770189	0.219144746215427	0.405326950983653	-0.540808353718787	-0.0503795298260765	0.110858989235803	-0.110858989235803	0.0503795298260767	0.540808353718787	-0.405326950983653	-0.219144746215427	0.347153680770189	0.277318016428891	0	0	1	1	10	0.540808353718787	0.001	9.9977370912154e-06	7458.5	0.113901799804205	48.1193548387097
ASV192	d:Bacteria	p:Pseudomonadota	c:Gammaproteobacteria	o:Salinisphaerales	f:Nevskiaceae	g:Stenotrophobium	unclassified	g:Stenotrophobium	-0.297674361068701	-0.297674361068701	-0.0116185227277753	0.606967244865178	-0.515587117481594	-0.267855494577497	0.267855494577497	-0.267855494577497	0.267855494577497	0.515587117481594	-0.606967244865178	0.0116185227277753	0.297674361068702	0.297674361068702	0	0	0	1	4	0.606967244865178	0.001	9.9977370912154e-06	5201.5	0.0794342309689044	33.558064516129
ASV193	d:Bacteria	p:Chloroflexota	c:Anaerolineae	o:Aggregatilineales	f:Aggregatilineaceae	g:Aggregatilinea	unclassified	g:Aggregatilinea	0.396430363636365	0.293969985647701	-0.357189065349963	-0.333211283934103	0.597904241261651	0.0339839611935071	0.054749329026032	-0.0547493290260322	-0.033983961193507	-0.597904241261651	0.333211283934103	0.357189065349963	-0.293969985647701	-0.396430363636365	1	1	0	0	5	0.597904241261651	0.001	9.9977370912154e-06	5207	0.0795182237152909	33.5935483870968
ASV194	d:Bacteria	p:Pseudomonadota	c:Gammaproteobacteria	o:Methylococcales	f:Methylococcaceae	g:Methylocaldum	unclassified	g:Methylocaldum	0.20615465446306	0.352329566660672	-0.28370028973674	-0.274783931386992	0.483661523105918	-0.0671564900996092	-0.0594346972594822	0.0594346972594822	0.0671564900996093	-0.483661523105918	0.274783931386992	0.28370028973674	-0.352329566660672	-0.20615465446306	1	1	0	0	5	0.483661523105918	0.001	9.9977370912154e-06	5391	0.0823281628671275	34.7806451612903
ASV195	d:Archaea	p:Halobacteriota	c:Methanomicrobia	o:Methanomicrobiales	f:Methanomicrobiaceae	g:Methanoculleus	s:thermophilus	g:Methanoculleus	0.301620037242867	0.183420565153385	-0.254833111291065	-0.230207491105187	0.420057483542061	0.0405186664392419	0.0618450791041587	-0.0618450791041587	-0.0405186664392419	-0.420057483542061	0.230207491105187	0.254833111291065	-0.183420565153385	-0.301620037242867	1	1	0	0	5	0.420057483542061	0.001	9.9977370912154e-06	6139	0.0937511763756809	39.6064516129032
ASV196	d:Bacteria	p:Bacteroidota	c:Bacteroidia	o:Chitinophagales	f:Chitinophagaceae	g:Sediminibacterium	unclassified	g:Sediminibacterium	0.0281545361005823	0.361320753188625	-0.105519566833267	-0.28395572245594	0.337295494670747	-0.0670000819790689	-0.221530325701937	0.221530325701937	0.0670000819790688	-0.337295494670747	0.28395572245594	0.105519566833267	-0.361320753188625	-0.0281545361005823	0	1	0	0	2	0.361320753188625	0.001	9.9977370912154e-06	5096	0.0778230973791285	32.8774193548387
ASV197	d:Bacteria	p:Bacteroidota	c:Bacteroidia	o:Chitinophagales	f:Chitinophagaceae	g:Chitinophaga	unclassified	g:Chitinophaga	-0.0629413282991659	0.324468839110548	-0.122913485432488	-0.138614025378894	0.226489468151166	-0.160954990107237	-0.174552056553957	0.174552056553957	0.160954990107237	-0.226489468151166	0.138614025378894	0.122913485432488	-0.324468839110548	0.0629413282991659	0	1	0	0	2	0.324468839110548	0.001	9.9977370912154e-06	5043	0.0770137127321321	32.5354838709677
ASV198	d:Bacteria	p:Actinomycetota	c:Thermoleophilia	o:Solirubrobacterales	f:67-14	unclassified	unclassified	f:67-14	-0.406100587718122	-0.410567960797862	0.351757345452073	0.464911203063911	-0.707255709486606	-0.0470626283264105	0.0509314869016483	-0.0509314869016482	0.0470626283264106	0.707255709486606	-0.464911203063911	-0.351757345452073	0.410567960797862	0.406100587718121	0	0	1	1	10	0.707255709486606	0.001	9.9977370912154e-06	5116	0.0781285255478064	33.0064516129032
ASV199	d:Bacteria	p:Pseudomonadota	c:Gammaproteobacteria	o:Burkholderiales	f:Oxalobacteraceae	g:Massilia	unclassified	g:Massilia	-0.104831683998849	-0.104831683998849	0.293898398717175	-0.0842350307194779	-0.181573802929011	0.163736577956136	-0.163736577956136	0.163736577956136	-0.163736577956136	0.181573802929011	0.0842350307194779	-0.293898398717175	0.104831683998849	0.104831683998849	0	0	1	0	3	0.293898398717175	0.001	9.9977370912154e-06	4758	0.072661361328472	30.6967741935484
ASV200	d:Bacteria	p:Bacteroidota	c:Bacteroidia	o:Cytophagales	f:Microscillaceae	unclassified	unclassified	f:Microscillaceae	0.314737119257245	0.448111218813325	-0.382975282325952	-0.379873055744618	0.660646040003853	-0.0590959827250855	-0.0564093756973552	0.0564093756973552	0.0590959827250854	-0.660646040003853	0.379873055744618	0.382975282325952	-0.448111218813325	-0.314737119257244	1	1	0	0	5	0.660646040003853	0.001	9.9977370912154e-06	5591.5	0.0853900802581234	36.0741935483871
ASV201	d:Bacteria	p:Chloroflexota	c:KD4-96	unclassified	unclassified	unclassified	unclassified	c:KD4-96	-0.406385146097272	-0.405733054241416	0.365365565309279	0.446752635029409	-0.703314992369004	-0.0355239990149906	0.0349592709022175	-0.0349592709022175	0.0355239990149905	0.703314992369004	-0.446752635029409	-0.365365565309279	0.405733054241416	0.406385146097272	0	0	1	1	10	0.703314992369004	0.001	9.9977370912154e-06	4922.5	0.0751735080158477	31.758064516129
ASV202	d:Bacteria	p:Pseudomonadota	c:Gammaproteobacteria	o:Burkholderiales	f:Oxalobacteraceae	g:Massilia	unclassified	g:Massilia	-0.106336975226708	-0.106336975226708	-0.00756006485564022	0.220234015309057	-0.184181043815852	-0.0986377301271684	0.0986377301271684	-0.0986377301271684	0.0986377301271684	0.184181043815852	-0.220234015309057	0.0075600648556403	0.106336975226708	0.106336975226708	0	0	0	1	4	0.220234015309057	0.015	0.000137737211662096	4977	0.076005799775495	32.1096774193548
ASV203	d:Bacteria	p:Pseudomonadota	c:Alphaproteobacteria	unclassified	unclassified	unclassified	unclassified	c:Alphaproteobacteria	0.3691448856602	0.561302497373729	-0.467847443444702	-0.462599939589227	0.805791070592133	-0.0854789224598797	-0.0809344508145822	0.0809344508145826	0.08547892245988	-0.805791070592133	0.462599939589228	0.467847443444702	-0.561302497373729	-0.3691448856602	1	1	0	0	5	0.805791070592133	0.001	9.9977370912154e-06	4784.5	0.0730660536519702	30.8677419354839
ASV204	d:Bacteria	p:Myxococcota	c:Polyangiia	o:Polyangiales	f:BIrii41	unclassified	unclassified	f:BIrii41	0.0102863105535573	0.284358630089773	-0.118375964541445	-0.176268976101885	0.255170003693682	-0.0936083862397812	-0.143745204952708	0.143745204952708	0.0936083862397811	-0.255170003693682	0.176268976101885	0.118375964541445	-0.284358630089773	-0.0102863105535574	0	1	0	0	2	0.284358630089773	0.003	2.87868964151644e-05	5408.5	0.0825954125147207	34.8935483870968
ASV205	d:Bacteria	p:Bacteroidota	c:Bacteroidia	o:Chitinophagales	f:Chitinophagaceae	g:Chitinophaga	unclassified	g:Chitinophaga	-0.0640683806954933	-0.192227713959541	0.292104490277597	-0.0358083956225626	-0.221958928862001	0.197485063878274	-0.0864958255395324	0.0864958255395325	-0.197485063878274	0.221958928862001	0.0358083956225627	-0.292104490277597	0.192227713959542	0.0640683806954934	0	0	1	0	3	0.292104490277597	0.003	2.87868964151644e-05	5370.5	0.0820150989942327	34.6483870967742
ASV206	d:Bacteria	p:Actinomycetota	c:Actinobacteria	o:Mycobacteriales	f:Nocardiaceae	g:Nocardia	unclassified	g:Nocardia	-0.297648365800245	-0.2978918776393	0.0219609229589529	0.573579320480592	-0.515752979794614	-0.238752329004929	0.238963216443673	-0.238963216443673	0.238752329004929	0.515752979794614	-0.573579320480592	-0.0219609229589528	0.2978918776393	0.297648365800245	0	0	0	1	4	0.573579320480592	0.001	9.9977370912154e-06	4801.5	0.0733256675953465	30.9774193548387
ASV207	d:Bacteria	p:Verrucomicrobiota	c:Verrucomicrobiia	o:Chthoniobacterales	f:Xiphinematobacteraceae	g:Candidatus_Xiphinematobacter	unclassified	g:Candidatus_Xiphinematobacter	-0.413412965850359	-0.414288834673882	0.382751794732158	0.444950005792083	-0.716810786012113	-0.0265533530981437	0.0273118777496973	-0.0273118777496975	0.0265533530981435	0.716810786012113	-0.444950005792083	-0.382751794732159	0.414288834673882	0.413412965850359	0	0	1	1	10	0.716810786012113	0.001	9.9977370912154e-06	5767.5	0.088077848142489	37.2096774193548
ASV208	d:Bacteria	p:Verrucomicrobiota	c:Verrucomicrobiia	o:Chthoniobacterales	f:Chthoniobacteraceae	unclassified	unclassified	f:Chthoniobacteraceae	-0.2099180262449	-0.21069764703287	-0.0586715933788309	0.479287266656601	-0.364263858288444	-0.232605433786951	0.23328060519465	-0.23328060519465	0.23260543378695	0.364263858288444	-0.479287266656601	0.0586715933788309	0.21069764703287	0.2099180262449	0	0	0	1	4	0.479287266656601	0.001	9.9977370912154e-06	4762.5	0.0727300826664246	30.7258064516129
ASV209	d:Bacteria	p:Actinomycetota	c:Actinobacteria	o:Streptosporangiales	f:Thermomonosporaceae	g:Actinomadura	s:sputi	g:Actinomadura	0.387491730535889	0.379995350824726	-0.387446522105613	-0.380040559255001	0.664663309534667	3.91516490839135e-05	0.00645290361719777	-0.00645290361719777	-3.91516490840158e-05	-0.664663309534667	0.380040559255001	0.387446522105613	-0.379995350824726	-0.387491730535889	1	1	0	0	5	0.664663309534667	0.001	9.9977370912154e-06	4977	0.076005799775495	32.1096774193548
ASV210	d:Bacteria	p:Actinomycetota	c:Actinobacteria	o:Micrococcales	f:Promicromonosporaceae	g:Cellulosimicrobium	unclassified	g:Cellulosimicrobium	0.313351503483042	0.193432924498268	-0.241508972675346	-0.265275455305963	0.438888188874179	0.0622174567516308	0.0416350790349144	-0.0416350790349143	-0.0622174567516308	-0.438888188874179	0.265275455305964	0.241508972675346	-0.193432924498267	-0.313351503483042	1	1	0	0	5	0.438888188874179	0.001	9.9977370912154e-06	4984.5	0.0761203353387492	32.158064516129
ASV211	d:Bacteria	p:Pseudomonadota	c:Alphaproteobacteria	o:Caulobacterales	f:Caulobacteraceae	g:Caulobacter	unclassified	g:Caulobacter	-0.154965129517324	-0.164284418895461	0.265186026060059	0.0540635223527266	-0.276478219072182	0.0954540964339047	-0.0873833550872191	0.0873833550872191	-0.0954540964339048	0.276478219072182	-0.0540635223527265	-0.265186026060059	0.164284418895461	0.154965129517324	0	0	1	1	10	0.276478219072182	0.001	9.9977370912154e-06	4287	0.0654685279561075	27.658064516129
ASV212	d:Bacteria	p:Bacteroidota	c:Bacteroidia	o:Chitinophagales	f:Chitinophagaceae	g:Chitinophaga	unclassified	g:Chitinophaga	0.105962203187493	0.165364272002628	-0.135817161650866	-0.135509313539255	0.234975620233933	-0.0258551524582106	-0.0255885481730479	0.025588548173048	0.0258551524582107	-0.234975620233933	0.135509313539255	0.135817161650867	-0.165364272002628	-0.105962203187493	1	1	0	0	5	0.234975620233933	0.015	0.000137737211662096	5685.5	0.0868255926509096	36.6806451612903
ASV213	d:Bacteria	p:Chloroflexota	c:Anaerolineae	o:Caldilineales	f:Caldilineaceae	unclassified	unclassified	f:Caldilineaceae	0.386965011689665	0.361941042254914	-0.376741194730397	-0.372164859214182	0.648571667763965	0.00885408521036822	0.0128173080236515	-0.0128173080236517	-0.00885408521036832	-0.648571667763965	0.372164859214182	0.376741194730397	-0.361941042254914	-0.386965011689665	1	1	0	0	5	0.648571667763965	0.001	9.9977370912154e-06	4769	0.0728293468212449	30.7677419354839
ASV214	d:Bacteria	p:Gemmatimonadota	c:Gemmatimonadia	o:Gemmatimonadales	f:Gemmatimonadaceae	unclassified	unclassified	f:Gemmatimonadaceae	0.246974969671638	0.593108627712972	-0.422942967514167	-0.417140629870444	0.727533736637691	-0.152392756384715	-0.147367784583916	0.147367784583916	0.152392756384715	-0.727533736637691	0.417140629870443	0.422942967514167	-0.593108627712972	-0.246974969671638	1	1	0	0	5	0.727533736637691	0.001	9.9977370912154e-06	4511.5	0.0688969591495169	29.1064516129032
ASV215	d:Bacteria	p:Cyanobacteriota	c:Vampirivibrionia	o:Vampirovibrionales	unclassified	unclassified	unclassified	o:Vampirovibrionales	-0.11826573291795	-0.118808013711791	0.223533851440351	0.01353989518939	-0.205311887151712	0.0911648648489909	-0.0906952359055397	0.0906952359055397	-0.0911648648489908	0.205311887151711	-0.01353989518939	-0.223533851440351	0.118808013711791	0.11826573291795	0	0	1	0	3	0.223533851440351	0.023	0.000209284907063575	4350.5	0.0664382623916599	28.0677419354839
ASV216	d:Bacteria	p:Nitrospirota	c:Nitrospiria	o:Nitrospirales	f:Nitrospiraceae	g:Nitrospira	unclassified	g:Nitrospira	-0.377364773767748	-0.368104769056315	0.394026690139963	0.3514428526841	-0.64559556183321	0.0144296428540704	-0.0224490421733344	0.0224490421733344	-0.0144296428540704	0.64559556183321	-0.3514428526841	-0.394026690139963	0.368104769056316	0.377364773767748	0	0	1	1	10	0.64559556183321	0.001	9.9977370912154e-06	4543.5	0.0693856442194016	29.3129032258065
ASV217	d:Bacteria	p:Chloroflexota	c:Chloroflexia	o:Thermomicrobiales	f:AKYG1722	unclassified	unclassified	f:AKYG1722	0.459831622375807	0.435287815047631	-0.452527028449284	-0.442592408974154	0.775196172229933	0.00632596390469831	0.0149295967470934	-0.0149295967470931	-0.00632596390469819	-0.775196172229932	0.442592408974154	0.452527028449284	-0.435287815047631	-0.459831622375807	1	1	0	0	5	0.775196172229933	0.001	9.9977370912154e-06	5188.5	0.0792357026592638	33.4741935483871
ASV218	d:Bacteria	p:Bacteroidota	c:Bacteroidia	o:Cytophagales	f:Microscillaceae	g:Ohtaekwangia	unclassified	g:Ohtaekwangia	0.230787638967337	0.149965282843214	-0.190376460905276	-0.190376460905276	0.329741702853087	0.034997106798602	0.034997106798602	-0.0349971067986019	-0.0349971067986019	-0.329741702853087	0.190376460905276	0.190376460905276	-0.149965282843214	-0.230787638967337	1	1	0	0	5	0.329741702853087	0.001	9.9977370912154e-06	5403.5	0.0825190554725512	34.8612903225806
ASV219	d:Bacteria	p:Bacillota	c:Bacilli	o:Bacillales	f:Bacillaceae	g:Geobacillus	unclassified	g:Geobacillus	0.408915325453683	0.38602761197929	-0.408536207570859	-0.386406729862114	0.688440778375978	0.000328325717555127	0.0194930155858093	-0.0194930155858093	-0.000328325717554975	-0.688440778375978	0.386406729862114	0.408536207570859	-0.38602761197929	-0.408915325453683	1	1	0	0	5	0.688440778375978	0.001	9.9977370912154e-06	7463.5	0.113978156846375	48.1516129032258
ASV220	d:Bacteria	p:Bacillota	c:Bacilli	o:Bacillales	f:Bacillaceae	g:Peribacillus	unclassified	g:Peribacillus	0.0669649944299574	-0.117610047369647	-0.0212527784664812	0.0718978314061705	-0.0438599024217787	0.0395879402876509	0.120258734815381	-0.120258734815381	-0.0395879402876511	0.0438599024217788	-0.0718978314061706	0.0212527784664809	0.117610047369647	-0.0669649944299576	1	0	0	1	7	0.120258734815381	0.595	0.00499624772888718	5712.5	0.0872379206786247	36.8548387096774
ASV221	d:Bacteria	p:Actinomycetota	c:Actinobacteria	o:Kitasatosporales	f:Streptomycetaceae	g:Kitasatospora	unclassified	g:Kitasatospora	-0.34271811168235	-0.344927490710137	0.157430065732813	0.530215536659674	-0.595518560472547	-0.160464154809877	0.162377533174529	-0.162377533174529	0.160464154809877	0.595518560472547	-0.530215536659674	-0.157430065732813	0.344927490710136	0.34271811168235	0	0	1	1	10	0.595518560472547	0.001	9.9977370912154e-06	4926.5	0.0752345936495833	31.7838709677419
ASV222	d:Bacteria	p:Bacillota	c:Bacilli	o:Bacillales	f:Bacillaceae	g:Bacillus	unclassified	g:Bacillus	0.411700779114002	0.448657110601838	-0.434961528932816	-0.425396360783023	0.745091788840287	-0.0201444002541675	-0.0118607216449771	0.0118607216449773	0.0201444002541677	-0.745091788840287	0.425396360783023	0.434961528932816	-0.448657110601838	-0.411700779114002	1	1	0	0	5	0.745091788840287	0.001	9.9977370912154e-06	6025.5	0.0920178715184338	38.8741935483871
ASV223	d:Bacteria	p:Pseudomonadota	c:Gammaproteobacteria	o:Lysobacterales	f:Rhodanobacteraceae	g:Dokdonella	unclassified	g:Dokdonella	0.137367356019164	0.328622517793717	-0.218910702171792	-0.247079171641089	0.40355906862826	-0.0706186092777633	-0.0950132194239015	0.0950132194239017	0.0706186092777635	-0.40355906862826	0.24707917164109	0.218910702171792	-0.328622517793717	-0.137367356019164	1	1	0	0	5	0.40355906862826	0.001	9.9977370912154e-06	4765	0.0727682611875093	30.741935483871
ASV224	d:Bacteria	p:Chloroflexota	c:Anaerolineae	o:Caldilineales	f:Caldilineaceae	unclassified	unclassified	f:Caldilineaceae	0.41280641227111	0.457512527750284	-0.438536769569355	-0.431782170452039	0.753718311453272	-0.0222831430687302	-0.0164334886407545	0.0164334886407547	0.0222831430687304	-0.753718311453272	0.431782170452039	0.438536769569355	-0.457512527750284	-0.41280641227111	1	1	0	0	5	0.753718311453272	0.001	9.9977370912154e-06	4563	0.0696834366838625	29.4387096774194
ASV225	d:Bacteria	p:Gemmatimonadota	c:Gemmatimonadia	o:Gemmatimonadales	f:Gemmatimonadaceae	g:Gemmatimonas	unclassified	g:Gemmatimonas	-0.418873679634973	-0.421061159855701	0.474413697775137	0.365521141715536	-0.727404908522528	0.0480990666360309	-0.0462046531946041	0.0462046531946043	-0.0480990666360309	0.727404908522528	-0.365521141715536	-0.474413697775137	0.421061159855701	0.418873679634973	0	0	1	1	10	0.727404908522528	0.001	9.9977370912154e-06	4184	0.0638955728874163	26.9935483870968
ASV226	d:Bacteria	p:Actinomycetota	c:Actinobacteria	o:Kitasatosporales	f:Streptomycetaceae	g:Streptomyces	s:thermovulgaris	g:Streptomyces	0.386432467250585	0.407726243436931	-0.405204612046443	-0.388954098641073	0.687761618092085	-0.0162571542767331	-0.00218379684314324	0.00218379684314334	0.0162571542767331	-0.687761618092085	0.388954098641073	0.405204612046443	-0.407726243436931	-0.386432467250585	1	1	0	0	5	0.687761618092085	0.001	9.9977370912154e-06	4998	0.0763264993526068	32.2451612903226
ASV227	d:Bacteria	p:Actinomycetota	c:Thermoleophilia	o:Gaiellales	unclassified	unclassified	unclassified	o:Gaiellales	-0.404927867416072	-0.405885881251024	0.381761160052003	0.429052588615093	-0.702185304083396	-0.0200629570993239	0.0208926214175693	-0.0208926214175694	0.0200629570993241	0.702185304083397	-0.429052588615093	-0.381761160052003	0.405885881251025	0.404927867416072	0	0	1	1	10	0.702185304083397	0.001	9.9977370912154e-06	5025	0.076738827380322	32.4193548387097
ASV228	d:Bacteria	p:Verrucomicrobiota	c:Verrucomicrobiia	o:Chthoniobacterales	f:Chthoniobacteraceae	g:Candidatus_Udaeobacter	unclassified	g:Candidatus_Udaeobacter	-0.433282419847252	-0.429242636957278	0.368614483812479	0.493910572992051	-0.746968610593339	-0.0560040754164201	0.0525055208079292	-0.0525055208079295	0.0560040754164199	0.746968610593339	-0.493910572992051	-0.368614483812479	0.429242636957278	0.433282419847252	0	0	1	1	10	0.746968610593339	0.001	9.9977370912154e-06	4722	0.0721115906248518	30.4645161290323
ASV229	d:Bacteria	p:Pseudomonadota	c:Gammaproteobacteria	o:Pseudomonadales	f:Pseudomonadaceae	g:Pseudomonas	unclassified	g:Pseudomonas	0.201129837835067	0.0521751319162803	-0.124221886331408	-0.129083083419939	0.219368538709515	0.0666042397551904	0.0623943195837191	-0.0623943195837191	-0.0666042397551904	-0.219368538709515	0.129083083419939	0.124221886331408	-0.0521751319162803	-0.201129837835067	1	1	0	0	5	0.219368538709515	0.021	0.000191476279818399	6297.5	0.0961716946124533	40.6290322580645
ASV230	d:Bacteria	p:Pseudomonadota	c:Alphaproteobacteria	o:Hyphomicrobiales	f:Rhizobiaceae	g:Brucella	unclassified	g:Brucella	-0.0550489533323288	0.214266962489364	-0.0508043780696883	-0.108413631087347	0.137886840669976	-0.0916716740693599	-0.141562750675698	0.141562750675698	0.09167167406936	-0.137886840669976	0.108413631087347	0.0508043780696885	-0.214266962489364	0.0550489533323289	0	1	0	0	2	0.214266962489364	0.043	0.000385856860777325	5558	0.084878488075588	35.858064516129
ASV231	d:Bacteria	p:Pseudomonadota	c:Gammaproteobacteria	o:Burkholderiales	f:Methylophilaceae	g:Methylobacillus	unclassified	g:Methylobacillus	0.352296787793177	0.310480629151911	-0.334867716064329	-0.327909700880758	0.573982080129077	0.0150940188815631	0.0211198367904535	-0.0211198367904534	-0.0150940188815631	-0.573982080129076	0.327909700880758	0.334867716064329	-0.310480629151911	-0.352296787793177	1	1	0	0	5	0.573982080129077	0.001	9.9977370912154e-06	4751.5	0.0725620971736517	30.6548387096774
ASV232	d:Bacteria	p:Verrucomicrobiota	c:Verrucomicrobiia	o:Chthoniobacterales	f:Chthoniobacteraceae	g:Candidatus_Udaeobacter	unclassified	g:Candidatus_Udaeobacter	-0.419781613221896	-0.42191539070147	0.331460472265212	0.510236531658154	-0.728930987686885	-0.0764883517597147	0.0783362572630489	-0.0783362572630487	0.0764883517597148	0.728930987686885	-0.510236531658154	-0.331460472265212	0.42191539070147	0.419781613221896	0	0	1	1	10	0.728930987686885	0.001	9.9977370912154e-06	5470	0.0835346041334052	35.2903225806452
ASV233	d:Bacteria	p:Pseudomonadota	c:Alphaproteobacteria	o:Hyphomicrobiales	f:Rhizobiaceae	unclassified	unclassified	f:Rhizobiaceae	-0.223401505920181	-0.231973894144534	0.274220338905808	0.181155061158907	-0.394366664714546	0.0440104003562313	-0.0365864943828395	0.0365864943828395	-0.0440104003562313	0.394366664714546	-0.181155061158907	-0.274220338905808	0.231973894144534	0.223401505920181	0	0	1	1	10	0.394366664714546	0.001	9.9977370912154e-06	4375.5	0.0668200476025072	28.2290322580645
ASV234	d:Bacteria	p:Patescibacteria	c:Saccharimonadia	o:Saccharimonadales	unclassified	unclassified	unclassified	o:Saccharimonadales	-0.246418850339273	-0.246614038164165	0.0518281460957565	0.441204742407682	-0.426979006345198	-0.16852049321519	0.168689530830056	-0.168689530830056	0.16852049321519	0.426979006345198	-0.441204742407682	-0.0518281460957564	0.246614038164165	0.246418850339273	0	0	0	1	4	0.441204742407682	0.001	9.9977370912154e-06	4967.5	0.075860721395373	32.0483870967742
ASV235	d:Bacteria	p:Actinomycetota	c:Actinobacteria	o:Pseudonocardiales	f:Pseudonocardiaceae	g:Amycolatopsis	unclassified	g:Amycolatopsis	-0.239119605036215	-0.237978043430464	0.139422223430802	0.337675425035877	-0.413178683657961	-0.086340465161079	0.0853518438105137	-0.0853518438105138	0.0863404651610789	0.413178683657961	-0.337675425035877	-0.139422223430802	0.237978043430464	0.239119605036215	0	0	1	1	10	0.413178683657961	0.001	9.9977370912154e-06	4212	0.0643231723235654	27.1741935483871
ASV236	d:Bacteria	p:Actinomycetota	c:Actinobacteria	o:Propionibacteriales	f:Nocardioidaceae	g:Kribbella	unclassified	g:Kribbella	0.393540317998707	0.440640333825586	-0.418057601778973	-0.41612305004532	0.7224216358253	-0.0212325905855027	-0.019557219639224	0.0195572196392239	0.0212325905855027	-0.7224216358253	0.41612305004532	0.418057601778973	-0.440640333825587	-0.393540317998707	1	1	0	0	5	0.7224216358253	0.001	9.9977370912154e-06	4542.5	0.0693703728109677	29.3064516129032
ASV237	d:Bacteria	p:Actinomycetota	c:Thermoleophilia	o:Gaiellales	f:Gaiellaceae	g:Gaiella	unclassified	g:Gaiella	-0.407695515344823	-0.406518917676582	0.409367522557586	0.40484691046382	-0.70513038312448	0.00144800072156347	-0.00246696419229302	0.00246696419229313	-0.00144800072156325	0.70513038312448	-0.40484691046382	-0.409367522557585	0.406518917676582	0.407695515344823	0	0	1	1	10	0.70513038312448	0.001	9.9977370912154e-06	4878.5	0.0745015660447564	31.4741935483871
ASV238	d:Bacteria	p:Planctomycetota	c:Planctomycetes	o:Pirellulales	f:Pirellulaceae	g:Pir4_lineage	unclassified	g:Pir4_lineage	0.251199072126206	0.283691923135569	-0.267445497630887	-0.267445497630887	0.463229190152239	-0.0140698172077457	-0.0140698172077457	0.0140698172077457	0.0140698172077457	-0.463229190152239	0.267445497630888	0.267445497630888	-0.283691923135569	-0.251199072126206	1	1	0	0	5	0.463229190152239	0.001	9.9977370912154e-06	4741	0.0724017473850958	30.5870967741935
ASV239	d:Bacteria	p:Acidobacteriota	c:Blastocatellia	o:Blastocatellales	f:Blastocatellaceae	unclassified	unclassified	f:Blastocatellaceae	0.274967682397597	0.304900315445369	-0.290074182974561	-0.289793814868405	0.502180416973629	-0.0130826132619359	-0.0128398073595933	0.0128398073595933	0.0130826132619359	-0.502180416973629	0.289793814868405	0.290074182974561	-0.30490031544537	-0.274967682397597	1	1	0	0	5	0.502180416973629	0.001	9.9977370912154e-06	4586	0.0700346790778421	29.5870967741935
ASV240	d:Bacteria	p:Myxococcota	c:Polyangiia	o:Polyangiales	f:Eel-36e1D6	unclassified	unclassified	f:Eel-36e1D6	0.465356297995627	0.243025796714527	-0.357687882767278	-0.350694211942876	0.613476889605028	0.0932435827729616	0.0993002793725994	-0.0993002793725994	-0.0932435827729616	-0.613476889605028	0.350694211942876	0.357687882767278	-0.243025796714527	-0.465356297995627	1	1	0	0	5	0.613476889605028	0.001	9.9977370912154e-06	4418	0.0674690824609478	28.5032258064516
ASV241	d:Bacteria	p:Chloroflexota	c:Dehalococcoidia	o:S085	unclassified	unclassified	unclassified	o:S085	0.35605010508728	0.472955124901328	-0.416751702864313	-0.412253527124295	0.717939589040295	-0.0525691257252154	-0.0486735912636728	0.0486735912636728	0.0525691257252153	-0.717939589040295	0.412253527124295	0.416751702864313	-0.472955124901328	-0.35605010508728	1	1	0	0	5	0.717939589040295	0.001	9.9977370912154e-06	4632.5	0.0707447995700182	29.8870967741935
ASV242	d:Bacteria	p:Actinomycetota	c:Actinobacteria	o:Mycobacteriales	f:Mycobacteriaceae	g:Mycobacterium	unclassified	g:Mycobacterium	-0.261801782884765	-0.262547594004281	0.0408732297856976	0.483476147103349	-0.454099880844455	-0.191329739405132	0.191975630781058	-0.191975630781058	0.191329739405131	0.454099880844455	-0.483476147103349	-0.0408732297856975	0.262547594004281	0.261801782884765	0	0	0	1	4	0.483476147103349	0.001	9.9977370912154e-06	4211	0.0643079009151315	27.1677419354839
ASV243	d:Bacteria	p:Actinomycetota	c:Actinobacteria	o:Kitasatosporales	f:Streptomycetaceae	g:Streptomyces	unclassified	g:Streptomyces	-0.0934003105080394	-0.15785768542293	0.353496797420714	-0.102238801489745	-0.217595807380187	0.225250165101463	-0.16942844096391	0.16942844096391	-0.225250165101463	0.217595807380186	0.102238801489745	-0.353496797420714	0.15785768542293	0.0934003105080393	0	0	1	0	3	0.353496797420714	0.001	9.9977370912154e-06	3629	0.0554199412066047	23.4129032258065
ASV244	d:Bacteria	p:Pseudomonadota	c:Gammaproteobacteria	o:Lysobacterales	f:Lysobacteraceae	g:Pseudoxanthomonas	unclassified	g:Pseudoxanthomonas	0.167862132973097	0.0691858471002446	-0.0999975011528122	-0.137050478920529	0.205289572659301	0.0587724951748441	0.0266836751421413	-0.0266836751421413	-0.0587724951748441	-0.205289572659301	0.137050478920529	0.0999975011528123	-0.0691858471002446	-0.167862132973097	1	1	0	0	5	0.205289572659301	0.02	0.000182482527661267	4923	0.0751811437200647	31.7612903225806
ASV245	d:Bacteria	p:Actinomycetota	c:Actinobacteria	o:Pseudonocardiales	f:Pseudonocardiaceae	g:Kutzneria	unclassified	g:Kutzneria	-0.114964241148418	-0.115408210156312	-0.0700123790992082	0.300384830403939	-0.19950839516199	-0.160194452240632	0.16057894067996	-0.16057894067996	0.160194452240632	0.19950839516199	-0.300384830403939	0.0700123790992082	0.115408210156312	0.114964241148418	0	0	0	1	4	0.300384830403939	0.002	1.94701057482877e-05	4154.5	0.0634450663386164	26.8032258064516
ASV246	d:Bacteria	p:Pseudomonadota	c:Gammaproteobacteria	o:Pseudomonadales	f:Moraxellaceae	unclassified	unclassified	f:Moraxellaceae	-0.0663632641496434	-0.0665619402513936	-0.0634493479906402	0.196374552391677	-0.115116603814537	-0.112421019845102	0.112593078396342	-0.112593078396342	0.112421019845102	0.115116603814537	-0.196374552391677	0.0634493479906401	0.0665619402513936	0.0663632641496434	0	0	0	1	4	0.196374552391677	0.046	0.000412179079196199	3922.5	0.0599020995819528	25.3064516129032
ASV247	d:Bacteria	p:Actinomycetota	c:Actinobacteria	o:Kitasatosporales	f:Streptomycetaceae	g:Streptomyces	unclassified	g:Streptomyces	-0.193310535516474	-0.19349023554796	0.257017743389732	0.129783027674702	-0.334979293945209	0.0551720604224181	-0.0550164356300895	0.0550164356300894	-0.055172060422418	0.334979293945209	-0.129783027674702	-0.257017743389732	0.19349023554796	0.193310535516474	0	0	1	1	10	0.334979293945209	0.001	9.9977370912154e-06	4312.5	0.0658579488711718	27.8225806451613
ASV248	d:Bacteria	p:Verrucomicrobiota	c:Verrucomicrobiia	o:Chthoniobacterales	f:Chthoniobacteraceae	g:Candidatus_Udaeobacter	unclassified	g:Candidatus_Udaeobacter	-0.413173745432775	-0.413801540380677	0.328252088039291	0.498723197774161	-0.716181605816346	-0.073544312634236	0.0740879990074864	-0.0740879990074864	0.0735443126342358	0.716181605816346	-0.498723197774161	-0.328252088039291	0.413801540380677	0.413173745432775	0	0	1	1	10	0.716181605816346	0.001	9.9977370912154e-06	5282	0.080663579347833	34.0774193548387
ASV249	d:Bacteria	p:Acidobacteriota	c:Vicinamibacteria	o:Vicinamibacterales	unclassified	unclassified	unclassified	o:Vicinamibacterales	0.328953624107456	0.519216281509998	-0.427000684322284	-0.42116922129517	0.734536684990165	-0.0849112449124234	-0.0798610497897128	0.0798610497897128	0.0849112449124234	-0.734536684990165	0.42116922129517	0.427000684322284	-0.519216281509998	-0.328953624107456	1	1	0	0	5	0.734536684990165	0.001	9.9977370912154e-06	4532	0.0692100230224118	29.2387096774194
ASV250	d:Bacteria	p:Gemmatimonadota	c:Gemmatimonadia	o:Gemmatimonadales	f:Gemmatimonadaceae	unclassified	unclassified	f:Gemmatimonadaceae	0.36381446179992	0.488650586225977	-0.428083393307261	-0.424381654718636	0.738256387428748	-0.0556585273594388	-0.052452727703521	0.052452727703521	0.0556585273594387	-0.738256387428748	0.424381654718636	0.42808339330726	-0.488650586225977	-0.36381446179992	1	1	0	0	5	0.738256387428748	0.001	9.9977370912154e-06	4272.5	0.0652470925338161	27.5645161290323
ASV251	d:Bacteria	p:Pseudomonadota	c:Alphaproteobacteria	o:Hyphomicrobiales	f:Rhizobiaceae	unclassified	unclassified	f:Rhizobiaceae	0.0508384861472898	0.281854530403863	-0.151760377506066	-0.180932639045086	0.288120603994975	-0.0874009217146734	-0.112664841293309	0.112664841293309	0.0874009217146734	-0.288120603994975	0.180932639045086	0.151760377506066	-0.281854530403863	-0.0508384861472898	1	1	0	0	5	0.288120603994975	0.001	9.9977370912154e-06	3996	0.0610245481018441	25.7806451612903
ASV252	d:Bacteria	p:Actinomycetota	c:Actinobacteria	o:Micrococcales	f:Intrasporangiaceae	g:Terrabacter	unclassified	g:Terrabacter	-0.378827749295363	-0.378827749295363	0.409348500523101	0.348306998067626	-0.656148909096534	0.0264317459058059	-0.0264317459058059	0.0264317459058059	-0.0264317459058059	0.656148909096534	-0.348306998067626	-0.409348500523101	0.378827749295363	0.378827749295363	0	0	1	1	10	0.656148909096534	0.001	9.9977370912154e-06	4182.5	0.0638726657747655	26.9838709677419
ASV253	d:Bacteria	p:Pseudomonadota	c:Gammaproteobacteria	o:Lysobacterales	f:Lysobacteraceae	g:Luteimonas	unclassified	g:Luteimonas	0.346550556565415	0.324647557148402	-0.338028425213299	-0.333169688500518	0.581274617448362	0.00738038224532008	0.0115881716688888	-0.0115881716688887	-0.00738038224531989	-0.581274617448362	0.333169688500518	0.338028425213299	-0.324647557148402	-0.346550556565415	1	1	0	0	5	0.581274617448362	0.001	9.9977370912154e-06	4614.5	0.0704699142182081	29.7709677419355
ASV254	d:Bacteria	p:Actinomycetota	c:Actinobacteria	o:Micrococcales	f:Promicromonosporaceae	g:Cellulosimicrobium	unclassified	g:Cellulosimicrobium	0.239970702976709	0.0606357657537141	-0.144992378899654	-0.155614089830769	0.260332838462479	0.0822536414596008	0.0730549699616007	-0.0730549699616006	-0.0822536414596007	-0.260332838462479	0.155614089830769	0.144992378899654	-0.0606357657537141	-0.239970702976709	1	1	0	0	5	0.260332838462479	0.001	9.9977370912154e-06	4555.5	0.0695689011206083	29.3903225806452
ASV255	d:Bacteria	p:Pseudomonadota	c:Gammaproteobacteria	o:Burkholderiales	f:B1-7BS	unclassified	unclassified	f:B1-7BS	0.440776835079428	0.338697761084863	-0.395299390018914	-0.384175206145376	0.675044801882892	0.039384622721616	0.0490184485524686	-0.0490184485524687	-0.0393846227216161	-0.675044801882892	0.384175206145376	0.395299390018914	-0.338697761084863	-0.440776835079428	1	1	0	0	5	0.675044801882892	0.001	9.9977370912154e-06	4406.5	0.067293461263958	28.4290322580645
ASV256	d:Bacteria	p:Pseudomonadota	c:Alphaproteobacteria	o:Hyphomicrobiales	unclassified	unclassified	unclassified	o:Hyphomicrobiales	-0.236708848764217	-0.234749067592811	0.0223497248309777	0.44910819152605	-0.408294532380465	-0.185640446859162	0.183943226578866	-0.183943226578866	0.185640446859162	0.408294532380465	-0.44910819152605	-0.0223497248309778	0.234749067592811	0.236708848764217	0	0	0	1	4	0.44910819152605	0.001	9.9977370912154e-06	3837	0.0585963941608548	24.7548387096774
ASV257	d:Bacteria	p:Pseudomonadota	c:Alphaproteobacteria	o:Sphingomonadales	f:Sphingomonadaceae	g:Sphingomonas	unclassified	g:Sphingomonas	-0.0176878400426935	-0.0498295918963503	0.111649029691782	-0.0441315977527379	-0.0584718112574987	0.0813727772059178	-0.0535372035785155	0.0535372035785154	-0.0813727772059179	0.0584718112574986	0.0441315977527379	-0.111649029691782	0.0498295918963503	0.0176878400426935	0	0	1	0	3	0.111649029691782	0.553	0.00464648305290182	3646	0.0556795551499809	23.5225806451613
ASV258	d:Bacteria	p:Chloroflexota	c:Dehalococcoidia	o:S085	unclassified	unclassified	unclassified	o:S085	-0.367253698418951	-0.367953806116204	0.413191357093628	0.322016147441526	-0.636708375980407	0.0397831794026494	-0.0391768683514432	0.0391768683514434	-0.0397831794026492	0.636708375980407	-0.322016147441526	-0.413191357093628	0.367953806116204	0.367253698418951	0	0	1	1	10	0.636708375980407	0.001	9.9977370912154e-06	4154	0.0634374306343995	26.8
ASV259	d:Bacteria	p:Acidobacteriota	c:Vicinamibacteria	o:Vicinamibacterales	unclassified	unclassified	unclassified	o:Vicinamibacterales	-0.414383254244086	-0.414725737433709	0.412371165505053	0.416737826172742	-0.718029449299071	-0.00174251996267141	0.00203911910525382	-0.00203911910525371	0.00174251996267141	0.718029449299071	-0.416737826172742	-0.412371165505053	0.414725737433708	0.414383254244086	0	0	1	1	10	0.718029449299071	0.001	9.9977370912154e-06	4781.5	0.0730202394266686	30.8483870967742
ASV260	d:Bacteria	p:Pseudomonadota	c:Alphaproteobacteria	o:Sphingomonadales	f:Sphingomonadaceae	g:Novosphingobium	unclassified	g:Novosphingobium	0.486668303766079	0.280629356026436	-0.387307588895235	-0.37999007089728	0.664499265644668	0.0860489032163327	0.0923860596952117	-0.0923860596952119	-0.086048903216333	-0.664499265644668	0.37999007089728	0.387307588895235	-0.280629356026436	-0.486668303766079	1	1	0	0	5	0.664499265644668	0.001	9.9977370912154e-06	4082.5	0.062345524931376	26.3387096774194
ASV261	d:Bacteria	p:Pseudomonadota	c:Gammaproteobacteria	o:Burkholderiales	f:Oxalobacteraceae	g:Massilia	unclassified	g:Massilia	-0.102564219609674	-0.103912007718663	0.309962617749424	-0.103486390421087	-0.17881365814391	0.179612281493223	-0.17844506275192	0.17844506275192	-0.179612281493223	0.17881365814391	0.103486390421087	-0.309962617749424	0.103912007718663	0.102564219609674	0	0	1	0	3	0.309962617749424	0.001	9.9977370912154e-06	4009	0.0612230764114847	25.8645161290323
ASV262	d:Bacteria	p:Patescibacteria	c:Saccharimonadia	o:Saccharimonadales	unclassified	unclassified	unclassified	o:Saccharimonadales	-0.277798841387427	-0.277219426711939	0.0585513777335595	0.496466890365807	-0.480659919738494	-0.189873873239555	0.189372085411257	-0.189372085411257	0.189873873239555	0.480659919738494	-0.496466890365807	-0.0585513777335596	0.277219426711939	0.277798841387427	0	0	0	1	4	0.496466890365807	0.001	9.9977370912154e-06	3775	0.0576495668379533	24.3548387096774
ASV263	d:Bacteria	p:Pseudomonadota	c:Gammaproteobacteria	o:Burkholderiales	f:Oxalobacteraceae	g:Massilia	unclassified	g:Massilia	-0.0687014737157974	-0.0687798059289876	0.18881567714672	-0.0513343975019354	-0.119062280717176	0.104021951526511	-0.103954113839954	0.103954113839954	-0.104021951526511	0.119062280717176	0.0513343975019354	-0.18881567714672	0.0687798059289876	0.0687014737157975	0	0	1	0	3	0.18881567714672	0.001	9.9977370912154e-06	3506.5	0.0535491936734525	22.6225806451613
ASV264	d:Bacteria	p:Actinomycetota	c:MB-A2-108	unclassified	unclassified	unclassified	unclassified	c:MB-A2-108	-0.390935537926163	-0.391639592449442	0.397781541777524	0.384793588598081	-0.677729943275193	0.0059288132496847	-0.00531908414687558	0.00531908414687535	-0.00592881324968482	0.677729943275193	-0.384793588598081	-0.397781541777524	0.391639592449442	0.390935537926163	0	0	1	1	10	0.677729943275193	0.001	9.9977370912154e-06	4401.5	0.0672171042217885	28.3967741935484
ASV265	d:Bacteria	p:Actinomycetota	c:Thermoleophilia	o:Gaiellales	unclassified	unclassified	unclassified	o:Gaiellales	-0.4091118766205	-0.409489210527735	0.325368573813381	0.493232513334854	-0.708929337035931	-0.0725238276277774	0.0728506083771526	-0.0728506083771525	0.0725238276277774	0.708929337035931	-0.493232513334854	-0.325368573813381	0.409489210527735	0.4091118766205	0	0	1	1	10	0.708929337035931	0.001	9.9977370912154e-06	4283.5	0.0654150780265889	27.6354838709677
ASV266	d:Bacteria	p:Actinomycetota	c:Thermoleophilia	o:Gaiellales	unclassified	unclassified	unclassified	o:Gaiellales	-0.401290437387565	-0.401290437387565	0.35187084183839	0.450710032936739	-0.695055426146799	-0.0427986251903377	0.0427986251903376	-0.0427986251903377	0.0427986251903376	0.695055426146799	-0.450710032936739	-0.35187084183839	0.401290437387565	0.401290437387565	0	0	1	1	10	0.695055426146799	0.001	9.9977370912154e-06	4390.5	0.0670491187290156	28.3258064516129
ASV267	d:Bacteria	p:Chloroflexota	c:Anaerolineae	o:Aggregatilineales	f:Aggregatilineaceae	unclassified	unclassified	f:Aggregatilineaceae	-0.183915354594572	-0.184967478172806	0.286699521949193	0.0821833108181858	-0.319461904196516	0.0890137000359322	-0.0881025342892615	0.0881025342892615	-0.0890137000359322	0.319461904196516	-0.0821833108181858	-0.286699521949193	0.184967478172806	0.183915354594572	0	0	1	1	10	0.319461904196516	0.001	9.9977370912154e-06	3487.5	0.0532590369132085	22.5
ASV268	d:Bacteria	p:Bacteroidota	c:Bacteroidia	o:Cytophagales	f:Microscillaceae	g:Chryseolinea	unclassified	g:Chryseolinea	0.391951088530337	0.192168216867845	-0.292750772096984	-0.291368533301197	0.505862157315746	0.0859099940947383	0.0871070480059862	-0.0871070480059863	-0.0859099940947385	-0.505862157315746	0.291368533301197	0.292750772096984	-0.192168216867845	-0.391951088530337	1	1	0	0	5	0.505862157315746	0.001	9.9977370912154e-06	4373.5	0.0667895047856394	28.2161290322581
ASV269	d:Bacteria	p:Actinomycetota	c:Actinobacteria	o:Propionibacteriales	f:Nocardioidaceae	g:Nocardioides	unclassified	g:Nocardioides	0.424217475625547	0.378694158307138	-0.403043573060172	-0.399868060872512	0.695341871979777	0.0183371375188706	0.0210872117434115	-0.0210872117434113	-0.0183371375188703	-0.695341871979776	0.399868060872512	0.403043573060172	-0.378694158307138	-0.424217475625547	1	1	0	0	5	0.695341871979777	0.001	9.9977370912154e-06	3716.5	0.0567561894445705	23.9774193548387
ASV270	d:Bacteria	p:Actinomycetota	c:Thermoleophilia	o:Gaiellales	f:Gaiellaceae	g:Gaiella	unclassified	g:Gaiella	-0.379577551844429	-0.379943477016974	0.387218647223759	0.372302381637645	-0.657764505702469	0.00661738271123918	-0.00630048221593066	0.0063004822159309	-0.00661738271123894	0.657764505702469	-0.372302381637645	-0.387218647223758	0.379943477016975	0.37957755184443	0	0	1	1	10	0.657764505702469	0.001	9.9977370912154e-06	4104.5	0.0626814959169217	26.4806451612903
ASV271	d:Bacteria	p:Actinomycetota	c:Thermoleophilia	o:Gaiellales	unclassified	unclassified	unclassified	o:Gaiellales	-0.410875926732662	-0.41027053576835	0.372096387110835	0.449050075390177	-0.711133696753602	-0.033584066459567	0.0330597825052515	-0.0330597825052514	0.0335840664595673	0.711133696753603	-0.449050075390177	-0.372096387110835	0.41027053576835	0.410875926732662	0	0	1	1	10	0.711133696753603	0.001	9.9977370912154e-06	4023.5	0.0614445118337762	25.958064516129
ASV272	d:Bacteria	p:Planctomycetota	c:Phycisphaerae	o:Tepidisphaerales	f:WD2101_soil_group	unclassified	unclassified	f:WD2101_soil_group	0.241708029135932	0.552685992955529	-0.398263738408544	-0.396130283682918	0.687965403745702	-0.135581221337572	-0.133733595347357	0.133733595347357	0.135581221337572	-0.687965403745702	0.396130283682918	0.398263738408544	-0.552685992955529	-0.241708029135932	1	1	0	0	5	0.687965403745702	0.001	9.9977370912154e-06	3902.5	0.0595966714132749	25.1774193548387
ASV273	d:Bacteria	p:Actinomycetota	c:Actinobacteria	o:Propionibacteriales	f:Nocardioidaceae	unclassified	unclassified	f:Nocardioidaceae	-0.373524826309089	-0.378600261809572	0.380958181743501	0.37116690637516	-0.651359433134371	0.00643747464155989	-0.00204201856287227	0.00204201856287214	-0.00643747464156002	0.65135943313437	-0.37116690637516	-0.380958181743501	0.378600261809573	0.373524826309089	0	0	1	1	10	0.65135943313437	0.001	9.9977370912154e-06	3857.5	0.0589094580337497	24.8870967741935
ASV274	d:Bacteria	p:Actinomycetota	c:Actinobacteria	o:Micromonosporales	f:Micromonosporaceae	g:Micromonospora	unclassified	g:Micromonospora	-0.344799733652874	-0.325076144316257	0.341353595384419	0.328522282584712	-0.580129527703672	-0.00298444328543575	-0.0140966861338862	0.0140966861338861	0.0029844432854355	0.580129527703672	-0.328522282584712	-0.341353595384419	0.325076144316257	0.344799733652873	0	0	1	1	10	0.580129527703672	0.001	9.9977370912154e-06	3769.5	0.0575655740915669	24.3193548387097
ASV275	d:Bacteria	p:Chloroflexota	c:Chloroflexia	o:Thermomicrobiales	f:JG30-KF-CM45	unclassified	unclassified	f:JG30-KF-CM45	-0.396133759259564	-0.397746630966962	0.372399609315345	0.421480780911181	-0.687520585502475	-0.020554376788923	0.0219511646605745	-0.0219511646605745	0.0205543767889231	0.687520585502475	-0.421480780911181	-0.372399609315345	0.397746630966962	0.396133759259564	0	0	1	1	10	0.687520585502475	0.001	9.9977370912154e-06	3913.5	0.0597646569060478	25.2483870967742
ASV276	d:Bacteria	p:Planctomycetota	c:Planctomycetes	o:Planctomycetales	unclassified	unclassified	unclassified	o:Planctomycetales	0.413082557771329	0.327781768847798	-0.374874519742887	-0.365989806876239	0.641607327609816	0.0330891315613923	0.0407835186092402	-0.0407835186092401	-0.0330891315613922	-0.641607327609816	0.36598980687624	0.374874519742888	-0.327781768847798	-0.413082557771329	1	1	0	0	5	0.641607327609816	0.001	9.9977370912154e-06	4207	0.0642468152813959	27.141935483871
ASV277	d:Bacteria	p:Actinomycetota	c:Actinobacteria	o:Kitasatosporales	f:Streptomycetaceae	g:Streptomyces	unclassified	g:Streptomyces	-0.377341404216803	-0.380397276941206	0.321143789932588	0.436594891225421	-0.656220947312953	-0.0486685616022095	0.0513150250122749	-0.051315025012275	0.0486685616022094	0.656220947312953	-0.436594891225421	-0.321143789932588	0.380397276941206	0.377341404216803	0	0	1	1	10	0.656220947312953	0.001	9.9977370912154e-06	3588.5	0.0548014491650319	23.1516129032258
ASV278	d:Bacteria	p:Pseudomonadota	c:Alphaproteobacteria	o:Hyphomicrobiales	f:Xanthobacteraceae	unclassified	unclassified	f:Xanthobacteraceae	-0.393171039254241	-0.394003918458275	0.373286048257932	0.413888909454584	-0.68171351060198	-0.0172209073568283	0.0179422019058052	-0.0179422019058054	0.0172209073568282	0.68171351060198	-0.413888909454584	-0.373286048257932	0.394003918458275	0.393171039254241	0	0	1	1	10	0.68171351060198	0.001	9.9977370912154e-06	3774.5	0.0576419311337364	24.3516129032258
ASV279	d:Bacteria	p:Planctomycetota	c:Planctomycetes	o:Planctomycetales	f:Rubinisphaeraceae	g:SH-PL14	unclassified	g:SH-PL14	0.13572677540712	0.335515531023445	-0.216779394330222	-0.254462912100343	0.40810780870684	-0.0701936270306658	-0.102828510723553	0.102828510723553	0.0701936270306657	-0.40810780870684	0.254462912100343	0.216779394330222	-0.335515531023445	-0.13572677540712	1	1	0	0	5	0.40810780870684	0.001	9.9977370912154e-06	3926.5	0.0599631852156884	25.3322580645161
ASV280	d:Bacteria	p:Actinomycetota	c:Actinobacteria	o:Streptosporangiales	f:Thermomonosporaceae	g:Actinomadura	s:sputi	g:Actinomadura	0.428473078394811	0.333615915730228	-0.385870563233174	-0.376218430891865	0.659988428856814	0.0368948603950894	0.0452538522033518	-0.0452538522033518	-0.0368948603950894	-0.659988428856814	0.376218430891866	0.385870563233174	-0.333615915730228	-0.428473078394811	1	1	0	0	5	0.659988428856814	0.001	9.9977370912154e-06	3790.5	0.0578862736686787	24.4548387096774
ASV281	d:Bacteria	p:Bacillota	c:Limnochordia	o:Incertae_Sedis	f:Incertae_Sedis	g:Hydrogenispora	unclassified	g:Hydrogenispora	0.331978276939944	0.434347614582759	-0.398352067766312	-0.367973823756391	0.663657689636419	-0.0574813890011092	-0.0311730579661553	0.0311730579661553	0.0574813890011092	-0.663657689636419	0.367973823756391	0.398352067766312	-0.434347614582759	-0.331978276939944	1	1	0	0	5	0.663657689636419	0.001	9.9977370912154e-06	3903.5	0.0596119428217088	25.1838709677419
ASV282	d:Bacteria	p:Pseudomonadota	c:Gammaproteobacteria	o:Burkholderiales	f:Alcaligenaceae	g:Bordetella	unclassified	g:Bordetella	0.17264736308382	-0.0655339461170947	-0.0590153708652829	-0.0480980461014427	0.0927629401793395	0.098408191943889	0.10786287253074	-0.10786287253074	-0.098408191943889	-0.0927629401793395	0.0480980461014427	0.0590153708652829	0.0655339461170947	-0.17264736308382	1	0	0	0	1	0.17264736308382	0.205	0.0017628202509036	3874	0.0591614362729089	24.9935483870968
ASV283	d:Bacteria	p:Bacillota	c:Bacilli	o:Paenibacillales	f:Paenibacillaceae	g:Paenibacillus	unclassified	g:Paenibacillus	0.234348464046917	0.0715700104180926	-0.150368784422067	-0.155549690042942	0.264933170373679	0.0727285359567978	0.068241740074511	-0.0682417400745109	-0.0727285359567977	-0.264933170373679	0.155549690042942	0.150368784422067	-0.0715700104180926	-0.234348464046916	1	1	0	0	5	0.264933170373679	0.002	1.94701057482877e-05	4443.5	0.0678585033760121	28.6677419354839
ASV284	d:Bacteria	p:Actinomycetota	c:Actinobacteria	o:Catenulisporales	f:Catenulisporaceae	g:Catenulispora	s:acidiphila	g:Catenulispora	-0.161431372544686	-0.161431372544686	-0.0572245223703756	0.380087267459747	-0.279607339182975	-0.189361559683664	0.189361559683664	-0.189361559683664	0.189361559683664	0.279607339182975	-0.380087267459747	0.0572245223703755	0.161431372544686	0.161431372544686	0	0	0	1	4	0.380087267459747	0.001	9.9977370912154e-06	3281	0.0501054910716092	21.1677419354839
ASV285	d:Bacteria	p:Planctomycetota	c:Planctomycetes	o:Pirellulales	f:Pirellulaceae	g:Pirellula	unclassified	g:Pirellula	0.486104901539556	0.146932057536922	-0.289340354213761	-0.343696604862717	0.54822608809468	0.170403096548283	0.123329202631813	-0.123329202631814	-0.170403096548284	-0.54822608809468	0.343696604862717	0.289340354213761	-0.146932057536922	-0.486104901539556	1	1	0	0	5	0.54822608809468	0.001	9.9977370912154e-06	3593.5	0.0548778062072014	23.1838709677419
ASV286	d:Bacteria	p:Bacteroidota	c:Bacteroidia	o:Cytophagales	f:Microscillaceae	g:Chryseolinea	unclassified	g:Chryseolinea	0.540081850030331	0.290913764779516	-0.419730088278801	-0.411265526531046	0.719663312858795	0.104227683067038	0.111558208572495	-0.111558208572495	-0.104227683067037	-0.719663312858796	0.411265526531046	0.4197300882788	-0.290913764779516	-0.540081850030331	1	1	0	0	5	0.719663312858795	0.001	9.9977370912154e-06	4080	0.0623073464102913	26.3225806451613
ASV287	d:Bacteria	p:Chloroflexota	c:Chloroflexia	o:Thermomicrobiales	f:JG30-KF-CM45	unclassified	unclassified	f:JG30-KF-CM45	0.465921647546802	0.359663176313802	-0.416130995476219	-0.409453828384385	0.714977430442184	0.0431199695641168	0.048902565890959	-0.0489025658909588	-0.0431199695641167	-0.714977430442184	0.409453828384385	0.416130995476219	-0.359663176313802	-0.465921647546802	1	1	0	0	5	0.714977430442184	0.001	9.9977370912154e-06	3900.5	0.0595661285964071	25.1645161290323
ASV288	d:Bacteria	p:Methylomirabilota	c:Methylomirabilia	o:Rokubacteriales	unclassified	unclassified	unclassified	o:Rokubacteriales	-0.385156184974995	-0.386120366298613	0.342993550620913	0.428283000652695	-0.667945086746196	-0.03651391244111	0.0373489179612174	-0.0373489179612172	0.0365139124411101	0.667945086746196	-0.428283000652695	-0.342993550620912	0.386120366298613	0.385156184974995	0	0	1	1	10	0.667945086746196	0.001	9.9977370912154e-06	3950.5	0.0603296990181019	25.4870967741935
ASV289	d:Bacteria	p:Pseudomonadota	c:Gammaproteobacteria	o:Lysobacterales	f:Lysobacteraceae	g:Luteimonas	unclassified	g:Luteimonas	0.444579798668811	0.196945111111802	-0.322806329703875	-0.318718580076738	0.555576869030531	0.105458917630591	0.108999012652002	-0.108999012652002	-0.10545891763059	-0.555576869030531	0.318718580076738	0.322806329703875	-0.196945111111802	-0.444579798668811	1	1	0	0	5	0.555576869030531	0.001	9.9977370912154e-06	4612	0.0704317356971234	29.7548387096774
ASV290	d:Bacteria	p:Pseudomonadota	c:Alphaproteobacteria	o:Hyphomicrobiales	f:Methyloligellaceae	unclassified	unclassified	f:Methyloligellaceae	-0.392642629250923	-0.399121920753807	0.357335362207949	0.434429187796781	-0.685688214120051	-0.0305769901974163	0.0361882212374387	-0.0361882212374387	0.0305769901974161	0.685688214120051	-0.434429187796781	-0.357335362207949	0.399121920753807	0.392642629250923	0	0	1	1	10	0.685688214120051	0.001	9.9977370912154e-06	3542.5	0.0540989643770728	22.8548387096774
ASV291	d:Bacteria	p:Pseudomonadota	c:Alphaproteobacteria	o:Hyphomicrobiales	f:Rhizobiaceae	g:Zhengella	unclassified	g:Zhengella	0.495505813488621	0.445132153753527	-0.471188704284838	-0.46944926295731	0.814616375395855	0.0210592343170764	0.0225656346951077	-0.0225656346951077	-0.0210592343170764	-0.814616375395855	0.46944926295731	0.471188704284838	-0.445132153753527	-0.495505813488621	1	1	0	0	5	0.814616375395855	0.001	9.9977370912154e-06	3563.5	0.0544196639541846	22.9903225806452
ASV292	d:Bacteria	p:Pseudomonadota	c:Gammaproteobacteria	o:Burkholderiales	f:Comamonadaceae	g:Piscinibacter	unclassified	g:Piscinibacter	0.0500485413640872	0.211727413291154	-0.129007370089399	-0.132768584565842	0.226704626831362	-0.0683803515291848	-0.0716376588148656	0.0716376588148656	0.0683803515291848	-0.226704626831362	0.132768584565842	0.129007370089399	-0.211727413291154	-0.0500485413640873	1	1	0	0	5	0.226704626831362	0.021	0.000191476279818399	3749	0.0572525102186721	24.1870967741935
ASV293	d:Bacteria	p:Pseudomonadota	c:Alphaproteobacteria	o:Hyphomicrobiales	f:Methyloligellaceae	unclassified	unclassified	f:Methyloligellaceae	-0.402783709507974	-0.398963740309181	0.31537049986519	0.486376949951965	-0.694333658961046	-0.0757020601769861	0.0723938698091569	-0.0723938698091569	0.0757020601769862	0.694333658961046	-0.486376949951965	-0.31537049986519	0.398963740309181	0.402783709507974	0	0	1	1	10	0.694333658961046	0.001	9.9977370912154e-06	3386	0.0517089889571682	21.8451612903226
ASV294	d:Bacteria	p:Sumerlaeota	c:Sumerlaeia	o:Sumerlaeales	f:Sumerlaeaceae	g:Sumerlaea	unclassified	g:Sumerlaea	0.453982183988045	0.347181014368979	-0.403243907108287	-0.397919291248736	0.693827682354374	0.0439406367221189	0.0485518893218834	-0.0485518893218836	-0.0439406367221189	-0.693827682354374	0.397919291248736	0.403243907108287	-0.347181014368979	-0.453982183988045	1	1	0	0	5	0.693827682354374	0.001	9.9977370912154e-06	3443.5	0.0525870949421172	22.2161290322581
ASV295	d:Bacteria	p:Pseudomonadota	c:Alphaproteobacteria	o:Hyphomicrobiales	f:Xanthobacteraceae	unclassified	unclassified	f:Xanthobacteraceae	0.399820388238332	0.492675446436382	-0.439621449131353	-0.452874385543361	0.772924065600099	-0.0344687298309276	-0.0459461094384657	0.0459461094384657	0.0344687298309276	-0.772924065600099	0.452874385543361	0.439621449131353	-0.492675446436382	-0.399820388238333	1	1	0	0	5	0.772924065600099	0.001	9.9977370912154e-06	3421.5	0.0522511239565715	22.0741935483871
ASV296	d:Bacteria	p:Pseudomonadota	c:Gammaproteobacteria	o:Burkholderiales	f:Comamonadaceae	g:Rhizobacter	unclassified	g:Rhizobacter	-0.210304044791923	-0.210959056621407	0.233466469683201	0.187796631730129	-0.364824547500965	0.0200592483690957	-0.0194919914849835	0.0194919914849836	-0.0200592483690957	0.364824547500965	-0.187796631730129	-0.233466469683201	0.210959056621407	0.210304044791924	0	0	1	1	10	0.364824547500965	0.001	9.9977370912154e-06	3818	0.0583062374006108	24.6322580645161
ASV297	d:Bacteria	p:Actinomycetota	c:Actinobacteria	o:Propionibacteriales	f:Nocardioidaceae	g:Kribbella	unclassified	g:Kribbella	-0.335322498272577	-0.33721133106995	0.383189497848108	0.289344331494419	-0.582431381115057	0.041454037635349	-0.0398182604493228	0.0398182604493228	-0.0414540376353491	0.582431381115057	-0.289344331494419	-0.383189497848108	0.33721133106995	0.335322498272577	0	0	1	1	10	0.582431381115057	0.001	9.9977370912154e-06	3536	0.0539997002222524	22.8129032258065
ASV298	d:Bacteria	p:Actinomycetota	c:Actinobacteria	o:Micrococcales	f:Intrasporangiaceae	unclassified	unclassified	f:Intrasporangiaceae	-0.332546163300339	-0.339589893696801	0.395574310253945	0.276561746743195	-0.582086900159028	0.0545839764152813	-0.0484839269545364	0.0484839269545365	-0.0545839764152813	0.582086900159028	-0.276561746743195	-0.395574310253944	0.339589893696801	0.332546163300339	0	0	1	1	10	0.582086900159028	0.001	9.9977370912154e-06	3500.5	0.0534575652228492	22.5838709677419
ASV299	d:Bacteria	p:Pseudomonadota	c:Alphaproteobacteria	o:Hyphomicrobiales	f:Rhizobiaceae	g:Mesorhizobium	unclassified	g:Mesorhizobium	0.49290756515658	0.416212592759588	-0.440343715121959	-0.468776442794209	0.787321151847922	0.0455216294506967	0.0208981649876436	-0.0208981649876439	-0.0455216294506971	-0.787321151847922	0.468776442794209	0.440343715121959	-0.416212592759589	-0.49290756515658	1	1	0	0	5	0.787321151847922	0.001	9.9977370912154e-06	3700	0.0565042112054112	23.8709677419355
ASV300	d:Bacteria	p:Methylomirabilota	c:Methylomirabilia	o:Rokubacteriales	f:WX65	unclassified	unclassified	f:WX65	-0.387307404261866	-0.386873968770601	0.396127246199248	0.37805412683322	-0.670460736182833	0.007638207175136	-0.00801357332147273	0.00801357332147301	-0.00763820717513571	0.670460736182834	-0.378054126833219	-0.396127246199247	0.386873968770601	0.387307404261866	0	0	1	1	10	0.670460736182834	0.001	9.9977370912154e-06	3533	0.0539538859969508	22.7935483870968
ASV301	d:Bacteria	p:Verrucomicrobiota	c:Verrucomicrobiia	o:Chthoniobacterales	f:Chthoniobacteraceae	g:Candidatus_Udaeobacter	unclassified	g:Candidatus_Udaeobacter	-0.422340434877793	-0.423938805181526	0.357264680768222	0.489014559291097	-0.732899320586759	-0.0563572562293178	0.0577414855170058	-0.0577414855170056	0.0563572562293179	0.732899320586759	-0.489014559291097	-0.357264680768222	0.423938805181526	0.422340434877793	0	0	1	1	10	0.732899320586759	0.001	9.9977370912154e-06	4205	0.0642162724645281	27.1290322580645
ASV302	d:Bacteria	p:Bacteroidota	c:Bacteroidia	o:Chitinophagales	f:Chitinophagaceae	g:Chitinophaga	unclassified	g:Chitinophaga	0.149839255081688	0.0955693231320201	-0.0973714128530782	-0.14803716536063	0.212530063039692	0.0454384842517303	0.0015606554783353	-0.00156065547833519	-0.0454384842517302	-0.212530063039692	0.14803716536063	0.0973714128530783	-0.09556932313202	-0.149839255081688	1	1	0	0	5	0.212530063039692	0.041	0.000368403427491029	3467	0.0529459730403137	22.3677419354839
ASV303	d:Bacteria	p:Pseudomonadota	c:Alphaproteobacteria	o:Hyphomicrobiales	f:Rhizobiaceae	unclassified	unclassified	f:Rhizobiaceae	-0.109113955810287	-0.110561168563653	0.25413644528453	-0.0344613209105898	-0.190244238287338	0.125593160004755	-0.12433983699566	0.12433983699566	-0.125593160004755	0.190244238287338	0.0344613209105898	-0.25413644528453	0.110561168563653	0.109113955810287	0	0	1	0	3	0.25413644528453	0.001	9.9977370912154e-06	3438	0.0525031021957307	22.1806451612903
ASV304	d:Bacteria	p:Bacillota	c:Bacilli	o:Thermoactinomycetales	f:Thermoactinomycetaceae	g:Novibacillus	s:thermophilus	g:Novibacillus	0.423336667141925	0.416077879429014	-0.420882340195933	-0.418532206375006	0.726954321636629	0.00212550948442162	0.0041607850756369	-0.0041607850756369	-0.00212550948442176	-0.726954321636629	0.418532206375006	0.420882340195933	-0.416077879429014	-0.423336667141924	1	1	0	0	5	0.726954321636629	0.001	9.9977370912154e-06	3858.5	0.0589247294421835	24.8935483870968
ASV305	d:Bacteria	p:Bacteroidota	c:Bacteroidia	o:Chitinophagales	f:Chitinophagaceae	g:Sediminibacterium	unclassified	g:Sediminibacterium	-0.219893511649245	-0.219893511649245	-0.0377077833011737	0.477494806599663	-0.38086673443123	-0.22308926547483	0.22308926547483	-0.22308926547483	0.22308926547483	0.38086673443123	-0.477494806599663	0.0377077833011738	0.219893511649245	0.219893511649245	0	0	0	1	4	0.477494806599663	0.001	9.9977370912154e-06	3442.5	0.0525718235336833	22.2096774193548
ASV306	d:Bacteria	p:Pseudomonadota	c:Alphaproteobacteria	o:Hyphomicrobiales	f:Labraceae	g:Labrys	s:methylaminiphilus	g:Labrys	-0.114388607053455	-0.204699394144359	0.384082102545802	-0.0649941013479886	-0.276338315080106	0.233561418331797	-0.155349982475307	0.155349982475307	-0.233561418331797	0.276338315080106	0.0649941013479886	-0.384082102545803	0.204699394144359	0.114388607053455	0	0	1	0	3	0.384082102545802	0.001	9.9977370912154e-06	2863.5	0.0437296780504581	18.4741935483871
ASV307	d:Bacteria	p:Planctomycetota	c:Planctomycetes	o:Planctomycetales	f:Rubinisphaeraceae	g:SH-PL14	unclassified	g:SH-PL14	-0.089385660957909	-0.0265393932927721	0.206280587357286	-0.0903555331066051	-0.100394041916179	0.101233975835373	-0.155660440166418	0.155660440166418	-0.101233975835373	0.100394041916179	0.0903555331066051	-0.206280587357286	0.0265393932927722	0.0893856609579091	0	0	1	0	3	0.206280587357286	0.047	0.000420904954256521	3092.5	0.04722683058182	19.9516129032258
ASV308	d:Bacteria	p:Chloroflexota	c:Anaerolineae	o:Aggregatilineales	f:A4b	unclassified	unclassified	f:A4b	0.229084816200296	0.459092471935789	-0.35986702507724	-0.328310263058845	0.595979013833333	-0.113260715250476	-0.0859317576813663	0.0859317576813662	0.113260715250476	-0.595979013833333	0.328310263058845	0.35986702507724	-0.459092471935789	-0.229084816200296	1	1	0	0	5	0.595979013833333	0.001	9.9977370912154e-06	3062	0.0467610526245862	19.7548387096774
ASV309	d:Bacteria	p:Pseudomonadota	c:Gammaproteobacteria	o:Burkholderiales	f:Burkholderiaceae	g:Cupriavidus	unclassified	g:Cupriavidus	-0.262258495716879	-0.0519244251777156	0.00966422085936375	0.304518700035231	-0.272090390929916	-0.218753058877117	0.0365984105088136	-0.0365984105088134	0.218753058877117	0.272090390929916	-0.304518700035231	-0.00966422085936369	0.0519244251777156	0.262258495716879	0	0	0	1	4	0.304518700035231	0.001	9.9977370912154e-06	3312	0.05057890473306	21.3677419354839
ASV310	d:Bacteria	p:Methylomirabilota	c:Methylomirabilia	o:Rokubacteriales	unclassified	unclassified	unclassified	o:Rokubacteriales	-0.382351851662004	-0.383966304627152	0.351215214376937	0.415102941912219	-0.663650990727663	-0.0269651188772899	0.0283632761583228	-0.0283632761583228	0.0269651188772899	0.663650990727663	-0.415102941912219	-0.351215214376937	0.383966304627152	0.382351851662004	0	0	1	1	10	0.663650990727663	0.001	9.9977370912154e-06	3758.5	0.0573975885987941	24.2483870967742
ASV311	d:Bacteria	p:Pseudomonadota	c:Alphaproteobacteria	o:Hyphomicrobiales	f:Xanthobacteraceae	unclassified	unclassified	f:Xanthobacteraceae	-0.400967864880393	-0.400967864880393	0.357588652977242	0.444347076783544	-0.694496714175254	-0.0375674995042769	0.0375674995042766	-0.0375674995042769	0.0375674995042766	0.694496714175253	-0.444347076783544	-0.357588652977243	0.400967864880393	0.400967864880393	0	0	1	1	10	0.694496714175253	0.001	9.9977370912154e-06	3659	0.0558780834596215	23.6064516129032
ASV312	d:Bacteria	p:Chloroflexota	c:Chloroflexia	o:Chloroflexales	f:Roseiflexaceae	unclassified	unclassified	f:Roseiflexaceae	-0.393851808884053	-0.396318616541351	0.422414844915927	0.367755580509477	-0.684307661737557	0.0247363148128133	-0.022599996715343	0.022599996715343	-0.0247363148128132	0.684307661737557	-0.367755580509476	-0.422414844915926	0.396318616541351	0.393851808884053	0	0	1	1	10	0.684307661737557	0.001	9.9977370912154e-06	3173.5	0.0484638146649655	20.4741935483871
ASV313	d:Bacteria	p:Pseudomonadota	c:Gammaproteobacteria	o:Burkholderiales	f:Alcaligenaceae	g:Bordetella	s:petrii	g:Bordetella	0.00359660898227508	0.223763089207823	-0.111484356922544	-0.115875341267555	0.196899274429388	-0.093433530473365	-0.097236234463764	0.0972362344637641	0.093433530473365	-0.196899274429388	0.115875341267554	0.111484356922544	-0.223763089207823	-0.00359660898227505	0	1	0	0	2	0.223763089207823	0.024	0.000218236059771692	3486	0.0532361298005577	22.4903225806452
ASV314	d:Bacteria	p:Pseudomonadota	c:Gammaproteobacteria	o:Burkholderiales	f:Oxalobacteraceae	unclassified	unclassified	f:Oxalobacteraceae	-0.147463851208821	-0.143419958627165	0.223343516387313	0.0675402934486737	-0.251912768867566	0.0657137176752313	-0.0692158313811203	0.0692158313811203	-0.0657137176752313	0.251912768867566	-0.0675402934486737	-0.223343516387313	0.143419958627165	0.147463851208821	0	0	1	1	10	0.251912768867566	0.009	8.35777564319691e-05	3323.5	0.0507545259300498	21.441935483871
ASV315	d:Bacteria	p:Actinomycetota	c:Actinobacteria	o:Kitasatosporales	f:Streptomycetaceae	g:Streptomyces	unclassified	g:Streptomyces	-0.221298032042006	-0.230087654943821	0.159780951990007	0.29160473499582	-0.390911471834417	-0.0532753540916724	0.0608873908143295	-0.0608873908143295	0.0532753540916723	0.390911471834417	-0.29160473499582	-0.159780951990007	0.230087654943821	0.221298032042006	0	0	1	1	10	0.390911471834417	0.001	9.9977370912154e-06	2818.5	0.0430424646709328	18.1838709677419
ASV316	d:Bacteria	p:Myxococcota	c:Polyangiia	o:Polyangiales	f:Polyangiaceae	g:Sorangium	s:cellulosum	g:Sorangium	0.007429062539728	0.109607899817188	0.0834910428582591	-0.200528005215175	0.101356982582853	0.0787391209894155	-0.167228589800852	0.167228589800853	-0.0787391209894154	-0.101356982582853	0.200528005215176	-0.083491042858259	-0.109607899817188	-0.00742906253972798	1	1	1	0	11	0.200528005215176	0.056	0.000499778099067936	3077	0.0469901237510947	19.8516129032258
ASV317	d:Archaea	p:Thermoproteota	c:Nitrososphaeria	o:Nitrosopumilales	f:Nitrosopumilaceae	g:Nitrosarchaeum	unclassified	g:Nitrosarchaeum	0.37097579030083	0.332819298441342	-0.353792412600101	-0.350002676142071	0.609504425909444	0.0148812416116541	0.0181632496579568	-0.0181632496579571	-0.0148812416116545	-0.609504425909444	0.35000267614207	0.353792412600101	-0.332819298441342	-0.37097579030083	1	1	0	0	5	0.609504425909444	0.001	9.9977370912154e-06	3449	0.0526710876885036	22.2516129032258
ASV318	d:Bacteria	p:Bacteroidota	c:Bacteroidia	o:Chitinophagales	f:Chitinophagaceae	g:Chitinophaga	unclassified	g:Chitinophaga	-0.0132161547755392	0.117213833055798	0.0419761350441997	-0.145973813324459	0.0900646313253054	0.0249068735249992	-0.137862556402232	0.137862556402233	-0.0249068735249991	-0.0900646313253053	0.145973813324459	-0.0419761350441997	-0.117213833055798	0.0132161547755392	1	1	1	0	11	0.145973813324459	0.296	0.0025160094406931	3256	0.0497237058607619	21.0064516129032
ASV319	d:Bacteria	p:Actinomycetota	c:Actinobacteria	o:Micromonosporales	f:Micromonosporaceae	unclassified	unclassified	f:Micromonosporaceae	0.372620282513707	0.348292864827939	-0.367135943614372	-0.353777203727274	0.624329099520059	0.00474957680978771	0.0163185849145625	-0.0163185849145627	-0.00474957680978784	-0.62432909952006	0.353777203727274	0.367135943614372	-0.348292864827939	-0.372620282513707	1	1	0	0	5	0.624329099520059	0.001	9.9977370912154e-06	3637	0.0555421124740758	23.4645161290323
ASV320	d:Bacteria	p:Planctomycetota	c:Planctomycetes	o:Pirellulales	f:Pirellulaceae	unclassified	unclassified	f:Pirellulaceae	0.324629147160032	0.304236743387691	-0.315205906981312	-0.313659983566412	0.544613836787853	0.00816076538073433	0.00949957433034259	-0.00949957433034271	-0.00816076538073433	-0.544613836787853	0.313659983566412	0.315205906981312	-0.304236743387692	-0.324629147160032	1	1	0	0	5	0.544613836787853	0.001	9.9977370912154e-06	3373.5	0.0515180963517445	21.7645161290323
ASV321	d:Bacteria	p:Patescibacteria	c:Parcubacteria	o:Candidatus_Kaiserbacteria	unclassified	unclassified	unclassified	o:Candidatus_Kaiserbacteria	0.0929363000882828	0.495080886345997	-0.296480014405928	-0.291537172028351	0.509237821313937	-0.176274027379723	-0.17199340031384	0.17199340031384	0.176274027379723	-0.509237821313937	0.291537172028351	0.296480014405928	-0.495080886345997	-0.0929363000882828	1	1	0	0	5	0.509237821313937	0.001	9.9977370912154e-06	3447	0.0526405448716358	22.2387096774194
ASV322	d:Bacteria	p:Pseudomonadota	c:Gammaproteobacteria	o:Burkholderiales	f:TRA3-20	unclassified	unclassified	f:TRA3-20	0.171783307099967	0.461052774672489	-0.31726938987516	-0.315566691897296	0.548052123246353	-0.125994643580402	-0.1245200638766	0.1245200638766	0.125994643580402	-0.548052123246353	0.315566691897296	0.31726938987516	-0.461052774672489	-0.171783307099967	1	1	0	0	5	0.548052123246353	0.001	9.9977370912154e-06	3413.5	0.0521289526891003	22.0225806451613
ASV323	d:Bacteria	p:Actinomycetota	c:Actinobacteria	o:Micrococcales	f:Promicromonosporaceae	g:Cellulosimicrobium	unclassified	g:Cellulosimicrobium	0.142820034730902	0.0100368061887932	0.0408446677249057	-0.193701508644601	0.132377907378693	0.15905829810524	-0.0440646489912584	0.0440646489912585	-0.15905829810524	-0.132377907378693	0.193701508644601	-0.0408446677249056	-0.0100368061887932	-0.142820034730902	1	1	1	0	11	0.193701508644601	0.08	0.000707606615512029	3234.5	0.0493953705794331	20.8677419354839
ASV324	d:Bacteria	p:Actinomycetota	c:Actinobacteria	o:Kitasatosporales	f:Streptomycetaceae	g:Streptomyces	unclassified	g:Streptomyces	0.422579144032391	0.378366568390236	-0.405896504154461	-0.395049208268167	0.69363933401022	0.0144475899364753	0.0238416237363724	-0.0238416237363724	-0.0144475899364753	-0.69363933401022	0.395049208268167	0.40589650415446	-0.378366568390236	-0.422579144032391	1	1	0	0	5	0.69363933401022	0.001	9.9977370912154e-06	3627.5	0.0553970340939538	23.4032258064516
ASV325	d:Bacteria	p:Chloroflexota	c:Anaerolineae	o:Caldilineales	f:Caldilineaceae	unclassified	unclassified	f:Caldilineaceae	0.338349220684891	0.479351021230459	-0.41648748599514	-0.40121275592021	0.708149182179375	-0.067669722766324	-0.0544414184854842	0.0544414184854842	0.067669722766324	-0.708149182179375	0.40121275592021	0.41648748599514	-0.479351021230459	-0.338349220684891	1	1	0	0	5	0.708149182179375	0.001	9.9977370912154e-06	3154	0.0481660222005046	20.3483870967742
ASV326	d:Bacteria	p:Bacillota	c:Bacilli	o:Brevibacillales	f:Brevibacillaceae	g:Brevibacillus	unclassified	g:Brevibacillus	0.369342518002089	0.39800320882459	-0.391827278117224	-0.375518448709455	0.664540892917338	-0.0194723734577061	-0.00534851288459109	0.00534851288459109	0.0194723734577059	-0.664540892917338	0.375518448709455	0.391827278117224	-0.39800320882459	-0.369342518002089	1	1	0	0	5	0.664540892917338	0.001	9.9977370912154e-06	3812	0.0582146089500074	24.5935483870968
ASV327	d:Archaea	p:Halobacteriota	c:Methanomicrobia	o:Methanomicrobiales	f:Methanomicrobiaceae	g:Methanoculleus	unclassified	g:Methanoculleus	0.296663581843904	0.163434794272993	-0.231958481837024	-0.228139894279873	0.3984568819572	0.0560362603603704	0.0593432541914388	-0.0593432541914388	-0.0560362603603704	-0.3984568819572	0.228139894279873	0.231958481837024	-0.163434794272993	-0.296663581843904	1	1	0	0	5	0.3984568819572	0.001	9.9977370912154e-06	3241.5	0.0495022704384704	20.9129032258065
ASV328	d:Bacteria	p:Bacillota	c:Bacilli	o:Brevibacillales	f:Brevibacillaceae	g:Brevibacillus	unclassified	g:Brevibacillus	0.40603880785789	0.410832519714539	-0.415512095574603	-0.401359231997827	0.707431321300844	-0.00820410782003226	0.00405263157375077	-0.00405263157375092	0.00820410782003196	-0.707431321300844	0.401359231997827	0.415512095574602	-0.41083251971454	-0.40603880785789	1	1	0	0	5	0.707431321300844	0.001	9.9977370912154e-06	3671.5	0.0560689760650452	23.6870967741935
ASV329	d:Bacteria	p:Actinomycetota	c:Actinobacteria	o:Micrococcales	f:Intrasporangiaceae	g:Ornithinicoccus	unclassified	g:Ornithinicoccus	0.503819549660698	0.310351162995664	-0.410667618235367	-0.403503094420995	0.70509252017769	0.0806719390259227	0.0868765986551879	-0.0868765986551879	-0.0806719390259226	-0.70509252017769	0.403503094420995	0.410667618235367	-0.310351162995664	-0.503819549660698	1	1	0	0	5	0.70509252017769	0.001	9.9977370912154e-06	3294	0.0503040193812499	21.2516129032258
ASV330	d:Bacteria	p:Chloroflexota	c:N9D0	unclassified	unclassified	unclassified	unclassified	c:N9D0	0.342195068041497	0.524852643874503	-0.435864095785031	-0.431183616130968	0.750885344812428	-0.0811197575736901	-0.0770663432913753	0.0770663432913756	0.0811197575736902	-0.750885344812427	0.431183616130969	0.435864095785031	-0.524852643874503	-0.342195068041497	1	1	0	0	5	0.750885344812428	0.001	9.9977370912154e-06	3099.5	0.0473337304408573	19.9967741935484
ASV331	d:Bacteria	p:Pseudomonadota	c:Alphaproteobacteria	o:Hyphomicrobiales	f:Xanthobacteraceae	g:Bradyrhizobium	unclassified	g:Bradyrhizobium	-0.474786992465454	-0.396236456145913	0.415654608438683	0.455368840172684	-0.754328433789373	-0.0512101467535206	-0.0168166131800939	0.0168166131800939	0.0512101467535208	0.754328433789373	-0.455368840172684	-0.415654608438683	0.396236456145913	0.474786992465454	0	0	1	1	10	0.754328433789373	0.001	9.9977370912154e-06	3270.5	0.0499451412830533	21.1
ASV332	d:Bacteria	p:Bacteroidota	c:Bacteroidia	o:Chitinophagales	f:Chitinophagaceae	g:Pseudoflavitalea	unclassified	g:Pseudoflavitalea	0.0822378830657526	0.0889086103962996	-0.0662184996826949	-0.104927993779357	0.148217211106765	0.0138731929626903	-0.019650212292663	0.0196502122926631	-0.0138731929626902	-0.148217211106764	0.104927993779357	0.066218499682695	-0.0889086103962995	-0.0822378830657526	1	1	0	0	5	0.148217211106765	0.267	0.00227600520044285	3217	0.04912812093184	20.7548387096774
ASV333	d:Bacteria	p:Pseudomonadota	c:Alphaproteobacteria	o:Sphingomonadales	f:Sphingomonadaceae	g:Sphingomonas	unclassified	g:Sphingomonas	0.195762638534235	0.586602971288739	-0.389231639217106	-0.393133970605868	0.677548493154	-0.167549069436155	-0.170928587552808	0.170928587552808	0.167549069436155	-0.677548493154	0.393133970605868	0.389231639217106	-0.586602971288739	-0.195762638534235	1	1	0	0	5	0.677548493154	0.001	9.9977370912154e-06	3192	0.0487463357209926	20.5935483870968
ASV334	d:Bacteria	p:Planctomycetota	c:Phycisphaerae	o:Phycisphaerales	f:Phycisphaeraceae	g:SM1A02	unclassified	g:SM1A02	0.27412761404107	0.516155255119553	-0.399583781818152	-0.390699087342471	0.684405040868753	-0.108648228356395	-0.100953857235593	0.100953857235593	0.108648228356395	-0.684405040868753	0.390699087342471	0.399583781818152	-0.516155255119553	-0.27412761404107	1	1	0	0	5	0.684405040868753	0.001	9.9977370912154e-06	3147	0.0480591223414673	20.3032258064516
ASV335	d:Bacteria	p:Pseudomonadota	c:Alphaproteobacteria	o:Caulobacterales	f:Hyphomonadaceae	g:Hirschia	unclassified	g:Hirschia	0.353534392803113	0.364285020530135	-0.363102451480162	-0.354716961853085	0.621649847276235	-0.00828618187922486	-0.00102413483900525	0.00102413483900532	0.00828618187922493	-0.621649847276235	0.354716961853085	0.363102451480162	-0.364285020530135	-0.353534392803113	1	1	0	0	5	0.621649847276235	0.001	9.9977370912154e-06	3377	0.0515715462812631	21.7870967741935
ASV336	d:Bacteria	unclassified	unclassified	unclassified	unclassified	unclassified	unclassified	d:Bacteria	-0.220440247543053	-0.221933931572695	-0.0595704775505959	0.501944656666344	-0.383107277092525	-0.242496401263201	0.243789969578098	-0.243789969578098	0.242496401263201	0.383107277092526	-0.501944656666344	0.059570477550596	0.221933931572695	0.220440247543053	0	0	0	1	4	0.501944656666344	0.001	9.9977370912154e-06	2909.5	0.0444321628384173	18.7709677419355
ASV337	d:Bacteria	p:Verrucomicrobiota	c:Verrucomicrobiia	o:Chthoniobacterales	f:Xiphinematobacteraceae	g:Candidatus_Xiphinematobacter	unclassified	g:Candidatus_Xiphinematobacter	-0.404375050907738	-0.403010036467258	0.33682779027301	0.470557297101985	-0.699215996303465	-0.0584976436657226	0.0573155064837339	-0.0573155064837341	0.0584976436657226	0.699215996303464	-0.470557297101985	-0.33682779027301	0.403010036467257	0.404375050907738	0	0	1	1	10	0.699215996303464	0.001	9.9977370912154e-06	3521.5	0.053778264799961	22.7193548387097
ASV338	d:Bacteria	p:Bacillota	c:Bacilli	o:Bacillales	f:Bacillaceae	g:Neobacillus	unclassified	g:Neobacillus	0.316752492682717	0.223171018637482	-0.291711304111402	-0.248212207208797	0.467587476903787	0.0216863054437154	0.0593576284030527	-0.0593576284030526	-0.0216863054437153	-0.467587476903787	0.248212207208797	0.291711304111402	-0.223171018637481	-0.316752492682717	1	1	0	0	5	0.467587476903787	0.001	9.9977370912154e-06	3867.5	0.0590621721180886	24.9516129032258
ASV339	d:Bacteria	p:Planctomycetota	c:Planctomycetes	o:Isosphaerales	f:Isosphaeraceae	g:Singulisphaera	unclassified	g:Singulisphaera	0.0488109556757625	0.13093386052917	0.0461841287528421	-0.225928944957774	0.155663577032036	0.0822681563498191	-0.153388678185442	0.153388678185442	-0.082268156349819	-0.155663577032036	0.225928944957774	-0.0461841287528419	-0.13093386052917	-0.0488109556757624	1	1	1	0	11	0.225928944957774	0.022	0.000200480521038898	3329.5	0.0508461543806531	21.4806451612903
ASV340	d:Bacteria	p:Verrucomicrobiota	c:Verrucomicrobiia	o:Chthoniobacterales	f:Chthoniobacteraceae	g:Candidatus_Udaeobacter	unclassified	g:Candidatus_Udaeobacter	-0.408406437583688	-0.409343531379638	0.339394411584567	0.47835555737876	-0.708192247066177	-0.0597661676818715	0.060577714714893	-0.0605777147148931	0.0597661676818713	0.708192247066177	-0.47835555737876	-0.339394411584567	0.409343531379638	0.408406437583688	0	0	1	1	10	0.708192247066177	0.001	9.9977370912154e-06	3446	0.0526252734632019	22.2322580645161
ASV341	d:Bacteria	p:Bacillota	c:Bacilli	o:Bacillales	f:Bacillaceae	g:Niallia	unclassified	g:Niallia	0.38195322239798	0.401146060224987	-0.398761890500579	-0.384337392122388	0.678183872436859	-0.0145567335806321	-0.00206475154827064	0.00206475154827051	0.014556733580632	-0.678183872436859	0.384337392122388	0.398761890500579	-0.401146060224987	-0.38195322239798	1	1	0	0	5	0.678183872436859	0.001	9.9977370912154e-06	3949	0.060306791905451	25.4774193548387
ASV342	d:Bacteria	p:Methylomirabilota	c:Methylomirabilia	o:Rokubacteriales	f:WX65	unclassified	unclassified	f:WX65	-0.38753193927015	-0.386648526567166	0.413944235511654	0.360236230325662	-0.670459950528786	0.0228737195174228	-0.0236387773602327	0.0236387773602324	-0.0228737195174231	0.670459950528786	-0.360236230325662	-0.413944235511654	0.386648526567166	0.38753193927015	0	0	1	1	10	0.670459950528786	0.001	9.9977370912154e-06	3466	0.0529307016318798	22.3612903225806
ASV343	d:Bacteria	p:Pseudomonadota	c:Gammaproteobacteria	o:Burkholderiales	f:Comamonadaceae	unclassified	unclassified	f:Comamonadaceae	-0.104977424618245	-0.105227892675789	0.303348126193313	-0.0931428088992781	-0.182043144787202	0.17179406693055	-0.17157715522988	0.17157715522988	-0.17179406693055	0.182043144787202	0.0931428088992781	-0.303348126193313	0.105227892675789	0.104977424618245	0	0	1	0	3	0.303348126193313	0.001	9.9977370912154e-06	3362.5	0.0513501108589717	21.6935483870968
ASV344	d:Bacteria	p:Patescibacteria	c:Parcubacteria	o:Candidatus_Kaiserbacteria	unclassified	unclassified	unclassified	o:Candidatus_Kaiserbacteria	0.238070837611584	0.126721612584107	-0.182633073735755	-0.182159376459936	0.315919528978238	0.0480105118454712	0.048420745720034	-0.048420745720034	-0.0480105118454712	-0.315919528978238	0.182159376459936	0.182633073735755	-0.126721612584107	-0.238070837611584	1	1	0	0	5	0.315919528978238	0.002	1.94701057482877e-05	3165.5	0.0483416433974944	20.4225806451613
ASV345	d:Bacteria	p:Bacteroidota	c:Bacteroidia	o:Chitinophagales	f:Chitinophagaceae	g:Niastella	unclassified	g:Niastella	0.118361216934453	0.32147344784599	-0.220206054398005	-0.219628610382438	0.380907993164876	-0.0882002164877331	-0.0877001353009886	0.0877001353009887	0.0882002164877332	-0.380907993164876	0.219628610382438	0.220206054398005	-0.32147344784599	-0.118361216934453	1	1	0	0	5	0.380907993164876	0.001	9.9977370912154e-06	3131	0.047814779806525	20.2
ASV346	d:Bacteria	p:Actinomycetota	c:Acidimicrobiia	o:Microtrichales	f:Ilumatobacteraceae	unclassified	unclassified	f:Ilumatobacteraceae	-0.385402278138567	-0.386407061766593	0.334525191341858	0.437284148563303	-0.668406495235968	-0.0440608496364966	0.0449310177836736	-0.0449310177836736	0.0440608496364967	0.668406495235968	-0.437284148563303	-0.334525191341858	0.386407061766593	0.385402278138567	0	0	1	1	10	0.668406495235968	0.001	9.9977370912154e-06	3034.5	0.0463410888926541	19.5774193548387
ASV347	d:Bacteria	p:Acidobacteriota	c:Vicinamibacteria	o:Vicinamibacterales	unclassified	unclassified	unclassified	o:Vicinamibacterales	-0.396207593428922	-0.395781675239701	0.349788114990599	0.442201153678024	-0.685882826191686	-0.0402004475580114	0.0398315915862129	-0.0398315915862126	0.0402004475580117	0.685882826191686	-0.442201153678024	-0.349788114990599	0.395781675239701	0.396207593428921	0	0	1	1	10	0.685882826191686	0.001	9.9977370912154e-06	3670.5	0.0560537046566113	23.6806451612903
ASV348	d:Bacteria	p:Pseudomonadota	c:Gammaproteobacteria	o:Lysobacterales	f:Lysobacteraceae	unclassified	unclassified	f:Lysobacteraceae	0.559105002592706	0.307950916495371	-0.437418299280071	-0.429637619808007	0.75089245243194	0.105383776371522	0.112122042453034	-0.112122042453034	-0.105383776371522	-0.75089245243194	0.429637619808007	0.437418299280071	-0.307950916495371	-0.559105002592706	1	1	0	0	5	0.75089245243194	0.001	9.9977370912154e-06	3250.5	0.0496397131143754	20.9709677419355
ASV349	d:Bacteria	p:Chloroflexota	c:JG30-KF-CM66	unclassified	unclassified	unclassified	unclassified	c:JG30-KF-CM66	0.398172411958099	0.471425178280878	-0.435422037887965	-0.434175552351012	0.753093604216684	-0.0322591223367315	-0.0311796341962806	0.0311796341962804	0.0322591223367314	-0.753093604216685	0.434175552351012	0.435422037887965	-0.471425178280878	-0.398172411958099	1	1	0	0	5	0.753093604216684	0.001	9.9977370912154e-06	3194	0.0487768785378604	20.6064516129032
ASV350	d:Bacteria	p:Pseudomonadota	c:Gammaproteobacteria	o:Burkholderiales	f:Burkholderiaceae	g:Burkholderia-Caballeronia-Paraburkholderia	unclassified	g:Burkholderia-Caballeronia-Paraburkholderia	-0.0792254200906704	-0.0939177730285664	0.105956996338572	0.0671861967806648	-0.149946403733614	0.0231502241138835	-0.0104262732282985	0.0104262732282985	-0.0231502241138835	0.149946403733614	-0.0671861967806649	-0.105956996338572	0.0939177730285664	0.0792254200906703	0	0	1	1	10	0.149946403733614	0.284	0.00241554127570775	3161	0.0482729220595418	20.3935483870968
ASV351	d:Bacteria	p:Pseudomonadota	c:Gammaproteobacteria	o:Lysobacterales	f:Rhodanobacteraceae	g:Luteibacter	s:yeojuensis	g:Luteibacter	-0.0819748353793193	-0.0890655595094411	-0.00539501477400386	0.176435409662764	-0.148125327046989	-0.0756645097576176	0.0818052569855304	-0.0818052569855304	0.0756645097576176	0.148125327046989	-0.176435409662764	0.00539501477400389	0.0890655595094411	0.0819748353793194	0	0	0	1	4	0.176435409662764	0.066	0.00058629089729075	2957	0.0451575547390273	19.0774193548387
ASV352	d:Bacteria	p:Pseudomonadota	c:Alphaproteobacteria	o:NRL2	unclassified	unclassified	unclassified	o:NRL2	0.319937868781797	0.317831373241	-0.320647425174486	-0.317121816848311	0.552324365344088	-0.000614493861486639	0.0024387725127754	-0.00243877251277526	0.000614493861486777	-0.552324365344088	0.317121816848311	0.320647425174487	-0.317831373241	-0.319937868781797	1	1	0	0	5	0.552324365344088	0.001	9.9977370912154e-06	3068	0.0468526810751896	19.7935483870968
ASV353	d:Bacteria	p:Planctomycetota	c:Phycisphaerae	o:Tepidisphaerales	f:WD2101_soil_group	unclassified	unclassified	f:WD2101_soil_group	-0.317124086535573	-0.317567249734556	0.159497933970902	0.475193402299226	-0.549658820771823	-0.136508252421806	0.136892043010148	-0.136892043010148	0.136508252421806	0.549658820771823	-0.475193402299226	-0.159497933970902	0.317567249734556	0.317124086535573	0	0	1	1	10	0.549658820771823	0.001	9.9977370912154e-06	2820.5	0.0430730074878006	18.1967741935484
ASV354	d:Bacteria	p:Actinomycetota	c:Actinobacteria	o:Mycobacteriales	f:Mycobacteriaceae	g:Mycobacterium	s:thermoresistibile	g:Mycobacterium	0.404955109629944	0.38198917847082	-0.39493146830247	-0.392012819798294	0.681513744858321	0.00868072802801589	0.0112083517773499	-0.01120835177735	-0.00868072802801598	-0.681513744858321	0.392012819798293	0.394931468302469	-0.38198917847082	-0.404955109629944	1	1	0	0	5	0.681513744858321	0.001	9.9977370912154e-06	2832	0.0432486286847904	18.2709677419355
ASV355	d:Bacteria	p:Pseudomonadota	c:Alphaproteobacteria	o:Sphingomonadales	f:Sphingomonadaceae	g:Sphingomonas	unclassified	g:Sphingomonas	-0.384840132793578	-0.385367584385603	0.271309647686321	0.49889806949286	-0.667019449267991	-0.0983202842068548	0.0987770706848155	-0.0987770706848156	0.0983202842068547	0.667019449267991	-0.49889806949286	-0.271309647686321	0.385367584385603	0.384840132793578	0	0	1	1	10	0.667019449267991	0.001	9.9977370912154e-06	2879.5	0.0439740205854004	18.5774193548387
ASV356	d:Bacteria	p:Pseudomonadota	c:Alphaproteobacteria	o:Hyphomicrobiales	f:Beijerinckiaceae	g:Microvirga	unclassified	g:Microvirga	-0.415661620420954	-0.41627081579759	0.477418801727429	0.354513634491115	-0.720474623997536	0.0534832878775288	-0.0529557092054939	0.052955709205494	-0.0534832878775288	0.720474623997536	-0.354513634491115	-0.477418801727429	0.41627081579759	0.415661620420954	0	0	1	1	10	0.720474623997536	0.001	9.9977370912154e-06	2748.5	0.0419734660805602	17.7322580645161
ASV357	d:Bacteria	p:Verrucomicrobiota	c:Verrucomicrobiia	o:Chthoniobacterales	f:Chthoniobacteraceae	g:Candidatus_Udaeobacter	unclassified	g:Candidatus_Udaeobacter	-0.422600943210408	-0.421706281854418	0.348597145652179	0.495710079412647	-0.731191505504885	-0.0640891686619465	0.0633143691998758	-0.0633143691998758	0.0640891686619465	0.731191505504885	-0.495710079412647	-0.348597145652179	0.421706281854419	0.422600943210407	0	0	1	1	10	0.731191505504885	0.001	9.9977370912154e-06	3762	0.0574510385283127	24.2709677419355
ASV358	d:Bacteria	p:Chloroflexota	c:KD4-96	unclassified	unclassified	unclassified	unclassified	c:KD4-96	-0.398376352030299	-0.394343826790318	0.360276063118161	0.432444115702456	-0.686515812951197	-0.0329958180894381	0.0295035487902124	-0.0295035487902124	0.032995818089438	0.686515812951197	-0.432444115702455	-0.360276063118161	0.394343826790318	0.398376352030299	0	0	1	1	10	0.686515812951197	0.001	9.9977370912154e-06	3017.5	0.0460814749492779	19.4677419354839
ASV359	d:Bacteria	p:Chloroflexota	c:Chloroflexia	o:Thermomicrobiales	f:JG30-KF-CM45	unclassified	unclassified	f:JG30-KF-CM45	0.432616190861651	0.523569096979375	-0.474332646028561	-0.481852641812464	0.828080749995264	-0.036127509930379	-0.0426400173155908	0.042640017315591	0.0361275099303792	-0.828080749995264	0.481852641812464	0.474332646028561	-0.523569096979374	-0.432616190861651	1	1	0	0	5	0.828080749995264	0.001	9.9977370912154e-06	3041	0.0464403530474745	19.6193548387097
ASV360	d:Bacteria	p:Verrucomicrobiota	c:Verrucomicrobiia	o:Chthoniobacterales	f:Chthoniobacteraceae	g:Candidatus_Udaeobacter	unclassified	g:Candidatus_Udaeobacter	-0.420817000098944	-0.421359920643994	0.368046551858382	0.474130368884556	-0.729346607844338	-0.0457005487454183	0.0461707317296681	-0.0461707317296679	0.0457005487454185	0.729346607844338	-0.474130368884556	-0.368046551858382	0.421359920643994	0.420817000098944	0	0	1	1	10	0.729346607844338	0.001	9.9977370912154e-06	3078	0.0470053951595286	19.858064516129
ASV361	d:Bacteria	p:Bacillota	c:Limnochordia	o:Incertae_Sedis	f:Incertae_Sedis	g:Hydrogenispora	unclassified	g:Hydrogenispora	0.285982382665031	0.377642097502272	-0.341747785614254	-0.321876694553048	0.574715658398126	-0.0482942556063032	-0.0310853859463846	0.0310853859463848	0.0482942556063034	-0.574715658398126	0.321876694553048	0.341747785614254	-0.377642097502271	-0.285982382665031	1	1	0	0	5	0.574715658398126	0.001	9.9977370912154e-06	3567	0.0544731138837032	23.0129032258065
ASV362	d:Bacteria	p:Pseudomonadota	c:Alphaproteobacteria	o:Hyphomicrobiales	f:Rhizobiaceae	unclassified	unclassified	f:Rhizobiaceae	-0.126122106829923	-0.137195994267839	0.0189458186067768	0.244372282490986	-0.228040164826942	-0.092817388284568	0.102407656124453	-0.102407656124453	0.092817388284568	0.228040164826942	-0.244372282490986	-0.0189458186067767	0.13719599426784	0.126122106829924	0	0	0	1	4	0.244372282490986	0.003	2.87868964151644e-05	2457.5	0.0375294862262968	15.8548387096774
ASV363	d:Bacteria	p:Chloroflexota	unclassified	unclassified	unclassified	unclassified	unclassified	p:Chloroflexota	0.417363166492463	0.455405089281702	-0.438273306565495	-0.434494949208669	0.755839481117061	-0.018108712499937	-0.01483655904435	0.01483655904435	0.0181087124999369	-0.755839481117061	0.434494949208669	0.438273306565495	-0.455405089281702	-0.417363166492463	1	1	0	0	5	0.755839481117061	0.001	9.9977370912154e-06	2857	0.0436304138956378	18.4322580645161
ASV364	d:Bacteria	p:Pseudomonadota	c:Alphaproteobacteria	o:Caulobacterales	f:Caulobacteraceae	g:Brevundimonas	unclassified	g:Brevundimonas	0.160614457940418	0.247341125901219	-0.196814199353913	-0.211141384487724	0.35329989922257	-0.0313498956745145	-0.0437576019651173	0.0437576019651172	0.0313498956745144	-0.35329989922257	0.211141384487724	0.196814199353913	-0.247341125901219	-0.160614457940418	1	1	0	0	5	0.35329989922257	0.001	9.9977370912154e-06	2736.5	0.0417902091793535	17.6548387096774
ASV365	d:Bacteria	p:Actinomycetota	c:Actinobacteria	o:Kitasatosporales	f:Streptomycetaceae	g:Streptomyces	unclassified	g:Streptomyces	0.263894668254123	0.429961745564521	-0.349386044797477	-0.344470369021167	0.600897280945713	-0.0740377038910458	-0.0697806037919933	0.0697806037919934	0.0740377038910458	-0.600897280945713	0.344470369021167	0.349386044797477	-0.429961745564521	-0.263894668254123	1	1	0	0	5	0.600897280945713	0.001	9.9977370912154e-06	2940.5	0.044905576499868	18.9709677419355
ASV366	d:Bacteria	p:Verrucomicrobiota	c:Verrucomicrobiia	o:Chthoniobacterales	f:Chthoniobacteraceae	g:Candidatus_Udaeobacter	unclassified	g:Candidatus_Udaeobacter	-0.433030624616512	-0.433030624616512	0.327681294967548	0.538379954265477	-0.750031043069086	-0.0912351957476646	0.0912351957476646	-0.0912351957476646	0.0912351957476646	0.750031043069085	-0.538379954265477	-0.327681294967548	0.433030624616512	0.433030624616512	0	0	1	1	10	0.750031043069085	0.001	9.9977370912154e-06	3071	0.0468984953004913	19.8129032258065
ASV367	d:Bacteria	p:Actinomycetota	c:Actinobacteria	o:Mycobacteriales	f:Nocardiaceae	g:Nocardia	unclassified	g:Nocardia	0.182317863422924	0.40585630788981	-0.29682863256934	-0.291345538743394	0.509373774206688	-0.0991692350876914	-0.0944207365430887	0.0944207365430887	0.0991692350876914	-0.509373774206688	0.291345538743394	0.29682863256934	-0.40585630788981	-0.182317863422924	1	1	0	0	5	0.509373774206688	0.001	9.9977370912154e-06	3140	0.04795222248243	20.258064516129
ASV368	d:Bacteria	p:Acidobacteriota	c:Acidobacteriae	o:Bryobacterales	f:Bryobacteraceae	g:Bryobacter	unclassified	g:Bryobacter	0.364545963216399	0.520570993108924	-0.444936961426852	-0.440179994898472	0.766533769498091	-0.0696206466858414	-0.065500992827312	0.0655009928273122	0.0696206466858415	-0.766533769498091	0.440179994898472	0.444936961426852	-0.520570993108924	-0.364545963216399	1	1	0	0	5	0.766533769498091	0.001	9.9977370912154e-06	2701.5	0.0412557098841671	17.4290322580645
ASV369	d:Bacteria	p:Bacteroidota	c:Bacteroidia	o:Chitinophagales	f:Chitinophagaceae	g:Terrimonas	unclassified	g:Terrimonas	0.0469504111183247	0.523326932570255	-0.285882787990623	-0.284394555697957	0.493874666837019	-0.206921508158008	-0.205632661185826	0.205632661185826	0.206921508158008	-0.493874666837019	0.284394555697956	0.285882787990623	-0.523326932570255	-0.0469504111183248	0	1	0	0	2	0.523326932570255	0.001	9.9977370912154e-06	3178.5	0.048540171707135	20.5064516129032
ASV370	d:Bacteria	p:Actinomycetota	c:Actinobacteria	o:Micrococcales	f:Microbacteriaceae	unclassified	unclassified	f:Microbacteriaceae	0.269292704942599	0.227087254484717	-0.242001290223012	-0.254378669204304	0.429877654793544	0.0236350584523789	0.0129159338223122	-0.0129159338223123	-0.023635058452379	-0.429877654793544	0.254378669204304	0.242001290223012	-0.227087254484717	-0.269292704942599	1	1	0	0	5	0.429877654793544	0.001	9.9977370912154e-06	2906	0.0443787129088986	18.7483870967742
ASV371	d:Bacteria	p:Verrucomicrobiota	c:Verrucomicrobiia	o:Chthoniobacterales	f:Xiphinematobacteraceae	g:Candidatus_Xiphinematobacter	unclassified	g:Candidatus_Xiphinematobacter	-0.41382671197225	-0.414948778736488	0.339921636905285	0.488853853803453	-0.717740628987681	-0.064003672476587	0.06497541079916	-0.0649754107991601	0.0640036724765868	0.717740628987681	-0.488853853803453	-0.339921636905285	0.414948778736488	0.41382671197225	0	0	1	1	10	0.717740628987681	0.001	9.9977370912154e-06	2941	0.044913212204085	18.9741935483871
ASV372	d:Bacteria	p:Planctomycetota	c:Planctomycetes	o:Planctomycetales	f:Rubinisphaeraceae	g:SH-PL14	unclassified	g:SH-PL14	0.386973820535164	0.514864076018847	-0.44684532041539	-0.454992576138621	0.781014528511296	-0.0518502398589531	-0.0589059702863993	0.0589059702863992	0.0518502398589529	-0.781014528511296	0.454992576138621	0.44684532041539	-0.514864076018848	-0.386973820535164	1	1	0	0	5	0.781014528511296	0.001	9.9977370912154e-06	2895	0.0442107274161258	18.6774193548387
ASV373	d:Bacteria	p:Acidobacteriota	c:Vicinamibacteria	o:Vicinamibacterales	unclassified	unclassified	unclassified	o:Vicinamibacterales	0.370007274571442	0.522474143632635	-0.448064475478369	-0.444416942725709	0.772911580570294	-0.0675995189337045	-0.0644406629087652	0.064440662908765	0.0675995189337044	-0.772911580570294	0.444416942725708	0.448064475478369	-0.522474143632635	-0.370007274571442	1	1	0	0	5	0.772911580570294	0.001	9.9977370912154e-06	3042.5	0.0464632601601253	19.6290322580645
ASV374	d:Bacteria	p:Bacteroidota	c:Bacteroidia	o:Sphingobacteriales	f:Sphingobacteriaceae	g:Mucilaginibacter	unclassified	g:Mucilaginibacter	-0.253349378349755	-0.259292019269051	0.264848909812884	0.247792487805921	-0.443960473369445	0.00995888637868865	-0.00481240837700906	0.00481240837700919	-0.00995888637868852	0.443960473369445	-0.247792487805921	-0.264848909812884	0.259292019269051	0.253349378349755	0	0	1	1	10	0.443960473369445	0.001	9.9977370912154e-06	2605	0.0397820189702963	16.8064516129032
ASV375	d:Bacteria	p:Chloroflexota	c:Anaerolineae	o:Caldilineales	f:Caldilineaceae	unclassified	unclassified	f:Caldilineaceae	-0.354269860238742	-0.351791479442226	0.335463515431499	0.370597824249469	-0.611467056793792	-0.0162867723554017	0.0141404316253678	-0.0141404316253679	0.0162867723554016	0.611467056793792	-0.370597824249469	-0.335463515431499	0.351791479442226	0.354269860238742	0	0	1	1	10	0.611467056793792	0.001	9.9977370912154e-06	2881	0.0439969276980513	18.5870967741935
ASV376	d:Bacteria	p:Pseudomonadota	c:Gammaproteobacteria	o:Lysobacterales	f:Lysobacteraceae	g:Thermomonas	s:fusca	g:Thermomonas	0.100947844932488	0.319195541358313	-0.209999943847912	-0.210143442442889	0.363854845759852	-0.0944418879967713	-0.094566161425428	0.094566161425428	0.0944418879967713	-0.363854845759852	0.210143442442889	0.209999943847913	-0.319195541358313	-0.100947844932488	1	1	0	0	5	0.363854845759852	0.001	9.9977370912154e-06	3306.5	0.0504949119866736	21.3322580645161
ASV377	d:Bacteria	p:Bacillota	c:Bacilli	o:Thermoactinomycetales	f:Thermoactinomycetaceae	g:Planifilum	s:fulgidum	g:Planifilum	0.3984506245484	0.320450168417539	-0.364169670877675	-0.354731122088264	0.622586349509281	0.0296881767448053	0.0378621997712941	-0.0378621997712944	-0.0296881767448054	-0.622586349509281	0.354731122088264	0.364169670877675	-0.320450168417539	-0.398450624548401	1	1	0	0	5	0.622586349509281	0.001	9.9977370912154e-06	3199.5	0.0488608712842468	20.641935483871
ASV378	d:Bacteria	p:Pseudomonadota	c:Gammaproteobacteria	o:Lysobacterales	f:Rhodanobacteraceae	g:Dokdonella	unclassified	g:Dokdonella	-0.218782325695377	-0.218451538004772	0.24299729038851	0.194236573311638	-0.378655633359151	0.020970774575997	-0.0212572451193196	0.0212572451193196	-0.020970774575997	0.378655633359151	-0.194236573311638	-0.24299729038851	0.218451538004772	0.218782325695376	0	0	1	1	10	0.378655633359151	0.001	9.9977370912154e-06	2625.5	0.0400950828431911	16.9387096774194
ASV379	d:Bacteria	p:Pseudomonadota	c:Gammaproteobacteria	o:Lysobacterales	f:Rhodanobacteraceae	g:Luteibacter	unclassified	g:Luteibacter	-0.191239511980847	-0.0933615565416901	0.116612100157297	0.16798896836524	-0.246471755284713	-0.0646292344578777	-0.0201355614229138	0.0201355614229137	0.0646292344578777	0.246471755284713	-0.16798896836524	-0.116612100157297	0.09336155654169	0.191239511980847	0	0	1	1	10	0.246471755284713	0.018	0.000164570437841253	2660	0.0406219464341605	17.1612903225806
ASV380	d:Bacteria	p:Chloroflexota	c:Chloroflexia	o:Thermomicrobiales	f:JG30-KF-CM45	unclassified	unclassified	f:JG30-KF-CM45	0.501640130681811	0.391750757138879	-0.450128988929701	-0.443261898890988	0.773699204362251	0.0446099573352682	0.0505570317588687	-0.0505570317588687	-0.0446099573352682	-0.773699204362251	0.443261898890988	0.450128988929701	-0.391750757138878	-0.501640130681811	1	1	0	0	5	0.773699204362251	0.001	9.9977370912154e-06	2981.5	0.0455317042456577	19.2354838709677
ASV381	d:Bacteria	p:Patescibacteria	c:Parcubacteria	unclassified	unclassified	unclassified	unclassified	c:Parcubacteria	0.279614079395241	0.329792757161565	-0.306640139174647	-0.302766697382159	0.527761801698106	-0.0234052543331626	-0.0200507553407875	0.0200507553407876	0.0234052543331627	-0.527761801698106	0.302766697382159	0.306640139174647	-0.329792757161566	-0.279614079395241	1	1	0	0	5	0.527761801698106	0.001	9.9977370912154e-06	2937	0.0448521265703494	18.9483870967742
ASV382	d:Bacteria	p:Bacteroidota	c:Bacteroidia	o:Chitinophagales	f:Chitinophagaceae	g:Chitinophaga	unclassified	g:Chitinophaga	0.379214171571827	-0.0112353369011582	-0.183414719795633	-0.184564114875036	0.318679018879793	0.16956729928525	0.168571893947503	-0.168571893947503	-0.16956729928525	-0.318679018879793	0.184564114875036	0.183414719795633	0.0112353369011581	-0.379214171571827	1	0	0	0	1	0.379214171571827	0.001	9.9977370912154e-06	3211.5	0.0490441281854535	20.7193548387097
ASV383	d:Bacteria	p:Actinomycetota	c:Actinobacteria	o:Kitasatosporales	f:Streptomycetaceae	g:Streptomyces	unclassified	g:Streptomyces	-0.389905120448799	-0.391551904945073	0.347579869798966	0.433877155594906	-0.676761635956914	-0.0366547422842995	0.0380808994926309	-0.0380808994926307	0.0366547422842997	0.676761635956914	-0.433877155594906	-0.347579869798965	0.391551904945073	0.389905120448799	0	0	1	1	10	0.676761635956914	0.001	9.9977370912154e-06	2993.5	0.0457149611468644	19.3129032258065
ASV384	d:Bacteria	p:Bacteroidota	c:Bacteroidia	o:Chitinophagales	f:Chitinophagaceae	unclassified	unclassified	f:Chitinophagaceae	0.227228551136312	0.499752232829349	-0.363158606268089	-0.363822177697572	0.629583826977389	-0.117718880881938	-0.118293550597096	0.118293550597096	0.117718880881938	-0.629583826977389	0.363822177697572	0.363158606268088	-0.499752232829349	-0.227228551136312	1	1	0	0	5	0.629583826977389	0.001	9.9977370912154e-06	3021.5	0.0461425605830135	19.4935483870968
ASV385	d:Bacteria	p:Actinomycetota	unclassified	unclassified	unclassified	unclassified	unclassified	p:Actinomycetota	-0.38749188782656	-0.390351884279393	0.359825185298631	0.418018586807322	-0.673632466819268	-0.0239600672281337	0.0264368968110204	-0.0264368968110204	0.0239600672281337	0.673632466819268	-0.418018586807322	-0.359825185298631	0.390351884279393	0.38749188782656	0	0	1	1	10	0.673632466819268	0.001	9.9977370912154e-06	2693.5	0.041133538616696	17.3774193548387
ASV386	d:Bacteria	p:Verrucomicrobiota	c:Verrucomicrobiia	o:Chthoniobacterales	f:Chthoniobacteraceae	g:Chthoniobacter	unclassified	g:Chthoniobacter	-0.117218746151291	-0.117719648103714	0.312722096344941	-0.0777837020899353	-0.203462617749159	0.169310867792666	-0.168877073977062	0.168877073977062	-0.169310867792666	0.203462617749159	0.0777837020899354	-0.312722096344941	0.117719648103714	0.117218746151291	0	0	1	0	3	0.312722096344941	0.001	9.9977370912154e-06	2822	0.0430959146004515	18.2064516129032
ASV387	d:Bacteria	p:Pseudomonadota	c:Alphaproteobacteria	o:Hyphomicrobiales	f:Rhodomicrobiaceae	g:Rhodomicrobium	unclassified	g:Rhodomicrobium	-0.401185489406245	-0.401714551225852	0.346643392608578	0.456256648023519	-0.695331831886954	-0.0472348414024491	0.0476930223784016	-0.0476930223784015	0.0472348414024493	0.695331831886954	-0.456256648023518	-0.346643392608578	0.401714551225852	0.401185489406245	0	0	1	1	10	0.695331831886954	0.001	9.9977370912154e-06	3011.5	0.0459898464986746	19.4290322580645
ASV388	d:Bacteria	p:Bacteroidota	c:Bacteroidia	o:Chitinophagales	f:Chitinophagaceae	g:Niastella	unclassified	g:Niastella	-0.176268570817519	-0.169565511186721	0.361940889538137	-0.0161068075338966	-0.299501100510143	0.160796944791616	-0.166601964714969	0.166601964714969	-0.160796944791616	0.299501100510143	0.0161068075338966	-0.361940889538137	0.169565511186721	0.176268570817519	0	0	1	0	3	0.361940889538137	0.001	9.9977370912154e-06	3056.5	0.0466770598781998	19.7193548387097
ASV389	d:Bacteria	p:Bacteroidota	c:Bacteroidia	o:Sphingobacteriales	f:Sphingobacteriaceae	g:Mucilaginibacter	unclassified	g:Mucilaginibacter	-0.19781287600048	-0.1990927073211	-0.158778020721567	0.555683604043147	-0.343730318060369	-0.308816775319566	0.309925141755782	-0.309925141755782	0.308816775319566	0.343730318060369	-0.555683604043147	0.158778020721567	0.1990927073211	0.19781287600048	0	0	0	1	4	0.555683604043147	0.001	9.9977370912154e-06	2428.5	0.0370866153817138	15.6677419354839
ASV390	d:Bacteria	p:Pseudomonadota	c:Alphaproteobacteria	o:Hyphomicrobiales	f:Rhizobiaceae	g:Rhizobium	unclassified	g:Rhizobium	0.331534788986844	-0.0434530148862678	-0.116742609456981	-0.171339164643595	0.249486134738389	0.186015484007089	0.138733480256363	-0.138733480256363	-0.186015484007089	-0.249486134738389	0.171339164643595	0.116742609456981	0.0434530148862678	-0.331534788986844	1	0	0	0	1	0.331534788986844	0.001	9.9977370912154e-06	2739.5	0.0418360234046551	17.6741935483871
ASV391	d:Bacteria	p:Bdellovibrionota	c:Bdellovibrionia	o:Bdellovibrionales	f:Pseudobdellovibrionaceae	g:Bdellovibrio	unclassified	g:Bdellovibrio	0.196653742093404	-0.0300266009113903	-0.0834827263945858	-0.0831444147874276	0.1443033372236	0.0980089745672638	0.098301961013458	-0.098301961013458	-0.0980089745672639	-0.1443033372236	0.0831444147874276	0.0834827263945858	0.0300266009113903	-0.196653742093404	1	0	0	0	1	0.196653742093404	0.029	0.000262603023869701	3039	0.0464098102306067	19.6064516129032
ASV392	d:Bacteria	p:Bacillota	c:Bacilli	o:Bacillales	f:Bacillaceae	g:Priestia	unclassified	g:Priestia	-0.27473854296932	-0.270506268168718	0.228499084511859	0.316745726626179	-0.472195857727189	-0.0400445456813967	0.036379288188278	-0.036379288188278	0.0400445456813967	0.472195857727189	-0.316745726626179	-0.228499084511859	0.270506268168718	0.27473854296932	0	0	1	1	10	0.472195857727189	0.001	9.9977370912154e-06	3124	0.0477078799474877	20.1548387096774
ASV393	d:Bacteria	p:Patescibacteria	c:Saccharimonadia	o:Saccharimonadales	unclassified	unclassified	unclassified	o:Saccharimonadales	0.23134766689567	0.589817710132263	-0.414066706725144	-0.407098670302787	0.711150077214416	-0.158239330247426	-0.152204833691169	0.15220483369117	0.158239330247426	-0.711150077214415	0.407098670302788	0.414066706725145	-0.589817710132262	-0.231347666895669	1	1	0	0	5	0.711150077214416	0.001	9.9977370912154e-06	2968	0.0453255402318001	19.1483870967742
ASV394	d:Bacteria	p:Pseudomonadota	c:Alphaproteobacteria	o:Caulobacterales	f:Caulobacteraceae	g:Caulobacter	unclassified	g:Caulobacter	-0.178680960304782	-0.153221480775143	0.155020074958706	0.176882366121219	-0.287435945553283	-0.020490927785733	-0.00155762825406463	0.00155762825406468	0.020490927785733	0.287435945553283	-0.176882366121219	-0.155020074958706	0.153221480775143	0.178680960304782	0	0	1	1	10	0.287435945553283	0.001	9.9977370912154e-06	2491	0.0380410784088322	16.0709677419355
ASV395	d:Bacteria	p:Pseudomonadota	c:Gammaproteobacteria	o:Burkholderiales	f:Comamonadaceae	unclassified	unclassified	f:Comamonadaceae	0.130517815632176	0.0752769479606601	-0.102697520646401	-0.103097242946434	0.178223493237209	0.0240930821984573	0.0237469125321697	-0.0237469125321697	-0.0240930821984573	-0.178223493237209	0.103097242946434	0.102697520646402	-0.0752769479606601	-0.130517815632176	1	1	0	0	5	0.178223493237209	0.112	0.000979656417428859	2988	0.045630968400478	19.2774193548387
ASV396	d:Bacteria	p:Planctomycetota	c:Planctomycetes	o:Planctomycetales	unclassified	unclassified	unclassified	o:Planctomycetales	-0.40768724145381	-0.267228722695898	0.248660977041107	0.426254987108601	-0.584494370373315	-0.137720784850342	0.0160801394280567	-0.0160801394280566	0.137720784850342	0.584494370373315	-0.426254987108601	-0.248660977041107	0.267228722695898	0.40768724145381	0	0	1	1	10	0.584494370373315	0.001	9.9977370912154e-06	2762	0.0421796300944178	17.8193548387097
ASV397	d:Bacteria	p:Verrucomicrobiota	c:Verrucomicrobiia	o:Opitutales	f:Opitutaceae	g:Opitutus	unclassified	g:Opitutus	0.432480527565543	0.324356579462978	-0.379377185762516	-0.377459921266006	0.655440161213422	0.0459888430272698	0.0476492427870217	-0.0476492427870219	-0.04598884302727	-0.655440161213422	0.377459921266006	0.379377185762516	-0.324356579462978	-0.432480527565543	1	1	0	0	5	0.655440161213422	0.001	9.9977370912154e-06	3274	0.049998591212572	21.1225806451613
ASV398	d:Bacteria	p:Chloroflexota	c:Chloroflexia	o:Thermomicrobiales	f:JG30-KF-CM45	unclassified	unclassified	f:JG30-KF-CM45	-0.330350793745372	-0.356098738827215	0.328796600349807	0.35765293222278	-0.594482733623813	-0.00134597096295348	0.023644345499076	-0.0236443454990759	0.00134597096295358	0.594482733623814	-0.35765293222278	-0.328796600349807	0.356098738827215	0.330350793745372	0	0	1	1	10	0.594482733623814	0.001	9.9977370912154e-06	3021	0.0461349248787966	19.4903225806452
ASV399	d:Bacteria	p:Gemmatimonadota	c:S0134_terrestrial_group	unclassified	unclassified	unclassified	unclassified	c:S0134_terrestrial_group	0.420855615127219	0.271519451763742	-0.351028623582741	-0.34134644330822	0.599614396874522	0.0604719485473594	0.0688569626291147	-0.0688569626291149	-0.0604719485473594	-0.599614396874522	0.34134644330822	0.351028623582741	-0.271519451763742	-0.420855615127219	1	1	0	0	5	0.599614396874522	0.001	9.9977370912154e-06	2984	0.0455698827667424	19.2516129032258
ASV400	d:Bacteria	p:Bacillota	c:Bacilli	o:Thermoactinomycetales	f:Thermoactinomycetaceae	g:Hazenella	unclassified	g:Hazenella	0.269451192018259	0.522120597072088	-0.399535900591396	-0.39203588849895	0.685521278271338	-0.112656662268232	-0.106161461267484	0.106161461267484	0.112656662268232	-0.685521278271338	0.39203588849895	0.399535900591396	-0.522120597072088	-0.269451192018259	1	1	0	0	5	0.685521278271338	0.001	9.9977370912154e-06	3608	0.0550992416294929	23.2774193548387
ASV401	d:Bacteria	p:Chloroflexota	c:Chloroflexia	o:Thermomicrobiales	f:JG30-KF-CM45	unclassified	unclassified	f:JG30-KF-CM45	0.478045404737233	0.425558676133037	-0.447847931881878	-0.455756148988392	0.782544088996942	0.0261517786228284	0.0193030617099443	-0.0193030617099443	-0.0261517786228284	-0.782544088996942	0.455756148988392	0.447847931881878	-0.425558676133037	-0.478045404737233	1	1	0	0	5	0.782544088996942	0.001	9.9977370912154e-06	2730.5	0.0416985807287501	17.6161290322581
ASV402	d:Bacteria	p:Actinomycetota	c:Actinobacteria	o:Micrococcales	f:Cellulomonadaceae	g:Pseudactinotalea	unclassified	g:Pseudactinotalea	0.473220359773994	0.297345782451874	-0.385036886094286	-0.385529256131582	0.667329854463775	0.0763691284005837	0.0759427234402231	-0.075942723440223	-0.0763691284005835	-0.667329854463775	0.385529256131582	0.385036886094286	-0.297345782451874	-0.473220359773994	1	1	0	0	5	0.667329854463775	0.001	9.9977370912154e-06	2897	0.0442412702329936	18.6903225806452
ASV403	d:Bacteria	p:Planctomycetota	c:Phycisphaerae	o:Tepidisphaerales	f:WD2101_soil_group	unclassified	unclassified	f:WD2101_soil_group	-0.303421713217371	-0.308812495230775	0.403995908268882	0.208238300179264	-0.530210377581952	0.0870998078797799	-0.0824312537099078	0.0824312537099077	-0.0870998078797799	0.530210377581952	-0.208238300179264	-0.403995908268882	0.308812495230775	0.303421713217371	0	0	1	1	10	0.530210377581952	0.001	9.9977370912154e-06	2493.5	0.038079256929917	16.0870967741935
ASV404	d:Bacteria	p:Acidobacteriota	c:Vicinamibacteria	o:Vicinamibacterales	f:Vicinamibacteraceae	g:Luteitalea	unclassified	g:Luteitalea	0.224936958291978	0.607366039578381	-0.419532409702023	-0.412770588168335	0.720795539801676	-0.168524604382	-0.162668695157969	0.162668695157969	0.168524604382	-0.720795539801676	0.412770588168335	0.419532409702023	-0.607366039578381	-0.224936958291978	1	1	0	0	5	0.720795539801676	0.001	9.9977370912154e-06	2801.5	0.0427828507275566	18.0741935483871
ASV405	d:Bacteria	p:Planctomycetota	c:Planctomycetes	o:Isosphaerales	f:Isosphaeraceae	g:Singulisphaera	unclassified	g:Singulisphaera	0.491032797249588	0.315736553036992	-0.400373479664548	-0.406395870622032	0.698682752342844	0.0785132721184058	0.073297728557703	-0.0732977285577031	-0.0785132721184059	-0.698682752342844	0.406395870622032	0.400373479664548	-0.315736553036992	-0.491032797249587	1	1	0	0	5	0.698682752342844	0.001	9.9977370912154e-06	2887.5	0.0440961918528716	18.6290322580645
ASV406	d:Bacteria	p:Actinomycetota	c:Actinobacteria	o:Propionibacteriales	f:Propionibacteriaceae	unclassified	unclassified	f:Propionibacteriaceae	0.487330282637239	0.376901098290409	-0.436821917929001	-0.427409462998647	0.748446330631049	0.0437415269409435	0.051892952022606	-0.0518929520226057	-0.0437415269409432	-0.748446330631049	0.427409462998648	0.436821917929002	-0.376901098290409	-0.487330282637239	1	1	0	0	5	0.748446330631049	0.001	9.9977370912154e-06	2693.5	0.041133538616696	17.3774193548387
ASV407	d:Bacteria	p:Pseudomonadota	c:Alphaproteobacteria	o:Hyphomicrobiales	f:Rhizobiaceae	unclassified	unclassified	f:Rhizobiaceae	0.489920450504951	0.324047395479088	-0.413131342452485	-0.400836503531554	0.704916832485877	0.0665013183073839	0.077148961148347	-0.0771489611483468	-0.0665013183073839	-0.704916832485877	0.400836503531554	0.413131342452485	-0.324047395479088	-0.489920450504951	1	1	0	0	5	0.704916832485877	0.001	9.9977370912154e-06	2650.5	0.0404768680540385	17.1
ASV408	d:Bacteria	p:Bacteroidota	c:Bacteroidia	o:Cytophagales	f:Microscillaceae	unclassified	unclassified	f:Microscillaceae	0.456905831045669	0.36579377820549	-0.417497899942918	-0.405201709308241	0.712478761295035	0.0341282694455697	0.0447770829049757	-0.0447770829049756	-0.0341282694455698	-0.712478761295035	0.405201709308241	0.417497899942918	-0.36579377820549	-0.456905831045669	1	1	0	0	5	0.712478761295035	0.001	9.9977370912154e-06	3073.5	0.046936673821576	19.8290322580645
ASV409	d:Bacteria	p:Actinomycetota	c:Actinobacteria	o:Frankiales	f:Acidothermaceae	g:Acidothermus	unclassified	g:Acidothermus	-0.398217404684651	-0.397654969015353	0.392004710679703	0.403867663020301	-0.689245693794425	-0.00538035083422449	0.00489326725661752	-0.00489326725661761	0.00538035083422449	0.689245693794425	-0.403867663020301	-0.392004710679703	0.397654969015352	0.398217404684651	0	0	1	1	10	0.689245693794425	0.001	9.9977370912154e-06	2799.5	0.0427523079106888	18.0612903225806
ASV410	d:Bacteria	p:Thermodesulfobacteriota	c:Desulfuromonadia	o:Geobacterales	f:Geobacteraceae	unclassified	unclassified	f:Geobacteraceae	-0.334889426581365	-0.334408634004937	0.307689851813617	0.361608208772685	-0.579629123171394	-0.023555522721004	0.0231391441358668	-0.0231391441358669	0.0235555227210039	0.579629123171394	-0.361608208772685	-0.307689851813617	0.334408634004937	0.334889426581365	0	0	1	1	10	0.579629123171394	0.001	9.9977370912154e-06	2749	0.0419811017847771	17.7354838709677
ASV411	d:Bacteria	p:Pseudomonadota	c:Alphaproteobacteria	o:Hyphomicrobiales	f:Devosiaceae	g:Devosia	unclassified	g:Devosia	0.455539505113432	0.288340906216067	-0.364931795338947	-0.378948615990552	0.644219333588964	0.0784685784434315	0.0663296556788514	-0.0663296556788513	-0.0784685784434314	-0.644219333588963	0.378948615990552	0.364931795338947	-0.288340906216067	-0.455539505113432	1	1	0	0	5	0.644219333588964	0.001	9.9977370912154e-06	2824	0.0431264574173193	18.2193548387097
ASV412	d:Bacteria	p:Bdellovibrionota	c:Bacteriovoracia	o:Bacteriovoracales	f:Bacteriovoracaceae	g:Peredibacter	unclassified	g:Peredibacter	0.361530721132179	0.242696444784586	-0.26323870780906	-0.340988458107706	0.523276075340594	0.0851233805269401	0.0177901216304161	-0.0177901216304159	-0.0851233805269401	-0.523276075340594	0.340988458107706	0.26323870780906	-0.242696444784586	-0.361530721132179	1	1	0	0	5	0.523276075340594	0.001	9.9977370912154e-06	2891.5	0.0441572774866072	18.6548387096774
ASV413	d:Bacteria	p:Pseudomonadota	c:Alphaproteobacteria	o:Sphingomonadales	f:Sphingomonadaceae	g:Croceibacterium	unclassified	g:Croceibacterium	0.411684540258254	0.174028110793441	-0.294021132335923	-0.291691518715773	0.507242035128699	0.10189950035659	0.103917004932642	-0.103917004932642	-0.10189950035659	-0.507242035128698	0.291691518715773	0.294021132335923	-0.174028110793441	-0.411684540258254	1	1	0	0	5	0.507242035128699	0.001	9.9977370912154e-06	2590.5	0.0395605835480048	16.7129032258065
ASV414	d:Archaea	p:Thermoproteota	c:Nitrososphaeria	o:Nitrososphaerales	f:Nitrososphaeraceae	unclassified	unclassified	f:Nitrososphaeraceae	-0.375086383076427	-0.377200456698869	0.299303102482484	0.452983737292812	-0.65149951417812	-0.0656302461764791	0.0674610876389843	-0.0674610876389843	0.0656302461764792	0.65149951417812	-0.452983737292812	-0.299303102482484	0.377200456698869	0.375086383076427	0	0	1	1	10	0.65149951417812	0.001	9.9977370912154e-06	2814.5	0.0429813790371973	18.158064516129
ASV415	d:Bacteria	p:Pseudomonadota	c:Gammaproteobacteria	o:Burkholderiales	f:Comamonadaceae	unclassified	unclassified	f:Comamonadaceae	0.189771350707597	0.15814144799622	-0.174217723517517	-0.1736950751863	0.301301321979247	0.0134698362676021	0.0139224629996808	-0.0139224629996809	-0.0134698362676022	-0.301301321979247	0.1736950751863	0.174217723517516	-0.15814144799622	-0.189771350707597	1	1	0	0	5	0.301301321979247	0.002	1.94701057482877e-05	2854	0.0435845996703361	18.4129032258065
ASV416	d:Bacteria	p:Actinomycetota	c:Actinobacteria	o:Micrococcales	f:Microbacteriaceae	g:Agromyces	unclassified	g:Agromyces	-0.0579827794365094	-0.0603333430957042	0.178752560525251	-0.0604364379930373	-0.102464767790169	0.104589698432336	-0.10255405059026	0.10255405059026	-0.104589698432336	0.102464767790169	0.0604364379930373	-0.178752560525251	0.0603333430957042	0.0579827794365094	0	0	1	0	3	0.178752560525251	0.052	0.000464905336122853	2172	0.0331694991184198	14.0129032258065
ASV417	d:Bacteria	p:Actinomycetota	c:Actinobacteria	o:Mycobacteriales	f:Mycobacteriaceae	g:Mycobacterium	unclassified	g:Mycobacterium	-0.400528558888723	-0.399944717612957	0.347955956642654	0.452517319859026	-0.69323019250102	-0.0455292090881504	0.0450235877115596	-0.0450235877115597	0.0455292090881504	0.69323019250102	-0.452517319859026	-0.347955956642654	0.399944717612957	0.400528558888723	0	0	1	1	10	0.69323019250102	0.001	9.9977370912154e-06	2726.5	0.0416374950950145	17.5903225806452
ASV418	d:Bacteria	p:Patescibacteria	c:Saccharimonadia	o:Saccharimonadales	unclassified	unclassified	unclassified	o:Saccharimonadales	-0.153949234144183	-0.160310846864512	0.35346511378688	-0.0392050327781849	-0.272157213548885	0.172785820228974	-0.167276502004131	0.167276502004131	-0.172785820228974	0.272157213548885	0.0392050327781849	-0.35346511378688	0.160310846864512	0.153949234144183	0	0	1	0	3	0.35346511378688	0.001	9.9977370912154e-06	2110.5	0.0322303074997352	13.6161290322581
ASV419	d:Bacteria	p:Pseudomonadota	c:Alphaproteobacteria	o:Defluviicoccales	f:Defluviicoccaceae	g:Defluviicoccus	unclassified	g:Defluviicoccus	-0.394752278971581	-0.39171666008856	0.418186457901429	0.368282481158713	-0.681102080513478	0.0202945942700778	-0.0229235173389815	0.0229235173389816	-0.0202945942700778	0.681102080513478	-0.368282481158713	-0.418186457901429	0.39171666008856	0.394752278971581	0	0	1	1	10	0.681102080513478	0.001	9.9977370912154e-06	2580.5	0.0394078694636658	16.6483870967742
ASV420	d:Bacteria	p:Bacillota	c:Bacilli	o:Paenibacillales	f:Paenibacillaceae	g:Paenibacillus	unclassified	g:Paenibacillus	0.224419765590786	0.106183542723967	-0.165407576865432	-0.165195731449321	0.286310863575756	0.0511060545690783	0.0512895180811054	-0.0512895180811054	-0.0511060545690783	-0.286310863575756	0.165195731449321	0.165407576865432	-0.106183542723967	-0.224419765590786	1	1	0	0	5	0.286310863575756	0.003	2.87868964151644e-05	3291.5	0.0502658408601651	21.2354838709677
ASV421	d:Bacteria	p:Pseudomonadota	c:Alphaproteobacteria	o:Sphingomonadales	f:Sphingomonadaceae	g:Novosphingobium	unclassified	g:Novosphingobium	0.46029083618086	0.359809676168059	-0.409833251589565	-0.410267260759354	0.710227877350798	0.0436975500696634	0.0433216871031515	-0.0433216871031515	-0.0436975500696633	-0.710227877350798	0.410267260759354	0.409833251589565	-0.359809676168059	-0.46029083618086	1	1	0	0	5	0.710227877350798	0.001	9.9977370912154e-06	2731.5	0.041713852137184	17.6225806451613
ASV422	d:Bacteria	p:Pseudomonadota	c:Gammaproteobacteria	o:Pseudomonadales	f:Pseudomonadaceae	g:Pseudomonas	unclassified	g:Pseudomonas	0.121748805419231	0.0976008072151168	-0.10826087747496	-0.111088735159389	0.189962336851622	0.0116808882441535	0.00923189165115073	-0.00923189165115073	-0.0116808882441534	-0.189962336851622	0.111088735159389	0.108260877474959	-0.0976008072151168	-0.121748805419231	1	1	0	0	5	0.189962336851622	0.104	0.000911962850420508	2985	0.0455851541751763	19.258064516129
ASV423	d:Bacteria	p:Acidobacteriota	c:Holophagae	o:Subgroup_7	unclassified	unclassified	unclassified	o:Subgroup_7	-0.396704044388058	-0.396704044388058	0.342854552411063	0.450553536365053	-0.687111560448176	-0.0466350280329639	0.046635028032964	-0.0466350280329639	0.046635028032964	0.687111560448176	-0.450553536365053	-0.342854552411063	0.396704044388058	0.396704044388058	0	0	1	1	10	0.687111560448176	0.001	9.9977370912154e-06	2630.5	0.0401714398853606	16.9709677419355
ASV424	d:Bacteria	p:Actinomycetota	c:Actinobacteria	o:Streptosporangiales	f:Streptosporangiaceae	g:Nonomuraea	unclassified	g:Nonomuraea	-0.169395439509611	-0.124390455682766	0.125600731851755	0.168185163340622	-0.254426048510151	-0.0379273293830163	-0.00104812990793976	0.00104812990793966	0.0379273293830163	0.254426048510151	-0.168185163340622	-0.125600731851755	0.124390455682766	0.169395439509611	0	0	1	1	10	0.254426048510151	0.008	7.44892198610809e-05	2590	0.0395529478437878	16.7096774193548
ASV425	d:Bacteria	p:Verrucomicrobiota	c:Verrucomicrobiia	o:Chthoniobacterales	f:Chthoniobacteraceae	g:Candidatus_Udaeobacter	unclassified	g:Candidatus_Udaeobacter	-0.419967084646932	-0.419967084646932	0.32421840007549	0.515715769218374	-0.727404328115066	-0.0829207932178117	0.0829207932178115	-0.0829207932178117	0.0829207932178115	0.727404328115066	-0.515715769218374	-0.32421840007549	0.419967084646932	0.419967084646932	0	0	1	1	10	0.727404328115066	0.001	9.9977370912154e-06	2638	0.0402859754486148	17.0193548387097
ASV426	d:Bacteria	p:Actinomycetota	c:Actinobacteria	o:Streptosporangiales	f:Thermomonosporaceae	g:Actinomadura	unclassified	g:Actinomadura	0.385174364270869	0.393778992247484	-0.392315235044695	-0.386638121473657	0.67459339510805	-0.00618417549527529	-0.00126765092258756	0.00126765092258756	0.00618417549527529	-0.67459339510805	0.386638121473657	0.392315235044695	-0.393778992247484	-0.385174364270869	1	1	0	0	5	0.67459339510805	0.001	9.9977370912154e-06	2553	0.0389879057317337	16.4709677419355
ASV427	d:Bacteria	p:Actinomycetota	c:Thermoleophilia	o:Gaiellales	f:Gaiellaceae	g:Gaiella	unclassified	g:Gaiella	-0.415114820298378	-0.415721859278255	0.374339373031641	0.456497306544992	-0.719525670909275	-0.0353125731836669	0.0358382843613279	-0.0358382843613278	0.035312573183667	0.719525670909275	-0.456497306544991	-0.374339373031641	0.415721859278255	0.415114820298378	0	0	1	1	10	0.719525670909275	0.001	9.9977370912154e-06	2702.5	0.041270981292601	17.4354838709677
ASV428	d:Bacteria	p:Chloroflexota	c:Anaerolineae	o:Aggregatilineales	f:Aggregatilineaceae	unclassified	unclassified	f:Aggregatilineaceae	-0.195210461603163	-0.195932957178599	0.199452746478666	0.191690672303096	-0.338740137188101	0.00367392647227627	-0.00304822694982699	0.00304822694982699	-0.00367392647227627	0.338740137188101	-0.191690672303096	-0.199452746478666	0.195932957178599	0.195210461603163	0	0	1	1	10	0.338740137188101	0.001	9.9977370912154e-06	2142	0.0327113568654029	13.8193548387097
ASV429	d:Bacteria	p:Planctomycetota	c:Planctomycetes	o:Pirellulales	f:Pirellulaceae	g:Pirellula	unclassified	g:Pirellula	0.392645140633947	0.264420769332697	-0.320915159399635	-0.336150750567009	0.569035769991852	0.0621199859618953	0.0489255769692761	-0.0489255769692759	-0.062119985961895	-0.569035769991852	0.336150750567009	0.320915159399635	-0.264420769332696	-0.392645140633947	1	1	0	0	5	0.569035769991852	0.001	9.9977370912154e-06	2508	0.0383006923522085	16.1806451612903
ASV430	d:Bacteria	p:Planctomycetota	c:Phycisphaerae	o:Tepidisphaerales	f:WD2101_soil_group	unclassified	unclassified	f:WD2101_soil_group	-0.35517339820141	-0.363598423186057	0.34861708176599	0.370154739621477	-0.622474656845957	-0.00567793658832327	0.0129742222525453	-0.0129742222525453	0.00567793658832327	0.622474656845957	-0.370154739621477	-0.34861708176599	0.363598423186056	0.355173398201411	0	0	1	1	10	0.622474656845957	0.001	9.9977370912154e-06	2389.5	0.0364910304527919	15.4161290322581
ASV431	d:Bacteria	p:Actinomycetota	c:Thermoleophilia	o:Solirubrobacterales	f:67-14	unclassified	unclassified	f:67-14	-0.3998152251815	-0.403175608106925	0.339774507768743	0.463216325519683	-0.695410460633811	-0.0519967865408909	0.0549069635207519	-0.054906963520752	0.0519967865408911	0.695410460633811	-0.463216325519683	-0.339774507768743	0.403175608106925	0.399815225181501	0	0	1	1	10	0.695410460633811	0.001	9.9977370912154e-06	2631	0.0401790755895775	16.9741935483871
ASV432	d:Bacteria	p:Patescibacteria	c:Saccharimonadia	o:Saccharimonadales	unclassified	unclassified	unclassified	o:Saccharimonadales	-0.318895540232804	-0.319900378088582	0.422172378403092	0.216623539918294	-0.55321349310013	0.0894403654780038	-0.0885701503682164	0.0885701503682162	-0.0894403654780039	0.55321349310013	-0.216623539918294	-0.422172378403093	0.319900378088582	0.318895540232804	0	0	1	1	10	0.55321349310013	0.001	9.9977370912154e-06	2519.5	0.0384763135491983	16.2548387096774
ASV433	d:Bacteria	p:Planctomycetota	c:Phycisphaerae	o:Phycisphaerales	f:Phycisphaeraceae	g:SM1A02	unclassified	g:SM1A02	0.285298139360496	0.451960083835209	-0.369574609852643	-0.367683613343061	0.638484350436458	-0.0729855643874891	-0.0713479133717239	0.071347913371724	0.0729855643874892	-0.638484350436458	0.367683613343061	0.369574609852643	-0.451960083835209	-0.285298139360496	1	1	0	0	5	0.638484350436458	0.001	9.9977370912154e-06	2456	0.0375065791136459	15.8451612903226
ASV434	d:Bacteria	p:Armatimonadota	c:Fimbriimonadia	o:Fimbriimonadales	unclassified	unclassified	unclassified	o:Fimbriimonadales	0.243535562398202	0.199627610759504	-0.21862377472195	-0.224539398435756	0.383790565976295	0.0215742409813187	0.0164511605659332	-0.0164511605659331	-0.0215742409813187	-0.383790565976295	0.224539398435756	0.21862377472195	-0.199627610759504	-0.243535562398203	1	1	0	0	5	0.383790565976295	0.001	9.9977370912154e-06	2430	0.0371095224943647	15.6774193548387
ASV435	d:Bacteria	p:Pseudomonadota	c:Alphaproteobacteria	o:Hyphomicrobiales	f:D05-2	unclassified	unclassified	f:D05-2	0.44672494059458	0.456412797773974	-0.463561024376989	-0.439576713991565	0.782140224543592	-0.0145804762558096	0.00619054583021858	-0.00619054583021858	0.0145804762558096	-0.782140224543592	0.439576713991565	0.463561024376989	-0.456412797773975	-0.44672494059458	1	1	0	0	5	0.782140224543592	0.001	9.9977370912154e-06	2543	0.0388351916473948	16.4064516129032
ASV436	d:Bacteria	p:Actinomycetota	c:Actinobacteria	o:Micromonosporales	f:Micromonosporaceae	g:Dactylosporangium	unclassified	g:Dactylosporangium	-0.29997897594208	-0.297727593202745	0.384666515089577	0.213040054055248	-0.517629072888258	0.0733415602857219	-0.0752913149316274	0.0752913149316274	-0.0733415602857218	0.517629072888258	-0.213040054055248	-0.384666515089577	0.297727593202745	0.29997897594208	0	0	1	1	10	0.517629072888258	0.001	9.9977370912154e-06	2655.5	0.040553225096208	17.1322580645161
ASV437	d:Bacteria	p:Bacillota	c:Limnochordia	o:Incertae_Sedis	f:Incertae_Sedis	g:Hydrogenispora	unclassified	g:Hydrogenispora	0.343633237251129	0.386983723872294	-0.37619891713735	-0.354418043986073	0.632732848768672	-0.0282027060729794	-0.00933991660736685	0.00933991660736685	0.0282027060729794	-0.632732848768672	0.354418043986073	0.37619891713735	-0.386983723872294	-0.343633237251129	1	1	0	0	5	0.632732848768672	0.001	9.9977370912154e-06	2834.5	0.0432868072058752	18.2870967741935
ASV438	d:Bacteria	p:Acidobacteriota	c:Vicinamibacteria	o:Vicinamibacterales	unclassified	unclassified	unclassified	o:Vicinamibacterales	-0.399730025946892	-0.399177521046065	0.348637862223063	0.450269684769895	-0.691874230971011	-0.0442471117191499	0.0437686284393185	-0.0437686284393184	0.0442471117191499	0.691874230971011	-0.450269684769895	-0.348637862223063	0.399177521046065	0.399730025946892	0	0	1	1	10	0.691874230971011	0.001	9.9977370912154e-06	2854.5	0.043592235374553	18.4161290322581
ASV439	d:Bacteria	p:Bacillota	c:Bacilli	o:Bacillales	f:Planococcaceae	g:Solibacillus	unclassified	g:Solibacillus	0.382810054097753	0.441078872919548	-0.42181378227968	-0.402075144737622	0.713508740693686	-0.0337782194478514	-0.0166840579003359	0.0166840579003359	0.0337782194478513	-0.713508740693686	0.402075144737622	0.421813782279679	-0.441078872919548	-0.382810054097753	1	1	0	0	5	0.713508740693686	0.001	9.9977370912154e-06	3211	0.0490364924812366	20.7161290322581
ASV440	d:Bacteria	p:Pseudomonadota	c:Gammaproteobacteria	o:Gammaproteobacteria_Incertae_Sedis	f:Unknown_Family	g:Acidibacter	unclassified	g:Acidibacter	-0.129035572699344	-0.129402734328171	-0.0669852574276104	0.325423564455126	-0.223814139196871	-0.169759018560857	0.170076989858716	-0.170076989858716	0.169759018560857	0.223814139196871	-0.325423564455126	0.0669852574276104	0.129402734328171	0.129035572699344	0	0	0	1	4	0.325423564455126	0.001	9.9977370912154e-06	2756	0.0420880016438144	17.7806451612903
ASV441	d:Bacteria	p:Pseudomonadota	c:Gammaproteobacteria	o:Burkholderiales	f:Alcaligenaceae	g:Castellaniella	unclassified	g:Castellaniella	0.108588287541383	0.172116184980785	-0.142616797104619	-0.138087675417548	0.243097204160108	-0.0294695537346847	-0.0255472192968499	0.02554721929685	0.0294695537346847	-0.243097204160108	0.138087675417548	0.142616797104619	-0.172116184980785	-0.108588287541383	1	1	0	0	5	0.243097204160108	0.001	9.9977370912154e-06	2787	0.0425614153052651	17.9806451612903
ASV442	d:Bacteria	p:Planctomycetota	c:Planctomycetes	o:Planctomycetales	f:Schlesneriaceae	g:Planctopirus	unclassified	g:Planctopirus	0.178999730824488	0.501817210371	-0.33217377384073	-0.348643167354759	0.589604766402109	-0.132652612452435	-0.146915525620507	0.146915525620507	0.132652612452435	-0.589604766402109	0.348643167354759	0.332173773840729	-0.501817210371	-0.178999730824488	1	1	0	0	5	0.589604766402109	0.001	9.9977370912154e-06	2544	0.0388504630558287	16.4129032258065
ASV443	d:Bacteria	p:Pseudomonadota	c:Alphaproteobacteria	o:Hyphomicrobiales	f:Rhizobiaceae	g:Brucella	unclassified	g:Brucella	0.218716909313484	0.0913954068898386	-0.113884556239878	-0.196227759963445	0.26856514385851	0.0907874809002425	0.0194761746466364	-0.0194761746466363	-0.0907874809002424	-0.26856514385851	0.196227759963445	0.113884556239878	-0.0913954068898385	-0.218716909313484	1	1	0	0	5	0.26856514385851	0.004	3.80060513767687e-05	2577	0.0393544195341472	16.6258064516129
ASV444	d:Bacteria	p:Pseudomonadota	c:Alphaproteobacteria	o:Hyphomicrobiales	f:Xanthobacteraceae	unclassified	unclassified	f:Xanthobacteraceae	-0.346816548394286	-0.203678705730641	0.256776764042773	0.293718490082154	-0.476742874734957	-0.0779767405996829	-0.045984267389934	0.0459842673899341	0.0779767405996832	0.476742874734957	-0.293718490082154	-0.256776764042773	0.203678705730641	0.346816548394286	0	0	1	1	10	0.476742874734957	0.001	9.9977370912154e-06	2410.5	0.0368117300299037	15.5516129032258
ASV445	d:Bacteria	p:Actinomycetota	c:Actinobacteria	o:Propionibacteriales	f:Nocardioidaceae	g:Nocardioides	unclassified	g:Nocardioides	-0.381144549813377	-0.381766215647403	0.311702022208592	0.451208743252188	-0.660700103709667	-0.060138993008746	0.0606773714136773	-0.0606773714136774	0.0601389930087458	0.660700103709667	-0.451208743252188	-0.311702022208592	0.381766215647403	0.381144549813377	0	0	1	1	10	0.660700103709667	0.001	9.9977370912154e-06	2430	0.0371095224943647	15.6774193548387
ASV446	d:Bacteria	p:Bacillota	c:Bacilli	o:Bacillales	f:Bacillaceae	g:Niallia	unclassified	g:Niallia	-0.416412384884856	-0.399996000708546	0.321011592314999	0.495396793278403	-0.707030401786528	-0.0826195099066665	0.0684025041716968	-0.068402504171697	0.0826195099066664	0.707030401786528	-0.495396793278404	-0.321011592314999	0.399996000708546	0.416412384884856	0	0	1	1	10	0.707030401786528	0.001	9.9977370912154e-06	3115	0.0475704372715827	20.0967741935484
ASV447	d:Bacteria	p:Chloroflexota	c:Chloroflexia	o:Thermomicrobiales	f:JG30-KF-CM45	unclassified	unclassified	f:JG30-KF-CM45	0.464498916458254	0.498132210870001	-0.480665295888176	-0.48196583144008	0.833663010739922	-0.0140004952735299	-0.0151267921000038	0.0151267921000038	0.0140004952735299	-0.833663010739922	0.48196583144008	0.480665295888175	-0.498132210870001	-0.464498916458254	1	1	0	0	5	0.833663010739922	0.001	9.9977370912154e-06	2825	0.0431417288257532	18.2258064516129
ASV448	d:Bacteria	p:Myxococcota	c:Polyangiia	o:Nannocystales	f:Nannocystaceae	unclassified	unclassified	f:Nannocystaceae	0.246605507192894	0.341898176631505	-0.29578092839228	-0.292722755432119	0.509659140412655	-0.042587164000468	-0.039938708527802	0.039938708527802	0.0425871640004679	-0.509659140412655	0.29272275543212	0.29578092839228	-0.341898176631505	-0.246605507192894	1	1	0	0	5	0.509659140412655	0.001	9.9977370912154e-06	2807.5	0.04287447917816	18.1129032258065
ASV449	d:Bacteria	p:Planctomycetota	c:Phycisphaerae	o:Phycisphaerales	f:Phycisphaeraceae	g:SM1A02	unclassified	g:SM1A02	0.362015911749307	0.466952314861069	-0.419952035691497	-0.409016190918878	0.71790754317472	-0.050174155130741	-0.0407034357458092	0.0407034357458094	0.0501741551307409	-0.71790754317472	0.409016190918878	0.419952035691498	-0.466952314861069	-0.362015911749307	1	1	0	0	5	0.71790754317472	0.001	9.9977370912154e-06	2452.5	0.0374531291841273	15.8225806451613
ASV450	d:Bacteria	p:Pseudomonadota	c:Gammaproteobacteria	o:Burkholderiales	f:Burkholderiaceae	g:Burkholderia-Caballeronia-Paraburkholderia	unclassified	g:Burkholderia-Caballeronia-Paraburkholderia	-0.0935096965055584	-0.146379111658495	0.160715739698279	0.0791730684657747	-0.207749801953642	0.0582021406927304	-0.012415884087061	0.012415884087061	-0.0582021406927304	0.207749801953642	-0.0791730684657747	-0.160715739698279	0.146379111658495	0.0935096965055583	0	0	1	1	10	0.207749801953642	0.035	0.000315548672243149	2692	0.0411106315040451	17.3677419354839
ASV451	d:Bacteria	p:Pseudomonadota	c:Alphaproteobacteria	o:Hyphomicrobiales	f:Xanthobacteraceae	unclassified	unclassified	f:Xanthobacteraceae	-0.394715215971314	-0.395398623775435	0.367284485623031	0.422829354123718	-0.684258657102351	-0.0237557093259744	0.0243475578454872	-0.0243475578454872	0.0237557093259743	0.684258657102351	-0.422829354123718	-0.367284485623031	0.395398623775435	0.394715215971314	0	0	1	1	10	0.684258657102351	0.001	9.9977370912154e-06	2295.5	0.0350555180600058	14.8096774193548
ASV452	d:Bacteria	p:Pseudomonadota	c:Alphaproteobacteria	o:Caulobacterales	f:Hyphomonadaceae	g:Hirschia	unclassified	g:Hirschia	0.256263718194858	0.466147608574837	-0.363632786209108	-0.358778540560587	0.625626560964178	-0.0929843404809999	-0.0887804404331703	0.0887804404331705	0.092984340481	-0.625626560964178	0.358778540560587	0.363632786209108	-0.466147608574837	-0.256263718194858	1	1	0	0	5	0.625626560964178	0.001	9.9977370912154e-06	2460	0.0375676647473815	15.8709677419355
ASV453	d:Bacteria	p:Myxococcota	c:bacteriap25	unclassified	unclassified	unclassified	unclassified	c:bacteriap25	-0.39950184299909	-0.397377883060619	0.337246760657837	0.459632965401871	-0.690118086528492	-0.0539144828222165	0.0520750795588805	-0.0520750795588806	0.0539144828222163	0.690118086528492	-0.459632965401871	-0.337246760657838	0.397377883060619	0.39950184299909	0	0	1	1	10	0.690118086528492	0.001	9.9977370912154e-06	2968	0.0453255402318001	19.1483870967742
ASV454	d:Bacteria	p:Actinomycetota	c:Actinobacteria	o:Streptosporangiales	f:Thermomonosporaceae	g:Actinomadura	unclassified	g:Actinomadura	0.296107567048175	0.481607374733652	-0.399841012135448	-0.377873929646379	0.673520896485798	-0.0898357986676566	-0.070811747185094	0.0708117471850941	0.0898357986676567	-0.673520896485798	0.377873929646379	0.399841012135449	-0.481607374733652	-0.296107567048175	1	1	0	0	5	0.673520896485798	0.001	9.9977370912154e-06	2465	0.037644021789551	15.9032258064516
ASV455	d:Bacteria	p:Pseudomonadota	c:Alphaproteobacteria	o:Sphingomonadales	f:Sphingomonadaceae	g:Novosphingobium	unclassified	g:Novosphingobium	0.339098349885142	0.358013067418568	-0.283367808942157	-0.413743608361553	0.603716196653188	0.0482640642232739	-0.0646446901126276	0.064644690112628	-0.0482640642232736	-0.603716196653187	0.413743608361553	0.283367808942157	-0.358013067418568	-0.339098349885142	1	1	0	0	5	0.603716196653188	0.001	9.9977370912154e-06	2475.5	0.0378043715781069	15.9709677419355
ASV456	d:Bacteria	p:Actinomycetota	c:Actinobacteria	o:Mycobacteriales	f:Nocardiaceae	g:Rhodococcus	unclassified	g:Rhodococcus	0.361090586947925	0.456063799316095	-0.412128822957412	-0.405025563306607	0.707676457318523	-0.0442004089485622	-0.038048805641288	0.0380488056412881	0.0442004089485623	-0.707676457318523	0.405025563306607	0.412128822957412	-0.456063799316095	-0.361090586947925	1	1	0	0	5	0.707676457318523	0.001	9.9977370912154e-06	2650	0.0404692323498215	17.0967741935484
ASV457	d:Bacteria	p:Patescibacteria	c:Parcubacteria	o:Candidatus_Moranbacteria	unclassified	unclassified	unclassified	o:Candidatus_Moranbacteria	0.255325146170888	0.565469876437301	-0.415407581089422	-0.405387441518767	0.710829340878514	-0.138635455339119	-0.129957759921466	0.129957759921466	0.138635455339119	-0.710829340878514	0.405387441518767	0.415407581089422	-0.565469876437301	-0.255325146170888	1	1	0	0	5	0.710829340878514	0.001	9.9977370912154e-06	2552.5	0.0389802700275168	16.4677419354839
ASV458	d:Bacteria	p:Chloroflexota	c:Chloroflexia	o:Thermomicrobiales	f:Thermomicrobiaceae	g:Nitrolancea	s:hollandica	g:Nitrolancea	0.336892864851105	0.433812869755287	-0.38599456026225	-0.384711174344142	0.667450745011483	-0.042523315594937	-0.0414118707869966	0.0414118707869967	0.0425233155949372	-0.667450745011482	0.384711174344142	0.385994560262249	-0.433812869755287	-0.336892864851105	1	1	0	0	5	0.667450745011483	0.001	9.9977370912154e-06	2505	0.0382548781269068	16.1612903225806
ASV459	d:Bacteria	p:Fibrobacterota	c:Fibrobacteria	o:Fibrobacterales	f:Fibrobacteraceae	unclassified	unclassified	f:Fibrobacteraceae	0.0349256253804443	0.296351669199096	-0.165774429514745	-0.165502865064795	0.286894552802863	-0.113318388435119	-0.113083206722697	0.113083206722697	0.113318388435119	-0.286894552802862	0.165502865064795	0.165774429514745	-0.296351669199096	-0.0349256253804442	0	1	0	0	2	0.296351669199096	0.004	3.80060513767687e-05	2506	0.0382701495353407	16.1677419354839
ASV460	d:Bacteria	p:Patescibacteria	c:Parcubacteria	o:Candidatus_Moranbacteria	unclassified	unclassified	unclassified	o:Candidatus_Moranbacteria	0.368790948075856	0.457543458259093	-0.419927648279088	-0.40640675805586	0.715626587907198	-0.0442856814417082	-0.0325762470266124	0.0325762470266126	0.0442856814417084	-0.715626587907198	0.40640675805586	0.419927648279088	-0.457543458259093	-0.368790948075855	1	1	0	0	5	0.715626587907198	0.001	9.9977370912154e-06	2422	0.0369873512268935	15.6258064516129
ASV461	d:Bacteria	p:Actinomycetota	c:Actinobacteria	o:Mycobacteriales	f:Nocardiaceae	g:Nocardia	unclassified	g:Nocardia	0.179366805558431	0.339153915924209	-0.25926036074132	-0.25926036074132	0.449052117192601	-0.0691898483870358	-0.0691898483870358	0.0691898483870358	0.0691898483870358	-0.449052117192601	0.25926036074132	0.25926036074132	-0.339153915924209	-0.179366805558431	1	1	0	0	5	0.449052117192601	0.001	9.9977370912154e-06	2469.5	0.0377127431275035	15.9322580645161
ASV462	d:Bacteria	p:Actinomycetota	c:Thermoleophilia	o:Gaiellales	unclassified	unclassified	unclassified	o:Gaiellales	-0.390263481671649	-0.390263481671649	0.328504384711352	0.452022578631946	-0.675956178594022	-0.0534849468824035	0.0534849468824034	-0.0534849468824035	0.0534849468824034	0.675956178594022	-0.452022578631946	-0.328504384711352	0.390263481671649	0.390263481671649	0	0	1	1	10	0.675956178594022	0.001	9.9977370912154e-06	2749	0.0419811017847771	17.7354838709677
ASV463	d:Bacteria	p:Actinomycetota	c:Acidimicrobiia	o:Acidimicrobiales	f:Acidimicrobiaceae	g:Acidiferrimicrobium	unclassified	g:Acidiferrimicrobium	-0.396255167909481	-0.39564513088516	0.369646316124973	0.422253982669669	-0.685805776020647	-0.023043941610919	0.0225156340506084	-0.0225156340506085	0.023043941610919	0.685805776020647	-0.422253982669669	-0.369646316124973	0.39564513088516	0.396255167909481	0	0	1	1	10	0.685805776020647	0.001	9.9977370912154e-06	2615.5	0.0399423687588522	16.8741935483871
ASV464	d:Bacteria	p:Chloroflexota	c:Chloroflexia	o:Chloroflexales	f:Roseiflexaceae	unclassified	unclassified	f:Roseiflexaceae	-0.279163132635413	-0.280578180222762	0.180255650724035	0.37948566213414	-0.484750196482833	-0.0856563919596032	0.0868818591178116	-0.0868818591178117	0.0856563919596032	0.484750196482833	-0.37948566213414	-0.180255650724035	0.280578180222763	0.279163132635413	0	0	1	1	10	0.484750196482833	0.001	9.9977370912154e-06	2343.5	0.0357885456648327	15.1193548387097
ASV465	d:Bacteria	p:Pseudomonadota	c:Alphaproteobacteria	o:Sphingomonadales	f:Sphingomonadaceae	g:Novosphingobium	s:naphthalenivorans	g:Novosphingobium	-0.30277735819159	-0.30277735819159	0.0211970531307942	0.584357663252386	-0.524425767769315	-0.243855697388021	0.243855697388021	-0.243855697388021	0.243855697388021	0.524425767769315	-0.584357663252386	-0.0211970531307941	0.30277735819159	0.30277735819159	0	0	0	1	4	0.584357663252386	0.001	9.9977370912154e-06	2241.5	0.0342308620045755	14.4612903225806
ASV466	d:Bacteria	p:Acidobacteriota	c:Vicinamibacteria	o:Vicinamibacterales	f:Vicinamibacteraceae	g:Luteitalea	unclassified	g:Luteitalea	0.519406624357994	0.415989499161828	-0.472224249863401	-0.46317187365642	0.810076805569652	0.0408611349231884	0.0487007226830474	-0.0487007226830474	-0.0408611349231884	-0.810076805569652	0.463171873656421	0.472224249863401	-0.415989499161828	-0.519406624357994	1	1	0	0	5	0.810076805569652	0.001	9.9977370912154e-06	2579	0.039384962351015	16.6387096774194
ASV467	d:Bacteria	p:Bacteroidota	c:Bacteroidia	o:Sphingobacteriales	f:env.OPS_17	unclassified	unclassified	f:env.OPS_17	-0.331039486053895	-0.337873174600568	0.499253672366963	0.1696589882875	-0.579295357039805	0.145677758624046	-0.139759610741076	0.139759610741076	-0.145677758624046	0.579295357039805	-0.1696589882875	-0.499253672366963	0.337873174600568	0.331039486053895	0	0	1	1	10	0.579295357039805	0.001	9.9977370912154e-06	2234	0.0341163264413213	14.4129032258065
ASV468	d:Bacteria	p:Gemmatimonadota	c:Longimicrobiia	o:Longimicrobiales	f:Longimicrobiaceae	unclassified	unclassified	f:Longimicrobiaceae	0.401687656149628	0.376406097911645	-0.395149605351241	-0.382944148710032	0.673848957543063	0.00566211808263604	0.0162323535987129	-0.0162323535987129	-0.00566211808263604	-0.673848957543063	0.382944148710032	0.395149605351241	-0.376406097911645	-0.401687656149628	1	1	0	0	5	0.673848957543063	0.001	9.9977370912154e-06	2539.5	0.0387817417178761	16.3838709677419
ASV469	d:Bacteria	p:Pseudomonadota	c:Gammaproteobacteria	o:Pseudomonadales	f:Pseudomonadaceae	g:Pseudomonas	unclassified	g:Pseudomonas	0.378490697828059	0.221992671050084	-0.311773117991133	-0.28871025088701	0.520033851998534	0.0577791190177947	0.0777521478140693	-0.0777521478140693	-0.0577791190177947	-0.520033851998534	0.28871025088701	0.311773117991133	-0.221992671050084	-0.378490697828059	1	1	0	0	5	0.520033851998534	0.001	9.9977370912154e-06	2612.5	0.0398965545335505	16.8548387096774
ASV470	d:Bacteria	p:Planctomycetota	c:Planctomycetes	o:Isosphaerales	f:Isosphaeraceae	g:Tautonia	unclassified	g:Tautonia	0.419181294896798	0.424083593867668	-0.425145427855285	-0.41811946090918	0.730288815789486	-0.00516509065359801	0.000919575207878408	-0.000919575207878408	0.00516509065359789	-0.730288815789486	0.41811946090918	0.425145427855285	-0.424083593867667	-0.419181294896798	1	1	0	0	5	0.730288815789486	0.001	9.9977370912154e-06	2266.5	0.0346126472154228	14.6225806451613
ASV471	d:Bacteria	p:Bacillota	c:Limnochordia	o:Incertae_Sedis	f:Incertae_Sedis	g:Hydrogenispora	unclassified	g:Hydrogenispora	0.345272270572886	0.467454029757835	-0.416203945761596	-0.396522354569124	0.703841622410145	-0.0614286326464098	-0.044383874686829	0.0443838746868291	0.0614286326464096	-0.703841622410145	0.396522354569124	0.416203945761596	-0.467454029757835	-0.345272270572886	1	1	0	0	5	0.703841622410145	0.001	9.9977370912154e-06	2709	0.0413702454474213	17.4774193548387
ASV473	d:Bacteria	p:Chloroflexota	c:KD4-96	unclassified	unclassified	unclassified	unclassified	c:KD4-96	-0.382751946721789	-0.383365845811694	0.45583421008916	0.310283582444322	-0.663477470625252	0.0632910966422088	-0.0627594444349905	0.0627594444349906	-0.0632910966422088	0.663477470625252	-0.310283582444322	-0.45583421008916	0.383365845811694	0.382751946721789	0	0	1	1	10	0.663477470625252	0.001	9.9977370912154e-06	2536.5	0.0387359274925745	16.3645161290323
ASV474	d:Bacteria	p:Pseudomonadota	c:Alphaproteobacteria	o:Hyphomicrobiales	f:Xanthobacteraceae	unclassified	unclassified	f:Xanthobacteraceae	-0.39466069372529	-0.393267889517136	0.33447230924332	0.453456273999106	-0.682366169455823	-0.0521246699741311	0.0509184661473718	-0.050918466147372	0.052124669974131	0.682366169455823	-0.453456273999106	-0.33447230924332	0.393267889517136	0.39466069372529	0	0	1	1	10	0.682366169455823	0.001	9.9977370912154e-06	2255.5	0.03444466172265	14.5516129032258
ASV475	d:Bacteria	p:Bacillota	c:Bacilli	o:Thermoactinomycetales	f:Thermoactinomycetaceae	g:Planifilum	s:composti	g:Planifilum	0.436720620705523	0.350418492632431	-0.39617633230177	-0.390962781036183	0.681682468463026	0.0351123837360123	0.0396274515759435	-0.0396274515759434	-0.0351123837360122	-0.681682468463026	0.390962781036183	0.39617633230177	-0.350418492632431	-0.436720620705522	1	1	0	0	5	0.681682468463026	0.001	9.9977370912154e-06	2975	0.0454324400908374	19.1935483870968
ASV476	d:Bacteria	p:Pseudomonadota	c:Alphaproteobacteria	o:Hyphomicrobiales	f:Devosiaceae	g:Devosia	unclassified	g:Devosia	0.359771499418075	-0.0186126412475154	-0.164455994238527	-0.176702863932033	0.295452237901797	0.16914818923848	0.158542088967066	-0.158542088967066	-0.16914818923848	-0.295452237901797	0.176702863932033	0.164455994238527	0.0186126412475156	-0.359771499418075	1	0	0	0	1	0.359771499418075	0.001	9.9977370912154e-06	2531.5	0.038659570450405	16.3322580645161
ASV477	d:Bacteria	p:Bacillota	c:Bacilli	o:Bacillales	f:Bacillaceae	unclassified	unclassified	f:Bacillaceae	0.374238201747834	0.477050397501313	-0.429509419765682	-0.421779179483465	0.737237552901832	-0.0478662789015641	-0.0411716944398069	0.0411716944398068	0.0478662789015641	-0.737237552901832	0.421779179483465	0.429509419765682	-0.477050397501313	-0.374238201747834	1	1	0	0	5	0.737237552901832	0.001	9.9977370912154e-06	2756.5	0.0420956373480313	17.7838709677419
ASV478	d:Bacteria	p:Pseudomonadota	c:Alphaproteobacteria	o:Hyphomicrobiales	f:Beijerinckiaceae	g:Bosea	unclassified	g:Bosea	0.101563342384227	0.0554578161061685	-0.0277427655783482	-0.129278392912047	0.135984312184345	0.0639304948359114	-0.0240019378242617	0.0240019378242618	-0.0639304948359114	-0.135984312184345	0.129278392912047	0.0277427655783481	-0.0554578161061686	-0.101563342384227	1	1	0	0	5	0.135984312184345	0.395	0.00333775214572611	2311.5	0.0352998605949481	14.9129032258065
ASV479	d:Bacteria	p:Pseudomonadota	c:Alphaproteobacteria	o:Sphingomonadales	f:Sphingomonadaceae	g:Sphingomonas	unclassified	g:Sphingomonas	-0.117861996347845	-0.121653840100317	0.314408191434047	-0.0748923549858851	-0.207426798972787	0.170213997961824	-0.166930164945001	0.166930164945001	-0.170213997961824	0.207426798972787	0.0748923549858851	-0.314408191434047	0.121653840100317	0.117861996347845	0	0	1	0	3	0.314408191434047	0.001	9.9977370912154e-06	1892	0.0288935047569292	12.2064516129032
ASV480	d:Bacteria	p:Myxococcota	c:Myxococcia	o:Myxococcales	f:Myxococcaceae	g:P3OB-42	unclassified	g:P3OB-42	0.0393519437609378	0.46620975731792	-0.264069477838143	-0.241492223240715	0.437829276314766	-0.194611093186655	-0.175058617157573	0.175058617157573	0.194611093186655	-0.437829276314766	0.241492223240715	0.264069477838143	-0.46620975731792	-0.0393519437609378	0	1	0	0	2	0.46620975731792	0.001	9.9977370912154e-06	2521.5	0.038506856366066	16.2677419354839
ASV481	d:Bacteria	p:Bacteroidota	c:Bacteroidia	o:Chitinophagales	f:Chitinophagaceae	g:Puia	unclassified	g:Puia	-0.119109743465528	-0.118103156137089	-0.0800541551221147	0.317267054724732	-0.205432397161234	-0.172480995693646	0.171609265496091	-0.171609265496091	0.172480995693646	0.205432397161234	-0.317267054724732	0.0800541551221147	0.118103156137089	0.119109743465528	0	0	0	1	4	0.317267054724732	0.001	9.9977370912154e-06	2315	0.0353533105244667	14.9354838709677
ASV482	d:Bacteria	p:Pseudomonadota	c:Alphaproteobacteria	o:Tistrellales	f:Geminicoccaceae	g:Candidatus_Alysiosphaera	unclassified	g:Candidatus_Alysiosphaera	-0.389492696901729	-0.391827794222772	0.370289593932625	0.411030897191875	-0.676643393811151	-0.0166303750027318	0.0186526286030642	-0.018652628603064	0.0166303750027319	0.676643393811151	-0.411030897191875	-0.370289593932625	0.391827794222772	0.389492696901729	0	0	1	1	10	0.676643393811151	0.001	9.9977370912154e-06	2653.5	0.0405226822793402	17.1193548387097
ASV483	d:Bacteria	p:Pseudomonadota	c:Alphaproteobacteria	o:Hyphomicrobiales	f:Hyphomicrobiaceae	g:Pedomicrobium	unclassified	g:Pedomicrobium	0.449286071531413	0.279794552929486	-0.366329670625413	-0.362750953835486	0.631402342190161	0.0718423505911227	0.0749416102441487	-0.0749416102441487	-0.0718423505911227	-0.631402342190161	0.362750953835487	0.366329670625413	-0.279794552929486	-0.449286071531413	1	1	0	0	5	0.631402342190161	0.001	9.9977370912154e-06	2326	0.0355212960172396	15.0064516129032
ASV484	d:Bacteria	p:Pseudomonadota	c:Alphaproteobacteria	o:Micropepsales	f:Micropepsaceae	unclassified	unclassified	f:Micropepsaceae	0.27426456997366	0.431323088577796	-0.237424313959253	-0.468163344592204	0.611056836902341	0.0319045975903991	-0.167921264582333	0.167921264582333	-0.0319045975903993	-0.611056836902342	0.468163344592203	0.237424313959252	-0.431323088577797	-0.27426456997366	1	1	0	0	5	0.611056836902341	0.001	9.9977370912154e-06	2325.5	0.0355136603130226	15.0032258064516
ASV485	d:Bacteria	p:Pseudomonadota	c:Gammaproteobacteria	o:Burkholderiales	f:Oxalobacteraceae	unclassified	unclassified	f:Oxalobacteraceae	-0.0667185519224688	-0.0667185519224688	-0.066604125425967	0.200041229270904	-0.115559921737138	-0.115460825484301	0.115460825484301	-0.115460825484301	0.115460825484301	0.115559921737138	-0.200041229270904	0.066604125425967	0.0667185519224688	0.0667185519224688	0	0	0	1	4	0.200041229270904	0.001	9.9977370912154e-06	2272.5	0.0347042756660262	14.6612903225806
ASV486	d:Bacteria	p:Chloroflexota	c:TK10	unclassified	unclassified	unclassified	unclassified	c:TK10	-0.366723632659407	-0.367411457244052	0.387132112111708	0.347002977791751	-0.635779637665968	0.0176742616583053	-0.0170785880946552	0.0170785880946552	-0.0176742616583055	0.635779637665968	-0.347002977791751	-0.387132112111708	0.367411457244052	0.366723632659407	0	0	1	1	10	0.635779637665968	0.001	9.9977370912154e-06	2114	0.0322837574292539	13.6387096774194
ASV487	d:Bacteria	p:Acidobacteriota	c:Vicinamibacteria	o:Vicinamibacterales	f:Vicinamibacteraceae	g:Luteitalea	unclassified	g:Luteitalea	0.251393746248693	0.57048988664988	-0.415208831527513	-0.40667480137106	0.711772105044808	-0.141868025374572	-0.134477338462422	0.134477338462422	0.141868025374572	-0.711772105044808	0.40667480137106	0.415208831527513	-0.57048988664988	-0.251393746248693	1	1	0	0	5	0.711772105044808	0.001	9.9977370912154e-06	2396.5	0.0365979303118292	15.4612903225806
ASV488	d:Bacteria	p:Pseudomonadota	c:Alphaproteobacteria	o:Sphingomonadales	f:Sphingomonadaceae	g:Sphingomonas	unclassified	g:Sphingomonas	-0.073527230525669	-0.0738158015421463	-0.056717968815869	0.204061000883684	-0.127602808841353	-0.11279565135074	0.113045561181805	-0.113045561181805	0.11279565135074	0.127602808841353	-0.204061000883684	0.056717968815869	0.0738158015421463	0.073527230525669	0	0	0	1	4	0.204061000883684	0.008	7.44892198610809e-05	1997	0.0304970026424882	12.8838709677419
ASV489	d:Bacteria	p:Pseudomonadota	c:Gammaproteobacteria	o:Burkholderiales	f:Oxalobacteraceae	g:Massilia	unclassified	g:Massilia	-0.139328639483164	-0.139328639483164	0.383044951816264	-0.104387672849935	-0.241324282534288	0.211064517797127	-0.211064517797127	0.211064517797127	-0.211064517797127	0.241324282534288	0.104387672849935	-0.383044951816264	0.139328639483164	0.139328639483164	0	0	1	0	3	0.383044951816264	0.001	9.9977370912154e-06	2031	0.0310162305292406	13.1032258064516
ASV490	d:Bacteria	p:Bacteroidota	c:Bacteroidia	o:Chitinophagales	f:Chitinophagaceae	g:Chitinophaga	unclassified	g:Chitinophaga	-0.0698734002038398	-0.0712835939696408	-0.0310930716443102	0.172250065817791	-0.122245542876086	-0.0874395295509843	0.0886607931764264	-0.0886607931764264	0.0874395295509843	0.122245542876086	-0.172250065817791	0.0310930716443102	0.0712835939696409	0.0698734002038398	0	0	0	1	4	0.172250065817791	0.185	0.00159544495464953	1202.5	0.0183638686417586	7.75806451612903
ASV491	d:Bacteria	p:Actinomycetota	c:Thermoleophilia	o:Solirubrobacterales	f:67-14	unclassified	unclassified	f:67-14	-0.397465534739754	-0.401918695616302	0.377702540699286	0.42168168965677	-0.692287050873016	-0.0171152548938858	0.0209718053401149	-0.0209718053401149	0.0171152548938857	0.692287050873016	-0.42168168965677	-0.377702540699286	0.401918695616302	0.397465534739754	0	0	1	1	10	0.692287050873016	0.001	9.9977370912154e-06	2561.5	0.0391177127034218	16.5258064516129
ASV492	d:Bacteria	p:Gemmatimonadota	c:Gemmatimonadia	o:Gemmatimonadales	f:Gemmatimonadaceae	unclassified	unclassified	f:Gemmatimonadaceae	0.271866021608143	0.472177434407316	-0.373502233224257	-0.370541222791203	0.644360534428958	-0.0880195412039657	-0.08545523094807	0.0854552309480698	0.0880195412039657	-0.644360534428958	0.370541222791203	0.373502233224257	-0.472177434407316	-0.271866021608143	1	1	0	0	5	0.644360534428958	0.001	9.9977370912154e-06	2088.5	0.0318943365141895	13.4741935483871
ASV493	d:Bacteria	p:Actinomycetota	c:Actinobacteria	o:Propionibacteriales	f:Nocardioidaceae	g:Nocardioides	unclassified	g:Nocardioides	-0.387829094691823	-0.388537679714699	0.39622023312062	0.380146541285903	-0.672353349290231	0.00726693904600943	-0.00665328641545765	0.00665328641545765	-0.00726693904600943	0.672353349290231	-0.380146541285903	-0.39622023312062	0.388537679714699	0.387829094691823	0	0	1	1	10	0.672353349290231	0.001	9.9977370912154e-06	2165.5	0.0330702349635994	13.9709677419355
ASV494	d:Bacteria	p:Bacillota	c:Bacilli	o:Bacillales	f:Bacillaceae	unclassified	unclassified	f:Bacillaceae	0.349675545654127	0.503444277633475	-0.433871100567331	-0.41924872272027	0.738823439439154	-0.0729154894405628	-0.0602521387612731	0.0602521387612732	0.072915489440563	-0.738823439439154	0.41924872272027	0.433871100567331	-0.503444277633475	-0.349675545654127	1	1	0	0	5	0.738823439439154	0.001	9.9977370912154e-06	2872	0.0438594850221462	18.5290322580645
ASV495	d:Bacteria	p:Pseudomonadota	c:Gammaproteobacteria	o:Burkholderiales	f:Oxalobacteraceae	g:Duganella	unclassified	g:Duganella	-0.107736498235198	-0.107736498235198	0.107009046765878	0.108463949704518	-0.186605088772917	-0.000629991452451516	0.000629991452451458	-0.000629991452451516	0.000629991452451458	0.186605088772917	-0.108463949704518	-0.107009046765878	0.107736498235198	0.107736498235198	0	0	1	1	10	0.186605088772917	0.086	0.000758923822316943	2393	0.0365444803823105	15.4387096774194
ASV496	d:Bacteria	p:Actinomycetota	c:Actinobacteria	unclassified	unclassified	unclassified	unclassified	c:Actinobacteria	0.299187195506717	0.335385340658447	-0.318208368201184	-0.31636416796398	0.549555936862951	-0.0164728187631792	-0.0148756945080953	0.0148756945080953	0.0164728187631792	-0.549555936862951	0.31636416796398	0.318208368201184	-0.335385340658447	-0.299187195506717	1	1	0	0	5	0.549555936862951	0.001	9.9977370912154e-06	2213.5	0.0338032625684264	14.2806451612903
ASV497	d:Bacteria	p:Verrucomicrobiota	c:Verrucomicrobiia	o:Chthoniobacterales	f:Chthoniobacteraceae	g:Candidatus_Udaeobacter	unclassified	g:Candidatus_Udaeobacter	-0.410066527352672	-0.411926988875174	0.340629696976679	0.481363819251167	-0.711867266799411	-0.0601340590638809	0.0617452660051309	-0.0617452660051308	0.060134059063881	0.711867266799411	-0.481363819251167	-0.340629696976679	0.411926988875174	0.410066527352672	0	0	1	1	10	0.711867266799411	0.001	9.9977370912154e-06	2620	0.0400110900968047	16.9032258064516
ASV498	d:Bacteria	p:Bacteroidota	c:Bacteroidia	o:Chitinophagales	f:Chitinophagaceae	g:Sediminibacterium	unclassified	g:Sediminibacterium	-0.257772395454294	-0.258676499985824	0.478394719344088	0.0380541760960307	-0.447257863207556	0.19106453713052	-0.190281559638538	0.190281559638538	-0.19106453713052	0.447257863207556	-0.0380541760960309	-0.478394719344088	0.258676499985824	0.257772395454294	0	0	1	0	3	0.478394719344088	0.001	9.9977370912154e-06	2284	0.034879896863016	14.7354838709677
ASV499	d:Bacteria	p:Actinomycetota	c:Actinobacteria	o:Micromonosporales	f:Micromonosporaceae	unclassified	unclassified	f:Micromonosporaceae	0.385062302659271	0.297045342400796	-0.341981903311418	-0.340125741748649	0.590722548737597	0.0373087202404192	0.0389162033073053	-0.0389162033073052	-0.0373087202404191	-0.590722548737597	0.340125741748649	0.341981903311418	-0.297045342400796	-0.38506230265927	1	1	0	0	5	0.590722548737597	0.001	9.9977370912154e-06	2269	0.0346508257365076	14.6387096774194
ASV500	d:Bacteria	p:Actinomycetota	c:Actinobacteria	o:Glycomycetales	f:Glycomycetaceae	g:Glycomyces	unclassified	g:Glycomyces	0.417392900947711	0.312638830261488	-0.367763800290938	-0.362267930918261	0.632226024795899	0.0429800619357406	0.0477396244283602	-0.0477396244283601	-0.0429800619357405	-0.632226024795899	0.362267930918261	0.367763800290938	-0.312638830261487	-0.417392900947711	1	1	0	0	5	0.632226024795899	0.001	9.9977370912154e-06	2219.5	0.0338948910190298	14.3193548387097
ASV501	d:Bacteria	p:Chlamydiota	c:Chlamydiia	o:Chlamydiales	unclassified	unclassified	unclassified	o:Chlamydiales	0.386640267953917	0.461558665483798	-0.430872060647606	-0.417326872790108	0.734561823819927	-0.0383058561276618	-0.0265753793440361	0.0265753793440363	0.0383058561276619	-0.734561823819927	0.417326872790109	0.430872060647607	-0.461558665483797	-0.386640267953917	1	1	0	0	5	0.734561823819927	0.001	9.9977370912154e-06	2488	0.0379952641835306	16.0516129032258
ASV502	d:Bacteria	p:Actinomycetota	c:Actinobacteria	o:Streptosporangiales	f:Thermomonosporaceae	g:Actinomadura	unclassified	g:Actinomadura	0.408716498460484	0.335581799121528	-0.376978299025	-0.367319998557012	0.644581233699532	0.0274860869815059	0.0358504205441672	-0.0358504205441673	-0.0274860869815059	-0.644581233699532	0.367319998557012	0.376978299025	-0.335581799121528	-0.408716498460484	1	1	0	0	5	0.644581233699532	0.001	9.9977370912154e-06	2251	0.0343759403846975	14.5225806451613
ASV503	d:Bacteria	p:Pseudomonadota	c:Gammaproteobacteria	o:Pseudomonadales	f:Pseudomonadaceae	g:Pseudomonas	unclassified	g:Pseudomonas	-0.0476684554268677	-0.0714062254833383	0.190217004925143	-0.0711423240149368	-0.103121698615764	0.12345066513813	-0.102893153240033	0.102893153240033	-0.12345066513813	0.103121698615764	0.0711423240149368	-0.190217004925143	0.0714062254833383	0.0476684554268676	0	0	1	0	3	0.190217004925143	0.129	0.00112407417553858	2254	0.0344217546099991	14.541935483871
ASV504	d:Bacteria	p:Actinomycetota	c:Actinobacteria	o:Propionibacteriales	f:Nocardioidaceae	g:Nocardioides	unclassified	g:Nocardioides	-0.379713354966133	-0.381544440613118	0.370421398415423	0.390836397163827	-0.659268589800572	-0.00804707042377561	0.00963283711056972	-0.00963283711056982	0.00804707042377541	0.659268589800572	-0.390836397163827	-0.370421398415423	0.381544440613118	0.379713354966132	0	0	1	1	10	0.659268589800572	0.001	9.9977370912154e-06	2468	0.0376898360148527	15.9225806451613
ASV505	d:Bacteria	p:Pseudomonadota	c:Alphaproteobacteria	o:Hyphomicrobiales	f:Rhizobiaceae	unclassified	unclassified	f:Rhizobiaceae	0.224747079393742	0.131897303976028	-0.0666431732469565	-0.290001210122814	0.308863096115258	0.136921999160667	-0.0565117349132471	0.0565117349132469	-0.136921999160667	-0.308863096115258	0.290001210122814	0.0666431732469562	-0.131897303976029	-0.224747079393743	1	1	0	0	5	0.308863096115258	0.001	9.9977370912154e-06	2465	0.037644021789551	15.9032258064516
ASV506	d:Bacteria	p:Pseudomonadota	c:Gammaproteobacteria	o:Lysobacterales	f:Lysobacteraceae	g:Luteimonas	unclassified	g:Luteimonas	0.327132054168283	0.290752516177434	-0.310809129885547	-0.30707544046017	0.535103734525824	0.0141360670928997	0.0173695369851174	-0.0173695369851172	-0.0141360670928997	-0.535103734525824	0.30707544046017	0.310809129885547	-0.290752516177433	-0.327132054168283	1	1	0	0	5	0.535103734525824	0.001	9.9977370912154e-06	2392	0.0365292089738766	15.4322580645161
ASV507	d:Bacteria	p:Bacteroidota	c:Bacteroidia	o:Sphingobacteriales	f:Sphingobacteriaceae	g:Anseongella	unclassified	g:Anseongella	0.535236365325243	0.231265502921266	-0.38396319461555	-0.38253867363096	0.66381008994971	0.131006408745615	0.132240080106493	-0.132240080106493	-0.131006408745615	-0.66381008994971	0.38253867363096	0.383963194615549	-0.231265502921266	-0.535236365325243	1	1	0	0	5	0.66381008994971	0.001	9.9977370912154e-06	2213	0.0337956268642095	14.2774193548387
ASV508	d:Bacteria	p:Pseudomonadota	c:Gammaproteobacteria	o:Lysobacterales	f:Lysobacteraceae	g:Luteimonas	unclassified	g:Luteimonas	0.281513275029133	0.20351722035202	-0.243133604153373	-0.24189689122778	0.420048730610229	0.033237769967294	0.0343087947780462	-0.0343087947780462	-0.033237769967294	-0.420048730610229	0.24189689122778	0.243133604153373	-0.20351722035202	-0.281513275029133	1	1	0	0	5	0.420048730610229	0.001	9.9977370912154e-06	2470.5	0.0377280145359374	15.9387096774194
ASV509	d:Bacteria	p:Actinomycetota	c:Actinobacteria	o:Streptosporangiales	f:Thermomonosporaceae	g:Actinomadura	unclassified	g:Actinomadura	0.393058591317171	0.377258041133901	-0.386547278363707	-0.383769354087365	0.667113772660309	0.00563896242969015	0.00804471542279168	-0.00804471542279179	-0.00563896242969026	-0.667113772660309	0.383769354087365	0.386547278363707	-0.377258041133902	-0.393058591317171	1	1	0	0	5	0.667113772660309	0.001	9.9977370912154e-06	2303.5	0.0351776893274769	14.8612903225806
ASV510	d:Bacteria	p:Patescibacteria	c:Saccharimonadia	o:Saccharimonadales	unclassified	unclassified	unclassified	o:Saccharimonadales	0.206956691806392	0.109135396392301	-0.15776494842287	-0.158327139775824	0.27374377831534	0.0426012994265758	0.0421144274331292	-0.0421144274331292	-0.0426012994265759	-0.27374377831534	0.158327139775824	0.157764948422869	-0.109135396392301	-0.206956691806392	1	1	0	0	5	0.27374377831534	0.003	2.87868964151644e-05	2253	0.0344064832015653	14.5354838709677
ASV511	d:Bacteria	p:Bacteroidota	c:Bacteroidia	o:Chitinophagales	f:Chitinophagaceae	unclassified	unclassified	f:Chitinophagaceae	-0.13305409685046	-0.133288000240556	0.0268188702802301	0.239523226810786	-0.230659022178042	-0.0920024049866148	0.0922049712644692	-0.0922049712644693	0.0920024049866147	0.230659022178042	-0.239523226810786	-0.0268188702802302	0.133288000240556	0.13305409685046	0	0	0	1	4	0.239523226810786	0.004	3.80060513767687e-05	2238.5	0.0341850477792738	14.441935483871
ASV512	d:Archaea	p:Thermoproteota	c:Nitrososphaeria	o:Nitrososphaerales	f:Nitrososphaeraceae	unclassified	unclassified	f:Nitrososphaeraceae	-0.381462366353978	-0.385091892160854	0.353214149054414	0.413340109460418	-0.663855461252988	-0.0244636737930457	0.0276069353454912	-0.0276069353454911	0.0244636737930458	0.663855461252988	-0.413340109460418	-0.353214149054414	0.385091892160854	0.381462366353978	0	0	1	1	10	0.663855461252988	0.001	9.9977370912154e-06	2520.5	0.0384915849576321	16.2612903225806
ASV513	d:Bacteria	p:Chloroflexota	c:KD4-96	unclassified	unclassified	unclassified	unclassified	c:KD4-96	-0.379856670192741	-0.379145354404229	0.389075697188586	0.369926327408385	-0.657315034824798	0.00798391157657593	-0.00859992911954015	0.00859992911954026	-0.00798391157657604	0.657315034824798	-0.369926327408385	-0.389075697188586	0.379145354404229	0.379856670192741	0	0	1	1	10	0.657315034824798	0.001	9.9977370912154e-06	2117	0.0323295716545555	13.658064516129
ASV514	d:Bacteria	p:Actinomycetota	c:Actinobacteria	o:Pseudonocardiales	f:Pseudonocardiaceae	g:Pseudonocardia	unclassified	g:Pseudonocardia	-0.381264208538041	-0.381264208538041	0.373446750904975	0.389081666171107	-0.660368980295422	-0.00677011690324337	0.00677011690324359	-0.00677011690324337	0.00677011690324359	0.660368980295422	-0.389081666171107	-0.373446750904975	0.381264208538041	0.381264208538041	0	0	1	1	10	0.660368980295422	0.001	9.9977370912154e-06	2257.5	0.0344752045395178	14.5645161290323
ASV515	d:Bacteria	p:Actinomycetota	c:Acidimicrobiia	o:Acidimicrobiales	f:Acidimicrobiaceae	g:Acidiferrimicrobium	unclassified	g:Acidiferrimicrobium	-0.387594834230475	-0.390715817698503	0.375485623702386	0.402825028226592	-0.674036796606523	-0.0104868839370993	0.0131897349052026	-0.0131897349052028	0.010486883937099	0.674036796606523	-0.402825028226593	-0.375485623702386	0.390715817698503	0.387594834230475	0	0	1	1	10	0.674036796606523	0.001	9.9977370912154e-06	2048.5	0.0312834801768337	13.2161290322581
ASV516	d:Archaea	p:Halobacteriota	c:Methanosarcinia	o:Methanosarcinales	f:Methanosarcinaceae	g:Methanosarcina	unclassified	g:Methanosarcina	0.339557619067436	0.385117506351163	-0.365421689428125	-0.359253435990474	0.627587068103181	-0.022398941977625	-0.0170570778036382	0.0170570778036382	0.0223989419776249	-0.627587068103181	0.359253435990474	0.365421689428125	-0.385117506351163	-0.339557619067436	1	1	0	0	5	0.627587068103181	0.001	9.9977370912154e-06	2442	0.0372927793955714	15.7548387096774
ASV517	d:Bacteria	p:Bacteroidota	c:Bacteroidia	o:Chitinophagales	f:Chitinophagaceae	g:Chitinophaga	unclassified	g:Chitinophaga	-0.115680241816451	-0.125906670224488	0.0699104959590373	0.171676416081902	-0.20922040304929	-0.0396377626372778	0.0484941094286208	-0.0484941094286208	0.0396377626372778	0.20922040304929	-0.171676416081902	-0.0699104959590373	0.125906670224488	0.115680241816451	0	0	1	1	10	0.20922040304929	0.039	0.000350942391249537	2012	0.0307260737689966	12.9806451612903
ASV518	d:Bacteria	p:Bacteroidota	c:Bacteroidia	o:Chitinophagales	f:Chitinophagaceae	g:Chitinophaga	unclassified	g:Chitinophaga	-0.0565119712929553	-0.0565119712929553	0.166667024509243	-0.0536430819233326	-0.0978816055152724	0.095397074440532	-0.095397074440532	0.095397074440532	-0.095397074440532	0.0978816055152724	0.0536430819233325	-0.166667024509243	0.0565119712929553	0.0565119712929553	0	0	1	0	3	0.166667024509243	0.001	9.9977370912154e-06	2021	0.0308635164449016	13.0387096774194
ASV519	d:Bacteria	p:Pseudomonadota	c:Alphaproteobacteria	o:Hyphomicrobiales	f:Hyphomicrobiales_Incertae_Sedis	g:Nordella	s:oligomobilis	g:Nordella	0.259395763749532	0.247112140436452	-0.116847068839993	-0.389660835345991	0.438648712242676	0.123450791067978	-0.112812861228332	0.112812861228332	-0.123450791067978	-0.438648712242676	0.389660835345991	0.116847068839992	-0.247112140436452	-0.259395763749532	1	1	0	0	5	0.438648712242676	0.001	9.9977370912154e-06	2204.5	0.0336658198925214	14.2225806451613
ASV520	d:Bacteria	p:Pseudomonadota	c:Gammaproteobacteria	o:Enterobacterales	f:Enterobacteriaceae	unclassified	unclassified	f:Enterobacteriaceae	-0.0433903034523426	-0.0814587881285251	0.20692940598982	-0.0820803144089526	-0.108122484948441	0.141629017309564	-0.108660742496411	0.108660742496411	-0.141629017309564	0.108122484948441	0.0820803144089525	-0.20692940598982	0.0814587881285251	0.0433903034523426	0	0	1	0	3	0.20692940598982	0.025	0.000227072417780033	2113	0.03226848602082	13.6322580645161
ASV521	d:Bacteria	p:Verrucomicrobiota	c:Verrucomicrobiia	o:Verrucomicrobiales	f:Verrucomicrobiaceae	g:Roseimicrobium	unclassified	g:Roseimicrobium	0.108672621002846	0.0837577842400841	-0.0939282671638054	-0.0985021380791249	0.166649619400912	0.0127689849869959	0.00880789658069843	-0.00880789658069845	-0.0127689849869959	-0.166649619400912	0.0985021380791249	0.0939282671638054	-0.0837577842400842	-0.108672621002846	1	1	0	0	5	0.166649619400912	0.166	0.00143682840780859	2694	0.0411411743209129	17.3806451612903
ASV522	d:Bacteria	p:Actinomycetota	c:Actinobacteria	o:Mycobacteriales	f:Mycobacteriaceae	g:Mycobacterium	unclassified	g:Mycobacterium	-0.401866317076221	-0.402602557752581	0.399899779480153	0.404569095348649	-0.696690482155627	-0.00170307151569178	0.00234067464471923	-0.00234067464471923	0.00170307151569166	0.696690482155627	-0.404569095348649	-0.399899779480153	0.402602557752581	0.401866317076221	0	0	1	1	10	0.696690482155627	0.001	9.9977370912154e-06	2195	0.0335207415123994	14.1612903225806
ASV523	d:Bacteria	p:Pseudomonadota	c:Alphaproteobacteria	o:Caulobacterales	f:Caulobacteraceae	g:Phenylobacterium	unclassified	g:Phenylobacterium	0.0770523499483288	0.102372094814588	-0.053163480792435	-0.126260963970482	0.155386127224604	0.0206883675566866	-0.042615909828208	0.042615909828208	-0.0206883675566865	-0.155386127224604	0.126260963970482	0.0531634807924349	-0.102372094814588	-0.0770523499483289	1	1	0	0	5	0.155386127224604	0.225	0.00192820351520995	2205	0.0336734555967383	14.2258064516129
ASV524	d:Bacteria	p:Chloroflexota	c:KD4-96	unclassified	unclassified	unclassified	unclassified	c:KD4-96	-0.404745487363088	-0.401023734808419	0.383149528460338	0.422619693711169	-0.697816615988152	-0.0187026490288664	0.0154795167699235	-0.0154795167699235	0.0187026490288665	0.697816615988152	-0.422619693711169	-0.383149528460338	0.401023734808419	0.404745487363088	0	0	1	1	10	0.697816615988152	0.001	9.9977370912154e-06	2150.5	0.032841163837091	13.8741935483871
ASV525	d:Bacteria	p:Actinomycetota	c:Actinobacteria	o:Pseudonocardiales	f:Pseudonocardiaceae	g:Saccharomonospora	s:viridis	g:Saccharomonospora	0.419541810818059	0.310124522671659	-0.370875614000705	-0.358790719489013	0.631909581088344	0.0421461627494016	0.0526119883985818	-0.052611988398582	-0.0421461627494017	-0.631909581088344	0.358790719489013	0.370875614000705	-0.31012452267166	-0.419541810818059	1	1	0	0	5	0.631909581088344	0.001	9.9977370912154e-06	2274.5	0.034734818482894	14.6741935483871
ASV526	d:Bacteria	p:Bacillota	c:Bacilli	o:Bacillales	f:Bacillaceae	g:Neobacillus	unclassified	g:Neobacillus	0.177393318604203	-0.00423723003456973	-0.102770216839771	-0.070385871729862	0.14995757152125	0.0646255018371891	0.0926711673872929	-0.092671167387293	-0.0646255018371893	-0.149957571521251	0.0703858717298617	0.102770216839771	0.00423723003456957	-0.177393318604203	1	0	0	0	1	0.177393318604203	0.077	0.000681221251093934	2615.5	0.0399423687588522	16.8741935483871
ASV527	d:Bacteria	p:Pseudomonadota	c:Alphaproteobacteria	o:Caulobacterales	f:Caulobacteraceae	g:Asticcacaulis	unclassified	g:Asticcacaulis	0.23332169832416	-0.0649688541022765	-0.0836985366188149	-0.0846543076030685	0.145797839895515	0.129577459031376	0.128749737078812	-0.128749737078812	-0.129577459031376	-0.145797839895515	0.0846543076030684	0.0836985366188149	0.0649688541022764	-0.23332169832416	1	0	0	0	1	0.23332169832416	0.002	1.94701057482877e-05	2099.5	0.0320623220069624	13.5451612903226
ASV528	d:Bacteria	p:Bacillota	c:Bacilli	o:Alicyclobacillales	f:Alicyclobacillaceae	g:Tumebacillus	unclassified	g:Tumebacillus	-0.250994443222818	-0.264307341215592	0.155161766726217	0.360140017712192	-0.446264435939115	-0.0829935323587119	0.0945228402184451	-0.094522840218445	0.0829935323587121	0.446264435939115	-0.360140017712192	-0.155161766726217	0.264307341215592	0.250994443222818	0	0	1	1	10	0.446264435939115	0.001	9.9977370912154e-06	2575.5	0.0393315124214964	16.6161290322581
ASV529	d:Bacteria	p:Actinomycetota	c:Thermoleophilia	o:Gaiellales	unclassified	unclassified	unclassified	o:Gaiellales	-0.392285739348615	-0.39015628959452	0.355151124338613	0.427290904604522	-0.677614674053394	-0.0321595199584165	0.0303153623752878	-0.030315362375288	0.0321595199584164	0.677614674053394	-0.427290904604522	-0.355151124338613	0.390156289594521	0.392285739348615	0	0	1	1	10	0.677614674053394	0.001	9.9977370912154e-06	2185	0.0333680274280604	14.0967741935484
ASV530	d:Bacteria	p:Planctomycetota	c:Phycisphaerae	o:Tepidisphaerales	f:WD2101_soil_group	unclassified	unclassified	f:WD2101_soil_group	0.40416510156883	0.382576624545349	-0.39653609089136	-0.39020563522282	0.681338321032098	0.00660691705243242	0.0120892524789188	-0.0120892524789191	-0.00660691705243267	-0.681338321032098	0.39020563522282	0.39653609089136	-0.382576624545349	-0.40416510156883	1	1	0	0	5	0.681338321032098	0.001	9.9977370912154e-06	2057	0.0314132871485219	13.2709677419355
ASV531	d:Bacteria	p:Pseudomonadota	c:Gammaproteobacteria	o:Burkholderiales	f:Oxalobacteraceae	g:Noviherbaspirillum	unclassified	g:Noviherbaspirillum	-0.104737870908621	-0.105093164131517	-0.0200004372480583	0.229831472288197	-0.181719006847143	-0.108026543688776	0.108334236645596	-0.108334236645596	0.108026543688776	0.181719006847143	-0.229831472288197	0.0200004372480583	0.105093164131517	0.104737870908621	0	0	0	1	4	0.229831472288197	0.031	0.0002803031772733	2318	0.0353991247497684	14.9548387096774
ASV532	d:Bacteria	p:Bacillota	c:Bacilli	o:Thermoactinomycetales	f:Thermoactinomycetaceae	g:Planifilum	unclassified	g:Planifilum	0.331074766957153	0.447124178979137	-0.392836862709721	-0.385362083226569	0.6739400563791	-0.0534875439126902	-0.0470141949925943	0.0470141949925944	0.0534875439126902	-0.6739400563791	0.38536208322657	0.392836862709721	-0.447124178979137	-0.331074766957153	1	1	0	0	5	0.6739400563791	0.001	9.9977370912154e-06	2401.5	0.0366742873539986	15.4935483870968
ASV533	d:Bacteria	p:Bacillota	c:Bacilli	o:Thermoactinomycetales	f:Thermoactinomycetaceae	unclassified	unclassified	f:Thermoactinomycetaceae	0.288572560292553	0.583607473672991	-0.441183352218327	-0.430996681747217	0.755330066087736	-0.132164822699382	-0.12334290729142	0.12334290729142	0.132164822699382	-0.755330066087735	0.430996681747217	0.441183352218327	-0.583607473672991	-0.288572560292553	1	1	0	0	5	0.755330066087736	0.001	9.9977370912154e-06	2764	0.0422101729112856	17.8322580645161
ASV534	d:Bacteria	p:Pseudomonadota	c:Gammaproteobacteria	o:Burkholderiales	f:Oxalobacteraceae	g:Massilia	unclassified	g:Massilia	-0.114750333765628	-0.114750333765628	0.299681326890513	-0.0701806593592568	-0.198753408267554	0.160154937993236	-0.160154937993236	0.160154937993236	-0.160154937993236	0.198753408267554	0.0701806593592568	-0.299681326890513	0.114750333765628	0.114750333765628	0	0	1	0	3	0.299681326890513	0.001	9.9977370912154e-06	2562	0.0391253484076388	16.5290322580645
ASV535	d:Bacteria	p:Actinomycetota	c:Actinobacteria	unclassified	unclassified	unclassified	unclassified	c:Actinobacteria	-0.159948740440615	-0.161665449724335	-0.0754866436815824	0.397100833846533	-0.278526058900406	-0.20389302359957	0.205379737450185	-0.205379737450185	0.20389302359957	0.278526058900406	-0.397100833846533	0.0754866436815824	0.161665449724335	0.159948740440615	0	0	0	1	4	0.397100833846533	0.001	9.9977370912154e-06	1873.5	0.0286109837009021	12.0870967741935
ASV536	d:Bacteria	p:Verrucomicrobiota	c:Verrucomicrobiia	o:Chthoniobacterales	f:Chthoniobacteraceae	g:Candidatus_Udaeobacter	unclassified	g:Candidatus_Udaeobacter	-0.41349655396495	-0.414160580886755	0.339509975361746	0.488147159489958	-0.716772104405019	-0.0640742566094682	0.064649320792548	-0.0646493207925481	0.0640742566094682	0.716772104405019	-0.488147159489958	-0.339509975361747	0.414160580886755	0.41349655396495	0	0	1	1	10	0.716772104405019	0.001	9.9977370912154e-06	2460	0.0375676647473815	15.8709677419355
ASV537	d:Bacteria	p:Actinomycetota	c:Acidimicrobiia	o:Microtrichales	unclassified	unclassified	unclassified	o:Microtrichales	0.437202711835033	0.488037531192182	-0.468099114629675	-0.457141128397539	0.801281555065256	-0.0267570697057169	-0.0172671752543668	0.0172671752543673	0.0267570697057172	-0.801281555065256	0.457141128397539	0.468099114629676	-0.488037531192182	-0.437202711835033	1	1	0	0	5	0.801281555065256	0.001	9.9977370912154e-06	2129.5	0.0325204642599792	13.7387096774194
ASV538	d:Bacteria	p:Actinomycetota	c:Actinobacteria	o:Frankiales	f:Frankiaceae	g:Jatrophihabitans	unclassified	g:Jatrophihabitans	-0.403820154007767	-0.406159965445292	0.367927651802742	0.442052467650317	-0.701463360006704	-0.0310838187149403	0.0331101548599027	-0.0331101548599027	0.0310838187149404	0.701463360006704	-0.442052467650317	-0.367927651802742	0.406159965445293	0.403820154007767	0	0	1	1	10	0.701463360006704	0.001	9.9977370912154e-06	2079	0.0317492581340675	13.4129032258065
ASV539	d:Bacteria	p:Planctomycetota	c:Planctomycetes	o:Isosphaerales	f:Isosphaeraceae	g:Tautonia	unclassified	g:Tautonia	0.39998447847938	0.380721715694649	-0.395967417719903	-0.384738776454126	0.676111397046576	0.00347887666625294	0.0132031652523979	-0.013203165252398	-0.00347887666625294	-0.676111397046576	0.384738776454126	0.395967417719903	-0.380721715694649	-0.39998447847938	1	1	0	0	5	0.676111397046576	0.001	9.9977370912154e-06	2186.5	0.0333909345407112	14.1064516129032
ASV540	d:Bacteria	p:Pseudomonadota	c:Alphaproteobacteria	o:Hyphomicrobiales	f:Hyphomicrobiaceae	g:Pedomicrobium	unclassified	g:Pedomicrobium	-0.374037810148625	-0.38346373908041	0.356157484433724	0.401344064795311	-0.656015585038413	-0.0154848162970443	0.0236479102062375	-0.0236479102062376	0.0154848162970443	0.656015585038413	-0.401344064795311	-0.356157484433724	0.38346373908041	0.374037810148624	0	0	1	1	10	0.656015585038413	0.001	9.9977370912154e-06	2468.5	0.0376974717190696	15.9258064516129
ASV541	d:Bacteria	p:Bacillota	c:Limnochordia	o:Incertae_Sedis	f:Incertae_Sedis	g:Hydrogenispora	unclassified	g:Hydrogenispora	0.362777779111528	0.307865485011624	-0.337286344684285	-0.333356919438868	0.580794103607567	0.0220762297928979	0.0254792118777009	-0.0254792118777008	-0.0220762297928978	-0.580794103607567	0.333356919438868	0.337286344684284	-0.307865485011624	-0.362777779111528	1	1	0	0	5	0.580794103607567	0.001	9.9977370912154e-06	2505.5	0.0382625138311237	16.1645161290323
ASV542	d:Bacteria	p:Actinomycetota	c:Actinobacteria	o:Micrococcales	f:Promicromonosporaceae	unclassified	unclassified	f:Promicromonosporaceae	0.488920741867425	0.408050144680564	-0.449755832622929	-0.44721505392506	0.776799574205608	0.0339178063426459	0.0361181852403945	-0.0361181852403945	-0.0339178063426458	-0.776799574205608	0.44721505392506	0.449755832622929	-0.408050144680564	-0.488920741867425	1	1	0	0	5	0.776799574205608	0.001	9.9977370912154e-06	2180	0.0332916703858909	14.0645161290323
ASV543	d:Bacteria	p:Bacteroidota	c:Bacteroidia	o:Bacteroidetes_VC2.1_Bac22	unclassified	unclassified	unclassified	o:Bacteroidetes_VC2.1_Bac22	0.190975851872277	-0.0637043203274929	-0.0635672112172912	-0.0637043203274929	0.110220379496336	0.110339119468861	0.110220379496336	-0.110220379496336	-0.110339119468861	-0.110220379496336	0.0637043203274929	0.0635672112172911	0.0637043203274929	-0.190975851872277	1	0	0	0	1	0.190975851872277	0.067	0.000594779807117824	1858.5	0.0283819125743937	11.9903225806452
ASV544	d:Bacteria	p:Pseudomonadota	c:Alphaproteobacteria	o:Hyphomicrobiales	f:Rhizobiaceae	unclassified	unclassified	f:Rhizobiaceae	-0.363667350994714	-0.365442454633434	0.402467379476841	0.326642426151306	-0.63142761382231	0.033601810333082	-0.0320645254876004	0.0320645254876004	-0.0336018103330819	0.63142761382231	-0.326642426151306	-0.402467379476841	0.365442454633433	0.363667350994713	0	0	1	1	10	0.63142761382231	0.001	9.9977370912154e-06	2145	0.0327571710907046	13.8387096774194
ASV545	d:Bacteria	p:Chloroflexota	c:Gitt-GS-136	unclassified	unclassified	unclassified	unclassified	c:Gitt-GS-136	-0.371954928902154	-0.37338928124681	0.404029689556662	0.341314520592302	-0.64548702055265	0.0277775575471097	-0.02653537197866	0.0265353719786599	-0.0277775575471097	0.64548702055265	-0.341314520592302	-0.404029689556662	0.37338928124681	0.371954928902154	0	0	1	1	10	0.64548702055265	0.001	9.9977370912154e-06	2057	0.0314132871485219	13.2709677419355
ASV546	d:Bacteria	p:Pseudomonadota	c:Alphaproteobacteria	o:Hyphomicrobiales	f:Xanthobacteraceae	g:Tardiphaga	unclassified	g:Tardiphaga	-0.163465277259686	-0.174666143759191	0.30097065152334	0.0371607694955366	-0.292830400420079	0.119083147269211	-0.109382912336242	0.109382912336242	-0.119083147269211	0.292830400420079	-0.0371607694955367	-0.30097065152334	0.174666143759191	0.163465277259686	0	0	1	0	3	0.30097065152334	0.001	9.9977370912154e-06	1880	0.0287102478557224	12.1290322580645
ASV547	d:Bacteria	p:Chloroflexota	c:KD4-96	unclassified	unclassified	unclassified	unclassified	c:KD4-96	-0.382253863472973	-0.383695838648971	0.386318905334258	0.379630796787686	-0.663331900058727	0.00352042951932026	-0.00227164238527912	0.002271642385279	-0.00352042951932038	0.663331900058727	-0.379630796787686	-0.386318905334258	0.383695838648972	0.382253863472973	0	0	1	1	10	0.663331900058727	0.001	9.9977370912154e-06	2113.5	0.0322761217250369	13.6354838709677
ASV548	d:Bacteria	p:Pseudomonadota	c:Gammaproteobacteria	o:Lysobacterales	f:Lysobacteraceae	g:Stenotrophomonas	unclassified	g:Stenotrophomonas	-0.00805659082852736	0.0207337165295744	0.0634460973988709	-0.0761232230999179	0.0109787129040753	0.0479687197930026	-0.0729018573478807	0.0729018573478808	-0.0479687197930025	-0.0109787129040753	0.0761232230999179	-0.0634460973988708	-0.0207337165295743	0.00805659082852736	1	1	1	0	11	0.0761232230999179	0.874	0.007300901264927	1856.5	0.0283513697575259	11.9774193548387
ASV549	d:Bacteria	p:Bacteroidota	c:Bacteroidia	o:Cytophagales	f:Microscillaceae	unclassified	unclassified	f:Microscillaceae	0.38962145636344	0.407205740244067	-0.402023003942409	-0.394804192665098	0.690072594688439	-0.0107400552496285	-0.00448838129835219	0.00448838129835219	0.0107400552496285	-0.690072594688439	0.394804192665099	0.402023003942409	-0.407205740244067	-0.38962145636344	1	1	0	0	5	0.690072594688439	0.001	9.9977370912154e-06	2286	0.0349104396798838	14.7483870967742
ASV550	d:Bacteria	p:Chloroflexota	c:Ktedonobacteria	o:Ktedonobacterales	f:Ktedonobacteraceae	unclassified	unclassified	f:Ktedonobacteraceae	-0.0733793000727482	-0.0735361000616571	0.147708684288819	-0.000793284154414173	-0.127232468723551	0.0643711349787718	-0.0642353422050636	0.0642353422050636	-0.0643711349787718	0.127232468723551	0.000793284154414173	-0.147708684288819	0.0735361000616571	0.0733793000727482	0	0	1	0	3	0.147708684288819	0.129	0.00112407417553858	1868	0.0285269909545157	12.0516129032258
ASV551	d:Bacteria	p:Pseudomonadota	c:Alphaproteobacteria	o:Hyphomicrobiales	f:Rhizobiaceae	g:Rhizobium	unclassified	g:Rhizobium	-0.151060335729846	-0.157805496903358	0.288981131304023	0.0198847013291813	-0.267485657421388	0.119442912677398	-0.113601431748516	0.113601431748516	-0.119442912677398	0.267485657421388	-0.0198847013291813	-0.288981131304023	0.157805496903358	0.151060335729846	0	0	1	0	3	0.288981131304023	0.003	2.87868964151644e-05	1955	0.0298556034882646	12.6129032258065
ASV552	d:Bacteria	p:Bacteroidota	c:Bacteroidia	o:Sphingobacteriales	f:env.OPS_17	unclassified	unclassified	f:env.OPS_17	0.321582710399619	0.291743815350843	-0.30838050376097	-0.304946021989492	0.531156352114751	0.0114334463350815	0.0144077947980155	-0.0144077947980154	-0.0114334463350814	-0.531156352114751	0.304946021989493	0.30838050376097	-0.291743815350843	-0.321582710399618	1	1	0	0	5	0.531156352114751	0.001	9.9977370912154e-06	2211.5	0.0337727197515586	14.2677419354839
ASV553	d:Bacteria	p:Bacillota	c:Bacilli	o:Paenibacillales	f:Paenibacillaceae	g:Paenibacillus	unclassified	g:Paenibacillus	0.213142563819078	0.128532729306316	-0.171127101259715	-0.17054819186568	0.295899483692086	0.0363864579281627	0.0368878081698862	-0.0368878081698862	-0.0363864579281627	-0.295899483692086	0.17054819186568	0.171127101259715	-0.128532729306316	-0.213142563819078	1	1	0	0	5	0.295899483692086	0.002	1.94701057482877e-05	2427	0.037063708269063	15.658064516129
ASV554	d:Bacteria	p:Pseudomonadota	c:Gammaproteobacteria	o:Burkholderiales	f:Comamonadaceae	g:Curvibacter	s:lanceolatus	g:Curvibacter	-0.125883914064484	-0.123572784537553	0.351621125416438	-0.102164426814402	-0.216035838133561	0.195494159610249	-0.197495656492008	0.197495656492008	-0.195494159610249	0.216035838133561	0.102164426814402	-0.351621125416438	0.123572784537553	0.125883914064484	0	0	1	0	3	0.351621125416438	0.001	9.9977370912154e-06	1958.5	0.0299090534177832	12.6354838709677
ASV555	d:Bacteria	p:Pseudomonadota	c:Alphaproteobacteria	o:Reyranellales	f:Reyranellaceae	unclassified	unclassified	f:Reyranellaceae	0.174600766804594	0.553871028705744	-0.366699512047997	-0.36177228346234	0.630875080852415	-0.166362393415903	-0.16209528829047	0.16209528829047	0.166362393415903	-0.630875080852415	0.36177228346234	0.366699512047997	-0.553871028705744	-0.174600766804593	1	1	0	0	5	0.630875080852415	0.001	9.9977370912154e-06	1833	0.0279924916593294	11.8258064516129
ASV556	d:Bacteria	unclassified	unclassified	unclassified	unclassified	unclassified	unclassified	d:Bacteria	0.411192311835893	0.352138445737025	-0.387568747150751	-0.375762010422167	0.661063827548167	0.0204586071452779	0.0306835410880269	-0.0306835410880269	-0.0204586071452781	-0.661063827548167	0.375762010422166	0.387568747150751	-0.352138445737025	-0.411192311835893	1	1	0	0	5	0.661063827548167	0.001	9.9977370912154e-06	2021	0.0308635164449016	13.0387096774194
ASV557	d:Bacteria	p:Patescibacteria	c:Saccharimonadia	o:Saccharimonadales	unclassified	unclassified	unclassified	o:Saccharimonadales	0.29578327333416	0.383020686231427	-0.345929221537261	-0.332874738028326	0.587861473173263	-0.0434276650407443	-0.0321221506887212	0.0321221506887211	0.0434276650407441	-0.587861473173263	0.332874738028326	0.345929221537261	-0.383020686231427	-0.29578327333416	1	1	0	0	5	0.587861473173263	0.001	9.9977370912154e-06	1903	0.029061490249702	12.2774193548387
ASV558	d:Bacteria	p:Actinomycetota	c:Actinobacteria	o:Propionibacteriales	f:Nocardioidaceae	g:Nocardioides	unclassified	g:Nocardioides	0.373140426909134	0.463083629793232	-0.418639374645704	-0.417584682056662	0.724191276359928	-0.0394032445853303	-0.0384898540100368	0.038489854010037	0.0394032445853304	-0.724191276359928	0.417584682056662	0.418639374645704	-0.463083629793232	-0.373140426909133	1	1	0	0	5	0.724191276359928	0.001	9.9977370912154e-06	1812.5	0.0276794277864345	11.6935483870968
ASV559	d:Bacteria	p:Chloroflexota	c:Chloroflexia	o:Thermomicrobiales	f:JG30-KF-CM45	unclassified	unclassified	f:JG30-KF-CM45	-0.367158306445935	-0.368594280704534	0.435551304111279	0.30020128303919	-0.63718043137243	0.0592300734191576	-0.0579864832320298	0.0579864832320298	-0.0592300734191576	0.63718043137243	-0.30020128303919	-0.435551304111278	0.368594280704534	0.367158306445935	0	0	1	1	10	0.63718043137243	0.001	9.9977370912154e-06	2045.5	0.0312376659515321	13.1967741935484
ASV560	d:Bacteria	p:Bacteroidota	c:Bacteroidia	o:Chitinophagales	f:Chitinophagaceae	g:Chitinophaga	unclassified	g:Chitinophaga	0.143244554542975	0.0140352862403013	-0.0786399203916381	-0.0786399203916381	0.136208337621489	0.0559492543772573	0.0559492543772573	-0.0559492543772573	-0.0559492543772573	-0.136208337621489	0.078639920391638	0.078639920391638	-0.0140352862403013	-0.143244554542975	1	0	0	0	1	0.143244554542975	0.322	0.00273325381581424	2230	0.0340552408075857	14.3870967741935
ASV561	d:Bacteria	p:Planctomycetota	c:Planctomycetes	o:Gemmatales	f:Gemmataceae	g:Gemmata	unclassified	g:Gemmata	0.390594979340876	0.46611616015474	-0.428899738657181	-0.427811400838435	0.741933610508318	-0.0331728946537688	-0.0322303664548352	0.0322303664548352	0.0331728946537686	-0.741933610508318	0.427811400838435	0.428899738657181	-0.46611616015474	-0.390594979340876	1	1	0	0	5	0.741933610508318	0.001	9.9977370912154e-06	1936	0.0295654467280206	12.4903225806452
ASV562	d:Bacteria	p:Pseudomonadota	c:Alphaproteobacteria	o:Sphingomonadales	f:Sphingomonadaceae	g:Sphingomonas	unclassified	g:Sphingomonas	-0.349694741067085	-0.343960184950762	0.47034678356709	0.223308142450758	-0.600722787391672	0.104487733823484	-0.109454005099646	0.109454005099647	-0.104487733823483	0.600722787391672	-0.223308142450758	-0.47034678356709	0.343960184950763	0.349694741067085	0	0	1	1	10	0.600722787391672	0.001	9.9977370912154e-06	2137	0.0326349998232334	13.7870967741935
ASV563	d:Bacteria	p:Pseudomonadota	c:Gammaproteobacteria	o:Lysobacterales	f:Lysobacteraceae	g:Luteimonas	unclassified	g:Luteimonas	0.438473879880057	0.394992943072271	-0.405656031250405	-0.427810791701922	0.721803441888223	0.0284210906108303	0.00923450524505775	-0.009234505245058	-0.0284210906108305	-0.721803441888223	0.427810791701922	0.405656031250406	-0.394992943072271	-0.438473879880057	1	1	0	0	5	0.721803441888223	0.001	9.9977370912154e-06	2352	0.0359183526365209	15.1741935483871
ASV564	d:Bacteria	p:Pseudomonadota	c:Alphaproteobacteria	o:Hyphomicrobiales	f:Devosiaceae	g:Devosia	unclassified	g:Devosia	0.185152161478399	0.447081925066058	-0.239497835590026	-0.392736250954431	0.547530780085949	-0.0470647343664598	-0.179773094907706	0.179773094907706	0.0470647343664598	-0.547530780085949	0.392736250954431	0.239497835590026	-0.447081925066059	-0.185152161478399	1	1	0	0	5	0.547530780085949	0.001	9.9977370912154e-06	1957.5	0.0298937820093493	12.6290322580645
ASV565	d:Bacteria	p:Pseudomonadota	c:Alphaproteobacteria	o:Sphingomonadales	f:Sphingomonadaceae	unclassified	unclassified	f:Sphingomonadaceae	0.188297531817036	-0.0630291510976444	-0.062239229621747	-0.0630291510976444	0.108485599993934	0.109169692059056	0.108485599993934	-0.108485599993934	-0.109169692059056	-0.108485599993934	0.0630291510976444	0.0622392296217471	0.0630291510976444	-0.188297531817036	1	0	0	0	1	0.188297531817036	0.103	0.000903489589113909	1915	0.0292447471509088	12.3548387096774
ASV566	d:Bacteria	p:Bacteroidota	c:Bacteroidia	o:Cytophagales	f:Microscillaceae	g:Chryseolinea	unclassified	g:Chryseolinea	0.453814672929296	0.082296752517146	-0.268284306672736	-0.267827118773705	0.464286113695705	0.160674010351612	0.161069946686475	-0.161069946686475	-0.160674010351612	-0.464286113695705	0.267827118773706	0.268284306672736	-0.0822967525171459	-0.453814672929295	1	1	0	0	5	0.464286113695705	0.001	9.9977370912154e-06	2409	0.0367888229172529	15.541935483871
ASV567	d:Bacteria	p:Bacteroidota	c:Bacteroidia	o:Chitinophagales	f:Chitinophagaceae	unclassified	unclassified	f:Chitinophagaceae	0.0181635003533537	0.131165430032615	-0.0138652674453081	-0.13546366294066	0.129322647234207	0.00372237888974971	-0.101584920668653	0.101584920668653	-0.00372237888974966	-0.129322647234207	0.13546366294066	0.0138652674453081	-0.131165430032615	-0.0181635003533536	1	1	1	0	11	0.13546366294066	0.344	0.00291445940785233	1954	0.0298403320798307	12.6064516129032
ASV568	d:Bacteria	p:Planctomycetota	c:Planctomycetes	o:Isosphaerales	f:Isosphaeraceae	unclassified	unclassified	f:Isosphaeraceae	-0.391892683593889	-0.392657440599272	0.39389513943693	0.39065498475623	-0.679440338093513	0.0017341776300307	-0.00107187863564711	0.00107187863564711	-0.00173417763003083	0.679440338093513	-0.39065498475623	-0.39389513943693	0.392657440599272	0.391892683593889	0	0	1	1	10	0.679440338093513	0.001	9.9977370912154e-06	2027.5	0.030962780599722	13.0806451612903
ASV569	d:Bacteria	p:Pseudomonadota	c:Alphaproteobacteria	o:Hyphomicrobiales	f:Xanthobacteraceae	unclassified	unclassified	f:Xanthobacteraceae	0.192187423465772	0.112534230510662	-0.0803238218854737	-0.22439783209096	0.263896693426803	0.0968767207273596	-0.0278950321356902	0.0278950321356902	-0.0968767207273596	-0.263896693426803	0.22439783209096	0.0803238218854737	-0.112534230510662	-0.192187423465772	1	1	0	0	5	0.263896693426803	0.007	6.5443326954986e-05	1866.5	0.0285040838418649	12.041935483871
ASV570	d:Bacteria	p:Patescibacteria	c:Saccharimonadia	o:Saccharimonadales	unclassified	unclassified	unclassified	o:Saccharimonadales	0.279262933760477	0.496692649386835	-0.378020181852066	-0.397935401295246	0.67199724721394	-0.0855262856551582	-0.102773371614894	0.102773371614894	0.0855262856551582	-0.671997247213941	0.397935401295246	0.378020181852066	-0.496692649386835	-0.279262933760477	1	1	0	0	5	0.67199724721394	0.001	9.9977370912154e-06	2084	0.031825615176237	13.4451612903226
ASV571	d:Bacteria	p:Patescibacteria	c:Parcubacteria	o:Candidatus_Kaiserbacteria	unclassified	unclassified	unclassified	o:Candidatus_Kaiserbacteria	0.181752550328075	0.316313257638156	-0.249558005802716	-0.248507802163514	0.431337642455178	-0.0587212469562141	-0.0578117439255182	0.0578117439255182	0.0587212469562143	-0.431337642455178	0.248507802163514	0.249558005802716	-0.316313257638156	-0.181752550328075	1	1	0	0	5	0.431337642455178	0.001	9.9977370912154e-06	1951	0.029794517854529	12.5870967741935
ASV572	d:Bacteria	p:Chloroflexota	c:KD4-96	unclassified	unclassified	unclassified	unclassified	c:KD4-96	-0.386759628552783	-0.378778436747465	0.404575538944523	0.360962526355725	-0.662975412114005	0.0154290309907939	-0.0223409458466759	0.0223409458466758	-0.015429030990794	0.662975412114005	-0.360962526355725	-0.404575538944523	0.378778436747465	0.386759628552783	0	0	1	1	10	0.662975412114005	0.001	9.9977370912154e-06	1966	0.0300235889810374	12.6838709677419
ASV573	d:Bacteria	p:Chloroflexota	c:Anaerolineae	o:Aggregatilineales	f:A4b	unclassified	unclassified	f:A4b	0.392880648716762	0.352460592858657	-0.374704137529797	-0.370637104045623	0.645484449692548	0.0157413204400837	0.019263474755421	-0.019263474755421	-0.0157413204400839	-0.645484449692548	0.370637104045623	0.374704137529797	-0.352460592858657	-0.392880648716762	1	1	0	0	5	0.645484449692548	0.001	9.9977370912154e-06	1891	0.0288782333484953	12.2
ASV574	d:Bacteria	p:Actinomycetota	c:Thermoleophilia	o:Solirubrobacterales	f:67-14	unclassified	unclassified	f:67-14	-0.386401061724781	-0.389137377290532	0.36334940329094	0.412189035724373	-0.67163598979859	-0.0199633218030684	0.0223330405957795	-0.0223330405957795	0.0199633218030686	0.67163598979859	-0.412189035724373	-0.363349403290939	0.389137377290532	0.386401061724781	0	0	1	1	10	0.67163598979859	0.001	9.9977370912154e-06	2301	0.0351395108063922	14.8451612903226
ASV575	d:Bacteria	p:Pseudomonadota	c:Alphaproteobacteria	o:Hyphomicrobiales	f:Rhizobiaceae	unclassified	unclassified	f:Rhizobiaceae	0.517658317597938	0.263643659677474	-0.396880850459242	-0.384421126816169	0.676627360347518	0.10459635474685	0.115386791945885	-0.115386791945885	-0.10459635474685	-0.676627360347518	0.384421126816169	0.396880850459242	-0.263643659677474	-0.517658317597938	1	1	0	0	5	0.676627360347518	0.001	9.9977370912154e-06	1845	0.0281757485605361	11.9032258064516
ASV576	d:Bacteria	p:Actinomycetota	c:Rubrobacteria	o:Rubrobacterales	f:Rubrobacteriaceae	g:Rubrobacter	unclassified	g:Rubrobacter	-0.386473857986666	-0.387194475590095	0.424941563475004	0.348726770101758	-0.670016430981049	0.0333140101781988	-0.0326899370272143	0.0326899370272144	-0.0333140101781985	0.670016430981049	-0.348726770101758	-0.424941563475004	0.387194475590096	0.386473857986666	0	0	1	1	10	0.670016430981049	0.001	9.9977370912154e-06	2131	0.0325433713726301	13.7483870967742
ASV578	d:Bacteria	p:Pseudomonadota	c:Alphaproteobacteria	o:Hyphomicrobiales	f:Rhizobiaceae	unclassified	unclassified	f:Rhizobiaceae	0.105116049907589	0.085647639731867	-0.0906261176200523	-0.100137572019404	0.165206201347419	0.0125486494601234	0.00431148832334756	-0.00431148832334752	-0.0125486494601233	-0.165206201347419	0.100137572019404	0.0906261176200523	-0.0856476397318671	-0.105116049907589	1	1	0	0	5	0.165206201347419	0.095	0.000835046590173571	1901	0.0290309474328342	12.2645161290323
ASV579	d:Bacteria	p:Actinomycetota	c:Actinobacteria	o:Mycobacteriales	f:Nocardiaceae	g:Rhodococcus	unclassified	g:Rhodococcus	0.182280824231653	-0.0791384611771041	-0.0528256703581835	-0.0503166926963657	0.0893239066115971	0.112111451905248	0.11428429029791	-0.11428429029791	-0.112111451905248	-0.0893239066115971	0.0503166926963657	0.0528256703581834	0.0791384611771041	-0.182280824231653	1	0	0	0	1	0.182280824231653	0.224	0.00192004302537443	1904	0.0290767616581359	12.2838709677419
ASV580	d:Bacteria	p:Fibrobacterota	c:Fibrobacteria	o:Fibrobacterales	f:Fibrobacteraceae	g:possible_genus_04	unclassified	g:possible_genus_04	0.192397786082153	0.0641059936836369	-0.128397620809512	-0.128106158956278	0.222138789443903	0.0554257689725099	0.0556781823416447	-0.0556781823416448	-0.05542576897251	-0.222138789443903	0.128106158956278	0.128397620809512	-0.064105993683637	-0.192397786082154	1	1	0	0	5	0.222138789443903	0.026	0.000235995353790518	1959.5	0.0299243248262171	12.641935483871
ASV581	d:Bacteria	p:Actinomycetota	c:Acidimicrobiia	o:Microtrichales	f:Ilumatobacteraceae	unclassified	unclassified	f:Ilumatobacteraceae	0.45624527419244	0.403019718591504	-0.362808178501578	-0.496456814282366	0.744145312333548	0.0809188985241237	-0.0348242152431719	0.0348242152431719	-0.0809188985241237	-0.744145312333548	0.496456814282366	0.362808178501578	-0.403019718591504	-0.45624527419244	1	1	0	0	5	0.744145312333548	0.001	9.9977370912154e-06	1950	0.0297792464460951	12.5806451612903
ASV582	d:Bacteria	p:Chloroflexota	c:Chloroflexia	o:Thermomicrobiales	f:JG30-KF-CM45	unclassified	unclassified	f:JG30-KF-CM45	-0.369936090962616	-0.3758911513828	0.385612199848316	0.360215042497101	-0.645905338705623	0.0135759085275071	-0.00841867492255598	0.00841867492255598	-0.0135759085275071	0.645905338705623	-0.360215042497101	-0.385612199848316	0.375891151382801	0.369936090962616	0	0	1	1	10	0.645905338705623	0.001	9.9977370912154e-06	1998.5	0.030519909755139	12.8935483870968
ASV583	d:Archaea	p:Thermoproteota	c:Nitrososphaeria	o:Nitrososphaerales	f:Nitrososphaeraceae	unclassified	unclassified	f:Nitrososphaeraceae	-0.375994959076595	-0.377482439622114	0.342458144408884	0.411019254289826	-0.652530568450498	-0.0290437334642491	0.0303319294043033	-0.0303319294043033	0.0290437334642491	0.652530568450498	-0.411019254289826	-0.342458144408884	0.377482439622114	0.375994959076595	0	0	1	1	10	0.652530568450498	0.001	9.9977370912154e-06	2003	0.0305886310930915	12.9225806451613
ASV584	d:Bacteria	p:Pseudomonadota	c:Gammaproteobacteria	o:Burkholderiales	f:Comamonadaceae	unclassified	unclassified	f:Comamonadaceae	-0.246663322057553	-0.247167664604671	0.0955330961619729	0.398297890500251	-0.42767017962542	-0.130882614905253	0.131319388363267	-0.131319388363267	0.130882614905253	0.42767017962542	-0.398297890500251	-0.0955330961619727	0.247167664604671	0.246663322057553	0	0	1	1	10	0.42767017962542	0.001	9.9977370912154e-06	1927.5	0.0294356397563325	12.4354838709677
ASV585	d:Bacteria	p:Pseudomonadota	c:Alphaproteobacteria	o:Hyphomicrobiales	f:Xanthobacteraceae	unclassified	unclassified	f:Xanthobacteraceae	-0.282371358874229	-0.297767907917234	0.325059159322409	0.255080107469053	-0.502415342774284	0.0369687196198049	-0.0236349170179498	0.0236349170179499	-0.0369687196198048	0.502415342774284	-0.255080107469053	-0.325059159322409	0.297767907917234	0.282371358874229	0	0	1	1	10	0.502415342774284	0.001	9.9977370912154e-06	1716.5	0.0262133725767806	11.0741935483871
ASV586	d:Bacteria	p:Patescibacteria	c:Parcubacteria	o:Candidatus_Azambacteria	unclassified	unclassified	unclassified	o:Candidatus_Azambacteria	0.0136047335973626	0.444344639762258	-0.230626862957426	-0.227322510402195	0.396595790976596	-0.187946677209208	-0.185085023953317	0.185085023953317	0.187946677209208	-0.396595790976596	0.227322510402194	0.230626862957426	-0.444344639762258	-0.0136047335973626	0	1	0	0	2	0.444344639762258	0.001	9.9977370912154e-06	2005.5	0.0306268096141763	12.9387096774194
ASV587	d:Bacteria	p:Actinomycetota	c:Actinobacteria	o:Micromonosporales	f:Micromonosporaceae	g:Luedemannella	unclassified	g:Luedemannella	0.317930527210332	0.36676471756824	-0.344246516672645	-0.340448728105926	0.592963475828648	-0.022790315400087	-0.0195013340231066	0.0195013340231065	0.0227903154000868	-0.592963475828648	0.340448728105926	0.344246516672645	-0.36676471756824	-0.317930527210332	1	1	0	0	5	0.592963475828648	0.001	9.9977370912154e-06	1901	0.0290309474328342	12.2645161290323
ASV588	d:Bacteria	p:Actinomycetota	c:Actinobacteria	o:Propionibacteriales	f:Nocardioidaceae	g:Nocardioides	unclassified	g:Nocardioides	-0.348623718933501	-0.349357770357571	0.383225550864163	0.314755938426908	-0.604469701097364	0.029966065469433	-0.0293303582885042	0.0293303582885044	-0.029966065469433	0.604469701097364	-0.314755938426909	-0.383225550864163	0.349357770357571	0.348623718933501	0	0	1	1	10	0.604469701097364	0.001	9.9977370912154e-06	1884.5	0.028778969193675	12.158064516129
ASV589	d:Bacteria	p:Myxococcota	c:Polyangiia	o:mle1-27	unclassified	unclassified	unclassified	o:mle1-27	-0.0304626674783213	0.48281631325953	-0.217361658843698	-0.234991986937511	0.391749748741034	-0.214622162270633	-0.22989047427693	0.229890474276929	0.214622162270633	-0.391749748741034	0.234991986937511	0.217361658843697	-0.48281631325953	0.0304626674783212	0	1	0	0	2	0.48281631325953	0.001	9.9977370912154e-06	1960	0.029931960530434	12.6451612903226
ASV590	d:Bacteria	p:Bacillota	c:Bacilli	o:Bacillales	f:Bacillaceae	g:Peribacillus	unclassified	g:Peribacillus	-0.290194825531854	-0.334441653896163	0.192543043476503	0.432093435951515	-0.540951059315139	-0.084568923984756	0.122887801385137	-0.122887801385137	0.0845689239847565	0.54095105931514	-0.432093435951515	-0.192543043476502	0.334441653896164	0.290194825531855	0	0	1	1	10	0.54095105931514	0.001	9.9977370912154e-06	2279.5	0.0348111755250635	14.7064516129032
ASV591	d:Bacteria	p:Bacillota	c:Bacilli	o:Bacillales	f:Bacillaceae	g:Niallia	unclassified	g:Niallia	-0.382976469850108	-0.345345290851054	0.257255322187129	0.471066438514034	-0.630745146896218	-0.108877707669075	0.0762881506815348	-0.0762881506815348	0.108877707669075	0.630745146896217	-0.471066438514034	-0.257255322187128	0.345345290851054	0.382976469850109	0	0	1	1	10	0.630745146896217	0.001	9.9977370912154e-06	2395	0.0365750231991783	15.4516129032258
ASV592	d:Bacteria	p:Actinomycetota	c:MB-A2-108	unclassified	unclassified	unclassified	unclassified	c:MB-A2-108	-0.373079870433868	-0.373862996832016	0.385769609372291	0.361173257893593	-0.646871498227844	0.0109896362880676	-0.0103114289328966	0.0103114289328966	-0.0109896362880676	0.646871498227844	-0.361173257893593	-0.385769609372292	0.373862996832016	0.373079870433868	0	0	1	1	10	0.646871498227844	0.001	9.9977370912154e-06	1889.5	0.0288553262358445	12.1903225806452
ASV593	d:Bacteria	p:Actinomycetota	c:Actinobacteria	o:Propionibacteriales	f:Nocardioidaceae	g:Nocardioides	unclassified	g:Nocardioides	-0.356874761520098	-0.357655899621591	0.343024977417962	0.371505683723727	-0.618801704331593	-0.0119942648693794	0.0126707503091367	-0.0126707503091366	0.0119942648693795	0.618801704331593	-0.371505683723727	-0.343024977417962	0.357655899621591	0.356874761520098	0	0	1	1	10	0.618801704331593	0.001	9.9977370912154e-06	1811.5	0.0276641563780006	11.6870967741935
ASV594	d:Bacteria	p:Bacillota	c:Clostridia	o:Eubacteriales	f:Garciellaceae	unclassified	unclassified	f:Garciellaceae	0.250399940284318	0.127723490699623	-0.190457989421563	-0.187665441562378	0.327464496998225	0.0519112521995446	0.0543296695868824	-0.0543296695868823	-0.0519112521995445	-0.327464496998225	0.187665441562378	0.190457989421563	-0.127723490699623	-0.250399940284318	1	1	0	0	5	0.327464496998225	0.001	9.9977370912154e-06	2262	0.0345439258774703	14.5935483870968
ASV595	d:Bacteria	p:Acidobacteriota	c:Vicinamibacteria	o:Subgroup_17	unclassified	unclassified	unclassified	o:Subgroup_17	-0.348536711324271	-0.349234905532359	0.318238757399617	0.379532859457012	-0.604287946237583	-0.0262387977814408	0.0268434517024198	-0.02684345170242	0.0262387977814407	0.604287946237583	-0.379532859457013	-0.318238757399617	0.349234905532359	0.348536711324271	0	0	1	1	10	0.604287946237583	0.001	9.9977370912154e-06	1978	0.0302068458822442	12.7612903225806
ASV596	d:Bacteria	p:Pseudomonadota	c:Alphaproteobacteria	o:Hyphomicrobiales	f:Rhizobiaceae	unclassified	unclassified	f:Rhizobiaceae	-0.208242781407212	-0.215904024042146	0.0615766076418844	0.362570197807474	-0.36732190845316	-0.127016632356636	0.133651463103046	-0.133651463103046	0.127016632356636	0.36732190845316	-0.362570197807474	-0.0615766076418846	0.215904024042146	0.208242781407212	0	0	1	1	10	0.36732190845316	0.001	9.9977370912154e-06	1792.5	0.0273739996177566	11.5645161290323
ASV597	d:Bacteria	p:Actinomycetota	c:MB-A2-108	unclassified	unclassified	unclassified	unclassified	c:MB-A2-108	-0.378977436706279	-0.379752890302285	0.37127391743016	0.387456409578404	-0.657079737811091	-0.00667144339166207	0.00734300590525969	-0.00734300590525981	0.00667144339166194	0.657079737811091	-0.387456409578404	-0.37127391743016	0.379752890302285	0.378977436706279	0	0	1	1	10	0.657079737811091	0.001	9.9977370912154e-06	1933.5	0.0295272682069358	12.4741935483871
ASV598	d:Bacteria	p:Actinomycetota	c:Actinobacteria	o:Kitasatosporales	f:Streptomycetaceae	g:Streptomyces	unclassified	g:Streptomyces	-0.393776492107161	-0.409445313387359	0.394017022258392	0.409204783236128	-0.695610488431857	0.000208305221342265	0.0133612920546681	-0.0133612920546682	-0.000208305221342408	0.695610488431857	-0.409204783236128	-0.394017022258392	0.409445313387359	0.39377649210716	0	0	1	1	10	0.695610488431857	0.001	9.9977370912154e-06	1909	0.0291531187003054	12.3161290322581
ASV599	d:Bacteria	p:Chloroflexota	c:Chloroflexia	o:Thermomicrobiales	f:JG30-KF-CM45	unclassified	unclassified	f:JG30-KF-CM45	0.379635198514174	0.562786844512029	-0.47400142055185	-0.468420622474353	0.816161430347123	-0.0817235455437901	-0.0768904326352864	0.0768904326352865	0.0817235455437902	-0.816161430347123	0.468420622474353	0.47400142055185	-0.562786844512029	-0.379635198514174	1	1	0	0	5	0.816161430347123	0.001	9.9977370912154e-06	1782	0.0272136498292007	11.4967741935484
ASV600	d:Bacteria	p:Bacillota	c:Bacilli	o:Paenibacillales	f:Paenibacillaceae	g:Thermobacillus	unclassified	g:Thermobacillus	0.390170188426196	0.433919862336129	-0.427481484162362	-0.396608566599962	0.713682918966181	-0.0323125299556346	-0.00557579905765299	0.00557579905765271	0.0323125299556343	-0.713682918966181	0.396608566599962	0.427481484162363	-0.433919862336129	-0.390170188426196	1	1	0	0	5	0.713682918966181	0.001	9.9977370912154e-06	2075.5	0.0316958082045489	13.3903225806452
ASV601	d:Bacteria	p:Bacteroidota	c:Bacteroidia	o:Chitinophagales	f:Chitinophagaceae	g:Edaphobaculum	unclassified	g:Edaphobaculum	0.255150582437476	0.52407643613484	-0.391818004891967	-0.387409013680349	0.674830393398834	-0.118357459715329	-0.114539161321006	0.114539161321006	0.118357459715329	-0.674830393398834	0.387409013680349	0.391818004891967	-0.52407643613484	-0.255150582437475	1	1	0	0	5	0.674830393398834	0.001	9.9977370912154e-06	1824	0.0278550489834243	11.7677419354839
ASV602	d:Bacteria	p:Chloroflexota	c:OLB14	unclassified	unclassified	unclassified	unclassified	c:OLB14	0.342082366970766	0.537022601191602	-0.441213755507255	-0.437891212655113	0.761327235021721	-0.0858503007850245	-0.0829728942699076	0.0829728942699077	0.0858503007850246	-0.761327235021721	0.437891212655113	0.441213755507255	-0.537022601191602	-0.342082366970766	1	1	0	0	5	0.761327235021721	0.001	9.9977370912154e-06	1779	0.0271678356038991	11.4774193548387
ASV603	d:Bacteria	p:Verrucomicrobiota	c:Verrucomicrobiia	o:Verrucomicrobiales	f:Rubritaleaceae	g:Luteolibacter	s:arcticus	g:Luteolibacter	-0.167384605270421	-0.177629666658371	0.47993600813965	-0.134921736210858	-0.298791124158526	0.270677454873217	-0.261804971447921	0.261804971447921	-0.270677454873217	0.298791124158526	0.134921736210858	-0.47993600813965	0.177629666658371	0.167384605270421	0	0	1	0	3	0.47993600813965	0.001	9.9977370912154e-06	1776	0.0271220213785974	11.458064516129
ASV604	d:Bacteria	p:Actinomycetota	c:Acidimicrobiia	o:Acidimicrobiales	f:Acidimicrobiaceae	g:Acidiferrimicrobium	unclassified	g:Acidiferrimicrobium	-0.413947932345159	-0.41301292943678	0.387817061589932	0.439143800192007	-0.716169114238631	-0.0226299978970344	0.0218202616257657	-0.0218202616257658	0.0226299978970343	0.716169114238631	-0.439143800192007	-0.387817061589932	0.41301292943678	0.413947932345159	0	0	1	1	10	0.716169114238631	0.001	9.9977370912154e-06	1747.5	0.0266867862382314	11.2741935483871
ASV605	d:Bacteria	p:Pseudomonadota	c:Alphaproteobacteria	o:Hyphomicrobiales	f:Hyphomicrobiaceae	g:Pedomicrobium	unclassified	g:Pedomicrobium	-0.390677112656456	-0.395746149443758	0.34517806096692	0.441245201133293	-0.681062523105813	-0.0394033346112389	0.0437932492417603	-0.0437932492417604	0.0394033346112388	0.681062523105813	-0.441245201133293	-0.34517806096692	0.395746149443758	0.390677112656455	0	0	1	1	10	0.681062523105813	0.001	9.9977370912154e-06	1896	0.0289545903906648	12.2322580645161
ASV606	d:Bacteria	p:Bacillota	c:Bacilli	unclassified	unclassified	unclassified	unclassified	c:Bacilli	0.300007741507517	0.433886080263332	-0.369719486955159	-0.364174334815689	0.635570693334004	-0.060372142499813	-0.0555698998791819	0.0555698998791819	0.060372142499813	-0.635570693334004	0.364174334815689	0.369719486955159	-0.433886080263332	-0.300007741507516	1	1	0	0	5	0.635570693334004	0.001	9.9977370912154e-06	2211.5	0.0337727197515586	14.2677419354839
ASV607	d:Bacteria	p:Planctomycetota	c:Planctomycetes	o:Isosphaerales	f:Isosphaeraceae	g:Tautonia	unclassified	g:Tautonia	0.477822009144681	0.277175197710107	-0.378068817169109	-0.376928389685679	0.653846760922541	0.0863887983594318	0.0873764375312555	-0.0873764375312558	-0.086388798359432	-0.653846760922541	0.376928389685679	0.378068817169109	-0.277175197710107	-0.477822009144681	1	1	0	0	5	0.653846760922541	0.001	9.9977370912154e-06	1788.5	0.0273129139840211	11.5387096774194
ASV608	d:Bacteria	p:Actinomycetota	c:Actinobacteria	o:Micrococcales	f:Intrasporangiaceae	unclassified	unclassified	f:Intrasporangiaceae	0.219196926730052	0.0464670709672043	-0.143614642452185	-0.122049355245071	0.230071770876755	0.06545617826069	0.0841322648219578	-0.0841322648219578	-0.0654561782606902	-0.230071770876755	0.122049355245072	0.143614642452185	-0.0464670709672046	-0.219196926730052	1	1	0	0	5	0.230071770876755	0.022	0.000200480521038898	1886	0.0288018763063258	12.1677419354839
ASV609	d:Bacteria	p:Pseudomonadota	c:Alphaproteobacteria	o:Sphingomonadales	f:Sphingomonadaceae	g:Rhizorhabdus	unclassified	g:Rhizorhabdus	-0.207016455577238	-0.207016455577238	-0.133862143863842	0.547895055018319	-0.358563019062603	-0.295209526722435	0.295209526722435	-0.295209526722435	0.295209526722435	0.358563019062603	-0.547895055018318	0.133862143863842	0.207016455577239	0.207016455577239	0	0	0	1	4	0.547895055018319	0.001	9.9977370912154e-06	1713.5	0.0261675583514789	11.0548387096774
ASV610	d:Bacteria	p:Actinomycetota	c:Thermoleophilia	o:Solirubrobacterales	f:67-14	unclassified	unclassified	f:67-14	-0.381297904791518	-0.380538770037098	0.369865934706867	0.391970740121749	-0.659769913936247	-0.00990037650861134	0.00924294652638803	-0.00924294652638815	0.00990037650861121	0.659769913936246	-0.391970740121749	-0.369865934706867	0.380538770037098	0.381297904791518	0	0	1	1	10	0.659769913936246	0.001	9.9977370912154e-06	1983	0.0302832029244136	12.7935483870968
ASV611	d:Bacteria	p:Patescibacteria	c:Saccharimonadia	o:Saccharimonadales	unclassified	unclassified	unclassified	o:Saccharimonadales	0.226528351850362	0.0387870595140772	-0.132392721501082	-0.132922689863358	0.229769886257123	0.0815238472837383	0.0810648812188052	-0.0810648812188053	-0.0815238472837383	-0.229769886257123	0.132922689863358	0.132392721501082	-0.0387870595140772	-0.226528351850362	1	1	0	0	5	0.229769886257123	0.009	8.35777564319691e-05	2006.5	0.0306420810226102	12.9451612903226
ASV612	d:Bacteria	p:Acidobacteriota	c:Vicinamibacteria	o:Vicinamibacterales	unclassified	unclassified	unclassified	o:Vicinamibacterales	-0.396413886728289	-0.397214515363646	0.347370115518978	0.446258286572957	-0.687302357376467	-0.0424731517646548	0.0431665165018715	-0.0431665165018718	0.0424731517646547	0.687302357376467	-0.446258286572957	-0.347370115518978	0.397214515363647	0.396413886728289	0	0	1	1	10	0.687302357376467	0.001	9.9977370912154e-06	1957.5	0.0298937820093493	12.6290322580645
ASV613	d:Bacteria	p:Chloroflexota	c:Anaerolineae	o:Aggregatilineales	f:A4b	unclassified	unclassified	f:A4b	0.259867608209948	0.5003824778645	-0.382358267144225	-0.377891818930223	0.658395887769778	-0.106080022363379	-0.102211964745365	0.102211964745365	0.106080022363379	-0.658395887769778	0.377891818930222	0.382358267144225	-0.5003824778645	-0.259867608209948	1	1	0	0	5	0.658395887769778	0.001	9.9977370912154e-06	1809	0.0276259778569159	11.6709677419355
ASV614	d:Bacteria	p:Myxococcota	c:Polyangiia	o:Haliangiales	f:Haliangiaceae	unclassified	unclassified	f:Haliangiaceae	-0.185910874765589	-0.185472133414136	0.0705334451585506	0.300849563021174	-0.321627119617526	-0.099919785063046	0.0995398239069971	-0.0995398239069971	0.0999197850630459	0.321627119617526	-0.300849563021174	-0.0705334451585506	0.185472133414136	0.185910874765589	0	0	1	1	10	0.321627119617526	0.001	9.9977370912154e-06	1666.5	0.0254498021550859	10.7516129032258
ASV615	d:Bacteria	p:Methylomirabilota	c:Methylomirabilia	o:Rokubacteriales	unclassified	unclassified	unclassified	o:Rokubacteriales	-0.388178561359496	-0.388178561359496	0.334483782113718	0.441873340605274	-0.672344990683641	-0.0465010428774413	0.0465010428774413	-0.0465010428774413	0.0465010428774413	0.672344990683641	-0.441873340605275	-0.334483782113718	0.388178561359496	0.388178561359496	0	0	1	1	10	0.672344990683641	0.001	9.9977370912154e-06	1987.5	0.0303519242623662	12.8225806451613
ASV616	d:Bacteria	p:Chloroflexota	c:Anaerolineae	o:Aggregatilineales	f:A4b	unclassified	unclassified	f:A4b	-0.122195559200029	-0.123832760825303	0.251905012174998	-0.00587669214966644	-0.213066775192345	0.112331681387306	-0.110913823188702	0.110913823188702	-0.112331681387306	0.213066775192345	0.00587669214966645	-0.251905012174998	0.123832760825303	0.122195559200029	0	0	1	0	3	0.251905012174998	0.005	4.721740761543e-05	1503.5	0.022960562580361	9.7
ASV617	d:Bacteria	p:Acidobacteriota	c:Vicinamibacteria	o:Vicinamibacterales	unclassified	unclassified	unclassified	o:Vicinamibacterales	0.0615887285938537	0.533095378348291	-0.297058834112637	-0.297625272829508	0.515011543838759	-0.203923093211069	-0.204413643529566	0.204413643529566	0.203923093211068	-0.515011543838759	0.297625272829508	0.297058834112637	-0.533095378348291	-0.0615887285938539	0	1	0	0	2	0.533095378348291	0.001	9.9977370912154e-06	2050.5	0.0313140229937015	13.2290322580645
ASV618	d:Bacteria	p:Bacteroidota	c:Bacteroidia	o:Sphingobacteriales	f:env.OPS_17	unclassified	unclassified	f:env.OPS_17	-0.107072533025179	0.398774039522525	-0.146154621158803	-0.145546885338543	0.252620914948893	-0.219301148451367	-0.218774833792232	0.218774833792232	0.219301148451367	-0.252620914948893	0.145546885338543	0.146154621158803	-0.398774039522525	0.107072533025179	0	1	0	0	2	0.398774039522525	0.001	9.9977370912154e-06	1974.5	0.0301533959527255	12.7387096774194
ASV619	d:Bacteria	p:Pseudomonadota	c:Alphaproteobacteria	o:Sphingomonadales	f:Sphingomonadaceae	g:Sphingomonas	unclassified	g:Sphingomonas	-0.365054028467494	-0.366750526589547	0.322875960025129	0.408928595031913	-0.633761335284566	-0.036527278753647	0.0379964892248177	-0.0379964892248178	0.036527278753647	0.633761335284566	-0.408928595031913	-0.322875960025129	0.366750526589548	0.365054028467494	0	0	1	1	10	0.633761335284566	0.001	9.9977370912154e-06	1706	0.0260530227882247	11.0064516129032
ASV620	d:Bacteria	p:Acidobacteriota	c:Vicinamibacteria	o:Vicinamibacterales	f:Vicinamibacteraceae	unclassified	unclassified	f:Vicinamibacteraceae	0.454463850992051	0.452007848611697	-0.454257029738969	-0.45221466986478	0.785027519668503	0.00017911245921198	0.00194784799392976	-0.00194784799392976	-0.00017911245921198	-0.785027519668503	0.45221466986478	0.454257029738969	-0.452007848611697	-0.454463850992052	1	1	0	0	5	0.785027519668503	0.001	9.9977370912154e-06	1853.5	0.0283055555322242	11.958064516129
ASV621	d:Bacteria	p:Acidobacteriota	c:Vicinamibacteria	o:Vicinamibacterales	f:Vicinamibacteraceae	unclassified	unclassified	f:Vicinamibacteraceae	-0.381450374892179	-0.381450374892179	0.377328462001669	0.38557228778269	-0.66069142987945	-0.00356968127536869	0.00356968127536883	-0.00356968127536869	0.00356968127536883	0.66069142987945	-0.38557228778269	-0.377328462001669	0.381450374892179	0.381450374892179	0	0	1	1	10	0.66069142987945	0.001	9.9977370912154e-06	1714	0.0261751940556959	11.058064516129
ASV622	d:Bacteria	p:Bacteroidota	c:Bacteroidia	o:Chitinophagales	f:Chitinophagaceae	g:Chitinophaga	unclassified	g:Chitinophaga	-0.06747487789308	-0.0678310045783148	0.163206182467758	-0.0279002999963634	-0.117178331501699	0.0829057416990968	-0.0825973269427179	0.0825973269427179	-0.0829057416990968	0.117178331501699	0.0279002999963634	-0.163206182467758	0.0678310045783148	0.06747487789308	0	0	1	0	3	0.163206182467758	0.231	0.00197709348412019	1518	0.0231819980026525	9.79354838709677
ASV623	d:Bacteria	p:Pseudomonadota	c:Gammaproteobacteria	o:Legionellales	f:Legionellaceae	g:Legionella	unclassified	g:Legionella	-0.0609378073691372	0.192807741390354	-0.0662462916528086	-0.065623642368408	0.114202712857751	-0.110144660710441	-0.109605430612502	0.109605430612502	0.110144660710441	-0.114202712857751	0.065623642368408	0.0662462916528086	-0.192807741390354	0.0609378073691372	0	1	0	0	2	0.192807741390354	0.004	3.80060513767687e-05	1747	0.0266791505340144	11.2709677419355
ASV624	d:Bacteria	p:Bacteroidota	c:Bacteroidia	o:Sphingobacteriales	f:Sphingobacteriaceae	g:Parapedobacter	unclassified	g:Parapedobacter	0.386472092273246	0.142416249712259	-0.258101135480648	-0.270787206504858	0.45803073992488	0.111172509690505	0.100186049909325	-0.100186049909325	-0.111172509690505	-0.45803073992488	0.270787206504858	0.258101135480648	-0.142416249712259	-0.386472092273246	1	1	0	0	5	0.45803073992488	0.001	9.9977370912154e-06	1793	0.0273816353219736	11.5677419354839
ASV625	d:Bacteria	p:Chloroflexota	c:Chloroflexia	o:Thermomicrobiales	f:JG30-KF-CM45	unclassified	unclassified	f:JG30-KF-CM45	0.57090895555429	0.341256668824485	-0.454654093222548	-0.457511531156227	0.789958603170914	0.100679664092751	0.0982050502524478	-0.098205050252448	-0.100679664092752	-0.789958603170913	0.457511531156227	0.454654093222548	-0.341256668824485	-0.570908955554291	1	1	0	0	5	0.789958603170914	0.001	9.9977370912154e-06	1742.5	0.0266104291960619	11.241935483871
ASV626	d:Bacteria	p:Pseudomonadota	c:Alphaproteobacteria	o:Hyphomicrobiales	f:Beijerinckiaceae	g:Methylobacterium	unclassified	g:Methylobacterium	-0.134633098559955	-0.13554945391147	0.0473550742510117	0.222827478220413	-0.233984954099576	-0.0755849862436604	0.0763785732569666	-0.0763785732569666	0.0755849862436604	0.233984954099576	-0.222827478220413	-0.0473550742510118	0.13554945391147	0.134633098559955	0	0	1	1	10	0.233984954099576	0.017	0.000155640016931043	1478	0.0225711416652967	9.53548387096774
ASV627	d:Archaea	p:Halobacteriota	c:Methanosarcinia	o:Methanosarcinales	f:Methanosarcinaceae	g:Methanosarcina	unclassified	g:Methanosarcina	0.277740592839921	0.159810173866694	-0.221951759347919	-0.215599007358695	0.378930079413287	0.0483145470515736	0.0538161916581833	-0.0538161916581833	-0.0483145470515735	-0.378930079413286	0.215599007358696	0.221951759347919	-0.159810173866694	-0.277740592839921	1	1	0	0	5	0.378930079413287	0.001	9.9977370912154e-06	1805	0.0275648922231803	11.6451612903226
ASV628	d:Bacteria	p:Chlamydiota	c:Chlamydiia	o:Chlamydiales	unclassified	unclassified	unclassified	o:Chlamydiales	0.208920424339571	-0.0506375286568525	-0.0790629366638043	-0.0792199590189141	0.137077008645796	0.112459883198838	0.112323897850351	-0.112323897850351	-0.112459883198838	-0.137077008645796	0.0792199590189141	0.0790629366638043	0.0506375286568525	-0.208920424339571	1	0	0	0	1	0.208920424339571	0.001	9.9977370912154e-06	1920	0.0293211041930782	12.3870967741935
ASV629	d:Bacteria	p:Pseudomonadota	c:Alphaproteobacteria	o:Sphingomonadales	f:Sphingomonadaceae	g:Sphingopyxis	unclassified	g:Sphingopyxis	0.29993381917218	0.319001280601538	-0.298352753601821	-0.320582346171897	0.536013519697896	0.0013692429489797	-0.0178821489324835	0.0178821489324835	-0.0013692429489797	-0.536013519697896	0.320582346171897	0.298352753601821	-0.319001280601538	-0.29993381917218	1	1	0	0	5	0.536013519697896	0.001	9.9977370912154e-06	1798.5	0.02746562806836	11.6032258064516
ASV630	d:Bacteria	p:Pseudomonadota	c:Gammaproteobacteria	o:Burkholderiales	f:Burkholderiaceae	g:Limnobacter	unclassified	g:Limnobacter	0.472032454530718	0.397143564707727	-0.437771545421414	-0.43140447381703	0.752728513020725	0.0296708176454067	0.0351848634025176	-0.0351848634025174	-0.0296708176454066	-0.752728513020725	0.431404473817031	0.437771545421415	-0.397143564707727	-0.472032454530718	1	1	0	0	5	0.752728513020725	0.001	9.9977370912154e-06	2291.5	0.0349944324262702	14.7838709677419
ASV631	d:Bacteria	p:Actinomycetota	c:Actinobacteria	o:Mycobacteriales	f:Mycobacteriaceae	g:Mycobacterium	unclassified	g:Mycobacterium	0.178158252231495	-0.0900647996936602	-0.0784524264778852	-0.00964102605994938	0.0762911678048435	0.0863477780079306	0.145940198839846	-0.145940198839846	-0.0863477780079306	-0.0762911678048435	0.00964102605994949	0.0784524264778852	0.0900647996936603	-0.178158252231495	1	0	0	0	1	0.178158252231495	0.1	0.000877844761300953	1728.5	0.0263966294779874	11.1516129032258
ASV632	d:Bacteria	p:Pseudomonadota	c:Alphaproteobacteria	o:Sphingomonadales	f:Sphingomonadaceae	unclassified	unclassified	f:Sphingomonadaceae	-0.182848464863148	-0.183736234708362	-0.0505707579262315	0.417155457497742	-0.317471662467614	-0.202146976667222	0.202915807905892	-0.202915807905892	0.202146976667222	0.317471662467614	-0.417155457497742	0.0505707579262316	0.183736234708362	0.182848464863148	0	0	0	1	4	0.417155457497742	0.001	9.9977370912154e-06	1621	0.0247549530713437	10.458064516129
ASV633	d:Bacteria	p:Pseudomonadota	c:Gammaproteobacteria	o:Burkholderiales	f:Comamonadaceae	g:Roseateles	unclassified	g:Roseateles	0.189273774256884	-0.132122228352279	0.057071639462708	-0.114223185367313	0.0494946906189406	0.213341386386954	0.0649957165473504	-0.0649957165473505	-0.213341386386954	-0.0494946906189406	0.114223185367313	-0.057071639462708	0.132122228352279	-0.189273774256884	1	0	1	0	6	0.213341386386954	0.042	0.00037717811581339	1695.5	0.0258926729996688	10.9387096774194
ASV634	d:Bacteria	p:Actinomycetota	c:Actinobacteria	o:Propionibacteriales	f:Nocardioidaceae	g:Nocardioides	unclassified	g:Nocardioides	-0.38198459535352	-0.38198459535352	0.359816775266136	0.404152415440904	-0.661616726860935	-0.0191978953421978	0.0191978953421977	-0.0191978953421978	0.0191978953421977	0.661616726860935	-0.404152415440905	-0.359816775266136	0.38198459535352	0.38198459535352	0	0	1	1	10	0.661616726860935	0.001	9.9977370912154e-06	1720.5	0.0262744582105162	11.1
ASV635	d:Bacteria	p:Pseudomonadota	c:Alphaproteobacteria	o:Hyphomicrobiales	f:Hyphomicrobiaceae	g:Pedomicrobium	unclassified	g:Pedomicrobium	0.464385846713735	0.472986911940722	-0.447900471695343	-0.489472286959113	0.811788621810259	0.0142767535568403	-0.0217254945430182	0.0217254945430181	-0.0142767535568405	-0.811788621810259	0.489472286959113	0.447900471695343	-0.472986911940722	-0.464385846713735	1	1	0	0	5	0.811788621810259	0.001	9.9977370912154e-06	1746	0.0266638791255805	11.2645161290323
ASV636	d:Bacteria	p:Actinomycetota	c:Actinobacteria	o:Mycobacteriales	f:Nocardiaceae	g:Rhodococcus	unclassified	g:Rhodococcus	0.454842202281271	0.321780322996137	-0.39407530679434	-0.382547218483068	0.672574836041457	0.0526256752007963	0.0626092925354281	-0.062609292535428	-0.0526256752007962	-0.672574836041457	0.382547218483068	0.39407530679434	-0.321780322996137	-0.454842202281271	1	1	0	0	5	0.672574836041457	0.001	9.9977370912154e-06	1824	0.0278550489834243	11.7677419354839
ASV637	d:Bacteria	p:Pseudomonadota	c:Alphaproteobacteria	o:Micropepsales	f:Micropepsaceae	unclassified	unclassified	f:Micropepsaceae	0.231218823929213	0.506901026774658	-0.383908812351779	-0.354211038352093	0.63923054174713	-0.132233408877494	-0.106514382157916	0.106514382157916	0.132233408877493	-0.63923054174713	0.354211038352093	0.383908812351779	-0.506901026774658	-0.231218823929214	1	1	0	0	5	0.63923054174713	0.001	9.9977370912154e-06	1847.5	0.0282139270816209	11.9193548387097
ASV638	d:Bacteria	p:Acidobacteriota	c:Vicinamibacteria	o:Vicinamibacterales	f:Vicinamibacteraceae	unclassified	unclassified	f:Vicinamibacteraceae	-0.3172068445069	-0.284438527988343	0.429841052293808	0.171804320201435	-0.521040176650232	0.0975440852785975	-0.125922279822917	0.125922279822917	-0.0975440852785976	0.521040176650231	-0.171804320201435	-0.429841052293808	0.284438527988343	0.317206844506899	0	0	1	1	10	0.521040176650231	0.001	9.9977370912154e-06	1865.5	0.028488812433431	12.0354838709677
ASV639	d:Bacteria	p:Chloroflexota	c:Anaerolineae	o:Aggregatilineales	f:Aggregatilineaceae	unclassified	unclassified	f:Aggregatilineaceae	-0.17682411655664	-0.179719125789364	0.137697957941442	0.218845284404562	-0.308775505419311	-0.0338842473132607	0.0363913988529902	-0.0363913988529902	0.0338842473132608	0.308775505419311	-0.218845284404562	-0.137697957941442	0.179719125789364	0.17682411655664	0	0	1	1	10	0.308775505419311	0.004	3.80060513767687e-05	1713.5	0.0261675583514789	11.0548387096774
ASV640	d:Bacteria	p:Bacteroidota	c:Bacteroidia	o:Chitinophagales	f:Chitinophagaceae	g:Niastella	unclassified	g:Niastella	-0.199596576771013	-0.200550091072597	0.115063142751393	0.285083525092217	-0.34653717959226	-0.0732081013301274	0.0740338689381701	-0.0740338689381701	0.0732081013301274	0.34653717959226	-0.285083525092217	-0.115063142751393	0.200550091072597	0.199596576771014	0	0	1	1	10	0.34653717959226	0.001	9.9977370912154e-06	1656.5	0.0252970880707469	10.6870967741935
ASV641	d:Bacteria	p:Patescibacteria	c:Parcubacteria	unclassified	unclassified	unclassified	unclassified	c:Parcubacteria	0.22625018575433	0.182242050019028	-0.204252930291592	-0.204239305481766	0.35376465342843	0.0190501820442673	0.0190619814756977	-0.0190619814756977	-0.0190501820442673	-0.35376465342843	0.204239305481766	0.204252930291591	-0.182242050019028	-0.22625018575433	1	1	0	0	5	0.35376465342843	0.001	9.9977370912154e-06	1582	0.0241593681424218	10.2064516129032
ASV642	d:Bacteria	p:Actinomycetota	c:Actinobacteria	o:Kitasatosporales	f:Streptomycetaceae	g:Yinghuangia	unclassified	g:Yinghuangia	0.410355704213674	0.429901044453541	-0.425696224546675	-0.41456052412054	0.727683690047125	-0.013285280315651	-0.00364148085768471	0.00364148085768471	0.013285280315651	-0.727683690047125	0.41456052412054	0.425696224546675	-0.429901044453541	-0.410355704213674	1	1	0	0	5	0.727683690047125	0.001	9.9977370912154e-06	1758	0.0268471360267873	11.341935483871
ASV643	d:Bacteria	p:Planctomycetota	c:Planctomycetes	o:Planctomycetales	f:Rubinisphaeraceae	g:SH-PL14	unclassified	g:SH-PL14	-0.409479239548154	-0.411599610690216	0.526664619672474	0.294414230565896	-0.711075142816547	0.101485516139797	-0.0996492208653197	0.0996492208653197	-0.101485516139797	0.711075142816547	-0.294414230565896	-0.526664619672474	0.411599610690216	0.409479239548154	0	0	1	1	10	0.711075142816547	0.001	9.9977370912154e-06	1591.5	0.0243044465225438	10.2677419354839
ASV644	d:Bacteria	p:Verrucomicrobiota	c:Verrucomicrobiia	o:Chthoniobacterales	f:Xiphinematobacteraceae	g:Candidatus_Xiphinematobacter	unclassified	g:Candidatus_Xiphinematobacter	-0.393776450590512	-0.392882546643414	0.343694305764967	0.442964691468958	-0.681266675720172	-0.0433724096949329	0.042598266168203	-0.0425982661682032	0.0433724096949326	0.681266675720172	-0.442964691468959	-0.343694305764967	0.392882546643414	0.393776450590512	0	0	1	1	10	0.681266675720172	0.001	9.9977370912154e-06	1746	0.0266638791255805	11.2645161290323
ASV645	d:Bacteria	p:Actinomycetota	c:Actinobacteria	o:Propionibacteriales	f:Nocardioidaceae	g:Nocardioides	unclassified	g:Nocardioides	0.462484230378111	0.376830408665618	-0.421765517300856	-0.417549121742873	0.726867799180036	0.0352634399343121	0.0389149455999297	-0.0389149455999295	-0.035263439934312	-0.726867799180036	0.417549121742873	0.421765517300856	-0.376830408665618	-0.462484230378111	1	1	0	0	5	0.726867799180036	0.001	9.9977370912154e-06	1686	0.0257475946195468	10.8774193548387
ASV646	d:Bacteria	p:Patescibacteria	c:Parcubacteria	o:Candidatus_Kaiserbacteria	unclassified	unclassified	unclassified	o:Candidatus_Kaiserbacteria	0.0313925500813316	0.508500336313093	-0.270854347871422	-0.269038538523003	0.467560954940078	-0.207380000122111	-0.20580746309795	0.20580746309795	0.207380000122111	-0.467560954940078	0.269038538523003	0.270854347871422	-0.508500336313093	-0.0313925500813315	0	1	0	0	2	0.508500336313093	0.001	9.9977370912154e-06	1837	0.028053577293065	11.8516129032258
ASV647	d:Bacteria	p:Pseudomonadota	c:Gammaproteobacteria	o:Burkholderiales	f:Sutterellaceae	unclassified	unclassified	f:Sutterellaceae	-0.385955282251389	-0.385129593259099	0.360467566778855	0.410617308731632	-0.667779090666043	-0.0220730090836438	0.0213579414406955	-0.0213579414406954	0.0220730090836439	0.667779090666043	-0.410617308731632	-0.360467566778855	0.385129593259098	0.385955282251389	0	0	1	1	10	0.667779090666043	0.001	9.9977370912154e-06	1845	0.0281757485605361	11.9032258064516
ASV648	d:Bacteria	p:Pseudomonadota	c:Alphaproteobacteria	o:Hyphomicrobiales	f:Rhizobiaceae	unclassified	unclassified	f:Rhizobiaceae	-0.12311773586213	-0.171104759060079	0.450118552122068	-0.155896057199859	-0.254804154967471	0.283191013939354	-0.241633032797937	0.241633032797937	-0.283191013939354	0.254804154967471	0.15589605719986	-0.450118552122068	0.171104759060079	0.12311773586213	0	0	1	0	3	0.450118552122068	0.001	9.9977370912154e-06	1685	0.0257323232111129	10.8709677419355
ASV649	d:Bacteria	p:Pseudomonadota	c:Alphaproteobacteria	o:Hyphomicrobiales	f:Beijerinckiaceae	g:28-YEA-48	unclassified	g:28-YEA-48	-0.0833692451126305	-0.0833692451126305	-0.00842020977770739	0.175158700002968	-0.144399768323739	-0.0794919997345584	0.0794919997345584	-0.0794919997345584	0.0794919997345584	0.144399768323739	-0.175158700002968	0.0084202097777074	0.0833692451126305	0.0833692451126305	0	0	0	1	4	0.175158700002968	0.109	0.000954869948130683	1395.5	0.0213112504695004	9.00322580645161
ASV650	d:Bacteria	p:Pseudomonadota	c:Alphaproteobacteria	o:Hyphomicrobiales	f:Hyphomicrobiales_Incertae_Sedis	g:Bauldia	unclassified	g:Bauldia	0.464502898199581	0.45771186416844	-0.463928468629278	-0.458286293738744	0.798661411955736	0.000497470600567537	0.00538373738836514	-0.00538373738836514	-0.000497470600567695	-0.798661411955736	0.458286293738744	0.463928468629278	-0.45771186416844	-0.464502898199582	1	1	0	0	5	0.798661411955736	0.001	9.9977370912154e-06	1938.5	0.0296036252491053	12.5064516129032
ASV651	d:Bacteria	p:Actinomycetota	c:Actinobacteria	o:Propionibacteriales	f:Nocardioidaceae	g:Kribbella	unclassified	g:Kribbella	-0.336155727230002	-0.328377556077966	0.387646310528856	0.276886972779111	-0.575502705004982	0.044592153192487	-0.0513282470051332	0.0513282470051329	-0.0445921531924871	0.575502705004982	-0.276886972779111	-0.387646310528856	0.328377556077966	0.336155727230002	0	0	1	1	10	0.575502705004982	0.001	9.9977370912154e-06	1561.5	0.0238463042695269	10.0741935483871
ASV652	d:Bacteria	p:Bacillota	c:Bacilli	o:Bacillales	f:Planococcaceae	g:Rummeliibacillus	s:pycnus	g:Rummeliibacillus	0.0113824895618852	0.190326955193403	-0.100143086725397	-0.101566358029891	0.174685503341333	-0.0768689319986783	-0.0781015211048472	0.0781015211048472	0.0768689319986783	-0.174685503341333	0.101566358029891	0.100143086725397	-0.190326955193403	-0.0113824895618852	0	1	0	0	2	0.190326955193403	0.001	9.9977370912154e-06	2235.5	0.0341392335539721	14.4225806451613
ASV653	d:Bacteria	p:Myxococcota	c:Myxococcia	o:Myxococcales	f:Vulgatibacteraceae	g:Vulgatibacter	unclassified	g:Vulgatibacter	0.490978604361737	0.264394062572275	-0.379537625713205	-0.375835041220806	0.654171918889256	0.0965107185322274	0.0997172507623035	-0.0997172507623034	-0.0965107185322273	-0.654171918889255	0.375835041220806	0.379537625713206	-0.264394062572274	-0.490978604361736	1	1	0	0	5	0.654171918889256	0.001	9.9977370912154e-06	1786.5	0.0272823711671533	11.5258064516129
ASV654	d:Bacteria	p:Pseudomonadota	c:Alphaproteobacteria	o:Defluviicoccales	f:Defluviicoccaceae	g:Defluviicoccus	unclassified	g:Defluviicoccus	-0.379945922133887	-0.379945922133887	0.337877166348211	0.422014677919562	-0.658085641264501	-0.0364326112159987	0.0364326112159985	-0.0364326112159987	0.0364326112159985	0.6580856412645	-0.422014677919563	-0.337877166348211	0.379945922133887	0.379945922133887	0	0	1	1	10	0.6580856412645	0.001	9.9977370912154e-06	1561	0.02383866856531	10.0709677419355
ASV655	d:Bacteria	p:Actinomycetota	c:Actinobacteria	o:Propionibacteriales	f:Nocardioidaceae	unclassified	unclassified	f:Nocardioidaceae	-0.353097385353123	-0.36358910640599	0.32079392842719	0.395892563331923	-0.620668708412539	-0.0279756143279143	0.0370617112891174	-0.0370617112891173	0.0279756143279145	0.620668708412539	-0.395892563331923	-0.32079392842719	0.36358910640599	0.353097385353123	0	0	1	1	10	0.620668708412539	0.001	9.9977370912154e-06	1921	0.0293363756015121	12.3935483870968
ASV656	d:Bacteria	p:Pseudomonadota	c:Alphaproteobacteria	o:Sphingomonadales	f:Sphingomonadaceae	g:Sphingopyxis	unclassified	g:Sphingopyxis	0.052749140305207	0.19075172257123	-0.06870927274179	-0.174791590134647	0.210877933094426	-0.013821880137845	-0.105691861892383	0.105691861892383	0.0138218801378449	-0.210877933094426	0.174791590134647	0.06870927274179	-0.19075172257123	-0.052749140305207	1	1	0	0	5	0.210877933094426	0.023	0.000209284907063575	1749	0.0267096933508822	11.2838709677419
ASV657	d:Bacteria	p:Bacteroidota	c:Bacteroidia	o:Chitinophagales	f:Chitinophagaceae	g:Chitinophaga	unclassified	g:Chitinophaga	-0.0661209793370725	-0.0664813827171752	-0.0659407776470211	0.198543139701269	-0.1148370141408	-0.114368836416632	0.114680954899411	-0.114680954899411	0.114368836416632	0.1148370141408	-0.198543139701269	0.0659407776470211	0.0664813827171752	0.0661209793370725	0	0	0	1	4	0.198543139701269	0.047	0.000420904954256521	1438	0.0219602853279409	9.27741935483871
ASV658	d:Bacteria	p:Planctomycetota	c:Planctomycetes	o:Pirellulales	f:Pirellulaceae	unclassified	unclassified	f:Pirellulaceae	0.263025403704763	0.170302011217258	-0.216938746425645	-0.216388668496376	0.375272549478711	0.0399122159792232	0.0403885974400311	-0.0403885974400311	-0.0399122159792232	-0.37527254947871	0.216388668496376	0.216938746425645	-0.170302011217258	-0.263025403704763	1	1	0	0	5	0.375272549478711	0.001	9.9977370912154e-06	1619	0.0247244102544759	10.4451612903226
ASV659	d:Archaea	p:Halobacteriota	c:Methanomicrobia	o:Methanomicrobiales	f:Methanomicrobiaceae	g:Methanoculleus	unclassified	g:Methanoculleus	0.393346585047484	0.297736962157782	-0.348424739205118	-0.342658808000147	0.598495908017222	0.0389034596843767	0.043896902584355	-0.0438969025843551	-0.0389034596843767	-0.598495908017222	0.342658808000148	0.348424739205118	-0.297736962157782	-0.393346585047484	1	1	0	0	5	0.598495908017222	0.001	9.9977370912154e-06	1757	0.0268318646183534	11.3354838709677
ASV660	d:Bacteria	p:Chloroflexota	c:Chloroflexia	o:Chloroflexales	f:Roseiflexaceae	unclassified	unclassified	f:Roseiflexaceae	-0.353534141498439	-0.353534141498439	0.421806842977058	0.285261440019819	-0.61233909528554	0.0591258938654759	-0.0591258938654761	0.0591258938654759	-0.0591258938654761	0.61233909528554	-0.285261440019819	-0.421806842977058	0.353534141498439	0.353534141498439	0	0	1	1	10	0.61233909528554	0.001	9.9977370912154e-06	1695.5	0.0258926729996688	10.9387096774194
ASV661	d:Bacteria	p:Bacillota	c:Bacilli	o:Bacillales	f:Planococcaceae	g:Sporosarcina	unclassified	g:Sporosarcina	0.313485927656029	0.410765418766328	-0.364512687751225	-0.359738658671132	0.627220064726844	-0.0441904705152539	-0.0400560400534878	0.0400560400534877	0.0441904705152538	-0.627220064726844	0.359738658671132	0.364512687751225	-0.410765418766328	-0.313485927656029	1	1	0	0	5	0.627220064726844	0.001	9.9977370912154e-06	2230	0.0340552408075857	14.3870967741935
ASV662	d:Bacteria	p:Pseudomonadota	c:Alphaproteobacteria	o:Sphingomonadales	f:Sphingomonadaceae	g:Sphingopyxis	unclassified	g:Sphingopyxis	0.0695891391228168	-5.01787064559073e-05	0.036593367103709	-0.10613232752007	0.060222506273329	0.0919567478296706	-0.0316473294873019	0.0316473294873019	-0.0919567478296706	-0.060222506273329	0.10613232752007	-0.036593367103709	5.01787064559073e-05	-0.0695891391228167	1	1	1	0	11	0.10613232752007	0.617	0.00517827887695417	1606.5	0.0245335176490522	10.3645161290323
ASV663	d:Bacteria	p:Actinomycetota	c:Actinobacteria	o:Glycomycetales	f:Glycomycetaceae	g:Glycomyces	unclassified	g:Glycomyces	0.478138753845407	0.303324096071693	-0.392662602925794	-0.388800246991306	0.676766680141995	0.0740245181140975	0.0773694164718218	-0.0773694164718217	-0.0740245181140974	-0.676766680141995	0.388800246991306	0.392662602925795	-0.303324096071693	-0.478138753845407	1	1	0	0	5	0.676766680141995	0.001	9.9977370912154e-06	1684	0.025717051802679	10.8645161290323
ASV664	d:Bacteria	p:Bacillota	c:Limnochordia	o:Incertae_Sedis	f:Incertae_Sedis	g:Hydrogenispora	unclassified	g:Hydrogenispora	0.161506943203987	0.360510310316552	-0.272161194407714	-0.249856059112824	0.452080202762568	-0.0958293925791729	-0.0765125787789488	0.0765125787789489	0.095829392579173	-0.452080202762568	0.249856059112824	0.272161194407714	-0.360510310316552	-0.161506943203987	1	1	0	0	5	0.452080202762568	0.001	9.9977370912154e-06	1728.5	0.0263966294779874	11.1516129032258
ASV665	d:Bacteria	p:Bacteroidota	c:Bacteroidia	o:Chitinophagales	f:Chitinophagaceae	g:Puia	unclassified	g:Puia	-0.112645306400284	-0.112930417909473	-0.0658870188932688	0.291462743203025	-0.195354307729324	-0.154613529100923	0.154860442910793	-0.154860442910793	0.154613529100923	0.195354307729324	-0.291462743203025	0.0658870188932688	0.112930417909473	0.112645306400284	0	0	0	1	4	0.291462743203025	0.001	9.9977370912154e-06	1548	0.0236401402556693	9.98709677419355
ASV666	d:Bacteria	p:Myxococcota	c:Polyangiia	o:Polyangiales	unclassified	unclassified	unclassified	o:Polyangiales	0.207612715042062	0.501748400193584	-0.352453863534123	-0.356907251701522	0.614324746250929	-0.125436114107439	-0.12929286139332	0.12929286139332	0.125436114107439	-0.614324746250929	0.356907251701522	0.352453863534123	-0.501748400193583	-0.207612715042062	1	1	0	0	5	0.614324746250929	0.001	9.9977370912154e-06	1845	0.0281757485605361	11.9032258064516
ASV667	d:Bacteria	p:Chloroflexota	c:Anaerolineae	o:RBG-13-54-9	unclassified	unclassified	unclassified	o:RBG-13-54-9	-0.371874619125331	-0.372818881165324	0.259364554610094	0.485328945680561	-0.644923489284862	-0.0974365740516216	0.0982543289660849	-0.0982543289660849	0.0974365740516215	0.644923489284862	-0.485328945680561	-0.259364554610094	0.372818881165324	0.371874619125331	0	0	1	1	10	0.644923489284862	0.001	9.9977370912154e-06	1556	0.0237623115231405	10.0387096774194
ASV668	d:Bacteria	p:Patescibacteria	c:Gracilibacteria	o:Candidatus_Peribacteria	unclassified	unclassified	unclassified	o:Candidatus_Peribacteria	0.0809247343212785	0.431257128471623	-0.257639388190941	-0.254542474601961	0.443562504536289	-0.153039379472102	-0.15035737363072	0.15035737363072	0.153039379472102	-0.443562504536289	0.254542474601961	0.257639388190941	-0.431257128471623	-0.0809247343212785	1	1	0	0	5	0.443562504536289	0.001	9.9977370912154e-06	1707.5	0.0260759299008756	11.0161290322581
ASV669	d:Bacteria	p:Pseudomonadota	c:Gammaproteobacteria	o:Burkholderiales	f:Burkholderiaceae	g:Burkholderia-Caballeronia-Paraburkholderia	unclassified	g:Burkholderia-Caballeronia-Paraburkholderia	-0.185447471314677	-0.223842802203079	0.295328845896617	0.113961427621139	-0.354455774388259	0.0951600617907137	-0.0619087298546483	0.0619087298546482	-0.0951600617907138	0.354455774388259	-0.113961427621139	-0.295328845896617	0.22384280220308	0.185447471314677	0	0	1	1	10	0.354455774388259	0.001	9.9977370912154e-06	1593.5	0.0243349893394116	10.2806451612903
ASV670	d:Bacteria	p:Pseudomonadota	c:Alphaproteobacteria	o:Hyphomicrobiales	f:Rhizobiaceae	unclassified	unclassified	f:Rhizobiaceae	-0.281783220618491	-0.395758595737025	0.256078100165604	0.421463716189911	-0.586768425090127	-0.0222612873195387	0.12096685757805	-0.12096685757805	0.0222612873195387	0.586768425090127	-0.421463716189911	-0.256078100165604	0.395758595737025	0.281783220618491	0	0	1	1	10	0.586768425090127	0.001	9.9977370912154e-06	1806	0.0275801636316142	11.6516129032258
ASV671	d:Bacteria	p:Bdellovibrionota	c:Bacteriovoracia	o:Bacteriovoracales	f:Bacteriovoracaceae	g:Bacteriovorax	unclassified	g:Bacteriovorax	-0.0925341998476888	-0.0925341998476888	-0.0387714091751987	0.223839808870576	-0.160273935573929	-0.113713993073208	0.113713993073208	-0.113713993073208	0.113713993073208	0.160273935573929	-0.223839808870576	0.0387714091751987	0.0925341998476888	0.0925341998476888	0	0	0	1	4	0.223839808870576	0.001	9.9977370912154e-06	1656.5	0.0252970880707469	10.6870967741935
ASV672	d:Bacteria	p:Actinomycetota	c:Actinobacteria	o:Propionibacteriales	f:Nocardioidaceae	unclassified	unclassified	f:Nocardioidaceae	-0.3380459692491	-0.33768089843228	0.0839758949954924	0.591750972685888	-0.585196633431761	-0.220031138645023	0.219714978043477	-0.219714978043476	0.220031138645023	0.585196633431761	-0.591750972685888	-0.0839758949954922	0.33768089843228	0.3380459692491	0	0	0	1	4	0.591750972685888	0.001	9.9977370912154e-06	1865	0.028481176729214	12.0322580645161
ASV673	d:Bacteria	p:Bacteroidota	c:Bacteroidia	o:Chitinophagales	f:Chitinophagaceae	g:Chitinophaga	unclassified	g:Chitinophaga	-0.0497768226045397	-0.0497768226045397	0.149330467813619	-0.0497768226045397	-0.0862159857904058	0.0862159857904058	-0.0862159857904058	0.0862159857904058	-0.0862159857904058	0.0862159857904058	0.0497768226045398	-0.149330467813619	0.0497768226045398	0.0497768226045398	0	0	1	0	3	0.149330467813619	0.068	0.000603390631801533	1728	0.0263889937737704	11.1483870967742
ASV674	d:Bacteria	p:Acidobacteriota	c:Acidobacteriae	o:Terriglobales	f:Acidobacteriaceae_(Subgroup_1)	g:Terriglobus	unclassified	g:Terriglobus	-0.217707638203981	-0.225265952796925	-0.0577233126533454	0.500696903654251	-0.383626383012402	-0.238530200430948	0.245075892878232	-0.245075892878232	0.238530200430948	0.383626383012402	-0.500696903654251	0.0577233126533453	0.225265952796925	0.217707638203981	0	0	0	1	4	0.500696903654251	0.001	9.9977370912154e-06	1405	0.0214563288496224	9.06451612903226
ASV675	d:Bacteria	p:Chloroflexota	c:Chloroflexia	o:Thermomicrobiales	f:Thermomicrobiaceae	g:Sphaerobacter	s:thermophilus	g:Sphaerobacter	0.464066157064345	0.30142238461515	-0.388443054705871	-0.377045486973624	0.662932523400345	0.0654915277554291	0.0753621109529088	-0.0753621109529087	-0.0654915277554292	-0.662932523400345	0.377045486973624	0.388443054705871	-0.30142238461515	-0.464066157064345	1	1	0	0	5	0.662932523400345	0.001	9.9977370912154e-06	1724	0.0263279081400348	11.1225806451613
ASV676	d:Bacteria	p:Actinomycetota	c:Actinobacteria	o:Micrococcales	f:Micrococcaceae	g:Glutamicibacter	unclassified	g:Glutamicibacter	0.133812344253098	0.139031525707455	-0.136932693691681	-0.135911176268871	0.236289722652697	-0.00270230188249795	-0.00181764184393601	0.00181764184393601	0.00270230188249792	-0.236289722652697	0.135911176268871	0.136932693691681	-0.139031525707455	-0.133812344253098	1	1	0	0	5	0.236289722652697	0.009	8.35777564319691e-05	1687	0.0257628660279807	10.8838709677419
ASV677	d:Bacteria	p:Bacillota	c:Limnochordia	o:Incertae_Sedis	f:Incertae_Sedis	g:Hydrogenispora	unclassified	g:Hydrogenispora	0.37700238903427	0.40408086012278	-0.394734036988281	-0.386349212168769	0.676437936240495	-0.0153560575791363	-0.0080945862791562	0.00809458627915635	0.0153560575791366	-0.676437936240495	0.386349212168769	0.394734036988281	-0.40408086012278	-0.37700238903427	1	1	0	0	5	0.676437936240495	0.001	9.9977370912154e-06	1757	0.0268318646183534	11.3354838709677
ASV678	d:Bacteria	p:Actinomycetota	c:Actinobacteria	unclassified	unclassified	unclassified	unclassified	c:Actinobacteria	0.36634128637285	0.330828610653033	-0.352140774836621	-0.345029122189263	0.603766841578196	0.012298003737109	0.0184568755926114	-0.0184568755926114	-0.012298003737109	-0.603766841578196	0.345029122189263	0.352140774836621	-0.330828610653033	-0.36634128637285	1	1	0	0	5	0.603766841578196	0.001	9.9977370912154e-06	1626	0.0248313101135131	10.4903225806452
ASV679	d:Bacteria	p:Actinomycetota	c:Thermoleophilia	o:Gaiellales	f:Gaiellaceae	g:Gaiella	unclassified	g:Gaiella	-0.410287296106465	-0.410287296106465	0.359585739365292	0.460988852847637	-0.710638442556454	-0.0439088361492736	0.0439088361492736	-0.0439088361492736	0.0439088361492736	0.710638442556454	-0.460988852847637	-0.359585739365292	0.410287296106465	0.410287296106465	0	0	1	1	10	0.710638442556454	0.001	9.9977370912154e-06	1638	0.0250145670147199	10.5677419354839
ASV680	d:Bacteria	p:Chloroflexota	c:KD4-96	unclassified	unclassified	unclassified	unclassified	c:KD4-96	-0.37813740161053	-0.377177950386199	0.329937601946089	0.42537775005064	-0.654122282697552	-0.0417422509667265	0.0409113418327636	-0.0409113418327634	0.0417422509667267	0.654122282697552	-0.42537775005064	-0.329937601946089	0.377177950386199	0.37813740161053	0	0	1	1	10	0.654122282697552	0.001	9.9977370912154e-06	1555	0.0237470401147066	10.0322580645161
ASV681	d:Bacteria	p:Myxococcota	c:Polyangiia	o:Nannocystales	f:Nannocystaceae	g:Nannocystis	unclassified	g:Nannocystis	0.448124657311472	0.138167787487539	-0.294671391674877	-0.291621053124134	0.507744151242829	0.132894426334973	0.13553609701006	-0.13553609701006	-0.132894426334973	-0.507744151242829	0.291621053124134	0.294671391674877	-0.138167787487539	-0.448124657311472	1	1	0	0	5	0.507744151242829	0.001	9.9977370912154e-06	1614.5	0.0246556889165233	10.4161290322581
ASV682	d:Bacteria	p:Pseudomonadota	c:Alphaproteobacteria	o:Reyranellales	f:Reyranellaceae	g:Reyranella	unclassified	g:Reyranella	-0.419720001594036	-0.401805144614395	0.421751368890876	0.399773777317555	-0.711461646464227	0.00175921568348038	-0.0172739369330148	0.0172739369330148	-0.00175921568348046	0.711461646464227	-0.399773777317555	-0.421751368890876	0.401805144614395	0.419720001594036	0	0	1	1	10	0.711461646464227	0.001	9.9977370912154e-06	1605	0.0245106105364013	10.3548387096774
ASV683	d:Bacteria	p:Acidobacteriota	c:Acidobacteriae	o:Solibacterales	f:Solibacteraceae	g:Candidatus_Solibacter	unclassified	g:Candidatus_Solibacter	-0.363893735343579	-0.363893735343579	0.300592662688905	0.427194807998252	-0.630282438171101	-0.0548203370057517	0.0548203370057517	-0.0548203370057517	0.0548203370057517	0.630282438171101	-0.427194807998252	-0.300592662688905	0.363893735343579	0.363893735343579	0	0	1	1	10	0.630282438171101	0.001	9.9977370912154e-06	1539	0.0235026975797643	9.92903225806452
ASV684	d:Bacteria	p:Pseudomonadota	c:Alphaproteobacteria	o:Hyphomicrobiales	f:Devosiaceae	unclassified	unclassified	f:Devosiaceae	0.35436464172285	0.213395200331545	-0.287171068325632	-0.280588773728763	0.491694446467747	0.0581913415330449	0.0638917758691267	-0.0638917758691267	-0.0581913415330448	-0.491694446467747	0.280588773728763	0.287171068325632	-0.213395200331545	-0.35436464172285	1	1	0	0	5	0.491694446467747	0.001	9.9977370912154e-06	1885	0.0287866048978919	12.1612903225806
ASV685	d:Bacteria	p:Actinomycetota	c:Acidimicrobiia	o:Microtrichales	f:Ilumatobacteraceae	g:Ilumatobacter	unclassified	g:Ilumatobacter	-0.331674346305941	-0.334312421726141	0.375769545544466	0.290217222487616	-0.576761459700077	0.0381875627254989	-0.0359029223945062	0.035902922394506	-0.038187562725499	0.576761459700076	-0.290217222487616	-0.375769545544466	0.334312421726141	0.33167434630594	0	0	1	1	10	0.576761459700076	0.001	9.9977370912154e-06	1502.5	0.0229452911719271	9.69354838709677
ASV686	d:Bacteria	p:Chloroflexota	c:Anaerolineae	o:Caldilineales	f:Caldilineaceae	unclassified	unclassified	f:Caldilineaceae	0.308924729178765	0.438436881937051	-0.374721481755243	-0.372640129360574	0.647234141039563	-0.0569816592177489	-0.0551791551697379	0.0551791551697379	0.056981659217749	-0.647234141039563	0.372640129360574	0.374721481755243	-0.438436881937051	-0.308924729178765	1	1	0	0	5	0.647234141039563	0.001	9.9977370912154e-06	1524	0.0232736264532559	9.83225806451613
ASV687	d:Bacteria	p:Pseudomonadota	c:Alphaproteobacteria	o:Hyphomicrobiales	f:Rhizobiaceae	g:Mesorhizobium	unclassified	g:Mesorhizobium	-0.335481207758961	-0.328584300818271	0.204632817033856	0.459432691543376	-0.575097600204916	-0.113318030412253	0.107345133794078	-0.107345133794078	0.113318030412253	0.575097600204916	-0.459432691543376	-0.204632817033856	0.328584300818271	0.335481207758961	0	0	1	1	10	0.575097600204916	0.001	9.9977370912154e-06	1596.5	0.0243808035647132	10.3
ASV688	d:Bacteria	p:Pseudomonadota	c:Alphaproteobacteria	o:Hyphomicrobiales	f:Xanthobacteraceae	g:Pseudolabrys	unclassified	g:Pseudolabrys	0.474173273083274	0.210877147147546	-0.345705283222454	-0.339345137008366	0.593271066793095	0.111256542792592	0.116764590985775	-0.116764590985775	-0.111256542792593	-0.593271066793095	0.339345137008366	0.345705283222453	-0.210877147147546	-0.474173273083274	1	1	0	0	5	0.593271066793095	0.001	9.9977370912154e-06	1571.5	0.0239990183538659	10.1387096774194
ASV689	d:Bacteria	p:Pseudomonadota	c:Gammaproteobacteria	o:Burkholderiales	f:Oxalobacteraceae	g:Massilia	unclassified	g:Massilia	-0.12809437313881	-0.127777380127884	0.379411437353777	-0.123539684087083	-0.221591438439821	0.217646962014687	-0.217921486014971	0.217921486014971	-0.217646962014687	0.221591438439821	0.123539684087083	-0.379411437353777	0.127777380127884	0.12809437313881	0	0	1	0	3	0.379411437353777	0.001	9.9977370912154e-06	1616	0.0246785960291742	10.4258064516129
ASV690	d:Bacteria	p:Chloroflexota	c:KD4-96	unclassified	unclassified	unclassified	unclassified	c:KD4-96	-0.364261559087451	-0.378082095696221	0.384734744348907	0.357608910434765	-0.642888463380845	0.0177302985328056	-0.00576136273567838	0.0057613627356785	-0.0177302985328055	0.642888463380845	-0.357608910434765	-0.384734744348907	0.378082095696221	0.364261559087451	0	0	1	1	10	0.642888463380845	0.001	9.9977370912154e-06	1961	0.0299472319388679	12.6516129032258
ASV691	d:Bacteria	p:Patescibacteria	c:Gracilibacteria	o:Candidatus_Peribacteria	unclassified	unclassified	unclassified	o:Candidatus_Peribacteria	-0.0171624288711719	0.596129350925535	-0.290205699738782	-0.288761222315581	0.501400062449964	-0.266188607689903	-0.264937653546218	0.264937653546218	0.266188607689903	-0.501400062449964	0.288761222315581	0.290205699738782	-0.596129350925535	0.0171624288711719	0	1	0	0	2	0.596129350925535	0.001	9.9977370912154e-06	1649.5	0.0251901882117097	10.641935483871
ASV692	d:Bacteria	p:Actinomycetota	c:Actinobacteria	o:Propionibacteriales	f:Nocardioidaceae	unclassified	unclassified	f:Nocardioidaceae	0.276904248120497	0.356910769387419	-0.343296679896015	-0.2905183376119	0.548899906461934	-0.057497532536624	-0.0117901473489501	0.0117901473489503	0.057497532536624	-0.548899906461934	0.2905183376119	0.343296679896015	-0.356910769387419	-0.276904248120497	1	1	0	0	5	0.548899906461934	0.001	9.9977370912154e-06	1798	0.0274579923641431	11.6
ASV693	d:Bacteria	p:Actinomycetota	c:Actinobacteria	o:Mycobacteriales	f:Mycobacteriaceae	g:Mycobacterium	unclassified	g:Mycobacterium	-0.388296390161674	-0.400495443102783	0.29993351326588	0.488858319998578	-0.68311376590472	-0.0765244961432352	0.0870891858923467	-0.0870891858923467	0.0765244961432352	0.68311376590472	-0.488858319998578	-0.29993351326588	0.400495443102783	0.388296390161674	0	0	1	1	10	0.68311376590472	0.001	9.9977370912154e-06	1617	0.0246938674376081	10.4322580645161
ASV694	d:Bacteria	p:Pseudomonadota	c:Alphaproteobacteria	o:Hyphomicrobiales	f:Rhizobiaceae	g:Agrobacterium	unclassified	g:Agrobacterium	0.13984146065045	-0.049831158557858	-0.0391668345863066	-0.0508434675062854	0.0779512082144962	0.0871867836880472	0.0770745229486799	-0.0770745229486799	-0.0871867836880472	-0.0779512082144963	0.0508434675062854	0.0391668345863066	0.049831158557858	-0.13984146065045	1	0	0	0	1	0.13984146065045	0.421	0.00355185293918786	1606	0.0245258819448352	10.3612903225806
ASV695	d:Bacteria	p:Actinomycetota	c:Actinobacteria	o:Micrococcales	f:Microbacteriaceae	g:Agromyces	unclassified	g:Agromyces	0.461872688528342	0.425643353183777	-0.44553281825553	-0.441983223456589	0.768611438388905	0.0141507427507971	0.0172247820198214	-0.0172247820198214	-0.0141507427507972	-0.768611438388905	0.441983223456589	0.44553281825553	-0.425643353183777	-0.461872688528342	1	1	0	0	5	0.768611438388905	0.001	9.9977370912154e-06	1614.5	0.0246556889165233	10.4161290322581
ASV696	d:Bacteria	p:Actinomycetota	c:Acidimicrobiia	o:Microtrichales	unclassified	unclassified	unclassified	o:Microtrichales	0.339896552100856	0.224228586624809	-0.283362873522502	-0.280762265203163	0.488546701049846	0.0489596018182385	0.0512117946880791	-0.0512117946880792	-0.0489596018182386	-0.488546701049847	0.280762265203163	0.283362873522502	-0.224228586624809	-0.339896552100856	1	1	0	0	5	0.488546701049846	0.001	9.9977370912154e-06	1573.5	0.0240295611707337	10.1516129032258
ASV697	d:Bacteria	p:Bacteroidota	c:Bacteroidia	o:Sphingobacteriales	f:Sphingobacteriaceae	g:Parapedobacter	unclassified	g:Parapedobacter	0.146656369124125	-0.0125381805380324	-0.0122361035937019	-0.12188208499239	0.116149758425108	0.116411364732796	0.0214551594186557	-0.0214551594186556	-0.116411364732796	-0.116149758425108	0.12188208499239	0.012236103593702	0.0125381805380324	-0.146656369124125	1	0	0	0	1	0.146656369124125	0.274	0.00233344917512868	1618	0.024709138846042	10.4387096774194
ASV698	d:Bacteria	p:Planctomycetota	c:Planctomycetes	o:Isosphaerales	f:Isosphaeraceae	unclassified	unclassified	f:Isosphaeraceae	-0.378516016535397	-0.376551981766728	0.377637369402045	0.37743062890008	-0.653908068114306	-0.00076093073844497	-0.00093997326513796	0.00093997326513796	0.00076093073844505	0.653908068114306	-0.37743062890008	-0.377637369402045	0.376551981766728	0.378516016535397	0	0	1	1	10	0.653908068114306	0.001	9.9977370912154e-06	1530	0.0233652549038592	9.87096774193548
ASV699	d:Bacteria	p:Verrucomicrobiota	c:Verrucomicrobiia	o:Chthoniobacterales	f:Chthoniobacteraceae	g:Candidatus_Udaeobacter	unclassified	g:Candidatus_Udaeobacter	-0.423312231977347	-0.426593366557599	0.357597798122538	0.492307800412408	-0.736039839149881	-0.056910369113577	0.0597519150133103	-0.0597519150133104	0.0569103691135767	0.736039839149881	-0.492307800412408	-0.357597798122538	0.426593366557599	0.423312231977347	0	0	1	1	10	0.736039839149881	0.001	9.9977370912154e-06	2051.5	0.0313292944021354	13.2354838709677
ASV700	d:Archaea	p:Methanobacteriota	c:Methanobacteria	o:Methanobacteriales	f:Methanobacteriaceae	g:Methanobacterium	s:formicicum	g:Methanobacterium	0.261673866436748	0.300212903879335	-0.299996919995032	-0.261889850321051	0.48660821714412	-0.0331887379320657	-0.000187047530614469	0.000187047530614469	0.0331887379320657	-0.48660821714412	0.261889850321051	0.299996919995032	-0.300212903879335	-0.261673866436748	1	1	0	0	5	0.48660821714412	0.001	9.9977370912154e-06	1684	0.025717051802679	10.8645161290323
ASV701	d:Bacteria	p:Myxococcota	c:bacteriap25	unclassified	unclassified	unclassified	unclassified	c:bacteriap25	-0.390818714654707	-0.393449014472911	0.339966251502777	0.444301477624841	-0.67919577679285	-0.044039524934584	0.0463174313967175	-0.0463174313967176	0.0440395249345839	0.67919577679285	-0.444301477624841	-0.339966251502777	0.393449014472911	0.390818714654707	0	0	1	1	10	0.67919577679285	0.001	9.9977370912154e-06	1770.5	0.027038028632211	11.4225806451613
ASV702	d:Bacteria	p:Actinomycetota	c:Actinobacteria	o:Propionibacteriales	f:Nocardioidaceae	g:Nocardioides	s:albus	g:Nocardioides	0.168481367962287	0.156971112251798	-0.122728101513092	-0.202724378700993	0.28185011559005	0.0396234910511211	-0.0296553172017825	0.0296553172017825	-0.0396234910511211	-0.28185011559005	0.202724378700993	0.122728101513092	-0.156971112251798	-0.168481367962287	1	1	0	0	5	0.28185011559005	0.003	2.87868964151644e-05	1564	0.0238844827906117	10.0903225806452
ASV703	d:Bacteria	p:Actinomycetota	c:Actinobacteria	o:Micrococcales	f:Cellulomonadaceae	g:Actinotalea	unclassified	g:Actinotalea	0.464960488520716	0.336845865853768	-0.403543459518679	-0.398262894855805	0.694384671804091	0.0531887073407302	0.0577618104851052	-0.057761810485105	-0.0531887073407301	-0.694384671804091	0.398262894855805	0.403543459518679	-0.336845865853768	-0.464960488520716	1	1	0	0	5	0.694384671804091	0.001	9.9977370912154e-06	1568.5	0.0239532041285642	10.1193548387097
ASV704	d:Bacteria	p:Verrucomicrobiota	c:Verrucomicrobiia	o:Verrucomicrobiales	f:Verrucomicrobiaceae	g:Roseimicrobium	unclassified	g:Roseimicrobium	0.229919192594393	-0.00397927599940148	-0.11070964516356	-0.115230271431432	0.1956697075002	0.103238496448747	0.0993235192597556	-0.0993235192597556	-0.103238496448747	-0.1956697075002	0.115230271431432	0.11070964516356	0.00397927599940148	-0.229919192594393	1	0	0	0	1	0.229919192594393	0.002	1.94701057482877e-05	1737.5	0.0265340721538924	11.2096774193548
ASV705	d:Bacteria	p:Bacillota	c:Bacilli	o:Bacillales	f:Bacillaceae	unclassified	unclassified	f:Bacillaceae	0.342559742781347	0.462665010999824	-0.406737474352056	-0.398487279429114	0.697345092530564	-0.0555795458974932	-0.0484346675080521	0.0484346675080521	0.0555795458974934	-0.697345092530564	0.398487279429115	0.406737474352056	-0.462665010999824	-0.342559742781346	1	1	0	0	5	0.697345092530564	0.001	9.9977370912154e-06	2253.5	0.0344141189057822	14.5387096774194
ASV706	d:Bacteria	p:Actinomycetota	c:Actinobacteria	o:Micrococcales	f:Intrasporangiaceae	unclassified	unclassified	f:Intrasporangiaceae	0.447641187496754	0.329145328716984	-0.389074112271312	-0.387712403942425	0.672716856358309	0.0507205749705862	0.0518998489759474	-0.0518998489759474	-0.0507205749705862	-0.672716856358309	0.387712403942426	0.389074112271312	-0.329145328716984	-0.447641187496753	1	1	0	0	5	0.672716856358309	0.001	9.9977370912154e-06	1547.5	0.0236325045514524	9.98387096774194
ASV707	d:Bacteria	p:Bacillota	c:Bacilli	o:Aneurinibacillales	f:Aneurinibacillaceae	g:Aneurinibacillus	unclassified	g:Aneurinibacillus	0.320025289820571	0.416245012454952	-0.370406307708581	-0.365863994566942	0.63762878582265	-0.0436312413595352	-0.0396974827869318	0.0396974827869318	0.0436312413595352	-0.63762878582265	0.365863994566942	0.370406307708581	-0.416245012454952	-0.32002528982057	1	1	0	0	5	0.63762878582265	0.001	9.9977370912154e-06	2021	0.0308635164449016	13.0387096774194
ASV708	d:Bacteria	p:Actinomycetota	c:Actinobacteria	o:Mycobacteriales	f:Mycobacteriaceae	g:Mycobacterium	unclassified	g:Mycobacterium	-0.388362050121256	-0.393851053704444	0.346249596095415	0.435963507730285	-0.677416419086131	-0.0364704550020826	0.041224071546587	-0.0412240715465873	0.0364704550020825	0.677416419086131	-0.435963507730285	-0.346249596095415	0.393851053704444	0.388362050121256	0	0	1	1	10	0.677416419086131	0.001	9.9977370912154e-06	1746.5	0.0266715148297975	11.2677419354839
ASV709	d:Bacteria	p:Chloroflexota	c:KD4-96	unclassified	unclassified	unclassified	unclassified	c:KD4-96	-0.365143122421188	-0.363289340923079	0.482961912963858	0.24547055038041	-0.630841018197413	0.10203406565311	-0.103639487523538	0.103639487523538	-0.10203406565311	0.630841018197413	-0.245470550380409	-0.482961912963858	0.363289340923079	0.365143122421189	0	0	1	1	10	0.630841018197413	0.001	9.9977370912154e-06	1618.5	0.0247167745502589	10.441935483871
ASV710	d:Bacteria	p:Bacillota	c:Limnochordia	o:Incertae_Sedis	f:Incertae_Sedis	g:Hydrogenispora	unclassified	g:Hydrogenispora	0.371376382600284	0.397546232376149	-0.389237638304694	-0.379684976671738	0.665906518113951	-0.0154683011835091	-0.00719545353561258	0.00719545353561244	0.015468301183509	-0.665906518113951	0.379684976671738	0.389237638304694	-0.397546232376149	-0.371376382600284	1	1	0	0	5	0.665906518113951	0.001	9.9977370912154e-06	1848	0.0282215627858378	11.9225806451613
ASV711	d:Bacteria	p:Patescibacteria	c:Parcubacteria	o:Candidatus_Kaiserbacteria	unclassified	unclassified	unclassified	o:Candidatus_Kaiserbacteria	0.022118894556893	0.409599853391503	-0.217956364431962	-0.213762383516434	0.373879403013322	-0.169600223924679	-0.165968129908845	0.165968129908845	0.169600223924679	-0.373879403013322	0.213762383516434	0.217956364431962	-0.409599853391503	-0.0221188945568931	0	1	0	0	2	0.409599853391503	0.001	9.9977370912154e-06	1716	0.0262057368725637	11.0709677419355
ASV712	d:Bacteria	p:Pseudomonadota	c:Gammaproteobacteria	o:Lysobacterales	f:Rhodanobacteraceae	g:Rhodanobacter	unclassified	g:Rhodanobacter	-0.113234938794612	-0.133664040241981	0.217485231806201	0.0294137472303921	-0.213820788014131	0.0902834021000074	-0.0725912812700959	0.072591281270096	-0.0902834021000074	0.213820788014131	-0.029413747230392	-0.217485231806201	0.133664040241981	0.113234938794612	0	0	1	0	3	0.217485231806201	0.03	0.000271535973277792	1412	0.0215632287086596	9.10967741935484
ASV713	d:Bacteria	p:Actinomycetota	c:Thermoleophilia	o:Gaiellales	unclassified	unclassified	unclassified	o:Gaiellales	-0.378181846021286	-0.378181846021286	0.336820744576932	0.41954294746564	-0.655030171809057	-0.0358197645793158	0.0358197645793157	-0.0358197645793158	0.0358197645793157	0.655030171809057	-0.41954294746564	-0.336820744576932	0.378181846021286	0.378181846021286	0	0	1	1	10	0.655030171809057	0.001	9.9977370912154e-06	1519	0.0231972694110864	9.8
ASV714	d:Bacteria	p:Actinomycetota	c:Actinobacteria	o:Mycobacteriales	f:Nocardiaceae	g:Rhodococcus	unclassified	g:Rhodococcus	0.165549462436367	0.293150500961343	-0.229123517187397	-0.229576446210313	0.397245821017408	-0.0550567464359749	-0.0554489944759314	0.0554489944759313	0.0550567464359748	-0.397245821017409	0.229576446210313	0.229123517187397	-0.293150500961343	-0.165549462436367	1	1	0	0	5	0.397245821017408	0.001	9.9977370912154e-06	1584	0.0241899109592896	10.2193548387097
ASV715	d:Bacteria	p:Chloroflexota	c:Chloroflexia	o:Thermomicrobiales	f:JG30-KF-CM45	unclassified	unclassified	f:JG30-KF-CM45	0.410424950795677	0.50743961058916	-0.465087715193361	-0.452776846191476	0.794894027392731	-0.0473393426094781	-0.036677817311183	0.036677817311183	0.0473393426094781	-0.794894027392731	0.452776846191476	0.465087715193362	-0.50743961058916	-0.410424950795677	1	1	0	0	5	0.794894027392731	0.001	9.9977370912154e-06	1574.5	0.0240448325791676	10.158064516129
ASV716	d:Bacteria	p:Bacillota	c:Thermaerobacteria	o:Thermaerobacterales	f:Thermaerobacteraceae	g:Thermaerobacter	s:composti	g:Thermaerobacter	0.310209997146939	0.401309907202464	-0.363331960804568	-0.348187943544835	0.616194312464857	-0.0460049700264208	-0.0328898663641417	0.0328898663641415	0.0460049700264207	-0.616194312464857	0.348187943544834	0.363331960804568	-0.401309907202464	-0.310209997146939	1	1	0	0	5	0.616194312464857	0.001	9.9977370912154e-06	1586.5	0.0242280894803743	10.2354838709677
ASV717	d:Bacteria	p:Verrucomicrobiota	c:Verrucomicrobiia	o:Chthoniobacterales	f:Chthoniobacteraceae	g:Candidatus_Udaeobacter	unclassified	g:Candidatus_Udaeobacter	-0.406812274167056	-0.407768184747514	0.335930246848998	0.478650212065572	-0.705447370846404	-0.0613856363291809	0.0622134791756041	-0.0622134791756041	0.0613856363291809	0.705447370846404	-0.478650212065572	-0.335930246848998	0.407768184747514	0.406812274167056	0	0	1	1	10	0.705447370846404	0.001	9.9977370912154e-06	1686.5	0.0257552303237638	10.8806451612903
ASV718	d:Bacteria	p:Pseudomonadota	c:Gammaproteobacteria	o:Pseudomonadales	f:Pseudomonadaceae	g:Pseudomonas	unclassified	g:Pseudomonas	0.142721540470606	-0.0492923208072333	-0.0388050772577117	-0.0546241424056607	0.080912077684237	0.0899942970137972	0.0762945847315523	-0.0762945847315523	-0.0899942970137972	-0.080912077684237	0.0546241424056606	0.0388050772577116	0.0492923208072332	-0.142721540470606	1	0	0	0	1	0.142721540470606	0.295	0.00250777452926924	2127	0.0324822857388945	13.7225806451613
ASV719	d:Bacteria	p:Verrucomicrobiota	c:Verrucomicrobiia	o:Pedosphaerales	f:Pedosphaeraceae	unclassified	unclassified	f:Pedosphaeraceae	0.343890247137864	0.525825366665127	-0.435986862238703	-0.433728751564288	0.753195815621366	-0.0797580082798843	-0.0778024270712838	0.0778024270712838	0.0797580082798843	-0.753195815621366	0.433728751564288	0.435986862238703	-0.525825366665127	-0.343890247137863	1	1	0	0	5	0.753195815621366	0.001	9.9977370912154e-06	1609.5	0.0245793318743539	10.3838709677419
ASV720	d:Bacteria	p:Actinomycetota	c:Actinobacteria	o:Kitasatosporales	f:Streptomycetaceae	unclassified	unclassified	f:Streptomycetaceae	0.397756429527406	0.425300865376857	-0.414804428031393	-0.40825286687287	0.712788526157193	-0.014763999788132	-0.00909018139040339	0.00909018139040322	0.0147639997881318	-0.712788526157193	0.40825286687287	0.414804428031393	-0.425300865376857	-0.397756429527406	1	1	0	0	5	0.712788526157193	0.001	9.9977370912154e-06	1570	0.023976111241215	10.1290322580645
ASV721	d:Bacteria	p:Verrucomicrobiota	c:Verrucomicrobiia	o:Chthoniobacterales	f:Chthoniobacteraceae	g:Chthoniobacter	unclassified	g:Chthoniobacter	0.0349022153599363	0.193676072879581	-0.114438094866494	-0.114140193373024	0.197954604368984	-0.0688800921650167	-0.0686221019038464	0.0686221019038464	0.0688800921650167	-0.197954604368984	0.114140193373024	0.114438094866494	-0.193676072879581	-0.0349022153599362	1	1	0	0	5	0.197954604368984	0.046	0.000412179079196199	1577	0.0240830111002523	10.1741935483871
ASV722	d:Bacteria	p:Actinomycetota	c:Thermoleophilia	o:Solirubrobacterales	f:Solirubrobacteraceae	g:Baekduia	unclassified	g:Baekduia	-0.383074708573025	-0.384098765339319	0.260544969042821	0.506628504869522	-0.664391717517648	-0.106113867152247	0.107000726326774	-0.107000726326775	0.106113867152246	0.664391717517648	-0.506628504869522	-0.260544969042821	0.384098765339319	0.383074708573025	0	0	1	1	10	0.664391717517648	0.001	9.9977370912154e-06	1478	0.0225711416652967	9.53548387096774
ASV723	d:Bacteria	p:Actinomycetota	c:Actinobacteria	o:Mycobacteriales	f:Mycobacteriaceae	g:Mycobacterium	unclassified	g:Mycobacterium	-0.391517752745378	-0.393654927456455	0.324435775465451	0.460736904736382	-0.679979487412302	-0.0580946964605071	0.0599455440526255	-0.0599455440526255	0.0580946964605071	0.679979487412302	-0.460736904736382	-0.324435775465451	0.393654927456455	0.391517752745378	0	0	1	1	10	0.679979487412302	0.001	9.9977370912154e-06	1461	0.0223115277219205	9.4258064516129
ASV724	d:Bacteria	p:Pseudomonadota	c:Gammaproteobacteria	o:Gammaproteobacteria_Incertae_Sedis	f:Unknown_Family	g:Acidibacter	unclassified	g:Acidibacter	-0.208539325227029	-0.1975660710067	0.362358664077995	0.0437467321557344	-0.351697589752355	0.133211455038263	-0.142714571955253	0.142714571955253	-0.133211455038263	0.351697589752355	-0.0437467321557343	-0.362358664077995	0.1975660710067	0.20853932522703	0	0	1	0	3	0.362358664077995	0.001	9.9977370912154e-06	1453	0.0221893564544493	9.3741935483871
ASV725	d:Bacteria	p:Gemmatimonadota	c:Longimicrobiia	o:Longimicrobiales	f:Longimicrobiaceae	unclassified	unclassified	f:Longimicrobiaceae	0.410463493692233	0.418710199269025	-0.419876674071006	-0.409297018890253	0.718085482254208	-0.00815205333842207	0.00101019681138953	-0.00101019681138945	0.00815205333842207	-0.718085482254208	0.409297018890253	0.419876674071006	-0.418710199269025	-0.410463493692234	1	1	0	0	5	0.718085482254208	0.001	9.9977370912154e-06	1629	0.0248771243388148	10.5096774193548
ASV726	d:Bacteria	p:Actinomycetota	c:Actinobacteria	o:Micrococcales	f:Intrasporangiaceae	g:Terrabacter	unclassified	g:Terrabacter	-0.370066004445583	-0.371020867584929	0.489788252535415	0.251298619495097	-0.64180005758957	0.103682508243977	-0.102855572508167	0.102855572508167	-0.103682508243978	0.64180005758957	-0.251298619495097	-0.489788252535415	0.371020867584929	0.370066004445583	0	0	1	1	10	0.64180005758957	0.001	9.9977370912154e-06	1541.5	0.023540876100849	9.94516129032258
ASV727	d:Bacteria	p:Pseudomonadota	c:Alphaproteobacteria	o:Hyphomicrobiales	f:Hyphomicrobiales_Incertae_Sedis	g:Bauldia	unclassified	g:Bauldia	0.399448807664603	0.426758341870048	-0.418056161920144	-0.408150987614507	0.715516380285336	-0.016114441482515	-0.00753630890492094	0.00753630890492094	0.016114441482515	-0.715516380285336	0.408150987614507	0.418056161920144	-0.426758341870048	-0.399448807664603	1	1	0	0	5	0.715516380285336	0.001	9.9977370912154e-06	1428	0.0218075712436019	9.21290322580645
ASV728	d:Bacteria	p:Pseudomonadota	c:Gammaproteobacteria	o:Lysobacterales	f:Rhodanobacteraceae	g:Rhodanobacter	unclassified	g:Rhodanobacter	0.217981177959955	0.303809673865971	-0.258918013299933	-0.262872838525993	0.451884133143574	-0.0354523393549614	-0.0388773184682574	0.0388773184682573	0.0354523393549614	-0.451884133143574	0.262872838525993	0.258918013299933	-0.303809673865971	-0.217981177959955	1	1	0	0	5	0.451884133143574	0.001	9.9977370912154e-06	1586.5	0.0242280894803743	10.2354838709677
ASV729	d:Bacteria	p:Chloroflexota	c:KD4-96	unclassified	unclassified	unclassified	unclassified	c:KD4-96	-0.387970603926382	-0.393156327666198	0.414779430997087	0.366347500595493	-0.676475766339364	0.0232171252888945	-0.0187261567932061	0.0187261567932061	-0.0232171252888945	0.676475766339364	-0.366347500595493	-0.414779430997087	0.393156327666198	0.387970603926382	0	0	1	1	10	0.676475766339364	0.001	9.9977370912154e-06	1501.5	0.0229300197634932	9.68709677419355
ASV730	d:Bacteria	p:Actinomycetota	c:Actinobacteria	o:Propionibacteriales	f:Propionibacteriaceae	unclassified	unclassified	f:Propionibacteriaceae	0.430573420941642	0.311841234596655	-0.376805446204274	-0.365609209334023	0.642949951838038	0.0465644320326009	0.0562606575890262	-0.0562606575890263	-0.046564432032601	-0.642949951838039	0.365609209334023	0.376805446204274	-0.311841234596655	-0.430573420941643	1	1	0	0	5	0.642949951838038	0.001	9.9977370912154e-06	1527	0.0233194406785575	9.85161290322581
ASV731	d:Bacteria	p:Actinomycetota	c:Acidimicrobiia	o:Microtrichales	f:Ilumatobacteraceae	g:Desertimonas	unclassified	g:Desertimonas	-0.35333921454719	-0.356131949982439	0.36672107184109	0.342750092688539	-0.614420051735188	0.0115890283663352	-0.00917044853336112	0.00917044853336089	-0.0115890283663354	0.614420051735188	-0.34275009268854	-0.366721071841091	0.356131949982439	0.35333921454719	0	0	1	1	10	0.614420051735188	0.001	9.9977370912154e-06	1511	0.0230750981436152	9.74838709677419
ASV732	d:Bacteria	p:Actinomycetota	c:Thermoleophilia	o:Solirubrobacterales	f:Solirubrobacteraceae	g:Solirubrobacter	unclassified	g:Solirubrobacter	-0.3690916901671	-0.3690916901671	0.422800309970013	0.315383070364188	-0.639285560020888	0.0465130291515219	-0.0465130291515222	0.0465130291515219	-0.0465130291515222	0.639285560020888	-0.315383070364188	-0.422800309970013	0.3690916901671	0.3690916901671	0	0	1	1	10	0.639285560020888	0.001	9.9977370912154e-06	1690.5	0.0258163159574994	10.9064516129032
ASV733	d:Bacteria	p:Patescibacteria	c:Parcubacteria	o:Candidatus_Moranbacteria	unclassified	unclassified	unclassified	o:Candidatus_Moranbacteria	0.142738964833839	0.523149202220204	-0.334714700457212	-0.331173466596831	0.576676068748257	-0.166255863960047	-0.163189065476215	0.163189065476215	0.166255863960047	-0.576676068748257	0.331173466596831	0.334714700457212	-0.523149202220204	-0.142738964833838	1	1	0	0	5	0.576676068748257	0.001	9.9977370912154e-06	1552	0.0237012258894049	10.0129032258065
ASV734	d:Bacteria	p:Bacillota	c:Bacilli	o:Bacillales	f:Bacillaceae	unclassified	unclassified	f:Bacillaceae	0.294562463172877	0.479596892527003	-0.387928362309769	-0.386230993390111	0.67044166861349	-0.0808572404997235	-0.0793872758957064	0.0793872758957063	0.0808572404997235	-0.67044166861349	0.386230993390111	0.387928362309769	-0.479596892527003	-0.294562463172877	1	1	0	0	5	0.67044166861349	0.001	9.9977370912154e-06	1932.5	0.0295119967985019	12.4677419354839
ASV735	d:Bacteria	p:Planctomycetota	c:Planctomycetes	o:Pirellulales	f:Pirellulaceae	g:Pir4_lineage	unclassified	g:Pir4_lineage	0.110589494851652	0.486018669764309	-0.264839680061005	-0.331768484554956	0.51667782666263	-0.133584578929755	-0.191546623866438	0.191546623866438	0.133584578929755	-0.51667782666263	0.331768484554955	0.264839680061005	-0.486018669764309	-0.110589494851652	1	1	0	0	5	0.51667782666263	0.001	9.9977370912154e-06	1515.5	0.0231438194815678	9.77741935483871
ASV736	d:Bacteria	p:Verrucomicrobiota	c:Verrucomicrobiia	o:Chthoniobacterales	f:Chthoniobacteraceae	g:Candidatus_Udaeobacter	unclassified	g:Candidatus_Udaeobacter	-0.410416542161392	-0.412953893272127	0.306131411510182	0.517239023923337	-0.713059713810483	-0.090313572380927	0.0925109829011443	-0.0925109829011443	0.090313572380927	0.713059713810483	-0.517239023923337	-0.306131411510182	0.412953893272127	0.410416542161392	0	0	1	1	10	0.713059713810483	0.001	9.9977370912154e-06	1604	0.0244953391279675	10.3483870967742
ASV737	d:Bacteria	p:Actinomycetota	c:Actinobacteria	o:Micrococcales	unclassified	unclassified	unclassified	o:Micrococcales	0.48075176228869	0.313076035493514	-0.399680590947716	-0.394147206834489	0.687475039109645	0.0702096938958447	0.0750017451067966	-0.0750017451067966	-0.0702096938958447	-0.687475039109645	0.394147206834489	0.399680590947716	-0.313076035493514	-0.48075176228869	1	1	0	0	5	0.687475039109645	0.001	9.9977370912154e-06	1482.5	0.0226398630032492	9.56451612903226
ASV738	d:Bacteria	p:Actinomycetota	c:Actinobacteria	o:Mycobacteriales	f:Nocardiaceae	g:Gordonia	unclassified	g:Gordonia	0.243043805462661	0.304358808056585	-0.273701306759623	-0.273701306759623	0.474064569405662	-0.0265501749397234	-0.0265501749397234	0.0265501749397234	0.0265501749397234	-0.474064569405662	0.273701306759623	0.273701306759623	-0.304358808056585	-0.243043805462661	1	1	0	0	5	0.474064569405662	0.001	9.9977370912154e-06	1482	0.0226322272990323	9.56129032258064
ASV739	d:Bacteria	p:Acidobacteriota	c:Vicinamibacteria	o:Vicinamibacterales	f:Vicinamibacteraceae	unclassified	unclassified	f:Vicinamibacteraceae	-0.415863224206686	-0.415863224206686	0.392383178741251	0.43934326967212	-0.720296233325387	-0.0203343158550797	0.0203343158550797	-0.0203343158550797	0.0203343158550797	0.720296233325387	-0.43934326967212	-0.392383178741251	0.415863224206686	0.415863224206686	0	0	1	1	10	0.720296233325387	0.001	9.9977370912154e-06	1475.5	0.022532963144212	9.51935483870968
ASV740	d:Bacteria	p:Chloroflexota	c:Chloroflexia	o:Chloroflexales	f:Roseiflexaceae	unclassified	unclassified	f:Roseiflexaceae	-0.239342439477891	-0.241272910640292	0.401252241245488	0.0793631088726957	-0.416225102651099	0.140218001452441	-0.138546164384529	0.138546164384529	-0.140218001452441	0.416225102651099	-0.0793631088726957	-0.401252241245488	0.241272910640292	0.239342439477891	0	0	1	1	10	0.416225102651099	0.001	9.9977370912154e-06	1487	0.0227085843412017	9.59354838709677
ASV741	d:Bacteria	p:Bacillota	c:Bacilli	o:Bacillales	f:Planococcaceae	g:Rummeliibacillus	unclassified	g:Rummeliibacillus	0.314240263821255	0.453737084567777	-0.385265532965651	-0.382711815423381	0.665087893235914	-0.0615096873896742	-0.059298103123978	0.0592981031239779	0.0615096873896741	-0.665087893235914	0.382711815423381	0.385265532965651	-0.453737084567777	-0.314240263821255	1	1	0	0	5	0.665087893235914	0.001	9.9977370912154e-06	1917.5	0.0292829256719935	12.3709677419355
ASV742	d:Bacteria	p:Bacteroidota	c:Bacteroidia	o:Chitinophagales	f:Chitinophagaceae	g:Flavisolibacter	unclassified	g:Flavisolibacter	0.119266733351908	0.588379010554585	-0.356124293258835	-0.351521450647658	0.61283919110296	-0.205124663957793	-0.201138485326893	0.201138485326893	0.205124663957793	-0.61283919110296	0.351521450647658	0.356124293258835	-0.588379010554585	-0.119266733351908	1	1	0	0	5	0.61283919110296	0.001	9.9977370912154e-06	1588	0.0242509965930251	10.2451612903226
ASV743	d:Bacteria	p:Bacillota	c:Bacilli	o:Bacillales	f:Bacillaceae	g:Priestia	unclassified	g:Priestia	-0.274990524568607	-0.267147791336844	0.168123903025992	0.374014412879459	-0.469505553939034	-0.092549209072522	0.0857572028587107	-0.0857572028587109	0.0925492090725218	0.469505553939034	-0.374014412879459	-0.168123903025992	0.267147791336844	0.274990524568607	0	0	1	1	10	0.469505553939034	0.001	9.9977370912154e-06	1742	0.0266027934918449	11.2387096774194
ASV744	d:Bacteria	p:Planctomycetota	c:Planctomycetes	o:Isosphaerales	f:Isosphaeraceae	g:Aquisphaera	unclassified	g:Aquisphaera	-0.391187230017617	-0.392231981420407	0.392376322074739	0.391042889363284	-0.678460938918101	0.00102978392890637	-0.000125002673451247	0.000125002673450905	-0.00102978392890663	0.6784609389181	-0.391042889363284	-0.392376322074739	0.392231981420407	0.391187230017617	0	0	1	1	10	0.6784609389181	0.001	9.9977370912154e-06	1482.5	0.0226398630032492	9.56451612903226
ASV745	d:Bacteria	p:Chloroflexota	c:Chloroflexia	o:Thermomicrobiales	f:AKYG1722	unclassified	unclassified	f:AKYG1722	0.40194081246367	0.379064500621005	-0.394154839661079	-0.386850473423597	0.676370441621948	0.00674285024021868	0.0130686169604241	-0.0130686169604241	-0.00674285024021885	-0.676370441621948	0.386850473423597	0.394154839661079	-0.379064500621005	-0.40194081246367	1	1	0	0	5	0.676370441621948	0.001	9.9977370912154e-06	1550.5	0.0236783187767541	10.0032258064516
ASV746	d:Bacteria	p:Pseudomonadota	c:Alphaproteobacteria	o:Dongiales	f:Dongiaceae	g:Dongia	unclassified	g:Dongia	-0.167112128396609	-0.156651359348047	0.133953907635169	0.189809580109486	-0.280387405204724	-0.0287158615236991	0.0196565697845225	-0.0196565697845226	0.0287158615236989	0.280387405204724	-0.189809580109486	-0.13395390763517	0.156651359348047	0.167112128396609	0	0	1	1	10	0.280387405204724	0.001	9.9977370912154e-06	1373.5	0.0209752794839547	8.86129032258065
ASV747	d:Bacteria	p:Bacillota	c:Limnochordia	o:Incertae_Sedis	f:Incertae_Sedis	g:Hydrogenispora	unclassified	g:Hydrogenispora	0.378786681766763	0.327055803473642	-0.35659451052078	-0.349247974719625	0.611277523288534	0.0192189840641552	0.0255812706977677	-0.0255812706977678	-0.0192189840641553	-0.611277523288534	0.349247974719625	0.35659451052078	-0.327055803473643	-0.378786681766763	1	1	0	0	5	0.611277523288534	0.001	9.9977370912154e-06	1603	0.0244800677195336	10.341935483871
ASV748	d:Bacteria	p:Pseudomonadota	c:Gammaproteobacteria	o:Burkholderiales	f:Alcaligenaceae	unclassified	unclassified	f:Alcaligenaceae	-0.0631876417422178	-0.0637087910704588	-0.0631876417422178	0.190084074554894	-0.109895534465403	-0.109444205907981	0.109895534465403	-0.109895534465403	0.109444205907981	0.109895534465403	-0.190084074554894	0.0631876417422178	0.0637087910704588	0.0631876417422178	0	0	0	1	4	0.190084074554894	0.023	0.000209284907063575	1429.5	0.0218304783562528	9.22258064516129
ASV749	d:Bacteria	p:Planctomycetota	c:Planctomycetes	o:Planctomycetales	unclassified	unclassified	unclassified	o:Planctomycetales	0.386554374384956	0.440683982279824	-0.42823867076937	-0.398999685895411	0.716409431856592	-0.0360996596077818	-0.0107779559260643	0.0107779559260644	0.036099659607782	-0.716409431856592	0.398999685895411	0.42823867076937	-0.440683982279824	-0.386554374384956	1	1	0	0	5	0.716409431856592	0.001	9.9977370912154e-06	1502.5	0.0229452911719271	9.69354838709677
ASV750	d:Bacteria	p:Patescibacteria	c:Saccharimonadia	o:Saccharimonadales	f:LWQ8	unclassified	unclassified	f:LWQ8	0.0931062065140395	0.626217817059295	-0.356722299296831	-0.362601724276504	0.622952877966944	-0.228298233196293	-0.233389964588334	0.233389964588334	0.228298233196293	-0.622952877966944	0.362601724276504	0.356722299296831	-0.626217817059295	-0.0931062065140395	0	1	0	0	2	0.626217817059295	0.001	9.9977370912154e-06	1470.5	0.0224566061020425	9.48709677419355
ASV751	d:Bacteria	p:Bacteroidota	c:Bacteroidia	o:Cytophagales	f:Cyclobacteriaceae	unclassified	unclassified	f:Cyclobacteriaceae	0.29148316784353	0.0106201334866207	-0.150700571872129	-0.151402729458022	0.261629133519056	0.121921304521954	0.121313218215111	-0.121313218215111	-0.121921304521954	-0.261629133519056	0.151402729458022	0.150700571872129	-0.0106201334866206	-0.29148316784353	1	0	0	0	1	0.29148316784353	0.001	9.9977370912154e-06	1725	0.0263431795484687	11.1290322580645
ASV752	d:Bacteria	p:Bacteroidota	c:Bacteroidia	o:Chitinophagales	f:Chitinophagaceae	g:Chitinophaga	unclassified	g:Chitinophaga	-0.112923707130946	-0.123211883662403	0.0557669115141478	0.180368679279201	-0.204499420364687	-0.0494992370030622	0.0584090592379227	-0.0584090592379227	0.0494992370030622	0.204499420364687	-0.180368679279201	-0.0557669115141478	0.123211883662403	0.112923707130946	0	0	1	1	10	0.204499420364687	0.043	0.000385856860777325	1411	0.0215479573002257	9.10322580645161
ASV753	d:Bacteria	p:Chloroflexota	c:Anaerolineae	o:Aggregatilineales	f:Aggregatilineaceae	unclassified	unclassified	f:Aggregatilineaceae	-0.16736454184001	-0.174459904825079	0.330071084577509	0.0117533620875791	-0.296028654446526	0.140907999372613	-0.134763234778472	0.134763234778472	-0.140907999372613	0.296028654446526	-0.0117533620875791	-0.33007108457751	0.174459904825079	0.16736454184001	0	0	1	0	3	0.330071084577509	0.001	9.9977370912154e-06	1367.5	0.0208836510333513	8.82258064516129
ASV754	d:Bacteria	p:Chloroflexota	c:Chloroflexia	o:Thermomicrobiales	f:JG30-KF-CM45	unclassified	unclassified	f:JG30-KF-CM45	-0.39262883936452	-0.393739332811547	0.434133531947158	0.352234640228909	-0.68101481383201	0.035944118152828	-0.0349824026169665	0.0349824026169665	-0.0359441181528281	0.68101481383201	-0.35223464022891	-0.434133531947159	0.393739332811548	0.39262883936452	0	0	1	1	10	0.68101481383201	0.001	9.9977370912154e-06	1405	0.0214563288496224	9.06451612903226
ASV755	d:Bacteria	p:Pseudomonadota	c:Gammaproteobacteria	o:Rickettsiellales	f:Rickettsiellaceae	g:Aquicella	unclassified	g:Aquicella	-0.303238282172505	-0.303238282172505	0.4059452728015	0.200531291543511	-0.525224111522687	0.0889468630309595	-0.0889468630309596	0.0889468630309595	-0.0889468630309596	0.525224111522687	-0.200531291543511	-0.4059452728015	0.303238282172505	0.303238282172505	0	0	1	1	10	0.525224111522687	0.001	9.9977370912154e-06	1528	0.0233347120869914	9.85806451612903
ASV756	d:Bacteria	p:Actinomycetota	c:Acidimicrobiia	o:Acidimicrobiales	f:Acidimicrobiaceae	g:Acidiferrimicrobium	unclassified	g:Acidiferrimicrobium	-0.391100714345142	-0.391100714345142	0.384485819699448	0.397715608990836	-0.677406308122268	-0.00572866680652836	0.00572866680652836	-0.00572866680652836	0.00572866680652836	0.677406308122268	-0.397715608990836	-0.384485819699448	0.391100714345142	0.391100714345142	0	0	1	1	10	0.677406308122268	0.001	9.9977370912154e-06	1545	0.0235943260303677	9.96774193548387
ASV757	d:Bacteria	p:Actinomycetota	c:Actinobacteria	o:Kitasatosporales	f:Streptomycetaceae	g:Streptomyces	unclassified	g:Streptomyces	-0.432779311826867	-0.436106166675493	0.378418795429696	0.490466683072664	-0.752476897362442	-0.0470775881627906	0.0499587289764039	-0.0499587289764039	0.0470775881627907	0.752476897362441	-0.490466683072664	-0.378418795429696	0.436106166675493	0.432779311826867	0	0	1	1	10	0.752476897362441	0.001	9.9977370912154e-06	1647	0.0251520096906249	10.6258064516129
ASV758	d:Bacteria	p:Patescibacteria	c:Saccharimonadia	o:Saccharimonadales	unclassified	unclassified	unclassified	o:Saccharimonadales	-0.352598512389249	-0.358086932772365	0.517316118334634	0.19336932682698	-0.615471649609811	0.142649631199258	-0.137896519720831	0.137896519720831	-0.142649631199258	0.615471649609811	-0.193369326826981	-0.517316118334634	0.358086932772365	0.352598512389249	0	0	1	1	10	0.615471649609811	0.001	9.9977370912154e-06	1292	0.0197306596965922	8.33548387096774
ASV759	d:Bacteria	p:Bacillota	c:Bacilli	o:Paenibacillales	f:Paenibacillaceae	g:Paenibacillus	unclassified	g:Paenibacillus	0.254078193702229	0.0773205444106733	-0.165699369056451	-0.165699369056451	0.28699972598788	0.076538307299854	0.076538307299854	-0.076538307299854	-0.076538307299854	-0.28699972598788	0.165699369056451	0.165699369056451	-0.0773205444106733	-0.254078193702229	1	1	0	0	5	0.28699972598788	0.001	9.9977370912154e-06	1895.5	0.0289469546864478	12.2290322580645
ASV760	d:Bacteria	p:Actinomycetota	c:Actinobacteria	o:Propionibacteriales	f:Nocardioidaceae	g:Nocardioides	unclassified	g:Nocardioides	0.392969331526859	0.43604647275735	-0.417455285489454	-0.411560518794755	0.717948746648913	-0.0212054581675035	-0.0161004404605119	0.016100440460512	0.0212054581675037	-0.717948746648913	0.411560518794755	0.417455285489454	-0.43604647275735	-0.392969331526858	1	1	0	0	5	0.717948746648913	0.001	9.9977370912154e-06	1453.5	0.0221969921586663	9.37741935483871
ASV761	d:Bacteria	p:Actinomycetota	c:Actinobacteria	o:Glycomycetales	f:Glycomycetaceae	g:Glycomyces	unclassified	g:Glycomyces	0.268068218879667	0.164280411007292	-0.216174314943479	-0.216174314943479	0.374424896773502	0.0449414391102878	0.0449414391102878	-0.0449414391102878	-0.0449414391102878	-0.374424896773502	0.21617431494348	0.21617431494348	-0.164280411007292	-0.268068218879667	1	1	0	0	5	0.374424896773502	0.001	9.9977370912154e-06	1433	0.0218839282857714	9.24516129032258
ASV762	d:Bacteria	p:Pseudomonadota	c:Gammaproteobacteria	o:Burkholderiales	f:Oxalobacteraceae	g:Massilia	unclassified	g:Massilia	-0.10058482658483	-0.10058482658483	0.268093619745177	-0.066923966575516	-0.174218030115431	0.145066870234133	-0.145066870234133	0.145066870234133	-0.145066870234133	0.174218030115431	0.0669239665755159	-0.268093619745177	0.10058482658483	0.10058482658483	0	0	1	0	3	0.268093619745177	0.002	1.94701057482877e-05	1524	0.0232736264532559	9.83225806451613
ASV763	d:Bacteria	p:Actinomycetota	c:Actinobacteria	o:Micrococcales	f:Intrasporangiaceae	g:Terrabacter	unclassified	g:Terrabacter	-0.417255878372025	-0.418064823214153	0.461258220179375	0.374062481406803	-0.72340894788067	0.0381071458311717	-0.0374065790476281	0.0374065790476283	-0.0381071458311716	0.72340894788067	-0.374062481406802	-0.461258220179375	0.418064823214153	0.417255878372025	0	0	1	1	10	0.72340894788067	0.001	9.9977370912154e-06	2058	0.0314285585569557	13.2774193548387
ASV764	d:Bacteria	p:Pseudomonadota	c:Alphaproteobacteria	o:Caulobacterales	f:Caulobacteraceae	g:Brevundimonas	unclassified	g:Brevundimonas	0.086460178696515	0.0976691249909622	-0.0619679649767297	-0.122161338710748	0.159460654574495	0.0212108792762519	-0.0309181115168986	0.0309181115168986	-0.0212108792762519	-0.159460654574495	0.122161338710748	0.0619679649767296	-0.0976691249909622	-0.0864601786965151	1	1	0	0	5	0.159460654574495	0.209	0.00179587224032263	1355.5	0.0207003941321446	8.74516129032258
ASV765	d:Bacteria	p:Pseudomonadota	c:Alphaproteobacteria	o:Azospirillales	f:Azospirillaceae	g:Azospirillum	unclassified	g:Azospirillum	-0.0549133976114668	-0.0551075100867446	0.164530755690022	-0.0545098479918105	-0.095280901014074	0.094931416791764	-0.094763310456982	0.094763310456982	-0.094931416791764	0.095280901014074	0.0545098479918105	-0.164530755690022	0.0551075100867446	0.0549133976114669	0	0	1	0	3	0.164530755690022	0.001	9.9977370912154e-06	1135.5	0.0173406842766877	7.3258064516129
ASV766	d:Bacteria	p:Bacillota	c:Bacilli	o:Bacillales	f:Planococcaceae	g:Lysinibacillus	unclassified	g:Lysinibacillus	0.357518237091638	0.430569932911693	-0.396548280945635	-0.391539889057695	0.682504375644874	-0.0338010094883823	-0.0294636148813184	0.0294636148813184	0.0338010094883823	-0.682504375644874	0.391539889057695	0.396548280945635	-0.430569932911693	-0.357518237091638	1	1	0	0	5	0.682504375644874	0.001	9.9977370912154e-06	1662	0.0253810808171334	10.7225806451613
ASV767	d:Bacteria	p:Pseudomonadota	c:Gammaproteobacteria	o:Burkholderiales	f:SC-I-84	unclassified	unclassified	f:SC-I-84	-0.386171696625848	-0.375617806593551	0.319883546534834	0.441905956684565	-0.659729062124326	-0.0574072219486939	0.048267285071977	-0.0482672850719772	0.0574072219486938	0.659729062124327	-0.441905956684565	-0.319883546534834	0.375617806593551	0.386171696625848	0	0	1	1	10	0.659729062124327	0.001	9.9977370912154e-06	1443.5	0.0220442780743273	9.31290322580645
ASV768	d:Bacteria	p:Verrucomicrobiota	c:Verrucomicrobiia	o:Chthoniobacterales	f:Chthoniobacteraceae	g:Candidatus_Udaeobacter	unclassified	g:Candidatus_Udaeobacter	-0.42585456364172	-0.426960103196012	0.318173556396425	0.534641110441307	-0.738559166201438	-0.0932544877795221	0.0942119131184269	-0.094211913118427	0.093254487779522	0.738559166201438	-0.534641110441307	-0.318173556396425	0.426960103196012	0.42585456364172	0	0	1	1	10	0.738559166201438	0.001	9.9977370912154e-06	1522.5	0.023250719340605	9.82258064516129
ASV769	d:Bacteria	p:Actinomycetota	c:Thermoleophilia	o:Solirubrobacterales	f:67-14	unclassified	unclassified	f:67-14	-0.377858264492819	-0.382708205484257	0.368547654089518	0.392018815887557	-0.658669884266802	-0.00806322513399773	0.0122633972394389	-0.0122633972394387	0.00806322513399789	0.658669884266802	-0.392018815887557	-0.368547654089518	0.382708205484257	0.377858264492819	0	0	1	1	10	0.658669884266802	0.001	9.9977370912154e-06	1669	0.0254879806761706	10.7677419354839
ASV770	d:Bacteria	p:Chlamydiota	c:Chlamydiia	o:Chlamydiales	f:Parachlamydiaceae	g:Neochlamydia	s:hartmannellae	g:Neochlamydia	-0.050168150649619	0.199681387056139	-0.0808273430054537	-0.0686858934010663	0.129482260930075	-0.113445425286576	-0.102930621490408	0.102930621490408	0.113445425286576	-0.129482260930075	0.0686858934010663	0.0808273430054537	-0.199681387056139	0.050168150649619	0	1	0	0	2	0.199681387056139	0.052	0.000464905336122853	1443.5	0.0220442780743273	9.31290322580645
ASV771	d:Bacteria	p:Bacteroidota	c:Bacteroidia	o:Flavobacteriales	f:Crocinitomicaceae	g:Fluviicola	s:hefeinensis	g:Fluviicola	0.0922199891755221	0.367602323420301	-0.197806954751639	-0.262015357844185	0.398217803934892	-0.09144099449743	-0.147047102712006	0.147047102712006	0.0914409944974301	-0.398217803934892	0.262015357844185	0.197806954751639	-0.367602323420301	-0.0922199891755221	1	1	0	0	5	0.398217803934892	0.001	9.9977370912154e-06	1670.5	0.0255108877888215	10.7774193548387
ASV772	d:Bacteria	p:Pseudomonadota	c:Gammaproteobacteria	o:Pseudomonadales	f:Pseudohongiellaceae	g:BIyi10	unclassified	g:BIyi10	0.24702909275913	0.438953435195732	-0.344498917885024	-0.341483610069838	0.594078295761179	-0.0844113446614511	-0.0818000114932702	0.0818000114932699	0.084411344661451	-0.594078295761179	0.341483610069837	0.344498917885024	-0.438953435195732	-0.24702909275913	1	1	0	0	5	0.594078295761179	0.001	9.9977370912154e-06	1455	0.0222198992713171	9.38709677419355
ASV773	d:Bacteria	p:Acidobacteriota	c:Vicinamibacteria	o:Vicinamibacterales	unclassified	unclassified	unclassified	o:Vicinamibacterales	-0.390285984542405	-0.390285984542405	0.385941986572423	0.394629982512387	-0.675995154709487	-0.00376201259599233	0.0037620125959925	-0.00376201259599233	0.0037620125959925	0.675995154709487	-0.394629982512387	-0.385941986572423	0.390285984542405	0.390285984542405	0	0	1	1	10	0.675995154709487	0.001	9.9977370912154e-06	1482	0.0226322272990323	9.56129032258064
ASV774	d:Bacteria	p:Pseudomonadota	c:Alphaproteobacteria	o:Sphingomonadales	f:Sphingomonadaceae	unclassified	unclassified	f:Sphingomonadaceae	-0.064713164276436	0.287163494929103	-0.112199892914161	-0.110250437738507	0.192647637425458	-0.153211201788226	-0.15152292408257	0.151522924082571	0.153211201788226	-0.192647637425458	0.110250437738507	0.112199892914161	-0.287163494929103	0.064713164276436	0	1	0	0	2	0.287163494929103	0.001	9.9977370912154e-06	1417.5	0.0216472214550461	9.14516129032258
ASV775	d:Bacteria	p:Pseudomonadota	c:Gammaproteobacteria	o:CCD24	unclassified	unclassified	unclassified	o:CCD24	0.301624201931479	0.472735477515651	-0.391774397383452	-0.382585282063678	0.670615154067589	-0.0780723594175412	-0.0701143521123119	0.0701143521123119	0.0780723594175413	-0.670615154067589	0.382585282063678	0.391774397383452	-0.472735477515651	-0.301624201931479	1	1	0	0	5	0.670615154067589	0.001	9.9977370912154e-06	1575	0.0240524682833845	10.1612903225806
ASV776	d:Bacteria	p:Pseudomonadota	c:Alphaproteobacteria	o:Sphingomonadales	f:Sphingomonadaceae	g:Sphingomonas	unclassified	g:Sphingomonas	-0.412115196415978	-0.410911154016884	0.315728433835929	0.507297916596933	-0.712761727458852	-0.0834733849828617	0.082430653678013	-0.0824306536780133	0.0834733849828614	0.712761727458852	-0.507297916596933	-0.315728433835929	0.410911154016884	0.412115196415978	0	0	1	1	10	0.712761727458852	0.001	9.9977370912154e-06	1353.5	0.0206698513152768	8.73225806451613
ASV777	d:Bacteria	p:Actinomycetota	c:Actinobacteria	o:Micromonosporales	f:Micromonosporaceae	unclassified	unclassified	f:Micromonosporaceae	0.259218772041982	0.360556513321601	-0.31869123846829	-0.301084046895293	0.536741141762613	-0.0515046667508993	-0.0362563915593851	0.036256391559385	0.0515046667508992	-0.536741141762613	0.301084046895293	0.31869123846829	-0.360556513321601	-0.259218772041983	1	1	0	0	5	0.536741141762613	0.001	9.9977370912154e-06	1577.5	0.0240906468044692	10.1774193548387
ASV778	d:Bacteria	p:Actinomycetota	c:Actinobacteria	o:Mycobacteriales	f:Mycobacteriaceae	g:Mycobacterium	unclassified	g:Mycobacterium	-0.38253176445384	-0.38253176445384	0.349011834659599	0.416051694248081	-0.66256445154302	-0.0290291107348836	0.0290291107348836	-0.0290291107348836	0.0290291107348836	0.66256445154302	-0.416051694248081	-0.349011834659598	0.382531764453839	0.382531764453839	0	0	1	1	10	0.66256445154302	0.001	9.9977370912154e-06	1297.5	0.0198146524429787	8.37096774193548
ASV779	d:Bacteria	p:Actinomycetota	c:Actinobacteria	o:Pseudonocardiales	f:Pseudonocardiaceae	g:Pseudonocardia	unclassified	g:Pseudonocardia	-0.397771783695532	-0.398867196524986	0.384900682949446	0.411738297271072	-0.689909594515898	-0.0111467002207793	0.012095355558718	-0.0120953555587181	0.0111467002207793	0.689909594515898	-0.411738297271072	-0.384900682949446	0.398867196524987	0.397771783695532	0	0	1	1	10	0.689909594515898	0.001	9.9977370912154e-06	1441.5	0.0220137352574595	9.3
ASV780	d:Bacteria	p:Actinomycetota	c:Acidimicrobiia	o:Microtrichales	unclassified	unclassified	unclassified	o:Microtrichales	0.336678644954385	0.39026627277048	-0.36717423578394	-0.359770681940926	0.629552765901723	-0.0264099563618096	-0.0199982906554743	0.0199982906554742	0.0264099563618095	-0.629552765901723	0.359770681940926	0.36717423578394	-0.39026627277048	-0.336678644954385	1	1	0	0	5	0.629552765901723	0.001	9.9977370912154e-06	1425	0.0217617570183003	9.19354838709677
ASV781	d:Bacteria	p:Bdellovibrionota	c:Oligoflexia	o:0319-6G20	unclassified	unclassified	unclassified	o:0319-6G20	0.367180080075175	0.411102661202792	-0.39929989199689	-0.378982849281077	0.674012625273711	-0.0278165730889834	-0.0102214979673152	0.0102214979673153	0.0278165730889836	-0.674012625273711	0.378982849281077	0.39929989199689	-0.411102661202792	-0.367180080075175	1	1	0	0	5	0.674012625273711	0.001	9.9977370912154e-06	1290.5	0.0197077525839414	8.3258064516129
ASV782	d:Bacteria	p:Pseudomonadota	c:Gammaproteobacteria	o:Burkholderiales	f:Comamonadaceae	unclassified	unclassified	f:Comamonadaceae	0.120965304571148	0.100658878052254	-0.0343045664940481	-0.187319616129354	0.191932172244828	0.0750504006854777	-0.0574645194600341	0.0574645194600341	-0.0750504006854777	-0.191932172244828	0.187319616129354	0.0343045664940481	-0.100658878052254	-0.120965304571148	1	1	0	0	5	0.191932172244828	0.073	0.000646544560827435	1521	0.0232278122279542	9.81290322580645
ASV783	d:Bacteria	p:Planctomycetota	c:Phycisphaerae	o:Tepidisphaerales	f:WD2101_soil_group	unclassified	unclassified	f:WD2101_soil_group	-0.371962082183158	-0.373017411941844	0.404232955330344	0.340746538794659	-0.645171167210732	0.0279473959477677	-0.0270334535673761	0.027033453567376	-0.0279473959477678	0.645171167210732	-0.340746538794659	-0.404232955330344	0.373017411941844	0.371962082183158	0	0	1	1	10	0.645171167210732	0.001	9.9977370912154e-06	1396.5	0.0213265218779343	9.00967741935484
ASV784	d:Bacteria	p:Verrucomicrobiota	c:Verrucomicrobiia	o:Opitutales	f:Opitutaceae	unclassified	unclassified	f:Opitutaceae	0.337128254974776	0.215549843643492	-0.277585032680429	-0.275093065937839	0.478633273518701	0.0515659431300884	0.0537240496345574	-0.0537240496345573	-0.0515659431300884	-0.478633273518701	0.275093065937839	0.277585032680429	-0.215549843643492	-0.337128254974775	1	1	0	0	5	0.478633273518701	0.001	9.9977370912154e-06	1387.5	0.0211890792020292	8.95161290322581
ASV785	d:Bacteria	p:Actinomycetota	c:Acidimicrobiia	o:Microtrichales	f:Iamiaceae	g:Iamia	unclassified	g:Iamia	0.339311264673082	0.442705732734677	-0.391621882375069	-0.390395115032689	0.677246585946349	-0.0453023238175769	-0.0442399121345428	0.0442399121345429	0.0453023238175769	-0.677246585946348	0.39039511503269	0.391621882375069	-0.442705732734676	-0.339311264673082	1	1	0	0	5	0.677246585946349	0.001	9.9977370912154e-06	1310.5	0.0200131807526193	8.45483870967742
ASV786	d:Bacteria	p:Actinomycetota	c:Thermoleophilia	o:Gaiellales	unclassified	unclassified	unclassified	o:Gaiellales	-0.391654997638264	-0.38850681760983	0.317210205430799	0.462951609817295	-0.675639951067431	-0.0644710812311188	0.061744677350808	-0.0617446773508081	0.0644710812311186	0.675639951067431	-0.462951609817295	-0.317210205430799	0.38850681760983	0.391654997638264	0	0	1	1	10	0.675639951067431	0.001	9.9977370912154e-06	1472	0.0224795132146933	9.49677419354839
ASV787	d:Bacteria	p:Patescibacteria	c:Gracilibacteria	o:Candidatus_Peribacteria	unclassified	unclassified	unclassified	o:Candidatus_Peribacteria	0.201840239416219	0.298145263402498	-0.269835503062034	-0.230149999756684	0.433000146964945	-0.0588856256542962	-0.0245169716298911	0.0245169716298912	0.0588856256542962	-0.433000146964946	0.230149999756683	0.269835503062034	-0.298145263402498	-0.201840239416219	1	1	0	0	5	0.433000146964945	0.001	9.9977370912154e-06	1478	0.0225711416652967	9.53548387096774
ASV788	d:Bacteria	p:Planctomycetota	c:Phycisphaerae	o:Tepidisphaerales	f:WD2101_soil_group	unclassified	unclassified	f:WD2101_soil_group	-0.367358639995032	-0.367358639995032	0.433906246331287	0.300811033658777	-0.6362838290708	0.0576319176482435	-0.0576319176482435	0.0576319176482435	-0.0576319176482435	0.6362838290708	-0.300811033658777	-0.433906246331288	0.367358639995032	0.367358639995032	0	0	1	1	10	0.6362838290708	0.001	9.9977370912154e-06	1378	0.0210440008219072	8.89032258064516
ASV789	d:Bacteria	p:Actinomycetota	c:Thermoleophilia	o:Solirubrobacterales	f:67-14	unclassified	unclassified	f:67-14	-0.408097417513493	-0.413818866669727	0.410069811827879	0.411846472355341	-0.711800381886779	0.00170814358253797	0.00324677673322115	-0.00324677673322115	-0.00170814358253797	0.711800381886779	-0.411846472355341	-0.410069811827879	0.413818866669727	0.408097417513494	0	0	1	1	10	0.711800381886779	0.001	9.9977370912154e-06	1436	0.0219297425110731	9.26451612903226
ASV790	d:Bacteria	p:Acidobacteriota	c:Vicinamibacteria	o:Vicinamibacterales	unclassified	unclassified	unclassified	o:Vicinamibacterales	-0.405838594546589	-0.405838594546589	0.381689557671535	0.429987631421642	-0.702933065427037	-0.0209136794107236	0.0209136794107235	-0.0209136794107236	0.0209136794107235	0.702933065427037	-0.429987631421642	-0.381689557671535	0.405838594546589	0.405838594546589	0	0	1	1	10	0.702933065427037	0.001	9.9977370912154e-06	1431	0.0218533854689036	9.23225806451613
ASV791	d:Bacteria	p:Verrucomicrobiota	c:Verrucomicrobiia	o:Pedosphaerales	f:Pedosphaeraceae	g:RS25G	unclassified	g:RS25G	0.179803527402191	0.495280678908189	-0.331035771258633	-0.344048435051746	0.584640072358444	-0.130970965051002	-0.142240262466744	0.142240262466744	0.130970965051003	-0.584640072358444	0.344048435051747	0.331035771258634	-0.495280678908189	-0.179803527402191	1	1	0	0	5	0.584640072358444	0.001	9.9977370912154e-06	1484.5	0.022670405820117	9.57741935483871
ASV792	d:Bacteria	p:Chloroflexota	c:Anaerolineae	o:Aggregatilineales	f:A4b	unclassified	unclassified	f:A4b	0.247623527688315	0.463744534587482	-0.357310921882878	-0.354057140392919	0.616062813371751	-0.0949920698474095	-0.0921742124187415	0.0921742124187417	0.0949920698474096	-0.616062813371751	0.354057140392919	0.357310921882878	-0.463744534587483	-0.247623527688315	1	1	0	0	5	0.616062813371751	0.001	9.9977370912154e-06	1414.5	0.0216014072297444	9.1258064516129
ASV793	d:Bacteria	p:Chloroflexota	c:Anaerolineae	o:Aggregatilineales	f:A4b	unclassified	unclassified	f:A4b	-0.344199406425521	-0.347354311084463	0.37459303837011	0.316960679139874	-0.598903087445214	0.0263216573772879	-0.0235894297961264	0.0235894297961263	-0.0263216573772882	0.598903087445214	-0.316960679139875	-0.37459303837011	0.347354311084463	0.344199406425521	0	0	1	1	10	0.598903087445214	0.001	9.9977370912154e-06	1305	0.0199291880062329	8.41935483870968
ASV794	d:Bacteria	p:Myxococcota	c:Polyangiia	o:Polyangiales	f:BIrii41	unclassified	unclassified	f:BIrii41	-0.28420235022926	-0.28420235022926	0.309764050030561	0.258640650427959	-0.492252910227563	0.0221370813918384	-0.0221370813918383	0.0221370813918384	-0.0221370813918383	0.492252910227563	-0.258640650427959	-0.309764050030561	0.28420235022926	0.28420235022926	0	0	1	1	10	0.492252910227563	0.001	9.9977370912154e-06	1248.5	0.0190663534297178	8.05483870967742
ASV795	d:Bacteria	p:Pseudomonadota	c:Alphaproteobacteria	o:Reyranellales	f:Reyranellaceae	g:Reyranella	unclassified	g:Reyranella	-0.402960393937213	-0.405511998006385	0.34848700443415	0.459985387509447	-0.700157629681525	-0.0471753391398964	0.0493850930841996	-0.0493850930841998	0.0471753391398963	0.700157629681525	-0.459985387509448	-0.348487004434151	0.405511998006385	0.402960393937213	0	0	1	1	10	0.700157629681525	0.001	9.9977370912154e-06	1254	0.0191503461761042	8.09032258064516
ASV796	d:Bacteria	p:Actinomycetota	c:Actinobacteria	o:Micromonosporales	f:Micromonosporaceae	unclassified	unclassified	f:Micromonosporaceae	0.331171891756737	0.362066442762167	-0.34941689362759	-0.343821440891313	0.600362008570585	-0.015800635112254	-0.0109548308969624	0.0109548308969625	0.0158006351122541	-0.600362008570585	0.343821440891313	0.34941689362759	-0.362066442762166	-0.331171891756737	1	1	0	0	5	0.600362008570585	0.001	9.9977370912154e-06	1538	0.0234874261713304	9.92258064516129
ASV797	d:Bacteria	p:Actinomycetota	c:Actinobacteria	o:Mycobacteriales	f:Mycobacteriaceae	g:Mycobacterium	unclassified	g:Mycobacterium	-0.391091921444907	-0.388689845617423	0.354152104032113	0.425629663030217	-0.675310819683898	-0.0319908202906383	0.0299105616022204	-0.0299105616022203	0.0319908202906383	0.675310819683898	-0.425629663030217	-0.354152104032114	0.388689845617423	0.391091921444907	0	0	1	1	10	0.675310819683898	0.001	9.9977370912154e-06	1297	0.0198070167387617	8.36774193548387
ASV798	d:Bacteria	p:Planctomycetota	c:Phycisphaerae	o:Tepidisphaerales	f:WD2101_soil_group	unclassified	unclassified	f:WD2101_soil_group	-0.387191926518613	-0.387191926518613	0.378558810454317	0.395825042582909	-0.670636089010712	-0.00747649782549987	0.00747649782549996	-0.00747649782549987	0.00747649782549996	0.670636089010712	-0.395825042582909	-0.378558810454316	0.387191926518613	0.387191926518613	0	0	1	1	10	0.670636089010712	0.001	9.9977370912154e-06	1359.5	0.0207614797658801	8.77096774193548
ASV799	d:Bacteria	p:Pseudomonadota	c:Gammaproteobacteria	o:Burkholderiales	f:Burkholderiaceae	g:Burkholderia-Caballeronia-Paraburkholderia	unclassified	g:Burkholderia-Caballeronia-Paraburkholderia	-0.0168438803458355	-0.0643651531776376	0.1202329458226	-0.0390239122991269	-0.0703290860481098	0.0895375571764108	-0.0483829276838988	0.0483829276838989	-0.0895375571764108	0.0703290860481098	0.0390239122991269	-0.1202329458226	0.0643651531776376	0.0168438803458355	0	0	1	0	3	0.1202329458226	0.708	0.00593086847205547	1310.5	0.0200131807526193	8.45483870967742
ASV800	d:Bacteria	p:Myxococcota	c:Myxococcia	o:Myxococcales	f:Myxococcaceae	g:Corallococcus	unclassified	g:Corallococcus	-0.0647578669552098	-0.0772237901637383	0.194841770995589	-0.0528601138766414	-0.122959721936421	0.112655965522426	-0.101860159342214	0.101860159342214	-0.112655965522426	0.122959721936421	0.0528601138766414	-0.194841770995589	0.0772237901637382	0.0647578669552098	0	0	1	0	3	0.194841770995589	0.006	5.63695735131252e-05	1255	0.0191656175845381	8.09677419354839
ASV801	d:Bacteria	p:Pseudomonadota	c:Gammaproteobacteria	o:Burkholderiales	f:Oxalobacteraceae	g:Massilia	unclassified	g:Massilia	-0.128959709287623	-0.128959709287623	-0.0694486675294607	0.327368086104706	-0.223364768615474	-0.17182669464723	0.17182669464723	-0.17182669464723	0.17182669464723	0.223364768615474	-0.327368086104706	0.0694486675294607	0.128959709287623	0.128959709287623	0	0	0	1	4	0.327368086104706	0.001	9.9977370912154e-06	1330	0.0203109732170802	8.58064516129032
ASV802	d:Bacteria	p:Bacteroidota	c:Bacteroidia	o:Cytophagales	f:Microscillaceae	unclassified	unclassified	f:Microscillaceae	0.289252680001057	0.488173566258783	-0.390665431224123	-0.386760815035717	0.673270878829798	-0.087826018826847	-0.0844445220156589	0.0844445220156589	0.087826018826847	-0.673270878829798	0.386760815035717	0.390665431224123	-0.488173566258783	-0.289252680001057	1	1	0	0	5	0.673270878829798	0.001	9.9977370912154e-06	1437.5	0.0219526496237239	9.2741935483871
ASV803	d:Bacteria	p:Actinomycetota	c:Actinobacteria	o:Mycobacteriales	f:Nocardiaceae	g:Nocardia	unclassified	g:Nocardia	-0.0564134096796524	0.272237963521562	-0.107912276920955	-0.107912276920955	0.186909546387536	-0.142310219090446	-0.142310219090446	0.142310219090446	0.142310219090446	-0.186909546387536	0.107912276920955	0.107912276920955	-0.272237963521562	0.0564134096796524	0	1	0	0	2	0.272237963521562	0.002	1.94701057482877e-05	1559	0.0238081257484422	10.058064516129
ASV804	d:Bacteria	p:Bacteroidota	c:Bacteroidia	o:Flavobacteriales	f:Crocinitomicaceae	g:Fluviicola	unclassified	g:Fluviicola	0.126176837785921	0.0353188879192548	-0.00977357608864626	-0.151722149616529	0.139859401063286	0.100808181713208	-0.0221228889929021	0.0221228889929021	-0.100808181713208	-0.139859401063286	0.151722149616529	0.00977357608864624	-0.0353188879192548	-0.126176837785921	1	1	1	0	11	0.151722149616529	0.264	0.00225114812233687	1373	0.0209676437797377	8.85806451612903
ASV805	d:Bacteria	p:Bacteroidota	c:Bacteroidia	o:Cytophagales	f:Microscillaceae	g:Chryseotalea	unclassified	g:Chryseotalea	-0.0849905180476903	-0.140407682839405	0.344038270032429	-0.118640069145334	-0.195200567935533	0.224341934012035	-0.176349261496701	0.176349261496701	-0.224341934012035	0.195200567935533	0.118640069145334	-0.344038270032429	0.140407682839405	0.0849905180476903	0	0	1	0	3	0.344038270032429	0.001	9.9977370912154e-06	1497.5	0.0228689341297576	9.66129032258065
ASV806	d:Bacteria	p:Patescibacteria	c:Gracilibacteria	o:Candidatus_Peribacteria	unclassified	unclassified	unclassified	o:Candidatus_Peribacteria	0.159623051457955	0.394654375364999	-0.285535615014987	-0.268741811807966	0.480018332372948	-0.109043478696013	-0.0944996184925757	0.0944996184925757	0.109043478696013	-0.480018332372948	0.268741811807966	0.285535615014988	-0.394654375364998	-0.159623051457955	1	1	0	0	5	0.480018332372948	0.001	9.9977370912154e-06	1471	0.0224642418062594	9.49032258064516
ASV807	d:Bacteria	p:Actinomycetota	c:Thermoleophilia	o:Gaiellales	unclassified	unclassified	unclassified	o:Gaiellales	-0.392149670178775	-0.394330291909985	0.366706692282067	0.419773269806694	-0.681111626736289	-0.0220342652064757	0.0239227390217474	-0.0239227390217474	0.0220342652064757	0.681111626736289	-0.419773269806693	-0.366706692282067	0.394330291909985	0.392149670178776	0	0	1	1	10	0.681111626736289	0.001	9.9977370912154e-06	1431.5	0.0218610211731206	9.23548387096774
ASV808	d:Bacteria	p:Planctomycetota	c:Planctomycetes	o:Planctomycetales	f:Rubinisphaeraceae	g:Planctomicrobium	unclassified	g:Planctomicrobium	0.152516067580236	-0.0752039259997944	0.00161428144150404	-0.0789264230219456	0.0669542786296415	0.133480797746989	0.0637305016429467	-0.0637305016429467	-0.133480797746989	-0.0669542786296415	0.0789264230219456	-0.00161428144150402	0.0752039259997944	-0.152516067580236	1	0	0	0	1	0.152516067580236	0.23	0.001969163495702	1274	0.0194557743447821	8.21935483870968
ASV809	d:Bacteria	p:Planctomycetota	c:Phycisphaerae	o:Tepidisphaerales	f:WD2101_soil_group	unclassified	unclassified	f:WD2101_soil_group	-0.384719615652524	-0.384719615652524	0.415334300029774	0.354104931275274	-0.666353920978542	0.0265130943995413	-0.0265130943995412	0.0265130943995413	-0.0265130943995412	0.666353920978542	-0.354104931275274	-0.415334300029774	0.384719615652524	0.384719615652524	0	0	1	1	10	0.666353920978542	0.001	9.9977370912154e-06	1355.5	0.0207003941321446	8.74516129032258
ASV810	d:Bacteria	p:Chloroflexota	c:Gitt-GS-136	unclassified	unclassified	unclassified	unclassified	c:Gitt-GS-136	0.341197916391044	0.445331900589153	-0.395018154686982	-0.391511662293214	0.681154802338776	-0.0466096936020145	-0.0435729821108348	0.043572982110835	0.0466096936020148	-0.681154802338775	0.391511662293215	0.395018154686982	-0.445331900589153	-0.341197916391044	1	1	0	0	5	0.681154802338776	0.001	9.9977370912154e-06	1419	0.0216701285676969	9.15483870967742
ASV811	d:Bacteria	p:Methylomirabilota	c:Methylomirabilia	o:Rokubacteriales	unclassified	unclassified	unclassified	o:Rokubacteriales	-0.39529059876535	-0.398613501366248	0.371192267841734	0.422711832289864	-0.687541118882589	-0.0208697667686556	0.0237474848353345	-0.0237474848353344	0.0208697667686556	0.687541118882589	-0.422711832289864	-0.371192267841734	0.398613501366248	0.39529059876535	0	0	1	1	10	0.687541118882589	0.001	9.9977370912154e-06	1420.5	0.0216930356803477	9.16451612903226
ASV812	d:Bacteria	p:Actinomycetota	c:Thermoleophilia	o:Gaiellales	unclassified	unclassified	unclassified	o:Gaiellales	-0.395081898856891	-0.395081898856891	0.319652548522303	0.470511249191479	-0.684301921970924	-0.0653237335807093	0.0653237335807094	-0.0653237335807093	0.0653237335807094	0.684301921970924	-0.470511249191479	-0.319652548522303	0.395081898856891	0.395081898856891	0	0	1	1	10	0.684301921970924	0.001	9.9977370912154e-06	1320	0.0201582591327413	8.51612903225806
ASV813	d:Bacteria	p:Actinomycetota	c:Actinobacteria	o:Micromonosporales	f:Micromonosporaceae	unclassified	unclassified	f:Micromonosporaceae	0.331367842682775	0.238229511438004	-0.288164241268763	-0.281433112852016	0.493285778596996	0.0374154163595118	0.0432447445645501	-0.0432447445645501	-0.0374154163595118	-0.493285778596996	0.281433112852016	0.288164241268763	-0.238229511438004	-0.331367842682776	1	1	0	0	5	0.493285778596996	0.001	9.9977370912154e-06	1255.5	0.0191732532887551	8.1
ASV814	d:Bacteria	p:Pseudomonadota	c:Alphaproteobacteria	o:Hyphomicrobiales	f:Rhizobiaceae	unclassified	unclassified	f:Rhizobiaceae	0.561503050813908	0.324637268748367	-0.438114011114065	-0.448026308448209	0.76742002805859	0.106858042928631	0.0982737416273967	-0.0982737416273965	-0.106858042928631	-0.76742002805859	0.44802630844821	0.438114011114065	-0.324637268748366	-0.561503050813908	1	1	0	0	5	0.76742002805859	0.001	9.9977370912154e-06	1261.5	0.0192648817393584	8.13870967741935
[truncated: 8,826 more rows]
