# Supplementary material for: Locating the microbes along the maize root system under nitrogen limitation: a root phenotypic approach
Source: Ann Bot. 2025 Aug 12;136(5-6):1143–62. doi: 10.1093/aob/mcaf185 (PMC12682841; doi:10.1093/aob/mcaf185)
Supplement: mcaf185_Supplementary_Data [file mcaf185_supplementary_data.zip › File_S4_ISS.indR_all_NxC.filtered.txt]

	domain	phylum	class	order	family	genus	species	LCA	H.BS	H.RS	H.RT	L.BS	L.RS	L.RT	H.BS+H.RS	H.BS+H.RT	H.BS+L.BS	H.BS+L.RS	H.BS+L.RT	H.RS+H.RT	H.RS+L.BS	H.RS+L.RS	H.RS+L.RT	H.RT+L.BS	H.RT+L.RS	H.RT+L.RT	L.BS+L.RS	L.BS+L.RT	L.RS+L.RT	H.BS+H.RS+H.RT	H.BS+H.RS+L.BS	H.BS+H.RS+L.RS	H.BS+H.RS+L.RT	H.BS+H.RT+L.BS	H.BS+H.RT+L.RS	H.BS+H.RT+L.RT	H.BS+L.BS+L.RS	H.BS+L.BS+L.RT	H.BS+L.RS+L.RT	H.RS+H.RT+L.BS	H.RS+H.RT+L.RS	H.RS+H.RT+L.RT	H.RS+L.BS+L.RS	H.RS+L.BS+L.RT	H.RS+L.RS+L.RT	H.RT+L.BS+L.RS	H.RT+L.BS+L.RT	H.RT+L.RS+L.RT	L.BS+L.RS+L.RT
ASV1	d:Bacteria	p:Actinomycetota	c:Actinobacteria	o:Kitasatosporales	f:Streptomycetaceae	g:Streptomyces	unclassified	g:Streptomyces	-0.14528272822029	-0.128445489342682	0.00364394335007443	-0.146058946973327	-0.0691653756848088	0.485308596871033	-0.216401156839274	-0.111975291302119	-0.230325817735201	-0.16953611206114	0.268814052078398	-0.0986642852117246	-0.217014811644807	-0.156225105970746	0.282125058168793	-0.112588946107652	-0.0517992404335911	0.386550923705947	-0.170149766866673	0.268200397272865	0.328990102946926	-0.201308932264577	-0.312890878661684	-0.255577794517066	0.157702703612671	-0.214437228458222	-0.157124144313604	0.256156353816133	-0.268706090710711	0.144574407419027	0.201887491563644	-0.201887491563644	-0.144574407419027	0.268706090710711	-0.256156353816133	0.157124144313604	0.214437228458222	-0.157702703612672	0.255577794517066	0.312890878661684	0.201308932264577
ASV2	d:Bacteria	p:Chloroflexota	c:Chloroflexia	o:Thermomicrobiales	f:JG30-KF-CM45	unclassified	unclassified	f:JG30-KF-CM45	0.11614939304722	0.124218392925636	-0.234586430151783	0.0734360042063982	0.0941171927666457	-0.173334552794117	0.190027419951524	-0.0936326991430732	0.149880416607316	0.166230331749766	-0.0452088382901929	-0.0872535946292194	0.15625952112117	0.17260943626362	-0.0388297337763392	-0.127400597973427	-0.111050682830977	-0.322489852870936	0.132462432919412	-0.078976737120547	-0.0626268219780968	0.00430916820601092	0.233895535479297	0.249310383304699	0.0499636220464181	-0.0335417895393336	-0.0181269417139321	-0.217473702972213	0.211459425559354	0.0121126643010737	0.0275275121264751	-0.0275275121264753	-0.0121126643010739	-0.211459425559355	0.217473702972213	0.018126941713932	0.0335417895393335	-0.0499636220464183	-0.249310383304699	-0.233895535479298	-0.00430916820601092
ASV3	d:Bacteria	p:Chloroflexota	c:Chloroflexia	o:Thermomicrobiales	f:JG30-KF-CM45	unclassified	unclassified	f:JG30-KF-CM45	0.113320790539251	0.142901184755121	-0.243011980935166	0.0960108854766374	0.111240810011566	-0.220461689847409	0.202561257129402	-0.102529888527411	0.165491220657662	0.177531533188376	-0.0847023180931347	-0.0791445335754568	0.188876575609617	0.200916888140331	-0.06131696314118	-0.116214570047196	-0.104174257516482	-0.366408108797993	0.163846851668591	-0.0983869996129194	-0.0863466870822056	0.00984614845652432	0.262538873531065	0.273890589048496	0.0266541430514017	-0.0251038171008085	-0.0137521015833776	-0.260988547580472	0.238940623491163	-0.00829582250593134	0.00305589301149949	-0.00305589301149971	0.00829582250593112	-0.238940623491163	0.260988547580472	0.0137521015833776	0.0251038171008085	-0.0266541430514017	-0.273890589048496	-0.262538873531065	-0.00984614845652454
ASV4	d:Bacteria	p:Actinomycetota	c:Actinobacteria	o:Kitasatosporales	f:Streptomycetaceae	g:Streptomyces	unclassified	g:Streptomyces	-0.155834926480643	-0.14016865799187	0.365206068574529	-0.154329911195021	-0.148154645351203	0.233282072444208	-0.234011380626798	0.165522421331858	-0.245206834287876	-0.240324857981999	0.0612273448810951	0.177907694046921	-0.232821561572814	-0.227939585266937	0.0736126175961573	0.166712240385842	0.171594216691719	0.473146419554814	-0.239135038928016	0.0624171639350789	0.0672991402409559	0.0515804862213184	-0.335658769619238	-0.331055998217268	-0.0467498548489537	0.0410253112850407	0.0456280826870111	0.329934226055325	-0.341611173153545	-0.0573050297852314	-0.052702258383261	0.052702258383261	0.0573050297852312	0.341611173153545	-0.329934226055325	-0.0456280826870111	-0.0410253112850409	0.0467498548489536	0.331055998217268	0.335658769619238	-0.0515804862213186
ASV5	d:Bacteria	p:Pseudomonadota	c:Alphaproteobacteria	o:Hyphomicrobiales	f:Xanthobacteraceae	unclassified	unclassified	f:Xanthobacteraceae	0.213335768173799	0.0465290518272022	-0.289138617916561	0.226508229780537	0.0524116397447431	-0.249646071609721	0.205441178738211	-0.0599274145796594	0.347727212172536	0.210091772827115	-0.0287058153473375	-0.191799702746881	0.215854924005314	0.078219484659893	-0.160578103514559	-0.0495136693125557	-0.187149108657977	-0.425946696832429	0.220505518094219	-0.0182920700802338	-0.155927509425655	-0.0218194006995947	0.362521067245137	0.232757130588154	0.00761660534928997	0.112329158113135	-0.0174347785438479	-0.242575303782712	0.366905689400883	0.14176516416202	0.012001227505037	-0.012001227505037	-0.14176516416202	-0.366905689400884	0.242575303782711	0.0174347785438479	-0.112329158113135	-0.00761660534929008	-0.232757130588154	-0.362521067245137	0.0218194006995947
ASV6	d:Bacteria	p:Actinomycetota	c:Actinobacteria	o:Micrococcales	f:Micrococcaceae	g:Renibacterium	unclassified	g:Renibacterium	-0.0390434960819773	-0.0411404771597859	-0.0198070164949333	-0.040447144683369	-0.041116500244175	0.18155463466424	-0.0633909968214917	-0.0465254153028556	-0.0628428693711811	-0.0633720414053427	0.112664947465963	-0.0481832244068931	-0.0645006784752186	-0.0650298505093802	0.111007138361925	-0.0476350969565825	-0.0481642689907441	0.127872719880561	-0.0644817230590695	0.111555265812236	0.111026093778074	-0.0745288833962457	-0.089913126627463	-0.0904120348058229	0.0755572299549249	-0.0740121038801535	-0.0745110120585134	0.0914582527022343	-0.0898952552897307	0.0760740094710171	0.0755751012926572	-0.0755751012926571	-0.076074009471017	0.0898952552897307	-0.0914582527022343	0.0745110120585134	0.0740121038801535	-0.0755572299549248	0.0904120348058229	0.089913126627463	0.0745288833962457
ASV7	d:Bacteria	p:Pseudomonadota	c:Gammaproteobacteria	o:Burkholderiales	f:Oxalobacteraceae	g:Massilia	unclassified	g:Massilia	-0.0669406650854485	0.00726514510026513	0.238155283861568	-0.0719969171465438	-0.0503506346883505	-0.0561322120414902	-0.0471776409270193	0.135357041012492	-0.109839803112509	-0.0927269142516993	-0.0972976524777916	0.194021884963736	-0.0511749591612648	-0.0340620703004549	-0.0386328085265472	0.131359722778246	0.148472611639056	0.143901873412964	-0.0967242324859448	-0.101294970712037	-0.0841820818512272	0.133030961545236	-0.0981428400632032	-0.0820086537176426	-0.0863179870439072	0.0739525084716742	0.0900866948172348	0.0857773614909702	-0.141087106791204	-0.145396440117469	-0.129262253771908	0.129262253771908	0.145396440117469	0.141087106791204	-0.0857773614909702	-0.0900866948172347	-0.0739525084716742	0.0863179870439072	0.0820086537176427	0.0981428400632032	-0.133030961545236
ASV8	d:Bacteria	p:Chloroflexota	c:Chloroflexia	o:Thermomicrobiales	f:AKYG1722	unclassified	unclassified	f:AKYG1722	0.140907375233038	0.101915145342454	-0.259582338686357	0.147441815434655	0.0881621907306138	-0.218844188054403	0.191968058050414	-0.0938207964374325	0.22796005099402	0.181095392767831	-0.061614460522432	-0.124646860813219	0.197133986618233	0.150269328392045	-0.0924405248982181	-0.0886548678696128	-0.135519526095801	-0.378229379386064	0.186261321335651	-0.0564485319546124	-0.103313190180801	-0.0124920308621423	0.290885861504169	0.246701437997865	0.0178723938347492	0.0214415455096472	-0.0227428779966569	-0.251571922159773	0.280635014369655	0.0518059702065387	0.00762154670023479	-0.00762154670023495	-0.0518059702065387	-0.280635014369655	0.251571922159773	0.0227428779966569	-0.021441545509647	-0.0178723938347493	-0.246701437997865	-0.290885861504169	0.0124920308621423
ASV10	d:Bacteria	p:Pseudomonadota	c:Alphaproteobacteria	o:Hyphomicrobiales	f:Rhizobiaceae	g:Brucella	unclassified	g:Brucella	-0.103531566028501	-0.0419142497941826	0.132136446719804	-0.103971087989395	-0.0418263454020038	0.159106802494278	-0.114985013535259	0.0226141437954727	-0.16404525180661	-0.114915519011355	0.0439360821835753	0.0713269094473014	-0.115332486154781	-0.0662027533595259	0.092648847835404	0.0222666711759507	0.0713964039712058	0.230248005166136	-0.115262991630877	0.0435886095640533	0.0927183423593084	-0.00992021801722437	-0.185904383887111	-0.139584427597234	0.0101822982791344	-0.0561746542416243	-0.00985469795174686	0.139912027924621	-0.185838863821634	-0.0360721379452654	0.0102478183446119	-0.010247818344612	0.0360721379452654	0.185838863821633	-0.139912027924621	0.00985469795174684	0.0561746542416242	-0.0101822982791344	0.139584427597234	0.185904383887111	0.00992021801722437
ASV11	d:Bacteria	p:Actinomycetota	c:Actinobacteria	o:Kitasatosporales	f:Streptomycetaceae	g:Streptomyces	unclassified	g:Streptomyces	-0.154862008513366	-0.14516468109597	0.329238578241272	-0.139702608682788	-0.146289914897828	0.25678063494868	-0.23719192450147	0.137856782726837	-0.232873777108862	-0.23808149992999	0.0805737488828601	0.14552319319068	-0.22520736664502	-0.230415089466147	0.0882401593467023	0.149841340583287	0.14463361776216	0.46328886657501	-0.22609694207354	0.0925583067393098	0.0873505839181825	0.0217732562440534	-0.327754867559824	-0.332664755721636	-0.0322337059932998	0.0258444446486878	0.0209345564868755	0.321365606215212	-0.328593567317002	-0.0281625175886655	-0.0330724057504776	0.0330724057504775	0.0281625175886655	0.328593567317002	-0.321365606215212	-0.0209345564868757	-0.0258444446486878	0.0322337059932996	0.332664755721636	0.327754867559824	-0.0217732562440536
ASV12	d:Bacteria	p:Verrucomicrobiota	c:Verrucomicrobiia	o:Chthoniobacterales	f:Chthoniobacteraceae	g:Candidatus_Udaeobacter	unclassified	g:Candidatus_Udaeobacter	0.149650034222425	0.034720838283815	-0.277795990081273	0.246826822474722	0.0782060938090047	-0.231607798708694	0.145757972828059	-0.10130827336334	0.313442476676792	0.180136085851564	-0.064793301928067	-0.192167780567785	0.222582969472347	0.0892765786471188	-0.155652809132512	-0.0244832767190517	-0.15778966754428	-0.402719055323911	0.256961082495852	0.0120316947162208	-0.121274696109007	-0.0696349712345613	0.321395785906217	0.19571331533552	-0.0352083260122756	0.0884594951272267	-0.0372229754434703	-0.268144616791266	0.353807781697308	0.122886140349512	-0.00279633022118476	0.00279633022118488	-0.122886140349512	-0.353807781697308	0.268144616791266	0.0372229754434706	-0.0884594951272266	0.0352083260122759	-0.19571331533552	-0.321395785906217	0.0696349712345615
ASV13	d:Bacteria	p:Pseudomonadota	c:Alphaproteobacteria	o:Hyphomicrobiales	f:Xanthobacteraceae	g:Bradyrhizobium	unclassified	g:Bradyrhizobium	0.069774159297077	-0.00607047226210404	-0.0939365872096279	0.0725063146126095	0.0563210265233952	-0.0985944409613495	0.0503621865952633	-0.0191020765008222	0.112482591030693	0.099686997293715	-0.0227844332166723	-0.0790625225066471	0.0525221450248679	0.03972655128789	-0.0827448792224973	-0.0169421180712174	-0.0297377118081954	-0.152209142318583	0.10184695572332	-0.0206244747870676	-0.0334200685240456	-0.0225342733158314	0.101524940966451	0.0894611394988173	-0.0260060325218652	0.0360334056526263	0.0239696041849928	-0.0914975678356899	0.148028818467275	0.0325616464465923	0.0204978449789588	-0.0204978449789586	-0.0325616464465923	-0.148028818467275	0.09149756783569	-0.0239696041849926	-0.0360334056526261	0.0260060325218655	-0.0894611394988171	-0.101524940966451	0.0225342733158314
ASV14	d:Bacteria	p:Patescibacteria	c:Saccharimonadia	o:Saccharimonadales	unclassified	unclassified	unclassified	o:Saccharimonadales	-0.174095146354772	-0.132934278702188	0.278323653588017	-0.177533815331596	-0.116469931641154	0.322709518441693	-0.242728072967992	0.0823998699940974	-0.277987102552251	-0.2297118637429	0.117489977207605	0.114940393056826	-0.245446579489523	-0.197171340680172	0.150030500270334	0.0796813634725662	0.127956602281917	0.475158443232423	-0.232430370264431	0.114771470686074	0.163046709495425	-0.02139601878371	-0.361172114968794	-0.315657783334805	0.0116872515672693	-0.0546385506731595	-0.00912421903916998	0.318220815862904	-0.348900315224254	-0.0215552803221801	0.0239590513118093	-0.0239590513118094	0.0215552803221801	0.348900315224254	-0.318220815862904	0.00912421903916993	0.0546385506731594	-0.0116872515672694	0.315657783334805	0.361172114968794	0.0213960187837099
ASV15	d:Bacteria	p:Bacteroidota	c:Bacteroidia	o:Chitinophagales	f:Chitinophagaceae	g:Chitinophaga	s:cymbidii	g:Chitinophaga	-0.150255682546394	-0.102753447278213	0.265681924408863	-0.147983589545198	-0.102505582587174	0.237816377548116	-0.200021279765749	0.0912524565097193	-0.23577884688003	-0.199825325521944	0.0692228074281911	0.128806270858877	-0.198225032530872	-0.162271511172787	0.106776621777349	0.0930487037445958	0.129002225102681	0.398050358052817	-0.198029078287068	0.0710190546630677	0.106972576021153	0.00944574338509548	-0.298882326331127	-0.26498502131801	-0.0113240089518492	-0.024266814195226	0.00963049081789094	0.263291503184052	-0.298697578898331	-0.0450365665321707	-0.0111392615190538	0.0111392615190539	0.0450365665321708	0.298697578898331	-0.263291503184052	-0.00963049081789086	0.0242668141952261	0.0113240089518493	0.26498502131801	0.298882326331127	-0.0094457433850954
ASV16	d:Bacteria	p:Gemmatimonadota	c:Longimicrobiia	o:Longimicrobiales	f:Longimicrobiaceae	unclassified	unclassified	f:Longimicrobiaceae	0.15681707090963	0.127602150954358	-0.256359277892304	0.142801157104018	0.0603257646874212	-0.231186865763122	0.224853137855741	-0.0786950243462923	0.236869007256698	0.171666484518542	-0.0587944852141263	-0.101791446525833	0.213772585077158	0.148570062339002	-0.081890907393667	-0.0897755771248753	-0.154978099863031	-0.3854390695957	0.160585931739959	-0.0698750379927093	-0.135077560730865	0.0209146473885064	0.318431269581894	0.256957741610401	0.0396770556146702	0.0322433177021985	-0.0292302102692951	-0.246510896265025	0.268286411924093	0.0510057259283624	-0.0104678020431313	0.0104678020431311	-0.0510057259283622	-0.268286411924093	0.246510896265025	0.0292302102692949	-0.0322433177021987	-0.0396770556146702	-0.2569577416104	-0.318431269581894	-0.0209146473885065
ASV17	d:Bacteria	p:Pseudomonadota	c:Alphaproteobacteria	o:Hyphomicrobiales	f:Devosiaceae	g:Devosia	unclassified	g:Devosia	-0.171300872708993	-0.127860581584935	0.399735052165046	-0.172719331194676	-0.145981388739542	0.2181271220631	-0.236507895924293	0.180593075628193	-0.271971851362786	-0.250833651836601	0.0370194005604917	0.214935641171397	-0.237629285819581	-0.216491086293397	0.0713619661036962	0.179471685732905	0.200609885259089	0.488462937656182	-0.251955041731889	0.0358980106652034	0.057036210191388	0.0749631338605161	-0.351719171209505	-0.331789885573452	-0.0603994251264779	0.0415273960228418	0.0614566816588943	0.332847142105869	-0.365225623411127	-0.0938351629641522	-0.0739058773280997	0.0739058773280996	0.0938351629641521	0.365225623411127	-0.332847142105869	-0.0614566816588945	-0.041527396022842	0.0603994251264778	0.331789885573452	0.351719171209505	-0.0749631338605163
ASV18	d:Bacteria	p:Pseudomonadota	c:Alphaproteobacteria	o:Hyphomicrobiales	f:Rhizobiaceae	g:Rhizobium	unclassified	g:Rhizobium	-0.192516725470107	-0.14083940579531	0.353406583910309	-0.196714341689179	-0.101941495498576	0.278605384542862	-0.263541161695196	0.127194601273276	-0.307714177080327	-0.232789663505547	0.0680590608449064	0.168049109659524	-0.266859668694079	-0.1919351551193	0.108913569231154	0.123876094274393	0.198800607849173	0.499649332199626	-0.23610817050443	0.0647405538460234	0.139665067420803	0.014944725031207	-0.395091203463979	-0.324451694629539	-0.0408087971635018	-0.0267019932678378	0.0439375155666021	0.32758041303264	-0.366098412928584	-0.0824555154625466	-0.0118160066281067	0.0118160066281068	0.0824555154625467	0.366098412928584	-0.32758041303264	-0.043937515566602	0.0267019932678379	0.0408087971635019	0.32445169462954	0.395091203463979	-0.0149447250312069
ASV19	d:Bacteria	p:Bacteroidota	c:Bacteroidia	o:Cytophagales	f:Microscillaceae	g:Ohtaekwangia	unclassified	g:Ohtaekwangia	-0.206468465595575	-0.0989098909705272	0.212681054568612	-0.204512328242163	-0.0862384678923102	0.383448098131963	-0.24142278871698	0.00491148283031081	-0.324908845777836	-0.231405149186283	0.139914684568657	0.0899440022543965	-0.239876326353751	-0.146372629762197	0.224947203992743	0.00645794519354017	0.0999616417850934	0.471281475540034	-0.229858686823054	0.141461146931887	0.23496484352344	-0.0690924895324051	-0.380050077441733	-0.291893946873871	0.0581897497090351	-0.147803898975417	-0.0596477684075542	0.290435928175352	-0.370605356316882	-0.0205216597339762	0.0676344708338861	-0.0676344708338861	0.0205216597339762	0.370605356316883	-0.290435928175352	0.0596477684075541	0.147803898975417	-0.0581897497090352	0.291893946873871	0.380050077441733	0.0690924895324051
ASV20	d:Bacteria	p:Actinomycetota	c:Actinobacteria	o:Streptosporangiales	f:Thermomonosporaceae	g:Actinomadura	unclassified	g:Actinomadura	0.189594636749031	0.0512904077631358	-0.261444772897161	0.246830580706951	0.025723338523783	-0.25199419084574	0.190436348732373	-0.0568025201053216	0.345024428873795	0.170223805759477	-0.0493311789811228	-0.166141613512549	0.235685335466568	0.0608847123522497	-0.15867027238835	-0.0115535333711266	-0.186354156485445	-0.405909141226045	0.215472792493672	-0.00408219224692792	-0.178882815361246	-0.015324316755926	0.36352176389292	0.198718155946562	-0.0082802687912875	0.13042272292222	-0.0343808850241383	-0.241379309761988	0.344465195624708	0.137466770886858	-0.0273368370594998	0.0273368370594998	-0.137466770886858	-0.344465195624708	0.241379309761988	0.0343808850241383	-0.130422722922219	0.00828026879128766	-0.198718155946562	-0.36352176389292	0.0153243167559261
ASV21	d:Bacteria	p:Actinomycetota	c:Acidimicrobiia	o:Microtrichales	unclassified	unclassified	unclassified	o:Microtrichales	0.265055644392733	0.0884724346399985	-0.259695610064863	0.156741252961586	0.00963088212103087	-0.260204604050485	0.279488486641862	0.00423747920318998	0.333459726407975	0.217158766585932	0.00383508412571657	-0.135363805637285	0.1938584415675	0.0775574817454563	-0.135766200714759	-0.0813925658711727	-0.197693525693216	-0.411017208153431	0.131528721511569	-0.0817949609486461	-0.198095920770689	0.0699385930362646	0.380332304390901	0.270682707926006	0.0695592113189347	0.120823165873149	0.0111735694082541	-0.189949927198818	0.321567280762891	0.120443784155819	0.0107941876909242	-0.0107941876909242	-0.120443784155819	-0.321567280762891	0.189949927198818	-0.0111735694082542	-0.120823165873149	-0.0695592113189346	-0.270682707926006	-0.380332304390901	-0.0699385930362647
ASV22	d:Bacteria	p:Chloroflexota	c:Anaerolineae	o:Aggregatilineales	f:Aggregatilineaceae	g:Aggregatilinea	unclassified	g:Aggregatilinea	0.0586576579002035	0.0704571824779251	-0.249272815868565	0.306906761495232	0.0496810328282448	-0.23642981883304	0.102074243830991	-0.150694513933204	0.289004049201652	0.0856492553556158	-0.140541233279442	-0.14136617069002	0.298332392444836	0.0949775985988	-0.131212890036257	0.0455636346806415	-0.157791159165395	-0.383981647800452	0.281907403969461	0.055716915334404	-0.147637878511632	-0.0895604670784566	0.324991313815728	0.133266575528628	-0.079987862276369	0.0866786435661785	-0.105046094720921	-0.318300532525918	0.309505686173263	0.0962512483682662	-0.0954734899188336	0.0954734899188334	-0.0962512483682662	-0.309505686173263	0.318300532525918	0.105046094720921	-0.0866786435661786	0.0799878622763688	-0.133266575528628	-0.324991313815728	0.0895604670784565
ASV23	d:Bacteria	p:Pseudomonadota	c:Gammaproteobacteria	o:Burkholderiales	f:Burkholderiaceae	g:Burkholderia-Caballeronia-Paraburkholderia	unclassified	g:Burkholderia-Caballeronia-Paraburkholderia	-0.100930460126442	-0.0029266119840041	0.23172231312036	-0.100846329430123	-0.0514489910862026	0.0244300795064117	-0.08210622474634	0.103400038713673	-0.159518558488805	-0.120466533609616	-0.060478861157275	0.180878883611515	-0.0820397135909637	-0.0429876887117744	0.0169999837405664	0.103466549869049	0.142518574748239	0.20250624720058	-0.12040002245424	-0.0604123500018987	-0.0213603251227094	0.0953051236191868	-0.152576907023382	-0.115758304875195	-0.0592013849036647	0.0223200754368225	0.0591386775850099	0.11569559755654	-0.188743353057559	-0.132186433086029	-0.0953678309378417	0.0953678309378417	0.132186433086029	0.188743353057559	-0.11569559755654	-0.0591386775850098	-0.0223200754368225	0.0592013849036647	0.115758304875195	0.152576907023382	-0.0953051236191869
ASV24	d:Bacteria	p:Pseudomonadota	c:Gammaproteobacteria	o:Burkholderiales	f:Oxalobacteraceae	g:Massilia	unclassified	g:Massilia	-0.107051806428406	-0.0680349126705155	0.165873381895842	-0.107309230403057	-0.0561419250416532	0.17266449264779	-0.138418205099674	0.0465025385091447	-0.169467279495667	-0.129015972826822	0.051871382963799	0.07734810138408	-0.138621716620732	-0.0981704099518864	0.0827169458387343	0.0462990269880873	0.0867503336569325	0.267637689447553	-0.129219484347879	0.0516678714427416	0.0921191781115869	-0.0068672160952384	-0.210485513219008	-0.172347655547811	-0.00180542100054261	-0.0361405641685345	0.0019972935026616	0.17253952804993	-0.201621003621108	-0.0310787690738387	0.00705908859735738	-0.00705908859735745	0.0310787690738387	0.201621003621108	-0.17253952804993	-0.00199729350266167	0.0361405641685345	0.00180542100054258	0.172347655547811	0.210485513219008	0.0068672160952384
ASV25	d:Bacteria	p:Chloroflexota	c:Chloroflexia	o:Thermomicrobiales	f:JG30-KF-CM45	unclassified	unclassified	f:JG30-KF-CM45	0.171438318901062	0.114092594680811	-0.255551197087133	0.169583016058642	0.0351241591516307	-0.234686891705011	0.225732007326856	-0.0664970689050698	0.269601037295967	0.163301977443762	-0.0500023872038656	-0.111832844557039	0.224265261643998	0.117966201791794	-0.0953381628558345	-0.0679638145879277	-0.174262874440132	-0.38756723908776	0.161835231760905	-0.0514691328867235	-0.157768192738928	0.0223455613428027	0.339221894727749	0.239002179987417	0.0378968963887163	0.0637056794431149	-0.0365140352972163	-0.237619318895918	0.28036229808773	0.0792570144890285	-0.0209627002513028	0.0209627002513028	-0.0792570144890283	-0.28036229808773	0.237619318895918	0.0365140352972163	-0.0637056794431149	-0.037896896388716	-0.239002179987417	-0.339221894727749	-0.0223455613428026
ASV27	d:Bacteria	p:Pseudomonadota	c:Gammaproteobacteria	o:Burkholderiales	f:Comamonadaceae	unclassified	unclassified	f:Comamonadaceae	-0.124584104762358	-0.114094993413599	-0.0256063157935364	-0.124986371736423	-0.0887521740474714	0.478023959753388	-0.188692395027741	-0.118735952923799	-0.197302785617418	-0.168657137145944	0.279418739412822	-0.1104435823005	-0.189010414994118	-0.160364766522644	0.287711110036121	-0.119053972890177	-0.0904083244187029	0.357667552140062	-0.168975157112321	0.279100719446444	0.307746367917918	-0.196986717032486	-0.271060237264495	-0.244052860883608	0.178397126850804	-0.205104671131987	-0.1780972947511	0.244352692983312	-0.252170814983109	0.170279172751304	0.197286549132191	-0.197286549132191	-0.170279172751304	0.252170814983109	-0.244352692983312	0.1780972947511	0.205104671131987	-0.178397126850804	0.244052860883608	0.271060237264495	0.196986717032486
ASV28	d:Bacteria	p:Actinomycetota	c:Actinobacteria	o:Mycobacteriales	f:Mycobacteriaceae	g:Mycobacterium	unclassified	g:Mycobacterium	0.0838655822688622	0.0833148744874556	-0.168546981645843	-0.0420001304026204	0.070836995545585	-0.0274703402534399	0.132167755904313	-0.0669465243704055	0.0330975457923677	0.122303126448272	0.0445843534912899	-0.0673818970990113	0.0326621730637621	0.121867753719666	0.0441489807626841	-0.166452107210956	-0.077246526555052	-0.154965299512034	0.0227975436077213	-0.0549212293492605	0.0342843513066433	-0.00101854751530778	0.0933039063908254	0.17740773439279	0.104133772548283	-0.094422837360284	-0.0103190093583197	-0.0835929712028258	0.0840034445478134	0.0107294827033073	0.0948333107052715	-0.0948333107052717	-0.0107294827033074	-0.0840034445478136	0.0835929712028256	0.0103190093583195	0.0944228373602837	-0.104133772548284	-0.17740773439279	-0.0933039063908255	0.00101854751530755
ASV29	d:Bacteria	p:Bacteroidota	c:Bacteroidia	o:Chitinophagales	f:Chitinophagaceae	g:Chitinophaga	unclassified	g:Chitinophaga	-0.146390161487042	-0.0338255987147421	0.190464645993352	-0.145286370912692	-0.0774032505901139	0.212440735711238	-0.142473068124091	0.034843939434435	-0.230590545600764	-0.176924226876112	0.0522175638276168	0.123834039979802	-0.141600445055398	-0.0879341263307454	0.141207664372984	0.0357165625031286	0.089382881227781	0.31852467193151	-0.176051603807418	0.0530901868963104	0.106756505620963	0.00763906844119215	-0.242614963997673	-0.192017873475646	0.0240190786041347	-0.0754388860452191	-0.024841795523192	0.191195156556588	-0.275095827962057	-0.0590588758822766	-0.00846178536024948	0.00846178536024954	0.0590588758822766	0.275095827962057	-0.191195156556588	0.024841795523192	0.0754388860452191	-0.0240190786041347	0.192017873475646	0.242614963997673	-0.00763906844119215
ASV30	d:Bacteria	p:Pseudomonadota	c:Alphaproteobacteria	o:Hyphomicrobiales	f:Methyloligellaceae	unclassified	unclassified	f:Methyloligellaceae	0.222041185506848	0.0494506947597787	-0.299236901925804	0.226685708939224	0.064498950680675	-0.263439637960722	0.214633176971066	-0.0610285723730892	0.354749758455887	0.226529867851853	-0.0327283503401066	-0.197473335684828	0.218304995144148	0.0900851045401136	-0.169173113651846	-0.0573567542000069	-0.185576644804041	-0.444834862996001	0.230201686024935	-0.0290565321670243	-0.157276422771059	-0.0206799181557079	0.371319651443749	0.250432779271602	0.00600178705576797	0.111423261743751	-0.00946361042839529	-0.25389460264423	0.382535959171062	0.138104966955227	0.0172180947830806	-0.0172180947830805	-0.138104966955227	-0.382535959171062	0.25389460264423	0.00946361042839538	-0.111423261743751	-0.00600178705576788	-0.250432779271602	-0.371319651443749	0.020679918155708
ASV31	d:Bacteria	p:Planctomycetota	c:Planctomycetes	o:Planctomycetales	unclassified	unclassified	unclassified	o:Planctomycetales	-0.0178447758485	0.212032290583107	-0.134724764645288	-0.0587825845411662	0.165350100208877	-0.16603026575703	0.153518709932217	-0.120616812381415	-0.0605792474794782	0.116613197995178	-0.145365984082925	0.0611169655590135	0.12115453046095	0.298346975935606	0.0363677938575038	-0.152980991852681	0.0242114536219744	-0.237767728456128	0.0842490185239113	-0.177730163554191	-0.000537718079535271	0.0443209171095999	0.100924876133716	0.267983515827258	0.0209871742577496	-0.157532572922398	0.00952606677114475	-0.237470274798364	0.0661300257952608	-0.180866315774248	-0.0138076760807056	0.0138076760807054	0.180866315774248	-0.066130025795261	0.237470274798364	-0.00952606677114486	0.157532572922397	-0.0209871742577497	-0.267983515827258	-0.100924876133716	-0.0443209171096001
ASV32	d:Bacteria	p:Bacteroidota	c:Bacteroidia	o:Sphingobacteriales	f:Sphingobacteriaceae	g:Mucilaginibacter	unclassified	g:Mucilaginibacter	-0.160294183702393	-0.0144275844765822	0.351153192057304	-0.160816628542027	-0.0153418629459416	-0.000272932390360522	-0.138129686064373	0.150887294590656	-0.253860386999763	-0.13885248665908	-0.126939451044444	0.266204966614785	-0.138542714975634	-0.023534814634951	-0.0116217790203153	0.150474265679395	0.265482166020078	0.277395201634713	-0.139265515570341	-0.127352479955705	-0.0123445796150225	0.131504219053008	-0.250095554709817	-0.141665066415253	-0.130433348725085	0.0223922678224922	0.130822756117057	0.142054473807224	-0.250777017645768	-0.2395452999556	-0.131114811661036	0.131114811661036	0.2395452999556	0.250777017645768	-0.142054473807225	-0.130822756117057	-0.0223922678224922	0.130433348725085	0.141665066415253	0.250095554709817	-0.131504219053008
ASV33	d:Bacteria	p:Pseudomonadota	c:Gammaproteobacteria	o:Lysobacterales	f:Rhodanobacteraceae	g:Luteibacter	unclassified	g:Luteibacter	-0.116613298700311	-0.0598266183660848	0.135431322662922	-0.118509559174518	-0.0460976925328323	0.205615846110824	-0.139488002025257	0.0148769541963691	-0.185880940213129	-0.128634333160106	0.0703626918435854	0.059770766850381	-0.140987127559117	-0.0837405205060938	0.115256504497597	0.0133778286625085	0.0706244357155318	0.269621460719223	-0.130133458693966	0.0688635663097248	0.126110173362748	-0.0305660015826286	-0.219842359600881	-0.165869740871395	0.0217464535500172	-0.0743056831717127	-0.0203330644422268	0.167283129979185	-0.209609422460479	-0.021993228039067	0.0319793906904189	-0.031979390690419	0.0219932280390669	0.209609422460479	-0.167283129979185	0.0203330644422269	0.0743056831717128	-0.0217464535500172	0.165869740871395	0.219842359600881	0.0305660015826286
ASV34	d:Bacteria	p:Pseudomonadota	c:Gammaproteobacteria	o:Lysobacterales	f:Lysobacteraceae	g:Luteimonas	unclassified	g:Luteimonas	-0.115494852177451	-0.103011292153991	0.310711540542683	-0.141817510307725	-0.125708674014827	0.17532078811131	-0.172744274707211	0.154332343127357	-0.203423283893005	-0.190688130607919	0.0472965551755774	0.164201463872746	-0.193554163147616	-0.18081900986253	0.0571656759209666	0.133522454686953	0.146257607972038	0.384242293755535	-0.211498019048323	0.0264866667351732	0.0392218200202588	0.0687258446068791	-0.268569395224778	-0.256562577561666	-0.0321884640469191	0.0398013973597338	0.0518082150228461	0.276182328537593	-0.285487024808811	-0.0611129112940644	-0.0491060936309521	0.0491060936309521	0.0611129112940643	0.285487024808811	-0.276182328537593	-0.0518082150228462	-0.0398013973597338	0.0321884640469191	0.256562577561666	0.268569395224778	-0.0687258446068792
ASV35	d:Bacteria	p:Actinomycetota	c:Actinobacteria	o:Micrococcales	f:Intrasporangiaceae	g:Ornithinimicrobium	unclassified	g:Ornithinimicrobium	0.194681456566886	0.119476738401522	-0.227071431642353	0.0112325310211426	0.0538145260381452	-0.152133820385343	0.248363860426855	-0.0256065236486398	0.162789300716453	0.19645332360837	0.0336368598474665	-0.0850610736970375	0.103334750668056	0.136998773559973	-0.0258176902009312	-0.170635633407439	-0.136971610515522	-0.299788074276426	0.051424213849571	-0.111392249911333	-0.0777282270194157	0.0649106409124983	0.242531927520214	0.274270672678739	0.120765838526541	-0.0157698277118726	0.0159689174466525	-0.137535916705546	0.193590204054369	0.0400853699021701	0.0718241150606952	-0.0718241150606953	-0.0400853699021702	-0.193590204054369	0.137535916705546	-0.0159689174466526	0.0157698277118725	-0.120765838526541	-0.27427067267874	-0.242531927520214	-0.0649106409124983
ASV36	d:Bacteria	p:Actinomycetota	c:Actinobacteria	o:Kitasatosporales	f:Streptomycetaceae	g:Streptomyces	unclassified	g:Streptomyces	-0.143985477519846	-0.14369485068499	0.177117544064039	-0.168160346055598	-0.0945524949729708	0.373275625169365	-0.227431268788015	0.0261931984669784	-0.246772941151871	-0.188580825378974	0.181269777902196	0.0264229591538061	-0.246543180465044	-0.188351064692146	0.181499538589024	0.00708128678994985	0.0652734025628477	0.435124005844017	-0.207692737056002	0.162157866225168	0.220349981998065	-0.0824086337068195	-0.339763578185223	-0.284899525285745	0.0637989675223228	-0.100644137290781	-0.0457800843913027	0.302918408416765	-0.303135028869706	0.0455634639383613	0.10042751683784	-0.10042751683784	-0.0455634639383615	0.303135028869706	-0.302918408416765	0.0457800843913025	0.100644137290781	-0.063798967522323	0.284899525285745	0.339763578185223	0.0824086337068193
ASV37	d:Bacteria	p:Pseudomonadota	c:Gammaproteobacteria	o:Burkholderiales	f:Oxalobacteraceae	g:Massilia	unclassified	g:Massilia	-0.118904999592948	-0.0588295325047629	0.235062955332275	-0.12058327278236	-0.0608031817755112	0.124058031323306	-0.140511485073268	0.0918309271213255	-0.189332103401189	-0.142071791822741	0.00407382928076292	0.139324753995613	-0.141838276526902	-0.0945779649484543	0.05156765615505	0.0905041356676913	0.137764447246139	0.283910068349643	-0.143398583276376	0.0027470378271288	0.0500073494055763	0.0427300837984548	-0.222352963536785	-0.17779551447264	-0.0400081015086294	-0.00329843657673634	0.0412590124874094	0.17904642545142	-0.223824034847831	-0.0860366218838205	-0.0414791728196747	0.0414791728196747	0.0860366218838205	0.223824034847831	-0.17904642545142	-0.0412590124874094	0.00329843657673634	0.0400081015086294	0.17779551447264	0.222352963536785	-0.0427300837984547
ASV38	d:Bacteria	p:Patescibacteria	c:Saccharimonadia	o:Saccharimonadales	unclassified	unclassified	unclassified	o:Saccharimonadales	-0.10278116285334	-0.0920831090465134	-0.0287669101571994	-0.101747534466207	-0.00126593488204284	0.326644651405302	-0.154053733448471	-0.103997883129857	-0.161694132599235	-0.082256453193489	0.176979627193808	-0.0955403289897052	-0.153236578459084	-0.0737988990533375	0.185437181333959	-0.10318072814047	-0.0237430487347237	0.235493031652573	-0.0814392982041024	0.177796782183194	0.257234461588941	-0.166684841656067	-0.221081387321171	-0.146186824935136	0.0982232955583013	-0.173888279056704	-0.0989937166706689	0.145416403822769	-0.153390262335773	0.0910198581576643	0.165914420543699	-0.165914420543699	-0.0910198581576643	0.153390262335774	-0.145416403822769	0.0989937166706689	0.173888279056704	-0.0982232955583013	0.146186824935136	0.221081387321171	0.166684841656067
ASV39	d:Bacteria	p:Pseudomonadota	c:Gammaproteobacteria	o:Burkholderiales	f:Oxalobacteraceae	g:Massilia	unclassified	g:Massilia	-0.0789409337633551	-0.019515212215173	0.309529703552829	-0.0800955786120892	-0.071156703074806	-0.059821275887406	-0.0778364177335441	0.182296428847741	-0.12572940255899	-0.118662600954346	-0.109701158913551	0.229276586770542	-0.0787492446361892	-0.0716824430315451	-0.06272100099075	0.181383601945096	0.18845040354974	0.197411845590535	-0.119575427856991	-0.110613985816196	-0.103547184211552	0.157324940996284	-0.133084597894814	-0.126421953446889	-0.117973024865213	0.112171001874502	0.118833646322427	0.127282574904102	-0.171575892568672	-0.163126963986996	-0.156464319539071	0.156464319539071	0.163126963986996	0.171575892568672	-0.127282574904102	-0.118833646322427	-0.112171001874502	0.117973024865213	0.126421953446889	0.133084597894814	-0.157324940996284
ASV40	d:Bacteria	p:Planctomycetota	c:Planctomycetes	o:Gemmatales	f:Gemmataceae	g:Gemmata	unclassified	g:Gemmata	0.0682862582873609	0.109693317016813	-0.23654347506522	0.0906102137638972	0.178578665344411	-0.210624979347262	0.140705208737661	-0.133019009444683	0.125618690961816	0.195163858269981	-0.112528639446166	-0.100283855246327	0.158353845160172	0.227899012468338	-0.079793485247809	-0.115370373022172	-0.0458252057140066	-0.353517703430153	0.212812494692492	-0.0948800030236544	-0.025334835715489	-0.0436509536310611	0.200195008806179	0.265762821342655	-0.0243324475310969	-0.0578746589961169	0.00769315354035901	-0.282402115333393	0.251539115977599	-0.0385561528961525	0.0270116596403232	-0.0270116596403232	0.0385561528961525	-0.251539115977599	0.282402115333393	-0.00769315354035888	0.0578746589961169	0.024332447531097	-0.265762821342655	-0.200195008806179	0.0436509536310613
ASV41	d:Bacteria	p:Bacteroidota	c:Bacteroidia	o:Chitinophagales	f:Chitinophagaceae	g:Niastella	unclassified	g:Niastella	-0.163715708416929	-0.130385596770296	0.129991721115524	-0.165885765996763	-0.0522931155905394	0.382288465659005	-0.232507496804981	-0.0266611529137594	-0.260572844824245	-0.170769969639515	0.172796936837005	-0.00031138604599272	-0.234223077956478	-0.144420202771749	0.199146703704772	-0.0283767340652565	0.0614261411194732	0.404993047595994	-0.172485550791012	0.171081355685508	0.260884230870238	-0.122320061914514	-0.342854119979478	-0.258187157295249	0.0657308285191936	-0.148780325782223	-0.0641133630979944	0.259804622716448	-0.284647421162958	0.0392705646514845	0.123937527335713	-0.123937527335713	-0.0392705646514845	0.284647421162958	-0.259804622716448	0.0641133630979944	0.148780325782223	-0.0657308285191937	0.258187157295249	0.342854119979478	0.122320061914514
ASV42	d:Bacteria	p:Pseudomonadota	c:Alphaproteobacteria	o:Hyphomicrobiales	f:Xanthobacteraceae	g:Bradyrhizobium	unclassified	g:Bradyrhizobium	-0.202033040147123	-0.117011768466707	0.361069158390819	-0.203270083641275	-0.0995912853784737	0.260837019242759	-0.252227067718052	0.125729090970485	-0.320420253488127	-0.238454966593237	0.0464886273557844	0.192944307989006	-0.253205036469606	-0.171239749574716	0.113703844374306	0.124751122218931	0.206716409113821	0.491660003062843	-0.239432935344791	0.0455106586042312	0.127475945499121	0.0313231009371925	-0.389310534914297	-0.312032921333927	-0.0433855246179015	-0.0329700511811195	0.0443075623992506	0.312954959115276	-0.376326073452239	-0.107678676736213	-0.0304010631558432	0.0304010631558431	0.107678676736213	0.376326073452239	-0.312954959115276	-0.0443075623992506	0.0329700511811195	0.0433855246179014	0.312032921333927	0.389310534914297	-0.0313231009371925
ASV43	d:Bacteria	p:Bacteroidota	c:Bacteroidia	o:Chitinophagales	f:Chitinophagaceae	g:Chitinophaga	unclassified	g:Chitinophaga	-0.145174119608452	-0.113748441943777	0.293406982788704	-0.144200260705852	-0.115860966640186	0.225576806109562	-0.204696258027546	0.117188367934427	-0.228770534573248	-0.206366355441049	0.0635639048349956	0.142032547543091	-0.203926354964584	-0.181522175832385	0.0884080844436593	0.117958270997389	0.140362450129588	0.410292710405633	-0.205596452378086	0.0643338078979579	0.0867379870301568	0.0257031700164991	-0.300470011283544	-0.279347148628483	-0.0248544586436286	0.00300572441966476	0.0241285870747261	0.27862127705958	-0.302044594225317	-0.047551904240463	-0.0264290415854016	0.0264290415854016	0.0475519042404629	0.302044594225317	-0.27862127705958	-0.0241285870747261	-0.00300572441966482	0.0248544586436286	0.279347148628483	0.300470011283544	-0.0257031700164992
ASV44	d:Bacteria	p:Bacillota	c:Bacilli	o:Bacillales	f:Bacillaceae	g:Neobacillus	unclassified	g:Neobacillus	0.0746673759042714	0.0151228431784457	-0.228762924281477	0.178600352391383	0.155846936388638	-0.195474583581261	0.0709854009767253	-0.121823227541158	0.200225719807736	0.182237565028237	-0.0955064835060668	-0.168897313947169	0.153151633401725	0.135163478622226	-0.142580569912078	-0.039656995116159	-0.0576451498956579	-0.335389198429961	0.264403797453236	-0.0133402510810673	-0.0313284058605663	-0.103584138613822	0.200046520778701	0.183087125811212	-0.0787724743925366	0.0182648025170032	0.00130540754951394	-0.260554192654235	0.304936066942037	0.0430764667382884	0.0261170717707992	-0.0261170717707991	-0.0430764667382884	-0.304936066942037	0.260554192654235	-0.00130540754951394	-0.0182648025170031	0.0787724743925367	-0.183087125811212	-0.200046520778701	0.103584138613822
ASV45	d:Bacteria	p:Pseudomonadota	c:Alphaproteobacteria	o:Sphingomonadales	f:Sphingomonadaceae	unclassified	unclassified	f:Sphingomonadaceae	-0.161539254093741	-0.088492865980017	0.0750161141305207	-0.159660602659651	0.0314535026412169	0.303223105961671	-0.197667746908445	-0.0684025481483281	-0.253930782865133	-0.102841816431133	0.112010919892141	-0.0106543078263237	-0.196182542543129	-0.0450935761091287	0.169759160214145	-0.0669173437830118	0.0841716226509887	0.299024358974262	-0.101356612065817	0.113496124257457	0.264585090691457	-0.130449228813195	-0.305366925972958	-0.162918882335694	0.0396462200785355	-0.183494527820017	-0.0410464841827528	0.161518618231477	-0.215964181342516	-0.0133990789282868	0.129048964708978	-0.129048964708978	0.0133990789282868	0.215964181342516	-0.161518618231477	0.0410464841827528	0.183494527820017	-0.0396462200785354	0.162918882335694	0.305366925972958	0.130449228813195
ASV46	d:Bacteria	p:Pseudomonadota	c:Gammaproteobacteria	o:Burkholderiales	f:Oxalobacteraceae	g:Massilia	unclassified	g:Massilia	-0.0960100750910393	-0.00414272652510501	0.0654091463947027	-0.0975891332616017	-0.00454877005467819	0.136881558537722	-0.0791777417885022	-0.0241921582992077	-0.15305361289996	-0.0794987473841585	0.0323117447603462	0.0484353577180312	-0.0804260968827211	-0.00687123136691959	0.104939260777585	-0.0254405133934267	0.0481143521223749	0.15992484426688	-0.0807471024783774	0.0310633896661273	0.104618255181929	-0.025896391620653	-0.147388136129659	-0.0780399438690085	0.0273759990685709	-0.0955472308592866	-0.0261990385986362	0.0792169043389431	-0.147690783107642	-0.0422748401700628	0.0270733520905876	-0.0270733520905876	0.0422748401700628	0.147690783107642	-0.0792169043389431	0.0261990385986362	0.0955472308592866	-0.0273759990685709	0.0780399438690085	0.147388136129659	0.025896391620653
ASV47	d:Bacteria	p:Myxococcota	c:Polyangiia	o:Polyangiales	f:Sandaracinaceae	unclassified	unclassified	f:Sandaracinaceae	0.0389100099769885	0.0524425901075849	-0.213092331223143	0.204160293436581	0.0842887217921621	-0.166709284090174	0.0722205716114356	-0.137703215818246	0.19216394758377	0.0973971493086654	-0.101034197378465	-0.127004771860391	0.202862391541626	0.108095593266521	-0.0903357534206093	-0.00706139588805588	-0.101828194163161	-0.300259540850291	0.228038969238856	0.0296076225517254	-0.0651591757233796	-0.0907394381294629	0.220262306046986	0.130915311791434	-0.0561675559984979	0.022344261215131	-0.0670027330404214	-0.254085600830353	0.243999011136028	0.0569161433460961	-0.0324308509094564	0.0324308509094564	-0.056916143346096	-0.243999011136028	0.254085600830353	0.0670027330404216	-0.0223442612151309	0.056167555998498	-0.130915311791434	-0.220262306046986	0.0907394381294631
ASV48	d:Bacteria	p:Pseudomonadota	c:Alphaproteobacteria	o:Hyphomicrobiales	f:Rhizobiaceae	g:Agrobacterium	unclassified	g:Agrobacterium	-0.0855897135460696	-0.0316246817460699	0.327400303608595	-0.0875626154283957	-0.0816747363733289	-0.0409485565147309	-0.0926661159206196	0.191168056736714	-0.136888935430519	-0.132234158330117	-0.100037286142406	0.233831160359568	-0.0942258318076656	-0.0895710547072628	-0.0573741825195518	0.189608340849668	0.194263117950071	0.226459990137782	-0.133793874217163	-0.101597002029452	-0.0969422249290488	0.156663326302711	-0.152631772066773	-0.148243206129964	-0.117887703920728	0.114969652224526	0.119358218161335	0.149713720370571	-0.18993688020815	-0.159581377998914	-0.155192812062105	0.155192812062105	0.159581377998914	0.18993688020815	-0.149713720370571	-0.119358218161335	-0.114969652224526	0.117887703920728	0.148243206129964	0.152631772066773	-0.156663326302711
ASV49	d:Bacteria	p:Actinomycetota	c:Actinobacteria	o:Mycobacteriales	f:Nocardiaceae	g:Rhodococcus	unclassified	g:Rhodococcus	0.129900188411584	0.0667197858989451	-0.270809364447422	0.181104086052321	0.160917600304465	-0.267832296219894	0.155441738076267	-0.111398484872716	0.245870467338521	0.229911649109082	-0.109044905785538	-0.161346978729257	0.19592197348198	0.179963155252541	-0.15899339964208	-0.0709182494670026	-0.0868770676964414	-0.425833622591062	0.270391884514795	-0.0685646703798253	-0.0845234886092641	-0.0552975065184481	0.281538891902856	0.266492773783176	-0.0530785308749788	0.0299595170487817	0.0149133989291022	-0.304657905729053	0.351749797350406	0.0321784926922509	0.0171323745725713	-0.0171323745725714	-0.0321784926922508	-0.351749797350406	0.304657905729053	-0.0149133989291022	-0.0299595170487817	0.0530785308749788	-0.266492773783176	-0.281538891902856	0.0552975065184481
ASV50	d:Bacteria	p:Chloroflexota	c:Chloroflexia	o:Thermomicrobiales	f:JG30-KF-CM45	unclassified	unclassified	f:JG30-KF-CM45	0.180973929246042	0.112613164062941	-0.226829828772132	0.081370898553245	0.0484053972184144	-0.19653356030851	0.232100976621192	-0.0362522716645699	0.207401797052602	0.181340279945755	-0.0123009684273261	-0.0902962018072044	0.153357866909967	0.127296349803121	-0.0663448985699607	-0.114995381375794	-0.141056898482641	-0.334698146855722	0.102597170234531	-0.0910440781385507	-0.117105595245397	0.049757927165445	0.279477186170252	0.254906152204571	0.072339432415192	0.0264713173485194	0.00190028338283889	-0.18066643640654	0.231619542387646	0.0490528225982663	0.0244817886325859	-0.0244817886325859	-0.0490528225982663	-0.231619542387646	0.18066643640654	-0.00190028338283889	-0.0264713173485193	-0.0723394324151921	-0.254906152204571	-0.279477186170252	-0.049757927165445
ASV51	d:Bacteria	p:Bdellovibrionota	c:Oligoflexia	o:0319-6G20	unclassified	unclassified	unclassified	o:0319-6G20	-0.107215967839886	-0.0772680792182562	0.250411548789088	-0.10781328299564	-0.0637612902587629	0.105647071523457	-0.145847445167354	0.113206046667624	-0.169995549049982	-0.13516939092055	-0.0012403214431407	0.136881931456971	-0.146319664260634	-0.111493506131202	0.0224355633462068	0.112733827574343	0.147559985703775	0.281489055181184	-0.13564161001383	-0.00171254053642117	0.0331136175930105	0.04913945848571	-0.217865566547316	-0.185031149779322	-0.0587616121453478	0.0263724078081055	0.0592068245761002	0.185476362210074	-0.207798200456926	-0.0815286628229523	-0.0486942460549575	0.0486942460549575	0.0815286628229523	0.207798200456926	-0.185476362210074	-0.0592068245761003	-0.0263724078081055	0.0587616121453478	0.185031149779322	0.217865566547316	-0.04913945848571
ASV52	d:Bacteria	p:Pseudomonadota	c:Alphaproteobacteria	o:Hyphomicrobiales	f:Methyloligellaceae	unclassified	unclassified	f:Methyloligellaceae	0.26928034412485	0.0506497533091955	-0.347859088704665	0.292615992111878	0.036243992277492	-0.30093099311875	0.252926949982794	-0.0621219521372066	0.444218057852966	0.241538195910723	-0.0250220350608106	-0.234964610428646	0.271375399561527	0.0686955376192841	-0.19786469335225	-0.0436735025584734	-0.246353364500716	-0.51291359547225	0.259986645489457	-0.00657358548207729	-0.20925344742432	-0.0208170410080345	0.456564898525453	0.265476492139702	0.0141610962535364	0.159533945066214	-0.0315544613195367	-0.282869857205702	0.44582747821395	0.194512082327785	0.00342367594203422	-0.00342367594203396	-0.194512082327785	-0.44582747821395	0.282869857205702	0.031554461319537	-0.159533945066214	-0.0141610962535362	-0.265476492139702	-0.456564898525452	0.0208170410080349
ASV53	d:Bacteria	p:Pseudomonadota	c:Gammaproteobacteria	o:Methylococcales	f:Methylococcaceae	unclassified	unclassified	f:Methylococcaceae	0.226303206185162	0.0845894025037487	-0.276728889821248	0.232848009731336	0.000951326841260534	-0.26796305544026	0.245782187792103	-0.0398650032152779	0.362990908182973	0.179660483240363	-0.0329350026563446	-0.151899602095083	0.250956309303168	0.0676258843605582	-0.14496960153615	-0.0346908817042135	-0.218021306646823	-0.430616792543531	0.184834604751428	-0.0277608811452803	-0.21109130608789	0.0254641325840957	0.405280328305149	0.232434746072175	0.0319977997692267	0.135969573920872	-0.0368760083121024	-0.237312954615051	0.342940187408951	0.142503241106002	-0.0303423411269713	0.0303423411269714	-0.142503241106002	-0.342940187408951	0.237312954615051	0.0368760083121024	-0.135969573920872	-0.0319977997692267	-0.232434746072175	-0.405280328305149	-0.0254641325840956
ASV54	d:Bacteria	p:Patescibacteria	c:Saccharimonadia	o:Saccharimonadales	unclassified	unclassified	unclassified	o:Saccharimonadales	-0.126964932629459	-0.0873102480181823	-0.0542288645752279	-0.121299977684991	0.068954603975862	0.320849418931999	-0.169399404222645	-0.143246274265366	-0.196270644922773	-0.0458611915900741	0.153279144921936	-0.11189649344855	-0.164920864105957	-0.0145114107732581	0.184628925738752	-0.138767734148678	0.0116417191840216	0.210782055696031	-0.0413826514733861	0.157757685038624	0.308167138371323	-0.200131099117338	-0.250122955197341	-0.108315562655856	0.079435747151361	-0.225465547807947	-0.0836581552664624	0.104093154540755	-0.133650011346465	0.0541012984607524	0.195908691002237	-0.195908691002237	-0.0541012984607524	0.133650011346465	-0.104093154540755	0.0836581552664624	0.225465547807947	-0.079435747151361	0.108315562655856	0.250122955197341	0.200131099117338
ASV55	d:Bacteria	p:Pseudomonadota	c:Gammaproteobacteria	o:Burkholderiales	f:Burkholderiaceae	g:Ralstonia	unclassified	g:Ralstonia	-0.130430146734624	-0.0707604199458193	0.246168529069583	-0.140197835732428	-0.0735930497551824	0.168812923098471	-0.159055108612546	0.0914992252204665	-0.213950205793	-0.161294499103965	0.030344249057658	0.138672286223614	-0.166777144789853	-0.114121438100818	0.0775173100608051	0.0837771890431597	0.136432895732195	0.328071643893817	-0.169016535281271	0.0226222128803513	0.0752779195693861	0.0335245937971813	-0.254455891508411	-0.204811615151096	-0.0241328706668501	-0.0182310001630766	0.0314132761942386	0.212092020678485	-0.256567209111354	-0.075888464627108	-0.0262441882697927	0.0262441882697927	0.0758884646271079	0.256567209111354	-0.212092020678485	-0.0314132761942387	0.0182310001630765	0.02413287066685	0.204811615151096	0.254455891508411	-0.0335245937971813
ASV56	d:Bacteria	p:Actinomycetota	c:Actinobacteria	o:Pseudonocardiales	f:Pseudonocardiaceae	g:Amycolatopsis	unclassified	g:Amycolatopsis	-0.160296909117184	-0.112046317422631	0.24542240137815	-0.163237388389428	-0.116136256774025	0.306294470325118	-0.215306225296258	0.0672976106219223	-0.255776320325857	-0.218539606256847	0.115421206561729	0.10544305267332	-0.217630878274459	-0.180394164205449	0.153566648613126	0.0649729576437208	0.102209671712731	0.436170484531306	-0.220864259235049	0.113096553583527	0.150333267652537	-0.0200655983572897	-0.324662621554315	-0.289555510851247	0.0253057630082017	-0.0582211698648811	-0.0231140591618126	0.291747214697636	-0.327711082358838	-0.0128498084993896	0.0222573022036789	-0.0222573022036788	0.0128498084993897	0.327711082358838	-0.291747214697636	0.0231140591618127	0.0582211698648811	-0.0253057630082017	0.289555510851247	0.324662621554315	0.0200655983572897
ASV57	d:Bacteria	p:Pseudomonadota	c:Gammaproteobacteria	o:Enterobacterales	f:Enterobacteriaceae	unclassified	unclassified	f:Enterobacteriaceae	-0.0727762599027036	0.00885383240163926	0.280031952974654	-0.0741540294865603	-0.0726550161793242	-0.0693004798077051	-0.0505351161175872	0.163850012036036	-0.116158592934436	-0.114973518860994	-0.112321525003946	0.228384266358912	-0.0516243386115596	-0.0504392645381176	-0.0477872706810692	0.162760789542063	0.163945863615505	0.166597857472554	-0.116062741354967	-0.113410747497918	-0.112225673424476	0.161078529848056	-0.102916114638885	-0.101798816087499	-0.099298492300854	0.0992081225650802	0.100325421116466	0.102825744903111	-0.163669223370475	-0.16116889958383	-0.160051601032445	0.160051601032445	0.16116889958383	0.163669223370475	-0.102825744903111	-0.100325421116466	-0.0992081225650802	0.099298492300854	0.101798816087499	0.102916114638885	-0.161078529848056
ASV58	d:Bacteria	p:Chloroflexota	c:Chloroflexia	o:Thermomicrobiales	f:JG30-KF-CM45	unclassified	unclassified	f:JG30-KF-CM45	0.214831227229297	0.150280730533238	-0.201707536962471	0.0766829988671796	-0.0146432471670563	-0.225444172500187	0.288646346873201	0.0103751881374383	0.230462231201541	0.158262494296264	-0.00839026993468105	-0.040656460276242	0.17943058278786	0.107230845882584	-0.0594219183483614	-0.0988405759479028	-0.171040312853179	-0.337693077084125	0.0490467302109233	-0.117606034020022	-0.189805770925298	0.121794464244308	0.329294518380204	0.261223953626064	0.104102220704484	0.0669379539126092	-0.00113261084153119	-0.158254343763111	0.206367443294365	0.0492457103727861	-0.0188248543813545	0.0188248543813546	-0.0492457103727861	-0.206367443294365	0.158254343763111	0.00113261084153135	-0.0669379539126093	-0.104102220704485	-0.261223953626064	-0.329294518380204	-0.121794464244308
ASV59	d:Bacteria	p:Pseudomonadota	c:Alphaproteobacteria	o:Hyphomicrobiales	f:Rhizobiaceae	g:Mesorhizobium	unclassified	g:Mesorhizobium	-0.217071663751789	-0.019139450843905	0.319739987827263	-0.221825364452068	-0.0176539193750678	0.155950410595567	-0.186741282692359	0.0811664369076998	-0.346978566850837	-0.185566866948014	-0.048320593354354	0.237645590684273	-0.190499413074264	-0.0290877131714406	0.108158560422219	0.0774083065257948	0.238820006428618	0.376066280022278	-0.189324997329919	-0.0520787237362592	0.109332976166564	0.062258746209917	-0.341400234441818	-0.189219824356306	-0.0598227966887577	-0.0888144140932506	0.0633659959922621	0.19276302365981	-0.340292984659473	-0.210895956991925	-0.0587155469064126	0.0587155469064126	0.210895956991925	0.340292984659473	-0.19276302365981	-0.0633659959922621	0.0888144140932505	0.0598227966887577	0.189219824356306	0.341400234441818	-0.062258746209917
ASV60	d:Bacteria	p:Bacteroidota	c:Bacteroidia	o:Chitinophagales	f:Chitinophagaceae	g:Chitinophaga	unclassified	g:Chitinophaga	-0.150337951760779	-0.122190816013291	0.398885991143984	-0.149605833383993	-0.12313693822329	0.146385548237369	-0.215452908521289	0.19649447810504	-0.237126382767414	-0.216200883803407	-0.00312464934151226	0.218746742748042	-0.214874118124412	-0.193948619160405	0.0191276153014896	0.197073268501917	0.217998767465924	0.431075001927819	-0.21562209340653	-0.00254585894463547	0.0183796400193719	0.094181113634418	-0.31464055461473	-0.294911804991847	-0.0940216045949139	0.0737471661526752	0.0934759157755574	0.294366116172491	-0.31534575247359	-0.114455552076657	-0.0947268024537744	0.0947268024537742	0.114455552076656	0.31534575247359	-0.294366116172491	-0.0934759157755576	-0.0737471661526753	0.0940216045949139	0.294911804991847	0.31464055461473	-0.094181113634418
ASV61	d:Bacteria	p:Pseudomonadota	c:Gammaproteobacteria	o:Lysobacterales	f:Lysobacteraceae	g:Pseudoxanthomonas	unclassified	g:Pseudoxanthomonas	-0.0988940610246697	-0.0435261639639055	0.164684152526319	-0.0990458786749597	-0.0719464280981941	0.14872837923541	-0.112593073959381	0.0520116341540252	-0.156485262341804	-0.135061265551368	0.0393974877968863	0.0957838001454644	-0.112713096350364	-0.0912890995599285	0.0831696537883255	0.0518916117630423	0.073315608553478	0.247774361901732	-0.135181287942351	0.0392774654059034	0.0607014621963391	0.0165945518068419	-0.179978207351225	-0.159779469470377	0.00470182056949192	-0.0247874002549289	-0.00458866237408095	0.159892627665788	-0.201161421532148	-0.0366801314922789	-0.0164813936114309	0.016481393611431	0.0366801314922789	0.201161421532148	-0.159892627665788	0.00458866237408101	0.0247874002549289	-0.00470182056949186	0.159779469470377	0.179978207351225	-0.0165945518068419
ASV62	d:Bacteria	p:Bacteroidota	c:Bacteroidia	o:Cytophagales	f:Spirosomataceae	g:Dyadobacter	s:fermentans	g:Dyadobacter	-0.150064763839132	0.140844627311738	0.135435230171905	-0.155510465657755	-0.020929021380172	0.0502243933934156	-0.00728915794106982	-0.0115656618736378	-0.241578430434708	-0.135182456756658	-0.0789307432608557	0.218418405318757	-0.0115943632423127	0.0948016104357364	0.151053323931539	-0.0158708671748807	0.0905251065031685	0.146776819998971	-0.139487662057901	-0.0832359485620986	0.0231600251159505	0.0940751763918766	-0.122782941486823	-0.0224718555152307	0.0305627685730958	-0.126814868060809	-0.026503782089217	0.0265308419991095	-0.243361899967916	-0.19032727587959	-0.0900161899079976	0.0900161899079976	0.19032727587959	0.243361899967916	-0.0265308419991095	0.0265037820892171	0.126814868060809	-0.0305627685730959	0.0224718555152307	0.122782941486823	-0.0940751763918765
ASV63	d:Bacteria	p:Pseudomonadota	c:Alphaproteobacteria	o:Hyphomicrobiales	f:Hyphomicrobiaceae	g:Hyphomicrobium	unclassified	g:Hyphomicrobium	-0.151491249598432	-0.0380396299118754	0.259057276354478	-0.127637731639293	-0.0495375616022918	0.107648896397413	-0.149837316546877	0.0850384108509302	-0.220670835418404	-0.158927229677564	-0.0346604235241981	0.174729791462109	-0.130979454807225	-0.0692358490663847	0.0550309570869809	0.103896272590583	0.165639878331423	0.289906684484788	-0.140069367937911	-0.0158025617845454	0.0459410439562945	0.0518219165247313	-0.236403524953234	-0.178191095200892	-0.0610312267909735	-0.0149605655144176	0.0432518642379245	0.160411732647843	-0.244973577240041	-0.127813708830122	-0.0696012790777802	0.0696012790777801	0.127813708830122	0.244973577240041	-0.160411732647843	-0.0432518642379247	0.0149605655144174	0.0610312267909734	0.178191095200892	0.236403524953234	-0.0518219165247314
ASV64	d:Bacteria	p:Patescibacteria	c:Saccharimonadia	o:Saccharimonadales	unclassified	unclassified	unclassified	o:Saccharimonadales	-0.0770734002743492	-0.0672915902236472	0.0969722567734652	-0.0718850286067208	-0.0651332276099139	0.184410989941166	-0.114130546090559	0.0157314273425128	-0.117761977986097	-0.112424210621571	0.0848578154749237	0.023464627192349	-0.110028778136261	-0.104691010771734	0.09259101532476	0.0198331952968106	0.025170962661337	0.222452988757831	-0.108322442667273	0.0889595834292216	0.094297350793748	-0.0353244580825329	-0.161183247617925	-0.156150752284788	0.0298485256606153	-0.038748204907536	-0.0337157095743989	0.152283568371005	-0.159574499109791	0.0264247788356122	0.0314572741687493	-0.0314572741687492	-0.0264247788356122	0.159574499109791	-0.152283568371005	0.0337157095743989	0.038748204907536	-0.0298485256606152	0.156150752284788	0.161183247617925	0.0353244580825329
ASV65	d:Bacteria	p:Pseudomonadota	c:Gammaproteobacteria	o:Burkholderiales	f:Burkholderiaceae	g:Burkholderia-Caballeronia-Paraburkholderia	unclassified	g:Burkholderia-Caballeronia-Paraburkholderia	-0.0789762816012018	-0.0740283200431723	-0.0664805820732968	-0.0779279846609413	0.0598182332892872	0.237594935089325	-0.120960758420742	-0.114993747629006	-0.124043713996472	-0.0151457670472985	0.12539905610287	-0.111082040554424	-0.120132006921889	-0.0112340599727163	0.129310763177452	-0.114164996130154	-0.00526704918098083	0.135277773969188	-0.0143170155484464	0.126227807601722	0.235125754550896	-0.163594596948914	-0.172126987066174	-0.0694570180727699	0.0630499119407614	-0.166501235340508	-0.0638312663471039	0.0686756636664274	-0.072363656464364	0.0601432735491673	0.162813242542572	-0.162813242542572	-0.0601432735491673	0.0723636564643639	-0.0686756636664274	0.0638312663471039	0.166501235340508	-0.0630499119407614	0.0694570180727699	0.172126987066174	0.163594596948914
ASV66	d:Bacteria	p:Actinomycetota	c:Actinobacteria	o:Kitasatosporales	f:Streptomycetaceae	g:Streptomyces	unclassified	g:Streptomyces	-0.140718770794289	-0.135774811706939	-0.0264712704766302	-0.143255993199821	-0.0363446902375853	0.482565536415265	-0.218587369780889	-0.132175333128415	-0.224501763057541	-0.139980956813298	0.270253597531007	-0.128266790284736	-0.220593220213862	-0.136072413969619	0.274162140374686	-0.134181183561388	-0.0496603773171445	0.36057417702716	-0.141986807246271	0.268247747098034	0.352768553342277	-0.225816668683907	-0.31286286159808	-0.233175881269202	0.153596965735997	-0.231392812140607	-0.151705831811728	0.235067015193471	-0.238752024725902	0.148020822279297	0.227707802608175	-0.227707802608175	-0.148020822279297	0.238752024725902	-0.235067015193471	0.151705831811729	0.231392812140607	-0.153596965735997	0.233175881269202	0.31286286159808	0.225816668683907
ASV67	d:Bacteria	p:Pseudomonadota	c:Gammaproteobacteria	o:Lysobacterales	f:Rhodanobacteraceae	g:Dyella	s:japonica	g:Dyella	-0.094181889530591	-0.0763027365171391	-0.00988818138907594	-0.093918444250432	-0.0182130522420977	0.292504303929336	-0.134779931088224	-0.0822746150903504	-0.148706370846486	-0.0888560033709248	0.156787635140952	-0.0681399035510576	-0.134571659307193	-0.0747212918316321	0.170922346680244	-0.0820663433093195	-0.0222159758337582	0.223427662678118	-0.088647731589894	0.156995906921982	0.216846274397544	-0.134441952907059	-0.197074412882115	-0.140646945284147	0.0909480981119659	-0.147571926228197	-0.0911444586302283	0.140450584765885	-0.153776918605284	0.0778181247908287	0.134245592388797	-0.134245592388797	-0.0778181247908287	0.153776918605284	-0.140450584765885	0.0911444586302282	0.147571926228196	-0.090948098111966	0.140646945284147	0.197074412882115	0.134441952907059
ASV68	d:Bacteria	p:Pseudomonadota	c:Gammaproteobacteria	o:Burkholderiales	f:Burkholderiaceae	g:Burkholderia-Caballeronia-Paraburkholderia	unclassified	g:Burkholderia-Caballeronia-Paraburkholderia	-0.0695829811254207	-0.0523370345166458	-0.0550339052802361	-0.0695192253154068	0.0860449511186448	0.160428195119065	-0.0963862354480716	-0.0985182989900873	-0.10996994997699	0.0130143299879836	0.0718194476863289	-0.0848841810677409	-0.0963358320546433	0.0266484479103301	0.0854535656086754	-0.098467895596659	0.0245163843683144	0.0833215020666596	0.0130647333814119	0.0718698510797572	0.194854131044731	-0.131893665355797	-0.142690385447291	-0.026739694323854	0.0287023023334433	-0.144700514231931	-0.0287498231084939	0.0266921735488034	-0.0395465431999877	0.0158954534573096	0.131846144580746	-0.131846144580746	-0.0158954534573096	0.0395465431999877	-0.0266921735488034	0.0287498231084939	0.144700514231931	-0.0287023023334433	0.026739694323854	0.142690385447291	0.131893665355797
ASV69	d:Bacteria	p:Actinomycetota	c:Actinobacteria	o:Glycomycetales	f:Glycomycetaceae	g:Glycomyces	s:arizonensis	g:Glycomyces	0.178594933546846	0.0162535651975633	-0.0147767196617402	0.0977395977955718	-0.115360252778848	-0.162451124099393	0.154041263674198	0.129509669524389	0.218461628799307	0.0499914045851297	0.0127628019914244	0.0011675489113633	0.090119508186281	-0.0783507160278963	-0.115579318621602	0.0655879140364718	-0.102882310177705	-0.140110912771411	-0.0139303509027876	-0.051158953496493	-0.21962917771067	0.134217579619391	0.218082291090223	0.0592470404637393	0.0241475773329286	0.194953682321361	0.0361184316948776	0.00101896856406678	0.11998314316571	0.0848836800348988	-0.073951570591585	0.0739515705915848	-0.0848836800348989	-0.11998314316571	-0.00101896856406697	-0.0361184316948778	-0.194953682321362	-0.0241475773329287	-0.0592470404637395	-0.218082291090223	-0.134217579619391
ASV70	d:Bacteria	p:Patescibacteria	c:Saccharimonadia	o:Saccharimonadales	unclassified	unclassified	unclassified	o:Saccharimonadales	-0.144423238850928	-0.131596085300509	0.394619348787162	-0.149023984503381	-0.130978074690478	0.161402034558133	-0.218212435634716	0.197797392278096	-0.231990399712943	-0.217723855348254	0.0134229165903642	0.207938147557107	-0.221849644433933	-0.207583100069243	0.0235636718693747	0.194160183478879	0.208426727843569	0.439573499782187	-0.221361064147471	0.00978570779114733	0.0240522521558367	0.0883992390728772	-0.316808577177866	-0.303357950158705	-0.0854306836424689	0.0754092499653316	0.0888598769844923	0.306787143500729	-0.316347939266251	-0.0984206727500144	-0.0849700457308537	0.0849700457308537	0.0984206727500144	0.316347939266251	-0.306787143500729	-0.0888598769844923	-0.0754092499653316	0.0854306836424688	0.303357950158705	0.316808577177866	-0.0883992390728772
ASV71	d:Bacteria	p:Pseudomonadota	c:Alphaproteobacteria	o:Sphingomonadales	f:Sphingomonadaceae	g:Sphingomonas	unclassified	g:Sphingomonas	-0.0596538017303501	0.119293092684312	-0.165321275386494	-0.0690858063824366	0.181021935438122	-0.00625414462315272	0.0471489993629992	-0.177858415115314	-0.101777596678474	0.0959499344701035	-0.0521048065953145	-0.0363884734743147	0.0396923449625249	0.237419876111103	0.0893651350456848	-0.185315069515788	0.0124124616327895	-0.135642279432628	0.0884932800696292	-0.0595614609957888	0.138166070152789	-0.0787707003960722	-0.00704101688285632	0.179378287253722	0.0397909387281545	-0.219180041676013	-0.0327607375394346	-0.172348086065002	0.0389689459737812	-0.100618402551786	0.085800901584792	-0.085800901584792	0.100618402551786	-0.0389689459737812	0.172348086065002	0.0327607375394347	0.219180041676013	-0.0397909387281545	-0.179378287253722	0.00704101688285632	0.0787707003960722
ASV72	d:Bacteria	p:Pseudomonadota	c:Gammaproteobacteria	o:Burkholderiales	f:Comamonadaceae	unclassified	unclassified	f:Comamonadaceae	-0.10161765738342	-0.0956283954883119	0.218122536242926	-0.0999562809908795	-0.073498861939675	0.15257865955936	-0.155936696638167	0.09210519392951	-0.159358190548301	-0.138441764245467	0.0402882096801922	0.0968401212024592	-0.154623263275352	-0.133706836972517	0.0450231369531414	0.0934186272923253	0.11433505359516	0.293065027520818	-0.137128330882651	0.0416016430430074	0.0625180693458417	0.0155604119830448	-0.221521540529462	-0.201801344693565	-0.0332931092747274	0.0123345965888525	0.0320547924247496	0.200563027843587	-0.205027160087757	-0.0365189246689197	-0.0167987288330226	0.0167987288330226	0.0365189246689197	0.205027160087757	-0.200563027843587	-0.0320547924247496	-0.0123345965888526	0.0332931092747274	0.201801344693565	0.221521540529462	-0.0155604119830448
ASV73	d:Bacteria	p:Actinomycetota	c:Thermoleophilia	o:Solirubrobacterales	f:67-14	unclassified	unclassified	f:67-14	0.230675319051446	0.0565777432210998	-0.267361404363327	0.128152138377601	0.0910434361835961	-0.239087232470416	0.227093485409857	-0.0290028970051982	0.283678013120724	0.254341008134238	-0.00665020147102007	-0.166639115689641	0.14604179443628	0.116704789449795	-0.144286420155463	-0.110054587978775	-0.13939159296526	-0.400382802570518	0.173289317160661	-0.0877018924445964	-0.117038897431082	0.0148263664233949	0.309624755620223	0.281965562066026	0.0359006898767491	0.068174770762851	0.0405155772086541	-0.205549294980623	0.335313966405482	0.0892490942162051	0.0615899006620083	-0.0615899006620083	-0.0892490942162051	-0.335313966405482	0.205549294980623	-0.0405155772086541	-0.068174770762851	-0.035900689876749	-0.281965562066026	-0.309624755620222	-0.0148263664233949
ASV74	d:Bacteria	p:Chloroflexota	c:KD4-96	unclassified	unclassified	unclassified	unclassified	c:KD4-96	0.221802561485817	0.0614983135384321	-0.278851240239544	0.205147574686088	0.0403366832517185	-0.249933892722511	0.223969007048834	-0.045100940591259	0.337533719405566	0.20723926937173	-0.0222397700801489	-0.171832576119786	0.210802083877039	0.080507633843203	-0.148971405608676	-0.0582678637630539	-0.18856231379689	-0.418041353248768	0.194072346199935	-0.0354066932519439	-0.16570114328578	0.00331656195121541	0.3640679790189	0.241225193459037	0.0248702802102391	0.110386399565808	-0.0124563859940546	-0.228811299242853	0.34829503107363	0.131940117824832	0.00909733226496914	-0.00909733226496924	-0.131940117824832	-0.34829503107363	0.228811299242852	0.0124563859940545	-0.110386399565809	-0.0248702802102393	-0.241225193459037	-0.3640679790189	-0.0033165619512156
ASV75	d:Bacteria	p:Planctomycetota	c:Planctomycetes	o:Planctomycetales	unclassified	unclassified	unclassified	o:Planctomycetales	0.163654830775618	0.0846157667878545	-0.267607549283706	0.174807145418143	0.0773548981057003	-0.23282509180361	0.196275141087906	-0.0821818398629745	0.267577686533493	0.190534920381158	-0.0546838927992081	-0.144667706445256	0.205091819951212	0.128049053798877	-0.117169759381489	-0.0733651609996685	-0.150407927152004	-0.39562674033237	0.199351599244464	-0.045867213935902	-0.122909980088237	-0.0144129128413577	0.315343531024693	0.242706914507778	0.0115124002753062	0.0528117716925579	-0.0198248448243565	-0.251019359056828	0.309931599041694	0.0787370848092219	0.00610046829230748	-0.00610046829230739	-0.0787370848092217	-0.309931599041694	0.251019359056828	0.0198248448243567	-0.0528117716925577	-0.0115124002753062	-0.242706914507778	-0.315343531024692	0.0144129128413579
ASV76	d:Bacteria	p:Bacillota	c:Bacilli	o:Thermoactinomycetales	f:Thermoactinomycetaceae	g:Laceyella	unclassified	g:Laceyella	0.165659452440468	-0.00409001326885234	-0.195322295177899	0.237195469498985	0.0368505995707918	-0.240293213063493	0.127731857014583	-0.0234505362314172	0.318484779984502	0.160098253358686	-0.0590031684781368	-0.157649272040942	0.184286044174977	0.0258995175491603	-0.193201904287662	0.0331036509289766	-0.12528287569684	-0.344384297533662	0.216652440519079	-0.00244898131774311	-0.16083550794356	-0.0251578934882712	0.297221814276319	0.147893564908721	-0.0586772366225205	0.154685686995975	0.00535743762837717	-0.201213363902865	0.327737145392968	0.121166343861726	-0.0281619055058722	0.0281619055058724	-0.121166343861726	-0.327737145392968	0.201213363902865	-0.00535743762837708	-0.154685686995975	0.0586772366225206	-0.147893564908721	-0.297221814276319	0.0251578934882713
ASV77	d:Bacteria	p:Pseudomonadota	c:Gammaproteobacteria	o:Lysobacterales	f:Rhodanobacteraceae	g:Dokdonella	unclassified	g:Dokdonella	-0.179164539105248	-0.154272511343798	0.242205912820554	-0.16879286087131	-0.143732643733094	0.403756642232895	-0.263605133926863	0.04983858194156	-0.275084478159035	-0.255272636955248	0.177555647592698	0.0695174577681409	-0.255405602332455	-0.235593761128667	0.197234523419279	0.0580381135359688	0.0778499547397562	0.510678239287703	-0.247073105360839	0.185755179187107	0.205567020390895	-0.0679996751339818	-0.374340074015335	-0.355661290998017	0.0524131291262414	-0.0788225046675066	-0.0601437216501877	0.34793069847407	-0.366484120531541	0.0415902995927166	0.0602690826100355	-0.0602690826100355	-0.0415902995927166	0.366484120531541	-0.34793069847407	0.0601437216501877	0.0788225046675066	-0.0524131291262414	0.355661290998017	0.374340074015335	0.0679996751339818
ASV78	d:Bacteria	p:Pseudomonadota	c:Gammaproteobacteria	o:Burkholderiales	f:Comamonadaceae	unclassified	unclassified	f:Comamonadaceae	-0.0529208502749098	-0.0173852632567576	0.228832543781343	-0.0529208502749098	-0.0527910399113731	-0.0528145400633927	-0.0555818630486134	0.139070404634445	-0.0836752112907314	-0.0835725871875638	-0.0835911656889994	0.167163752876563	-0.0555818630486134	-0.0554792389454459	-0.0554978174468814	0.139070404634445	0.139173028737613	0.139154450236177	-0.0835725871875638	-0.0835911656889994	-0.0834885415858318	0.118158624756218	-0.0918479559108043	-0.0917512009784537	-0.0917687169575861	0.0916719620252354	0.091768716957586	0.0917512009784537	-0.118237863709436	-0.118255379688569	-0.118158624756218	0.118158624756218	0.118255379688568	0.118237863709436	-0.0917512009784537	-0.0917687169575861	-0.0916719620252355	0.091768716957586	0.0917512009784537	0.0918479559108043	-0.118158624756218
ASV79	d:Bacteria	p:Chloroflexota	c:Anaerolineae	o:Caldilineales	f:Caldilineaceae	unclassified	unclassified	f:Caldilineaceae	0.124231649900965	0.0746071022702448	-0.241646827425346	0.14550365439668	0.122651443852711	-0.225347022995255	0.157195835991693	-0.092824848212514	0.213244481734791	0.195178223012626	-0.079938721358916	-0.132056497804661	0.174012832142644	0.15594657342048	-0.119170370951063	-0.0760078520615633	-0.0940741107837275	-0.36919105515527	0.211995219163577	-0.0631217252079652	-0.0811879839301295	-0.0319072554180588	0.256657676207224	0.239624644136406	-0.0197580985095131	0.0209359145569634	0.00390288248614623	-0.255479860159773	0.292467814111429	0.0330850714655092	0.0160520393946918	-0.0160520393946917	-0.0330850714655089	-0.292467814111429	0.255479860159774	-0.00390288248614599	-0.0209359145569633	0.0197580985095134	-0.239624644136406	-0.256657676207224	0.0319072554180591
ASV80	d:Bacteria	p:Bacteroidota	c:Bacteroidia	o:Chitinophagales	f:Chitinophagaceae	g:Terrimonas	unclassified	g:Terrimonas	-0.0677637683802039	-0.0333170990004712	0.163834500768862	9.01067600910285e-05	0.0487139049457321	-0.11155764509401	-0.0799114421970879	0.0759505827071672	-0.0535007270807693	-0.0150602393920221	-0.141766024954831	0.103183065968851	-0.0262682438190856	0.0121722438696616	-0.114533541693147	0.129593781085169	0.168034268773917	0.0413284832111081	0.0385829589859802	-0.0881228265768284	-0.0496823388880813	0.0467737966970289	-0.0752740686156784	-0.0390320292599036	-0.158491389509278	0.071674057703342	0.107916097059117	-0.0115432631902571	-0.0141317682535904	-0.133591128502964	-0.0973490891471896	0.0973490891471897	0.133591128502964	0.0141317682535905	0.0115432631902573	-0.107916097059117	-0.0716740577033419	0.158491389509278	0.0390320292599037	0.0752740686156785	-0.0467737966970287
ASV81	d:Bacteria	p:Bacteroidota	c:Bacteroidia	o:Chitinophagales	f:Chitinophagaceae	g:Agriterribacter	unclassified	g:Agriterribacter	-0.126353846237936	-0.108759608042993	0.345920272233628	-0.133050297688566	-0.106943310252274	0.129186789988141	-0.185873506019401	0.173582500962298	-0.20507698232347	-0.18443759653745	0.00223963868344687	0.187491967560185	-0.191167515725583	-0.170528129939562	0.0161491052813345	0.168288491256115	0.188927877042136	0.375605112263033	-0.189731606243632	-0.00305437102273557	0.0175850147632853	0.0825905257708931	-0.274413058751721	-0.254954059219961	-0.0789530739961577	0.0644853146816089	0.0839443142133698	0.259945299437173	-0.273059270309245	-0.0970582850854419	-0.077599285553681	0.0775992855536811	0.0970582850854419	0.273059270309245	-0.259945299437173	-0.0839443142133697	-0.0644853146816088	0.0789530739961578	0.254954059219961	0.274413058751721	-0.082590525770893
ASV82	d:Bacteria	p:Actinomycetota	c:Actinobacteria	o:Pseudonocardiales	f:Pseudonocardiaceae	g:Actinophytocola	unclassified	g:Actinophytocola	-0.0116987706314016	-0.0470643294439494	0.042223304922789	-0.0644003876853943	-0.0551359981611661	0.136076180999122	-0.0464563096526302	0.0241317632191744	-0.0601616670757051	-0.0528375240688139	0.0983289765588597	-0.00382716592389823	-0.0881205962187779	-0.0807964532118866	0.070370047415787	-0.0175325233469731	-0.0102083803400819	0.140958120287592	-0.0945018106349615	0.0566646899927123	0.0639888329996035	-0.0123280354316834	-0.0918006436596633	-0.0848953754109262	0.0576257681651653	-0.0252495703282721	-0.018344302079535	0.124176841496556	-0.097816910307515	0.0447042332685765	0.0516095015173135	-0.0516095015173133	-0.0447042332685762	0.0978169103075151	-0.124176841496556	0.0183443020795352	0.0252495703282723	-0.0576257681651651	0.0848953754109263	0.0918006436596634	0.0123280354316835
ASV83	d:Bacteria	p:Pseudomonadota	c:Gammaproteobacteria	o:Enterobacterales	f:Enterobacteriaceae	unclassified	unclassified	f:Enterobacteriaceae	-0.081570586234838	0.0237456581445096	0.243906026963451	-0.083301179989474	-0.0764557202489138	-0.0263241986347345	-0.0457146195752221	0.12833743441742	-0.130342575780911	-0.124930764678122	-0.0852983169604305	0.211597236130831	-0.0470827740675001	-0.0416709629647113	-0.0020385152470194	0.126969279925142	0.132381091027931	0.172013538745623	-0.126298919170401	-0.0866664714527086	-0.0812546603499198	0.138696662136054	-0.105189190355473	-0.10008688591643	-0.0627210558681616	0.058908659854719	0.0640109642937625	0.101376794342031	-0.179874888197765	-0.142509058149496	-0.137406753710453	0.137406753710453	0.142509058149496	0.179874888197765	-0.101376794342031	-0.0640109642937625	-0.058908659854719	0.0627210558681616	0.10008688591643	0.105189190355473	-0.138696662136054
ASV84	d:Bacteria	p:Gemmatimonadota	c:Gemmatimonadia	o:Gemmatimonadales	f:Gemmatimonadaceae	unclassified	unclassified	f:Gemmatimonadaceae	0.16626068649776	0.177856093302751	-0.24776354471574	0.0366649633831556	0.113005763841354	-0.246023962309281	0.27204820131306	-0.0644336669456472	0.160426812323393	0.220779514285476	-0.063058406300155	-0.0552666929706504	0.16959378629839	0.229946488260473	-0.0538914323251582	-0.166888081960318	-0.106535379998234	-0.390373300583865	0.118325099270806	-0.165512821314825	-0.105160119352742	0.0718174611671889	0.283817954116516	0.340719027210275	0.0731140693382911	-0.033420193606218	0.0234808794875416	-0.244124078384443	0.235481372436869	-0.032123585435116	0.0247774876586436	-0.0247774876586436	0.032123585435116	-0.235481372436868	0.244124078384443	-0.0234808794875414	0.0334201936062181	-0.0731140693382909	-0.340719027210275	-0.283817954116516	-0.0718174611671887
ASV86	d:Bacteria	p:Bacteroidota	c:Bacteroidia	o:Cytophagales	f:Microscillaceae	unclassified	unclassified	f:Microscillaceae	-0.126711558592278	-0.0206930453234937	0.129386152112257	-0.115609443273947	0.0211204636947021	0.11250743138276	-0.116533571492203	0.00211445183456518	-0.191571572697796	-0.083477090126831	-0.0112293485392125	0.0859294458531008	-0.107756578679261	0.000337903891704571	0.0725856454793231	0.010891444647508	0.118985927218473	0.191233668806092	-0.0747000973138882	-0.00245235572626964	0.105642126844695	-0.0134301610273208	-0.196039096184517	-0.0941266406714757	-0.0260108166687846	-0.0841766670261994	0.0177357884868413	0.0858516124895325	-0.164873146670354	-0.096757322667663	0.00515513284537757	-0.00515513284537757	0.0967573226676631	0.164873146670354	-0.0858516124895325	-0.0177357884868413	0.0841766670261994	0.0260108166687846	0.0941266406714757	0.196039096184516	0.0134301610273208
ASV87	d:Bacteria	p:Actinomycetota	c:Actinobacteria	o:Propionibacteriales	f:Nocardioidaceae	g:Kribbella	unclassified	g:Kribbella	0.0318245733663529	0.0309315761456232	-0.119806354713565	-0.0878370542114384	0.10219275435986	0.0426945050531672	0.0496130924099772	-0.0695557054140268	-0.0442817542167558	0.105950000386017	0.0589125042355961	-0.0702616817044533	-0.0449877305071824	0.10524402409559	0.0582065279451695	-0.164156528331186	-0.0139247737284136	-0.0609622698788345	0.0113491774688574	-0.0356883186815635	0.114543435921209	-0.0425227123203549	-0.018694202615064	0.122945653957168	0.0785982772931696	-0.131047622678	0.010592233894232	-0.0337551427697664	0.034420743599523	-0.0099266330644754	0.131713223507756	-0.131713223507757	0.0099266330644754	-0.034420743599523	0.0337551427697662	-0.0105922338942323	0.131047622678	-0.0785982772931697	-0.122945653957168	0.0186942026150639	0.0425227123203548
ASV88	d:Bacteria	p:Patescibacteria	c:Parcubacteria	o:Candidatus_Nomurabacteria	unclassified	unclassified	unclassified	o:Candidatus_Nomurabacteria	-0.0824683214728383	-0.0594415803162466	-0.135602526691673	-0.0158346892509513	0.251074024180391	0.0422730935513184	-0.112189628046078	-0.172400142871152	-0.0777153536847831	0.133294511762272	-0.0317771178253997	-0.154195905584659	-0.0595111163982907	0.151498749048764	-0.0135728805389073	-0.119721631223364	0.0912882342236905	-0.0737833953639807	0.185973023410059	0.0209013938223876	0.231911259269442	-0.206845551561342	-0.117575876216142	0.0813661327903558	-0.0742648920935858	-0.174342893991532	0.0245991150149658	-0.131031909868976	0.113868790360166	-0.0417622345237761	0.157179774482722	-0.157179774482722	0.0417622345237761	-0.113868790360166	0.131031909868976	-0.0245991150149659	0.174342893991532	0.0742648920935857	-0.081366132790356	0.117575876216142	0.206845551561341
ASV89	d:Bacteria	p:Patescibacteria	c:Saccharimonadia	o:Saccharimonadales	unclassified	unclassified	unclassified	o:Saccharimonadales	-0.167535152551218	-0.142725998449922	0.0678337453328763	-0.175274760454614	-0.0599652048966227	0.477667371019501	-0.245282976657259	-0.0788208831834784	-0.271015032395653	-0.179854824509407	0.245181046540177	-0.0592075247379273	-0.251401673950102	-0.160241466063856	0.264794404985729	-0.0849395804763213	0.00622062740992407	0.431256498459509	-0.18597352180225	0.239062349247335	0.33022255713358	-0.180694719561052	-0.361897101177462	-0.27595043294981	0.124777229272447	-0.204955134369704	-0.119008466142051	0.281719196080205	-0.300210847758461	0.100516814463795	0.186463482691448	-0.186463482691448	-0.100516814463795	0.300210847758461	-0.281719196080206	0.119008466142051	0.204955134369704	-0.124777229272447	0.275950432949809	0.361897101177462	0.180694719561052
ASV90	d:Bacteria	p:Pseudomonadota	c:Alphaproteobacteria	o:Hyphomicrobiales	f:Devosiaceae	g:Devosia	unclassified	g:Devosia	-0.187630957023715	0.0322492956376228	0.486779794567806	-0.189557477929042	-0.120909116335885	-0.0209315389167871	-0.122839989150272	0.236497921507755	-0.298193640381244	-0.243922345312944	-0.164883130415402	0.410328524233536	-0.124363037655462	-0.0700917425871621	0.00894747231037977	0.234974873002564	0.289246168070864	0.368285382968406	-0.245445393818134	-0.166406178920593	-0.112134883852292	0.24700958447028	-0.257102454536303	-0.205934986847541	-0.131416100402591	0.0816845766152918	0.132852044304053	0.207370930749004	-0.37125999470253	-0.29674110825758	-0.245573640568818	0.245573640568818	0.29674110825758	0.37125999470253	-0.207370930749004	-0.132852044304053	-0.0816845766152917	0.131416100402591	0.205934986847542	0.257102454536303	-0.24700958447028
ASV91	d:Bacteria	p:Planctomycetota	c:Planctomycetes	o:Pirellulales	f:Pirellulaceae	g:Pir4_lineage	unclassified	g:Pir4_lineage	-0.142479442570883	-0.108837301601021	0.187563470353996	-0.120774835493552	-0.0686394833914745	0.253167592702935	-0.198683331430266	0.0356420534722369	-0.20812078061673	-0.166904165802376	0.0875066661019879	0.0622385011795448	-0.181524332909422	-0.140307718095069	0.114103113809296	0.0528010519930807	0.094017666807434	0.348428498711798	-0.149745167281533	0.104665664622832	0.145882279437185	-0.0475188846816666	-0.277340688662413	-0.238481291552035	0.00137954104381397	-0.0564165971041362	-0.0175571999937586	0.222303632602091	-0.247379003974505	-0.00751817137865569	0.0313412257317219	-0.0313412257317217	0.00751817137865577	0.247379003974505	-0.22230363260209	0.0175571999937587	0.0564165971041363	-0.00137954104381379	0.238481291552035	0.277340688662413	0.0475188846816667
ASV92	d:Bacteria	p:Pseudomonadota	c:Gammaproteobacteria	o:Burkholderiales	f:Oxalobacteraceae	unclassified	unclassified	f:Oxalobacteraceae	-0.1597362767713	-0.00121359771525477	0.268361168878013	-0.171051627757625	-0.0737396092752264	0.137379942641393	-0.127242048123934	0.0858755174118147	-0.261510800186432	-0.184578894658237	-0.0176742339955657	0.211198699064058	-0.136187618534189	-0.0592557130059937	0.107648947656677	0.0769299470015594	0.153861852529755	0.320766513192426	-0.193524465068492	-0.026619804405821	0.0503121011223745	0.0800596519368474	-0.247459309216678	-0.174927213098558	-0.0175679899436058	-0.0465301415096164	0.0260019546085034	0.183361177763456	-0.301517006545022	-0.14415778339007	-0.0716256872719499	0.0716256872719498	0.14415778339007	0.301517006545022	-0.183361177763456	-0.0260019546085035	0.0465301415096163	0.0175679899436058	0.174927213098558	0.247459309216678	-0.0800596519368475
ASV93	d:Bacteria	p:Pseudomonadota	c:Alphaproteobacteria	o:Hyphomicrobiales	f:Devosiaceae	g:Devosia	unclassified	g:Devosia	-0.282765858105765	-0.128941984281538	0.260005677167548	-0.271836696338827	-0.0415413145095113	0.465080176068094	-0.325483628124373	-0.0179935029305787	-0.438451817048113	-0.256387331748415	0.144132123705276	0.10361494701815	-0.316843367099384	-0.134778881799686	0.265740573654005	-0.00935324190558946	0.172711243394108	0.573230698847799	-0.247747070723426	0.152772384730265	0.334836870029963	-0.113072117921759	-0.509484018080121	-0.337831975188582	0.0397813887426827	-0.219579547850211	-0.0479275049586716	0.329685858972593	-0.444339405117034	-0.0667260411857694	0.10492600170577	-0.10492600170577	0.0667260411857695	0.444339405117034	-0.329685858972593	0.0479275049586716	0.219579547850211	-0.0397813887426827	0.337831975188582	0.509484018080121	0.113072117921759
ASV94	d:Bacteria	p:Verrucomicrobiota	c:Verrucomicrobiia	o:Chthoniobacterales	f:Xiphinematobacteraceae	g:Candidatus_Xiphinematobacter	unclassified	g:Candidatus_Xiphinematobacter	0.165163142042774	0.0577925586366647	-0.289649884319922	0.235428789142555	0.044732789716248	-0.21346739521832	0.176261957866444	-0.0984154110225405	0.316695728707768	0.165937303990446	-0.0381878651770365	-0.183299310338637	0.231811829391672	0.0810534046743493	-0.123071764493133	-0.0428655394973127	-0.193623964214636	-0.397749133382118	0.221487175515674	0.0173620063481912	-0.133396418369132	-0.0497109094413246	0.341659626357846	0.199523220439685	0.00707216533411463	0.0826913194513393	-0.0594450864668214	-0.251896141572392	0.331925449332349	0.139474394226779	-0.00266201169138216	0.00266201169138205	-0.139474394226779	-0.331925449332349	0.251896141572392	0.0594450864668214	-0.0826913194513393	-0.00707216533411474	-0.199523220439685	-0.341659626357846	0.0497109094413246
ASV95	d:Bacteria	p:Bacteroidota	c:Bacteroidia	o:Chitinophagales	f:Chitinophagaceae	g:Puia	unclassified	g:Puia	-0.12489787852421	-0.101976011107727	0.0289045055823736	-0.12866241879334	-0.0706884986487318	0.397320301491634	-0.179359558214645	-0.0758894246945449	-0.200457015928235	-0.154624607791815	0.215368835569707	-0.0577680973794236	-0.182335688613113	-0.136503280476693	0.233490162884829	-0.0788655550930138	-0.0330331469565937	0.336960296404928	-0.157600738190284	0.212392705171238	0.258225113307658	-0.147557666732862	-0.265001118036083	-0.221789909247587	0.127043254479737	-0.16744854061963	-0.124237331831134	0.224595831896191	-0.241680783134355	0.107152380592969	0.150363589381465	-0.150363589381465	-0.107152380592969	0.241680783134355	-0.22459583189619	0.124237331831134	0.16744854061963	-0.127043254479737	0.221789909247587	0.265001118036083	0.147557666732862
ASV96	d:Bacteria	p:Pseudomonadota	c:Gammaproteobacteria	o:Burkholderiales	f:Comamonadaceae	g:Roseateles	unclassified	g:Roseateles	-0.12925656904427	0.00460478634925892	0.267822101066514	-0.130030692080319	-0.0517823355965233	0.0386427093053392	-0.0985458869291494	0.109545671595822	-0.204984578355133	-0.143123820941734	-0.0716365460885131	0.215372365026026	-0.099157884924929	-0.0372971275115294	0.0341901473416912	0.108933673600043	0.170794431013442	0.242281705866663	-0.143735818937513	-0.0722485440842927	-0.0103877866708931	0.106712854746323	-0.189829108758505	-0.131506227350037	-0.0641073782603583	0.00636149409574158	0.0646843755042094	0.132083224593888	-0.231857588000618	-0.164458738910939	-0.106135857502471	0.106135857502471	0.164458738910939	0.231857588000618	-0.132083224593888	-0.0646843755042094	-0.00636149409574164	0.0641073782603583	0.131506227350037	0.189829108758505	-0.106712854746323
ASV97	d:Bacteria	p:Pseudomonadota	c:Alphaproteobacteria	o:Hyphomicrobiales	f:Rhizobiaceae	unclassified	unclassified	f:Rhizobiaceae	-0.000498630459384607	0.0428317962021943	0.0187294564687947	-0.0196594863143885	-0.0163651637287913	-0.0250379721684246	0.0334673060781733	0.0144127334539935	-0.015936390586192	-0.0133319999067365	-0.0201884570016295	0.0486684435133623	0.0183193194731768	0.0209237101526324	0.0140672530577393	-0.000735253151002833	0.00186913752845274	-0.00498731956644027	-0.0284799865117328	-0.0353364436066259	-0.0327320529271704	0.0455133913831787	0.016899962833996	0.0193554059143989	0.0128910761721143	-0.00106486051956245	0.00139058256084025	-0.00507374718144436	-0.0272228459883422	-0.0336871757306268	-0.0312317326502243	0.0312317326502243	0.0336871757306268	0.0272228459883421	0.00507374718144436	-0.00139058256084038	0.00106486051956245	-0.0128910761721143	-0.019355405914399	-0.0168999628339962	-0.0455133913831787
ASV98	d:Bacteria	p:Verrucomicrobiota	c:Verrucomicrobiia	o:Opitutales	f:Opitutaceae	g:Opitutus	unclassified	g:Opitutus	-0.191204767907188	-0.0587421944095266	0.167196308709786	-0.179302739633085	-0.0400190037127868	0.302072396952801	-0.197600423790274	-0.0189803535437525	-0.292911903504819	-0.182798441873431	0.0876485566416943	0.0857405057012642	-0.188191044259802	-0.0780775826284138	0.192369415886711	-0.00957097401328058	0.100542487618107	0.370989486133232	-0.173389062342959	0.0970579361721663	0.207171397803554	-0.0616786955492107	-0.319943837627092	-0.21612787040112	0.0388520050676704	-0.151539220390649	-0.0477232531646767	0.207256622304114	-0.305988395242558	-0.0510085197737678	0.0528074474522044	-0.0528074474522045	0.0510085197737678	0.305988395242558	-0.207256622304114	0.0477232531646765	0.151539220390649	-0.0388520050676706	0.21612787040112	0.319943837627092	0.0616786955492105
ASV99	d:Bacteria	p:Chloroflexota	c:Chloroflexia	o:Thermomicrobiales	f:AKYG1722	unclassified	unclassified	f:AKYG1722	0.139716181975526	0.130004347907716	-0.253731534771603	0.146822402025143	0.0798547378432756	-0.242666134980057	0.213232801534638	-0.090137050765813	0.226528640740399	0.173586053641404	-0.0813890841254031	-0.0978149297437873	0.218850761762424	0.16590817466343	-0.0890669631033774	-0.0845190905380268	-0.137461677637021	-0.392436815403828	0.179204013869191	-0.075771123897617	-0.128713710996611	0.0119174933205117	0.310472770431404	0.260558020629727	0.0201651553645484	0.0244529307391239	-0.0254618190625535	-0.265854684327732	0.273093458048339	0.0327005927831606	-0.017214157018517	0.0172141570185168	-0.0327005927831606	-0.273093458048339	0.265854684327732	0.0254618190625536	-0.0244529307391239	-0.0201651553645484	-0.260558020629727	-0.310472770431404	-0.0119174933205117
ASV100	d:Bacteria	p:Actinomycetota	c:Actinobacteria	o:Glycomycetales	f:Glycomycetaceae	g:Glycomyces	unclassified	g:Glycomyces	0.160634598115804	0.056928690451704	-0.22128471140329	0.283821173517912	-0.0513609037389864	-0.228738846943145	0.171998881777449	-0.0479481245839241	0.35137313939255	0.0863884406429696	-0.0538411361573117	-0.129934843342341	0.269386420634133	0.00440172188455228	-0.135827854915729	0.0494394142727593	-0.215545284476821	-0.355774861277103	0.183775979499653	0.0435464026993718	-0.221438296050209	-0.00277378481127574	0.373709913361722	0.123879943499718	-0.00832976940481324	0.166341887095312	-0.0834880827666924	-0.215697795671224	0.292995615406306	0.160785902501774	-0.08904406736023	0.0890440673602299	-0.160785902501774	-0.292995615406305	0.215697795671224	0.0834880827666924	-0.166341887095311	0.00832976940481335	-0.123879943499718	-0.373709913361722	0.00277378481127574
ASV101	d:Bacteria	p:Patescibacteria	c:Saccharimonadia	o:Saccharimonadales	unclassified	unclassified	unclassified	o:Saccharimonadales	-0.122302683462401	-0.0806804723520922	0.213062392623379	-0.119632579353438	-0.0903870861129114	0.199940428657464	-0.160472274755662	0.0717518501807848	-0.191266619202373	-0.168146026718593	0.0613780268040479	0.10465709727102	-0.158361372112138	-0.135240779628357	0.0942832738942835	0.0738627528243093	0.0969833453080899	0.326507398830731	-0.166035124075068	0.0634889294475725	0.086609521931353	0.00751261955532866	-0.240463571482188	-0.218665267841745	-0.00226791492003421	-0.0215205668186228	0.000277736821819753	0.216675089743531	-0.247698454215697	-0.0313011012939857	-0.00950279765354309	0.00950279765354306	0.0313011012939857	0.247698454215697	-0.216675089743531	-0.000277736821819753	0.0215205668186228	0.00226791492003424	0.218665267841745	0.240463571482188	-0.00751261955532866
ASV102	d:Bacteria	p:Pseudomonadota	c:Alphaproteobacteria	o:Hyphomicrobiales	f:Rhizobiaceae	g:Mesorhizobium	unclassified	g:Mesorhizobium	-0.139448673532024	-0.0768244058909498	0.0508877744379929	-0.154813341565791	0.0740142489095065	0.246184397641265	-0.170978881888773	-0.0700135381923704	-0.232634549144988	-0.05173045479744	0.084381998973137	-0.0205047075559265	-0.183125718508544	-0.00222162416099605	0.133890829609581	-0.0821603748121409	0.0987437195354067	0.234856173305984	-0.0638772914172105	0.0722351623533665	0.253139256700914	-0.123270928141984	-0.276591487619328	-0.106033471809245	0.0222945802775756	-0.181400448695918	-0.0108424328858358	0.117485619200985	-0.164162992363179	-0.0358349402763585	0.134723075533724	-0.134723075533724	0.0358349402763585	0.164162992363179	-0.117485619200985	0.0108424328858358	0.181400448695918	-0.0222945802775757	0.106033471809245	0.276591487619328	0.123270928141984
ASV103	d:Bacteria	p:Patescibacteria	c:Saccharimonadia	o:Saccharimonadales	unclassified	unclassified	unclassified	o:Saccharimonadales	-0.126262655290936	-0.112911751522841	0.0440277727710142	-0.128219855843327	-0.0814567426451312	0.404823232531222	-0.189083970887808	-0.0650123829698302	-0.201186089965858	-0.164216602919213	0.220221472602641	-0.0544575667876042	-0.190631273783632	-0.153661786736987	0.230776288784867	-0.0665596858656538	-0.0295901988190089	0.354847876702845	-0.165763905815037	0.218674169706817	0.255643656753462	-0.145453713099965	-0.273839515281566	-0.238984348631338	0.123467344899073	-0.156863700389053	-0.122008533738825	0.240443159791587	-0.250394335920426	0.112057357609985	0.146912524260213	-0.146912524260213	-0.112057357609985	0.250394335920426	-0.240443159791587	0.122008533738825	0.156863700389053	-0.123467344899073	0.238984348631338	0.273839515281566	0.145453713099965
ASV104	d:Bacteria	p:Chloroflexota	c:Anaerolineae	o:Aggregatilineales	f:A4b	g:OLB13	unclassified	g:OLB13	-0.167004518175233	-0.11304509264124	0.184718049187945	-0.124056710716432	-0.0893738592279007	0.30876213157286	-0.221398657005945	0.01400377585105	-0.230104105466317	-0.202684903853037	0.112069233501526	0.0566624473314664	-0.1874454339859	-0.16002623237262	0.154727904981942	0.0479569988710945	0.0753762004843747	0.390130337838937	-0.168731680832992	0.146022456521571	0.173441658134851	-0.0710559507341993	-0.301203068361654	-0.275351997167692	0.0214010494055524	-0.0792635262536645	-0.0534124550597026	0.243340591513542	-0.283559572687157	0.0131934738860871	0.0390445450800491	-0.039044545080049	-0.013193473886087	0.283559572687157	-0.243340591513542	0.0534124550597027	0.0792635262536645	-0.0214010494055523	0.275351997167692	0.301203068361654	0.0710559507341993
ASV105	d:Bacteria	p:Pseudomonadota	c:Gammaproteobacteria	o:Burkholderiales	f:Burkholderiaceae	g:Cupriavidus	unclassified	g:Cupriavidus	-0.199480296525133	-0.113696654796902	0.0304678681424697	-0.0823434963220539	0.0191417271623214	0.345910852339297	-0.247588119211327	-0.133616056641326	-0.222801271056145	-0.142570157290686	0.115763518854293	-0.0657981331800575	-0.154983347594876	-0.0747522338294176	0.183581442315561	-0.0410112850248751	0.0392198287405837	0.297553504885563	-0.0499653856742352	0.208368290470744	0.288599404236202	-0.21071890928205	-0.294803535807776	-0.219160916333502	0.0243984092811163	-0.187349644729022	-0.111707025254748	0.13185230035987	-0.195791651780475	0.0477676738341439	0.123410293308418	-0.123410293308418	-0.047767673834144	0.195791651780475	-0.13185230035987	0.111707025254748	0.187349644729022	-0.0243984092811164	0.219160916333502	0.294803535807776	0.21071890928205
ASV106	d:Bacteria	p:Pseudomonadota	c:Alphaproteobacteria	o:Sphingomonadales	f:Sphingomonadaceae	g:Sphingomonas	unclassified	g:Sphingomonas	-0.186729126542333	-0.111614991898278	0.146620370215145	-0.188682680109149	-0.0551328743977249	0.39553930273234	-0.235861735196843	-0.0317087560276514	-0.296789092384358	-0.191208700604092	0.16507893884537	0.0276741814592927	-0.237406154897414	-0.131825763117148	0.224461876332314	-0.0332531757282221	0.0723272160520436	0.428614855501506	-0.192753120304663	0.1635345191448	0.269114910925065	-0.113088204944402	-0.363008342807119	-0.263466194822908	0.0724450130539753	-0.170531068180491	-0.0709889201962797	0.264922287680604	-0.320909058058997	0.0150021498178864	0.114544297802098	-0.114544297802097	-0.0150021498178863	0.320909058058997	-0.264922287680604	0.0709889201962797	0.170531068180491	-0.0724450130539752	0.263466194822908	0.363008342807119	0.113088204944402
ASV107	d:Bacteria	p:Actinomycetota	c:Actinobacteria	o:Kitasatosporales	f:Streptomycetaceae	g:Streptomyces	unclassified	g:Streptomyces	-0.153366196775224	-0.125642799260156	0.281591431805773	-0.162732209449234	-0.138830145105162	0.298979918784003	-0.220575978787173	0.101370949051736	-0.249897732104608	-0.231001491077817	0.115117755030582	0.123288219208203	-0.227980461948142	-0.20908422092135	0.137035025187049	0.0939664658907676	0.112862706917559	0.458981953025958	-0.238405974238785	0.107713271869614	0.126609512896405	0.00192483397670811	-0.3292544546421	-0.311438907750127	0.0148854469464388	-0.0257199801660086	-0.00790443327403548	0.31841992142253	-0.339083721892844	-0.0127593671962778	0.0050561796956951	-0.005056179695695	0.0127593671962779	0.339083721892844	-0.31841992142253	0.00790443327403557	0.0257199801660086	-0.0148854469464388	0.311438907750127	0.3292544546421	-0.00192483397670811
ASV108	d:Bacteria	p:Pseudomonadota	c:Alphaproteobacteria	o:Hyphomicrobiales	f:Xanthobacteraceae	unclassified	unclassified	f:Xanthobacteraceae	-0.174236999748628	-0.0616415791868155	0.295184141369133	-0.178249146253908	-0.0767418396703238	0.195685423490543	-0.186478390169954	0.0956171110019358	-0.278664766255667	-0.198416194267385	0.0169564678112206	0.184631606771906	-0.189650270485697	-0.109401698497414	0.105970963581191	0.0924452306861933	0.172693802674476	0.388066464753081	-0.201588074583127	0.0137845874954782	0.0940331594837609	0.0442037563485289	-0.308672581630247	-0.233013502385645	-0.0299582092683379	-0.0427103925357661	0.032948686708836	0.236003979826143	-0.31992765126994	-0.116872358152633	-0.0412132789080308	0.0412132789080308	0.116872358152633	0.31992765126994	-0.236003979826143	-0.032948686708836	0.0427103925357658	0.0299582092683378	0.233013502385645	0.308672581630247	-0.044203756348529
ASV109	d:Bacteria	p:Bacteroidota	c:Bacteroidia	o:Chitinophagales	f:Chitinophagaceae	g:Niabella	s:terrae	g:Niabella	-0.116579036702912	-0.048594630298632	0.282707369331794	-0.170522006696738	-0.0956795242078162	0.148667828574305	-0.130581249301768	0.131335978748334	-0.226973303938437	-0.167805126336871	0.0253684174191744	0.185082371151349	-0.173226911535421	-0.114058733933855	0.0791148098221901	0.0886903165146813	0.147858494116247	0.341032037872292	-0.210450788570524	-0.0172772448144783	0.0418909327870871	0.087604449352555	-0.250212782047316	-0.194428489230627	-0.0123027255829784	-0.00327485129556817	0.0525094415211211	0.234635205168769	-0.28530778987875	-0.103182026231102	-0.0473977334144124	0.0473977334144125	0.103182026231102	0.28530778987875	-0.234635205168769	-0.052509441521121	0.00327485129556817	0.0123027255829786	0.194428489230627	0.250212782047316	-0.0876044493525549
ASV110	d:Bacteria	p:Acidobacteriota	c:Vicinamibacteria	o:Vicinamibacterales	f:Vicinamibacteraceae	unclassified	unclassified	f:Vicinamibacteraceae	0.103888732196926	0.0429806440571505	-0.130816102367071	0.0136473706446569	-0.0030482474241142	-0.0266523971075492	0.116110436872783	-0.0212879552840328	0.092920448069798	0.0797214030594034	0.0610606842516041	-0.0694400268960278	0.044768376457803	0.0315693314474084	0.0129086126396091	-0.0926300156990127	-0.105829060709407	-0.124489779517206	0.00837934264442349	-0.0102813761633758	-0.0234804211737703	0.0119654038909228	0.119642119197566	0.107197940221517	0.0896044458071035	-0.00989832722671804	-0.0223425062027667	-0.0399360006171803	0.0853342091038762	0.0677407146894626	0.0552965357134141	-0.0552965357134141	-0.0677407146894626	-0.0853342091038762	0.0399360006171803	0.0223425062027667	0.00989832722671804	-0.0896044458071035	-0.107197940221517	-0.119642119197566	-0.011965403890923
ASV111	d:Bacteria	p:Actinomycetota	c:Actinobacteria	o:Streptosporangiales	f:Thermomonosporaceae	g:Actinomadura	unclassified	g:Actinomadura	0.19848658198465	0.0772446601216927	-0.248766689694485	0.196766275300282	0.00904111665065124	-0.232771944362791	0.217984686780842	-0.0397499153404175	0.312474820177465	0.164065051315142	-0.0271049588797931	-0.135600070586195	0.216624664931687	0.0682148960693647	-0.122955114125571	-0.0411099371895717	-0.189519706051894	-0.38068971624683	0.162705029465988	-0.0284649807289473	-0.17687474959127	0.0200981907252569	0.352178856040367	0.212256784097865	0.0320199700067452	0.109184342831889	-0.0307377291106133	-0.210974543201734	0.301342936204497	0.121106122113377	-0.018815949829125	0.0188159498291251	-0.121106122113377	-0.301342936204497	0.210974543201734	0.0307377291106134	-0.109184342831889	-0.0320199700067452	-0.212256784097865	-0.352178856040367	-0.0200981907252568
ASV112	d:Bacteria	p:Gemmatimonadota	c:S0134_terrestrial_group	unclassified	unclassified	unclassified	unclassified	c:S0134_terrestrial_group	0.200556856157267	0.161961676422893	-0.266408119567108	0.181289848841375	-0.01098265115071	-0.266417610703717	0.286596064243816	-0.0520599947937008	0.301876326206528	0.149871568359104	-0.0520674981960177	-0.0825721634597496	0.271364157540479	0.119359399693055	-0.0825796668620665	-0.0672919014970374	-0.219296659344461	-0.421235725899583	0.134639661655768	-0.0672994048993543	-0.219304162746778	0.0716364722809216	0.405330835864229	0.262019375802186	0.0716293980053746	0.0860428414171091	-0.0572686186449342	-0.247658596441745	0.276425744938373	0.086035767141562	-0.0572756929204812	0.0572756929204813	-0.0860357671415621	-0.276425744938373	0.247658596441745	0.0572686186449343	-0.0860428414171091	-0.0716293980053744	-0.262019375802185	-0.405330835864229	-0.0716364722809214
ASV113	d:Bacteria	p:Chloroflexota	c:Anaerolineae	o:Caldilineales	f:Caldilineaceae	unclassified	unclassified	f:Caldilineaceae	0.117411870393631	0.0738624304226506	-0.220848376749387	0.118486280919231	0.110392388293045	-0.19930459327917	0.151215612108913	-0.0817737383236683	0.186493863492921	0.180095079534024	-0.0647418820278248	-0.116202593606937	0.152065008209652	0.145666224250755	-0.0991707373110936	-0.0809243422229298	-0.0873231261818268	-0.332160087743675	0.180944475634762	-0.0638924859270862	-0.0702912698859832	-0.0220432147193885	0.230881905836829	0.22484907446525	-0.00598542660874092	0.0112174396566586	0.0051846082850802	-0.225649892788911	0.258109728841297	0.0272752277673062	0.0212423963957278	-0.0212423963957276	-0.027275227767306	-0.258109728841297	0.225649892788911	-0.00518460828508006	-0.0112174396566584	0.00598542660874106	-0.22484907446525	-0.230881905836828	0.0220432147193886
ASV114	d:Bacteria	p:Acidobacteriota	c:Vicinamibacteria	o:Vicinamibacterales	unclassified	unclassified	unclassified	o:Vicinamibacterales	-0.0188760042353951	0.16746121523048	-0.0137251603256902	-0.0834429208500065	0.0832340352422065	-0.134651165061595	0.117466923340291	-0.0257734835967483	-0.0808902127525019	0.0508794909263158	-0.12137388442419	0.121539022996959	0.0664222938412058	0.198191997520023	0.0259386221695176	-0.0768181130958333	0.0549515905829844	-0.117301784767521	-0.000165138572769162	-0.172418513923275	-0.0406488102444573	0.100518746915278	0.0485541963248036	0.172787864359782	0.0103858246362963	-0.0864941544553309	0.0377395135796476	-0.124662526143838	-0.0142250370108266	-0.176627076734312	-0.0523934086993338	0.0523934086993339	0.176627076734312	0.0142250370108266	0.124662526143838	-0.0377395135796475	0.0864941544553311	-0.0103858246362963	-0.172787864359782	-0.0485541963248034	-0.100518746915278
ASV115	d:Bacteria	p:Chloroflexota	c:Chloroflexia	o:Thermomicrobiales	f:AKYG1722	unclassified	unclassified	f:AKYG1722	0.152377341251174	0.0995091252392777	-0.255350246160196	0.135578095041786	0.085279175508973	-0.217393490881014	0.199133736470377	-0.0814072291991113	0.227648760828317	0.187883973436011	-0.0513997793811523	-0.123203223805955	0.185852766221473	0.146087978829167	-0.0931957739879962	-0.094688199448015	-0.13445298684032	-0.373736739657484	0.174603003187107	-0.064680749630056	-0.104445537022362	-0.00258174893354385	0.288799032819411	0.251308431729357	0.0257095460696478	0.0243024738520549	-0.0131881272379992	-0.238787012897708	0.278192654514956	0.0525937688552468	0.0151031677651924	-0.0151031677651926	-0.0525937688552466	-0.278192654514956	0.238787012897708	0.0131881272379991	-0.0243024738520548	-0.025709546069648	-0.251308431729357	-0.288799032819411	0.00258174893354373
ASV116	d:Bacteria	p:Acidobacteriota	c:Vicinamibacteria	o:Vicinamibacterales	f:Vicinamibacteraceae	unclassified	unclassified	f:Vicinamibacteraceae	0.176451621148301	0.111417457927938	-0.192634200397434	0.0599751851008604	0.0699996501940704	-0.225209713973737	0.227580489454009	-0.0127934522108588	0.18691180191667	0.194836837421519	-0.0385466569235728	-0.0642074725857332	0.135497781541796	0.143422817046645	-0.0899606772984471	-0.104876160123072	-0.0969511246182232	-0.330334618963315	0.102754129509306	-0.130629364835786	-0.122704329330937	0.070983887518252	0.25926780676113	0.266739601889961	0.0467035332653916	0.0326410811987731	0.0401128763276036	-0.179923192296966	0.228396795570482	0.00836072694591254	0.0158325220747431	-0.0158325220747429	-0.0083607269459124	-0.228396795570482	0.179923192296966	-0.0401128763276035	-0.032641081198773	-0.0467035332653915	-0.266739601889961	-0.25926780676113	-0.0709838875182519
ASV117	d:Bacteria	p:Gemmatimonadota	c:Longimicrobiia	o:Longimicrobiales	f:Longimicrobiaceae	unclassified	unclassified	f:Longimicrobiaceae	0.083972368250616	0.190341713405815	-0.162442206442979	0.0222332468814228	0.0836239970328588	-0.217729119127734	0.216864323072934	-0.0620358540781841	0.0839629110291218	0.132496560465338	-0.105743996298854	0.0220564968995725	0.168055262006878	0.216588911443094	-0.0216516453210977	-0.11084491514424	-0.0623112657080238	-0.300551822472216	0.083687499399282	-0.15455305736491	-0.106019407928694	0.0833843725825511	0.221033328385535	0.266791291894974	0.0421759409061483	-0.0419162803313788	0.00384168317806015	-0.220773667810765	0.141490638981044	-0.0831247120077814	-0.0373667484983425	0.0373667484983425	0.0831247120077813	-0.141490638981044	0.220773667810765	-0.00384168317806015	0.0419162803313785	-0.0421759409061485	-0.266791291894974	-0.221033328385535	-0.083384372582551
ASV118	d:Bacteria	p:Chloroflexota	unclassified	unclassified	unclassified	unclassified	unclassified	p:Chloroflexota	0.117251306654841	0.0932522569524196	-0.255579000694045	0.163221317352437	0.108462922256771	-0.226608802522424	0.166417679145268	-0.109357644160696	0.221733078296755	0.178442765917331	-0.0864546915385032	-0.128330558845505	0.202760163611946	0.159469851232521	-0.105427606223313	-0.0730151596940181	-0.116305472073443	-0.381202929529277	0.214785250384008	-0.0501122070718257	-0.0934025194512503	-0.0335972471471885	0.278558079569634	0.2377435816454	-0.0120041363360599	0.0185546113115541	-0.0222598866126793	-0.27200760459414	0.289895440104143	0.0401477221226829	-0.000666775801550499	0.000666775801550763	-0.0401477221226827	-0.289895440104143	0.27200760459414	0.0222598866126793	-0.0185546113115541	0.01200413633606	-0.2377435816454	-0.278558079569634	0.0335972471471884
ASV119	d:Bacteria	p:Pseudomonadota	c:Alphaproteobacteria	o:Sphingomonadales	f:Sphingomonadaceae	g:Sphingomonas	unclassified	g:Sphingomonas	-0.0444483058035848	-0.0430840839152019	-0.0189729448879127	-0.0458718416871148	-0.0428705535326724	0.195247729826487	-0.0692004301372179	-0.0501389010604152	-0.0714043461682381	-0.0690316195476078	0.11921741243847	-0.0490603889601288	-0.0703258340679516	-0.0679531074473213	0.120295924538757	-0.051264304991149	-0.0488915783705187	0.139357453615559	-0.0701570234783415	0.118092008507737	0.120464735128367	-0.0793843893823136	-0.099433643303236	-0.0971966151921033	0.0802862742334422	-0.0814622613432471	-0.0792252332321144	0.0982576561934311	-0.0992744871530369	0.0782084022725086	0.0804454303836413	-0.0804454303836414	-0.0782084022725087	0.0992744871530368	-0.0982576561934311	0.0792252332321144	0.0814622613432471	-0.0802862742334422	0.0971966151921033	0.099433643303236	0.0793843893823136
ASV120	d:Bacteria	p:Pseudomonadota	c:Alphaproteobacteria	o:Hyphomicrobiales	f:Rhizobiaceae	g:Mesorhizobium	unclassified	g:Mesorhizobium	-0.189861048130488	-0.0678188423896018	0.100525404061853	-0.193078329476908	0.0537943925050949	0.29643842343005	-0.203713840316578	-0.0706260278737492	-0.302740159751663	-0.107570136344501	0.0842568132472967	0.0258568073292701	-0.206257324548644	-0.0110873011414818	0.180739648450316	-0.0731695121058147	0.122000511301347	0.313827460893145	-0.110113620576567	0.0817133290152311	0.276883352422393	-0.117136038229896	-0.335975340443364	-0.151967277729309	0.0288889047649447	-0.210498947547887	-0.0264908848338318	0.154365297660422	-0.2453301870473	-0.0644740045530469	0.119534058161008	-0.119534058161008	0.0644740045530469	0.245330187047301	-0.154365297660422	0.0264908848338319	0.210498947547887	-0.0288889047649446	0.151967277729309	0.335975340443364	0.117136038229896
ASV121	d:Bacteria	p:Pseudomonadota	c:Gammaproteobacteria	o:Burkholderiales	f:Oxalobacteraceae	g:Massilia	unclassified	g:Massilia	-0.0827686213630225	-0.0161909033690831	0.313551156426894	-0.0877744648212134	-0.0793360429916915	-0.0474811238818834	-0.0782343735803044	0.182449613747377	-0.134826147884145	-0.128154989674501	-0.102971464907647	0.235083921316683	-0.0821918403148387	-0.0755206821051952	-0.0503371573383409	0.178492147012842	0.185163305222486	0.21034682998934	-0.132112456409036	-0.106928931642181	-0.100257773432538	0.159947158624048	-0.139183298116986	-0.132893669839109	-0.109150414990013	0.106591922131216	0.112881550409092	0.136624805258188	-0.186248906331942	-0.162505651482846	-0.156216023204969	0.156216023204969	0.162505651482846	0.186248906331941	-0.136624805258188	-0.112881550409092	-0.106591922131216	0.109150414990013	0.132893669839109	0.139183298116986	-0.159947158624048
ASV122	d:Bacteria	p:Pseudomonadota	c:Gammaproteobacteria	o:Burkholderiales	f:Oxalobacteraceae	g:Massilia	unclassified	g:Massilia	-0.0978580664429918	-0.0486644773105298	0.418625327274379	-0.0979812968766903	-0.0914377608472972	-0.0826837257968701	-0.115836241705701	0.253588785760125	-0.154824610901857	-0.149651491450793	-0.142730819081719	0.292479732744397	-0.115933663917586	-0.110760544466522	-0.103839872097447	0.253491363548241	0.258664482999305	0.265585155368379	-0.149748913662678	-0.142828241293603	-0.137655121842539	0.202813440273183	-0.182242402802976	-0.177365139011329	-0.170840266527939	0.166054853278507	0.170932117070154	0.177456989553545	-0.214123726006004	-0.207598853522614	-0.202721589730967	0.202721589730967	0.207598853522614	0.214123726006005	-0.177456989553545	-0.170932117070154	-0.166054853278507	0.170840266527939	0.177365139011329	0.182242402802976	-0.202813440273182
ASV123	d:Bacteria	p:Bacteroidota	c:Bacteroidia	o:Chitinophagales	f:Chitinophagaceae	g:Gynurincola	unclassified	g:Gynurincola	-0.113259493102791	-0.0415413679698739	0.390659068682591	-0.117241989639556	-0.106057811865473	-0.0125584061048968	-0.122380826186229	0.219303620199048	-0.182227422377953	-0.173385553497369	-0.0994677829784468	0.276001776433294	-0.125529266143707	-0.116687397263123	-0.0427696267442009	0.21615518024157	0.224997049122154	0.298914819641076	-0.176533993454847	-0.102616222935925	-0.0937743540553411	0.175798328422351	-0.202768768995118	-0.19443257507002	-0.124742232691192	0.119374416424883	0.127710610349981	0.197400952728809	-0.250856487067488	-0.18116614468866	-0.172829950763563	0.172829950763563	0.18116614468866	0.250856487067488	-0.197400952728809	-0.127710610349981	-0.119374416424883	0.124742232691192	0.19443257507002	0.202768768995118	-0.175798328422351
ASV124	d:Bacteria	p:Actinomycetota	c:Actinobacteria	o:Pseudonocardiales	f:Pseudonocardiaceae	unclassified	unclassified	f:Pseudonocardiaceae	-0.119310270629971	-0.0911238297699344	0.256973904878674	-0.121715257051476	-0.117482480949627	0.192657933522334	-0.166362763658063	0.108832658800566	-0.190547410429334	-0.187201107102491	0.0579864189475204	0.131115996863404	-0.168264072366496	-0.164917769039653	0.0802697570103581	0.106931350092133	0.110277653418975	0.355465179468987	-0.189102415810924	0.0560851102390872	0.0594314135659297	0.0346887221580254	-0.247569513981388	-0.244414588948965	-0.0132495725058763	0.0118872185146027	0.0150421435470259	0.246207159990114	-0.267216092592387	-0.036051076149299	-0.0328961511168757	0.0328961511168757	0.036051076149299	0.267216092592388	-0.246207159990114	-0.0150421435470259	-0.0118872185146026	0.0132495725058764	0.244414588948965	0.247569513981388	-0.0346887221580253
ASV125	d:Bacteria	p:Actinomycetota	c:Actinobacteria	o:Streptosporangiales	f:Thermomonosporaceae	g:Actinomadura	unclassified	g:Actinomadura	0.182254164648023	0.0478349458934401	-0.251682284286626	0.26772918237851	-0.00525887217400333	-0.240877136459343	0.18190141352832	-0.0548877479301633	0.35574307143745	0.13992706483639	-0.0463455285329043	-0.161155471071389	0.249475348296224	0.0336593416951643	-0.15261325167413	0.0126861868377402	-0.203129819763319	-0.389402413132614	0.207500999604294	0.0212284062349993	-0.19458760036606	-0.0160946014480496	0.371051847803987	0.167578565462374	-0.00804091976513618	0.147804885432294	-0.0556683969093196	-0.23128788213683	0.331478052342717	0.155858567115207	-0.0476147152264061	0.0476147152264064	-0.155858567115207	-0.331478052342717	0.23128788213683	0.0556683969093198	-0.147804885432293	0.00804091976513646	-0.167578565462374	-0.371051847803987	0.0160946014480498
ASV126	d:Bacteria	p:Pseudomonadota	c:Gammaproteobacteria	o:Burkholderiales	f:Oxalobacteraceae	g:Noviherbaspirillum	unclassified	g:Noviherbaspirillum	-0.0682959836994028	-0.0257516434566245	0.303458183468002	-0.0708400334839296	-0.070898742325111	-0.067671780502934	-0.0743511775868376	0.185912042711074	-0.109996679715914	-0.110043093130145	-0.107491955810023	0.219546296890159	-0.0763624255368288	-0.0764088389510594	-0.0738577016309378	0.183900794761082	0.183854381346852	0.186405518666973	-0.112054341080136	-0.109503203760014	-0.109549617174245	0.156085413039874	-0.122900005947287	-0.122943764933874	-0.120538529602146	0.122478511340848	0.122434752354261	0.124839987685989	-0.1565506666329	-0.154145431301172	-0.154189190287759	0.154189190287759	0.154145431301172	0.1565506666329	-0.124839987685989	-0.122434752354261	-0.122478511340848	0.120538529602146	0.122943764933874	0.122900005947287	-0.156085413039874
ASV127	d:Bacteria	p:Actinomycetota	c:Actinobacteria	o:Micrococcales	f:Promicromonosporaceae	unclassified	unclassified	f:Promicromonosporaceae	0.0718401758711801	0.0287212017367015	-0.0593101905891765	0.0561952383533605	-0.0367585855330022	-0.0606878398390635	0.0795007494712902	0.00990582313487967	0.101220882528167	0.0277344323523997	0.00881669577326335	-0.0241827190238302	0.0671323403694574	-0.00635410980631027	-0.0252718463854467	-0.00246258596695307	-0.0759490361427208	-0.0948667727218572	0.0153660232505669	-0.00355171332856955	-0.0770381635043372	0.0307468194421272	0.116839483070722	0.0475557934112384	0.0297199803181609	0.0512247572725164	-0.0180589323869672	-0.0358947454800447	0.0680337312416276	0.05019791814855	-0.0190857715109334	0.0190857715109333	-0.0501979181485502	-0.0680337312416277	0.0358947454800446	0.0180589323869671	-0.0512247572725166	-0.0297199803181609	-0.0475557934112385	-0.116839483070722	-0.0307468194421274
ASV128	d:Bacteria	p:Bacteroidota	c:Bacteroidia	o:Cytophagales	f:Microscillaceae	g:Chryseolinea	unclassified	g:Chryseolinea	-0.156883809446958	-0.112070132485805	0.185504800189121	-0.16315902254147	-0.116679168310395	0.363287332595506	-0.21262676054705	0.0226268799089572	-0.253016074473506	-0.216270523302804	0.163176312558176	0.058055202290021	-0.217587752092443	-0.18084220092174	0.19860463493924	0.0176658883635644	0.054411439534267	0.433858275395246	-0.221231514848197	0.158215321012783	0.194960872183486	-0.0621993178675995	-0.322077987507778	-0.287433949626123	0.070311958023313	-0.100278728220759	-0.0656346903391043	0.292111217310332	-0.325513359979283	0.0322325476701533	0.0668765855518081	-0.066876585551808	-0.0322325476701532	0.325513359979283	-0.292111217310332	0.0656346903391044	0.100278728220759	-0.0703119580233128	0.287433949626124	0.322077987507778	0.0621993178675997
ASV129	d:Bacteria	p:Pseudomonadota	c:Alphaproteobacteria	o:Hyphomicrobiales	f:Xanthobacteraceae	unclassified	unclassified	f:Xanthobacteraceae	0.20025079020209	0.0550234398113532	-0.287718249039544	0.235922920968569	0.0515526378989391	-0.255031539841407	0.201811998697049	-0.0691490977683449	0.344825595696927	0.199068088859425	-0.0433079851979219	-0.183961399214863	0.230013294250409	0.0842557874129067	-0.15812028664444	-0.0409478022149847	-0.186705309052487	-0.429081383109834	0.227269384412785	-0.0151066896445616	-0.160864196482064	-0.0241823440018863	0.366116739983336	0.228695244658479	0.000180890574048413	0.110652168318773	-0.0267693270060844	-0.255283681090515	0.363529756979138	0.135015402894707	-0.00240609243014969	0.00240609243014982	-0.135015402894707	-0.363529756979137	0.255283681090515	0.0267693270060845	-0.110652168318772	-0.000180890574048288	-0.228695244658479	-0.366116739983335	0.0241823440018864
ASV130	d:Bacteria	p:Pseudomonadota	c:Alphaproteobacteria	o:Hyphomicrobiales	f:Xanthobacteraceae	unclassified	unclassified	f:Xanthobacteraceae	0.168549999391504	0.0643594821916833	-0.271682637091527	0.228989229478412	0.0495518708203908	-0.239767944790463	0.184131112612978	-0.0815335090582557	0.314282355623975	0.172424667953004	-0.056302729434555	-0.163903345293851	0.231912519388379	0.090054831717409	-0.13867256567015	-0.033752102282854	-0.175609789953824	-0.404337187341383	0.220206074728406	-0.00852132265915332	-0.150379010330124	-0.0288998038062727	0.344278972217756	0.210534261663641	-0.00511199665088347	0.0938079648776394	-0.0399367456764759	-0.255583003991	0.333242030347553	0.117595772033029	-0.0161489385210864	0.0161489385210864	-0.117595772033029	-0.333242030347553	0.255583003991	0.0399367456764758	-0.0938079648776395	0.00511199665088334	-0.210534261663641	-0.344278972217756	0.0288998038062729
ASV131	d:Bacteria	p:Actinomycetota	c:Actinobacteria	o:Propionibacteriales	f:Nocardioidaceae	unclassified	unclassified	f:Nocardioidaceae	0.216290296816213	0.00174432097228629	-0.238913633482016	0.18245325851915	0.0446471317942232	-0.206221374619857	0.172371500243981	-0.017885318034184	0.315234459293283	0.206289150299141	0.00796018193087808	-0.187498804656753	0.145620972670715	0.0366756636765723	-0.161653304691691	-0.0446358456074503	-0.153581154601593	-0.351910122969856	0.179538622725875	-0.0187903456423883	-0.12773565463653	-0.0155622994646627	0.298506038529477	0.195791416171848	0.00880507158660697	0.119130190034188	0.0164155676765589	-0.170570776908682	0.330483905670699	0.143497561085457	0.0407829387278284	-0.0407829387278283	-0.143497561085457	-0.330483905670699	0.170570776908683	-0.016415567676559	-0.119130190034188	-0.00880507158660685	-0.195791416171848	-0.298506038529477	0.0155622994646626
ASV132	d:Bacteria	p:Pseudomonadota	c:Gammaproteobacteria	o:Pseudomonadales	f:Moraxellaceae	unclassified	unclassified	f:Moraxellaceae	-0.080295558998668	-0.0708064136381276	0.131860551988906	-0.0797764591430585	-0.0628018938646302	0.161819773655578	-0.119456598119178	0.0407657063449422	-0.126548041746912	-0.113128469604151	0.0644505506930799	0.048267534441874	-0.119046213649981	-0.10562664150722	0.0719523787900117	0.0411760908141397	0.0545956629569007	0.232174683254132	-0.112718085134954	0.0648609351622774	0.0782805073050384	-0.0143417081841164	-0.172086622666101	-0.159434528715743	0.00798857721577164	-0.0210275853542137	-0.00837549140385594	0.159047614527658	-0.16612040588584	0.0013027000456743	0.0139547939960321	-0.0139547939960321	-0.00130270004567428	0.16612040588584	-0.159047614527658	0.00837549140385598	0.0210275853542138	-0.0079885772157716	0.159434528715743	0.172086622666101	0.0143417081841164
ASV133	d:Bacteria	p:Pseudomonadota	c:Alphaproteobacteria	o:Hyphomicrobiales	f:Devosiaceae	g:Devosia	unclassified	g:Devosia	-0.207227326492606	-0.0564847036599466	0.455402963816262	-0.218946869569975	-0.144381276740214	0.171637212646479	-0.208482665417267	0.196200068426662	-0.336920284887229	-0.277971007781538	-0.0281364554846138	0.315372575581388	-0.217747777732503	-0.158798500626812	0.0910360516701125	0.186934956111426	0.245884233217117	0.495718785514041	-0.287236120096775	-0.0374015677998501	0.0215477093058406	0.142877986114152	-0.359752703241608	-0.304174791791637	-0.0686285169864891	0.0217858371985953	0.0773637486485671	0.312910023453714	-0.425266940707194	-0.189720665902046	-0.134142754452075	0.134142754452075	0.189720665902046	0.425266940707194	-0.312910023453715	-0.0773637486485672	-0.0217858371985955	0.0686285169864892	0.304174791791636	0.359752703241608	-0.142877986114153
ASV134	d:Bacteria	p:Bacillota	c:Bacilli	o:Thermoactinomycetales	f:Thermoactinomycetaceae	g:Planifilum	s:fulgidum	g:Planifilum	0.20158483163978	0.0375490381146627	-0.249427915329927	0.228661362539246	0.0356982372683701	-0.254065554232132	0.189051923528522	-0.0378232786867296	0.3401394820562	0.187588736986109	-0.0414896541608218	-0.167504960019847	0.210457800723082	0.0579070556529915	-0.17117133549394	-0.0164174014921698	-0.16896814656226	-0.398046537709192	0.208994614180669	-0.0200837769662621	-0.172634522036353	-0.00767272855675469	0.348673979652998	0.204847757900836	-0.0111294205035637	0.134773987693699	-0.00905223405846295	-0.225029412462862	0.347294474151289	0.13131729574689	-0.0125089260052718	0.0125089260052716	-0.13131729574689	-0.34729447415129	0.225029412462862	0.00905223405846255	-0.134773987693699	0.0111294205035633	-0.204847757900836	-0.348673979652998	0.00767272855675442
ASV135	d:Bacteria	p:Pseudomonadota	c:Alphaproteobacteria	o:Hyphomicrobiales	f:Devosiaceae	g:Devosia	unclassified	g:Devosia	-0.130103031460336	-0.110137595824713	0.324295143939615	-0.130103031460336	-0.11655302964507	0.16260154445084	-0.189926892182087	0.153522344768532	-0.205710954953603	-0.194998737944688	0.0256923304046404	0.169306407540048	-0.189926892182087	-0.179214675173173	0.0414763931761557	0.153522344768532	0.164234561777447	0.384925630126775	-0.194998737944688	0.0256923304046404	0.036404547413555	0.0626505376851659	-0.276037865330222	-0.265938290278828	-0.0578687556426763	0.0477691805912826	0.0578687556426765	0.265938290278828	-0.280819647372712	-0.0727501127365598	-0.0626505376851659	0.0626505376851659	0.0727501127365598	0.280819647372712	-0.265938290278828	-0.0578687556426763	-0.0477691805912825	0.0578687556426765	0.265938290278828	0.276037865330222	-0.0626505376851659
ASV136	d:Bacteria	p:Pseudomonadota	c:Alphaproteobacteria	o:Hyphomicrobiales	f:Rhizobiaceae	unclassified	unclassified	f:Rhizobiaceae	-0.008276628563363	0.0224754701222393	0.0710314154152956	0.0142029757389778	-0.0494143044366467	-0.0500189282765028	0.0112251698654762	0.0496120151326236	0.00468518881996218	-0.0456086871550504	-0.0460866842704459	0.0739236838018171	0.0289968574891556	-0.0212970184858569	-0.0217750156012525	0.0673837027563031	0.0170898267812905	0.0166118296658949	-0.027836999531371	-0.0283149966467665	-0.0786088726217791	0.0635268827780078	0.0211694647208439	-0.0262480562846051	-0.0266987162868501	0.0573609295165221	0.00994340851107318	0.00949274850882812	-0.0324140095460909	-0.032864669548336	-0.0802821905537849	0.0802821905537849	0.0328646695483361	0.0324140095460911	-0.00949274850882812	-0.00994340851107318	-0.0573609295165219	0.0266987162868501	0.0262480562846051	-0.0211694647208437	-0.063526882778008
ASV137	d:Bacteria	p:Actinomycetota	c:Actinobacteria	o:Glycomycetales	f:Glycomycetaceae	g:Glycomyces	s:scopariae	g:Glycomyces	-0.125474747762575	0.0200373616175312	0.127000304775559	-0.12584118470385	-0.0547157744024681	0.158994040475803	-0.083355572688255	0.00120605871536829	-0.19868268972074	-0.142453115704148	0.0264993276329209	0.11624348190954	-0.0836452665265682	-0.0274156925099759	0.141536750827093	0.000916364877055124	0.0571459388936474	0.226098382230716	-0.142742809542461	0.0262096337946077	0.0824392078112	0.016072050617043	-0.172384868719043	-0.119371117931892	0.039918773243678	-0.0926593980607769	-0.0396456472736258	0.119644243901944	-0.228102566609711	-0.0688126754341418	-0.0157989246469907	0.0157989246469907	0.0688126754341418	0.228102566609711	-0.119644243901944	0.0396456472736259	0.0926593980607769	-0.0399187732436781	0.119371117931892	0.172384868719043	-0.016072050617043
ASV138	d:Bacteria	p:Actinomycetota	c:Thermoleophilia	o:Solirubrobacterales	f:67-14	unclassified	unclassified	f:67-14	0.248924107332075	0.0430115645113007	-0.295202803904495	0.180542566739845	0.0732895942494647	-0.250565028928191	0.230795413319139	-0.0365865220781682	0.339523217301112	0.254732297577866	-0.00129726242637114	-0.199374680605818	0.176735058773462	0.0919441390502161	-0.164085420954021	-0.0906468766238449	-0.175437796347091	-0.431467356351328	0.200671943032189	-0.0553576169720479	-0.140148536695294	-0.00243517646004362	0.352164486453815	0.27222284069468	0.0308358566104078	0.100074380205523	0.0201327344463882	-0.221254249637884	0.374732397360247	0.133345413275974	0.0534037675168396	-0.0534037675168396	-0.133345413275975	-0.374732397360247	0.221254249637884	-0.0201327344463882	-0.100074380205523	-0.0308358566104078	-0.27222284069468	-0.352164486453815	0.00243517646004348
ASV139	d:Bacteria	p:Patescibacteria	c:Parcubacteria	o:Candidatus_Kaiserbacteria	unclassified	unclassified	unclassified	o:Candidatus_Kaiserbacteria	-0.150009340820265	-0.0802736129655221	0.10446323018861	-0.147638183803783	-0.00750280412968181	0.280960711530642	-0.182054660068596	-0.03600736203951	-0.235311029430761	-0.124524284295105	0.103526148541463	0.0191235715381489	-0.180180095853102	-0.0693933507174463	0.158657082119122	-0.0341327978240167	0.0766539473116393	0.304704380148208	-0.122649720079612	0.105400712756956	0.216187457892612	-0.0937804849578408	-0.281685784594777	-0.177235039593433	0.0377729704215871	-0.143991071514325	-0.0395403265129804	0.175467683502039	-0.227445626149916	-0.0124376161348966	0.0920131288664475	-0.0920131288664476	0.0124376161348966	0.227445626149916	-0.175467683502039	0.0395403265129803	0.143991071514325	-0.0377729704215871	0.177235039593433	0.281685784594777	0.0937804849578408
ASV140	d:Bacteria	p:Actinomycetota	c:Thermoleophilia	o:Gaiellales	unclassified	unclassified	unclassified	o:Gaiellales	0.231557810713165	0.0416278052964766	-0.294865751042325	0.174704353001087	0.108453036664048	-0.261477254632452	0.215972192646657	-0.0500493213535439	0.321178441121312	0.26880217671897	-0.0236533972776553	-0.200202174634757	0.171025587840099	0.118649323437757	-0.173806250558869	-0.0949959261601016	-0.147372190562444	-0.439827764559069	0.223855571912413	-0.068600002084213	-0.120976266486555	-0.0161594185648183	0.333837472382755	0.284456656739934	0.00872689731484315	0.0830299837280161	0.0336491680851954	-0.242080591339896	0.383646059032769	0.107916299607678	0.0585354839648568	-0.058535483964857	-0.107916299607678	-0.383646059032769	0.242080591339896	-0.0336491680851954	-0.0830299837280162	-0.00872689731484329	-0.284456656739934	-0.333837472382755	0.0161594185648183
ASV141	d:Bacteria	p:Actinomycetota	c:Actinobacteria	o:Kitasatosporales	f:Streptomycetaceae	g:Streptomyces	unclassified	g:Streptomyces	-0.118723475530866	-0.0922729188825038	0.154996098674104	-0.135801162255784	-0.0966416294400411	0.28844308743509	-0.166807296107369	0.0286760264603926	-0.201219394008793	-0.170261065057329	0.134175134304294	0.0495870275574259	-0.18030839291176	-0.149350063960296	0.155086135401327	0.0151749296560018	0.0461332586074654	0.350569457969089	-0.18376216186172	0.120674037499903	0.151632366451367	-0.0417401560110295	-0.258487637047688	-0.229299844599976	0.057725356743042	-0.0741841930522993	-0.0449964006045876	0.24202880073843	-0.261743881641246	0.0252813197017723	0.0544691121494839	-0.0544691121494839	-0.0252813197017723	0.261743881641246	-0.24202880073843	0.0449964006045877	0.0741841930522993	-0.057725356743042	0.229299844599976	0.258487637047688	0.0417401560110296
ASV142	d:Bacteria	p:Verrucomicrobiota	c:Verrucomicrobiia	o:Chthoniobacterales	f:Chthoniobacteraceae	g:Candidatus_Udaeobacter	unclassified	g:Candidatus_Udaeobacter	0.182714297140346	0.040765141579666	-0.269322127766204	0.178605524704031	0.0882482595610765	-0.221011095218915	0.176676009142815	-0.0684695019959494	0.285648400198623	0.214214709949754	-0.0302762772549599	-0.180690162873275	0.173427739321297	0.101994049072428	-0.142496938132286	-0.0717177718174677	-0.143151462066337	-0.387642449271051	0.210966440128236	-0.0335245470764782	-0.104958237325347	-0.0341691229928903	0.299696436982226	0.232348107942019	0.0018397946200904	0.0685710325773417	0.00122270353713527	-0.229285609784793	0.335088263512251	0.104579950190322	0.0372316211501159	-0.037231621150116	-0.104579950190322	-0.335088263512251	0.229285609784794	-0.00122270353713527	-0.0685710325773417	-0.0018397946200904	-0.232348107942019	-0.299696436982226	0.0341691229928902
ASV143	d:Bacteria	p:Pseudomonadota	c:Alphaproteobacteria	o:Hyphomicrobiales	f:Xanthobacteraceae	g:Bradyrhizobium	unclassified	g:Bradyrhizobium	0.0459928935063131	-0.0163293573559561	-0.176774140825815	0.0103239086378093	0.0356642058634089	0.10112249017424	0.0234510844224677	-0.103391654191854	0.0445223413281202	0.0645556052827553	0.116304922820028	-0.152661719600145	-0.00474772408017052	0.0152855398744646	0.0670348574117372	-0.131590462694492	-0.111557198739857	-0.0598078812025846	0.036356796780117	0.0881061143173895	0.108139378272025	-0.109649770755141	0.0298048815976197	0.0486924239864497	0.0974821484562915	-0.0897835992269932	-0.0708960568381631	-0.0221063323683213	0.0685585955145974	0.117348319984439	0.136235862373269	-0.136235862373269	-0.117348319984439	-0.0685585955145976	0.0221063323683211	0.070896056838163	0.0897835992269929	-0.0974821484562917	-0.04869242398645	-0.0298048815976199	0.10964977075514
ASV144	d:Bacteria	p:Chloroflexota	c:Chloroflexia	o:Thermomicrobiales	f:JG30-KF-CM45	unclassified	unclassified	f:JG30-KF-CM45	0.105379306522631	0.105625349157878	-0.191348111585285	0.12239725546055	0.0628139306248949	-0.204867730180669	0.166813827212498	-0.0679643079302503	0.180073183367343	0.132968429105756	-0.0786525048947953	-0.0677697941480277	0.180267697149565	0.133162942887978	-0.0784579911125727	-0.0545104379931832	-0.10161519225477	-0.313236126255321	0.146422299042823	-0.0651986349577282	-0.112303389219315	0.0146511229332139	0.248503112379917	0.204092324160592	0.004574194196831	0.0271521638015582	-0.0172586244177674	-0.216776754381528	0.216593365028936	0.0170752350651752	-0.0273355531541504	0.0273355531541501	-0.0170752350651755	-0.216593365028936	0.216776754381528	0.0172586244177669	-0.0271521638015585	-0.00457419419683116	-0.204092324160592	-0.248503112379917	-0.0146511229332142
ASV145	d:Bacteria	p:Bacillota	c:Bacilli	o:Thermoactinomycetales	f:Thermoactinomycetaceae	g:Kroppenstedtia	unclassified	g:Kroppenstedtia	0.132058997684481	0.0344316567213468	-0.241639200728665	0.296522395689642	0.00544990796906209	-0.226823757335867	0.131622419263591	-0.086630757020834	0.338823341457706	0.1087103351056	-0.074918120604201	-0.163811946858174	0.261642151620366	0.03152914526826	-0.152099310441541	0.043388975335941	-0.186724031016165	-0.370352486725966	0.238730067462375	0.055101611752574	-0.175011394599532	-0.0560124193293848	0.345109551494329	0.128156928519932	-0.0449696398150198	0.139338483539369	-0.0776141394350275	-0.25074070776998	0.323507831388686	0.150381263053734	-0.0665713599206625	0.0665713599206628	-0.150381263053734	-0.323507831388686	0.25074070776998	0.0776141394350277	-0.139338483539369	0.0449696398150199	-0.128156928519932	-0.345109551494329	0.0560124193293848
ASV146	d:Bacteria	p:Pseudomonadota	c:Gammaproteobacteria	o:Pseudomonadales	f:Moraxellaceae	g:Acinetobacter	s:baumannii	g:Acinetobacter	-0.0558641410742063	0.046077466322152	0.178117762181365	-0.0560456771928001	-0.0562272133113939	-0.0560581969251169	-0.00773704573393881	0.0966499737254645	-0.0884724795648144	-0.0886159964679001	-0.0884823772822686	0.177241890653254	-0.00788056263702453	-0.00802407954011026	-0.00789046035447872	0.0965064568223788	0.0963629399192931	0.0964965591049247	-0.0887595133709859	-0.0886258941853543	-0.0887694110884401	0.125466584739467	-0.0490685380224617	-0.0492038470563107	-0.0490778696799685	0.0493484877476666	0.0492131787138175	0.0493391560901598	-0.125321944048111	-0.125195966671768	-0.125331275705618	0.125331275705617	0.125195966671768	0.125321944048111	-0.0493391560901598	-0.0492131787138176	-0.0493484877476667	0.0490778696799685	0.0492038470563107	0.0490685380224616	-0.125466584739467
ASV147	d:Bacteria	p:Pseudomonadota	c:Gammaproteobacteria	o:Lysobacterales	f:Lysobacteraceae	g:Lysobacter	unclassified	g:Lysobacter	-0.144996889255809	-0.125763097422403	0.142627125669325	-0.146153018819566	-0.108358092353484	0.382643972181937	-0.214054564284999	-0.0018734626123546	-0.230174212516709	-0.20029469960886	0.187876515335369	0.0133321849464228	-0.214968564957931	-0.185089052050082	0.203082162894146	-0.0027874632852866	0.0270920496225624	0.415263264566791	-0.201208700281792	0.186962514662437	0.216842027570286	-0.0955045957891343	-0.310748606998925	-0.282577932071337	0.0833933990599767	-0.110702345889112	-0.0825316709615243	0.283439660169789	-0.297775682171315	0.0681956489599987	0.0963663238875866	-0.0963663238875866	-0.0681956489599987	0.297775682171314	-0.283439660169789	0.0825316709615243	0.110702345889112	-0.0833933990599766	0.282577932071337	0.310748606998925	0.0955045957891343
ASV148	d:Bacteria	p:Pseudomonadota	c:Gammaproteobacteria	o:Lysobacterales	f:Lysobacteraceae	g:Luteimonas	unclassified	g:Luteimonas	-0.129870324326822	-0.115563941609688	0.307063434892924	-0.153433778213865	-0.13096434182872	0.222768951086171	-0.194032824052713	0.140083453769733	-0.223971558624617	-0.206207909445287	0.0734428130153528	0.151393642385785	-0.212661370008564	-0.194897720829234	0.0847530016314054	0.121454907813882	0.139218556993211	0.418869279453851	-0.224836455401138	0.0548142670595017	0.0725779162388311	0.0459356703944539	-0.297298686924209	-0.280550957866445	-0.0168937282455977	0.0177091607465375	0.0344568898043012	0.298114119425149	-0.308777467514362	-0.0451202378935141	-0.0283725088357503	0.0283725088357504	0.0451202378935141	0.308777467514361	-0.298114119425149	-0.0344568898043013	-0.0177091607465375	0.0168937282455978	0.280550957866445	0.297298686924209	-0.0459356703944539
ASV149	d:Bacteria	p:Bacillota	c:Limnochordia	o:Incertae_Sedis	f:Incertae_Sedis	g:Hydrogenispora	unclassified	g:Hydrogenispora	0.18285677090402	0.0354900345031231	-0.209335808093135	0.197314989954981	0.0122497861026909	-0.21857577337168	0.172618306227036	-0.0209335169414763	0.300552166597824	0.154245276643673	-0.0282383508867446	-0.137437151534596	0.184048532004704	0.0377416420505529	-0.144741985479865	-0.00950329116380825	-0.155810181117959	-0.338293808648376	0.165675502421341	-0.0168081251090766	-0.163115015063227	0.00671640084639692	0.309816010026439	0.171876551331914	-0.000170662644457765	0.127333601128473	-0.0106058575660523	-0.182653071542423	0.29249375161399	0.120446537637618	-0.0174929210569067	0.0174929210569067	-0.120446537637619	-0.29249375161399	0.182653071542423	0.010605857566052	-0.127333601128473	0.000170662644457626	-0.171876551331914	-0.309816010026439	-0.00671640084639692
ASV150	d:Bacteria	p:Pseudomonadota	c:Alphaproteobacteria	o:Sphingomonadales	f:Sphingomonadaceae	g:Sphingobium	unclassified	g:Sphingobium	-0.10295012866012	-0.0336040664280478	0.329891226810395	-0.10416940008398	-0.0606718920377532	-0.0284957396004939	-0.107955570132397	0.179412691213674	-0.163742364683017	-0.129354565191123	-0.103917083180493	0.234235567067955	-0.108919488828736	-0.0745316893368411	-0.0490942073262117	0.178448772517335	0.212836572009229	0.238274054019858	-0.130318483887462	-0.104881001876832	-0.0704932023849379	0.144104915166311	-0.179424774197687	-0.147003645916618	-0.123020957881916	0.0915086208631049	0.123929749144174	0.147912437178877	-0.199599940219824	-0.175617252185122	-0.143196123904053	0.143196123904053	0.175617252185122	0.199599940219824	-0.147912437178877	-0.123929749144174	-0.0915086208631049	0.123020957881916	0.147003645916618	0.179424774197687	-0.144104915166311
ASV151	d:Bacteria	p:Chloroflexota	c:Anaerolineae	o:Aggregatilineales	f:A4b	unclassified	unclassified	f:A4b	0.00779403213504674	0.0910486495817333	-0.242905265344863	0.200144939016787	0.152203375599454	-0.208285730988158	0.0781420010660268	-0.18587175010851	0.164390190787961	0.126489057040916	-0.1585026050831	-0.12005319589413	0.230208745002341	0.192307611255296	-0.0926840508687197	-0.033805006172196	-0.0717061399192409	-0.356697802043257	0.27855580097723	-0.00643586114678578	-0.0443369948938308	-0.107377910002214	0.222852214797061	0.187118683214136	-0.0815740326118868	-0.0260623369122898	-0.0617958684952148	-0.330488584321237	0.26843425630406	-0.000258459521962381	-0.0359919911048873	0.0359919911048873	0.000258459521962229	-0.26843425630406	0.330488584321237	0.0617958684952147	0.0260623369122898	0.0815740326118866	-0.187118683214136	-0.222852214797061	0.107377910002214
ASV152	d:Bacteria	p:Patescibacteria	c:Parcubacteria	unclassified	unclassified	unclassified	unclassified	c:Parcubacteria	-0.177841831172325	0.0447155946701258	-0.00702878341692229	-0.17724604098134	0.202093573618816	0.115307487281645	-0.105245530918299	-0.146153053634293	-0.280721611377065	0.0191726858396744	-0.0494377396696961	0.0297940403272469	-0.104774517415524	0.195119779801215	0.126509354291844	-0.145682040131519	0.15421225708522	0.0856018315758498	0.0196436993424493	-0.0489667261669213	0.250927571049818	-0.104465383975664	-0.231337836928207	0.0514052180066336	-0.0132813115103937	-0.26990581921357	0.0128372357212702	-0.051849293795757	-0.114035217231272	-0.178721746748299	0.104021308186541	-0.104021308186541	0.178721746748299	0.114035217231272	0.0518492937957569	-0.0128372357212703	0.26990581921357	0.0132813115103936	-0.0514052180066336	0.231337836928207	0.104465383975664
ASV153	d:Bacteria	p:Patescibacteria	c:Saccharimonadia	o:Saccharimonadales	unclassified	unclassified	unclassified	o:Saccharimonadales	-0.122586866765143	-0.104244808406621	0.318298293884187	-0.1218145695711	-0.110558337967923	0.140906288826599	-0.17932618475356	0.154723468454556	-0.193216300559792	-0.184317468125689	0.0144827747830344	0.169224138801722	-0.178715630212626	-0.169816797778524	0.0289834451301996	0.15533402299549	0.164232855429592	0.363033098338316	-0.183706913584756	0.0150933293239677	0.0239921617580701	0.0681751923710112	-0.259865567781691	-0.251475668103295	-0.0640450016202402	0.0550794656002738	0.0634693652786693	0.250900031761724	-0.264571394874033	-0.0771407283909776	-0.0687508287125821	0.0687508287125821	0.0771407283909775	0.264571394874033	-0.250900031761724	-0.0634693652786693	-0.0550794656002738	0.0640450016202402	0.251475668103295	0.259865567781691	-0.0681751923710112
ASV154	d:Bacteria	p:Actinomycetota	c:Actinobacteria	o:Kitasatosporales	f:Streptomycetaceae	g:Yinghuangia	unclassified	g:Yinghuangia	0.202484029215784	0.00781086396784699	-0.221351965651712	0.140748353132929	0.0769548211806449	-0.206646101845492	0.166252710690523	-0.0149164134712029	0.271349023736926	0.22091580849794	-0.00329040732423133	-0.168819063845658	0.117446373362472	0.0670131581234857	-0.157193057698686	-0.0637227507992541	-0.11415596603824	-0.338362181860412	0.172109471169889	-0.0520967446522825	-0.102529959891269	-0.00824145522359019	0.261652187268677	0.214103295945306	0.00271964848926335	0.0908442989534981	0.0432954076301277	-0.168088239825915	0.313189050122394	0.101805402666351	0.0542565113429809	-0.0542565113429807	-0.101805402666351	-0.313189050122394	0.168088239825915	-0.0432954076301275	-0.0908442989534979	-0.00271964848926335	-0.214103295945306	-0.261652187268676	0.00824145522359019
ASV155	d:Bacteria	p:Actinomycetota	c:Actinobacteria	o:Pseudonocardiales	f:Pseudonocardiaceae	g:Pseudonocardia	unclassified	g:Pseudonocardia	0.191590347799938	0.0551451978400521	-0.254329815185303	0.144760156144354	0.0556728619713826	-0.192838748570423	0.195061575986699	-0.0495999040309009	0.265908421152353	0.195478731110344	-0.000986947466860476	-0.157469266420019	0.158039058763235	0.0876093687212258	-0.108856309855979	-0.0866224212543654	-0.157052111296374	-0.353517789873578	0.158456213886879	-0.0380094646903251	-0.108439154732334	-0.00566043431425888	0.291803667362926	0.225401918795498	0.0401723006723544	0.0611346118754836	-0.00526713669194432	-0.190496754815088	0.292196964985241	0.106967346862097	0.040565598294669	-0.040565598294669	-0.106967346862097	-0.292196964985241	0.190496754815088	0.00526713669194441	-0.0611346118754838	-0.0401723006723544	-0.225401918795498	-0.291803667362926	0.00566043431425879
ASV156	d:Bacteria	p:Sumerlaeota	c:Sumerlaeia	o:Sumerlaeales	f:Sumerlaeaceae	g:Sumerlaea	unclassified	g:Sumerlaea	0.247690572604066	0.0920606675727912	-0.224622543139023	0.0450723243475693	0.0316656779425891	-0.191866699327993	0.268596939206445	0.0182368785603533	0.231449392189084	0.220850507583022	0.0441326468412492	-0.104799364423279	0.108413149205452	0.0978142645993904	-0.0789035961423828	-0.14194691144064	-0.152545796046701	-0.329263656788474	0.0606667175820296	-0.116051143159744	-0.126650027765805	0.0858118642458591	0.286830549873465	0.276837825636185	0.110226628719802	0.0507888210452963	0.0407960968080168	-0.125815100108367	0.241814782435623	0.0752035855192392	0.0652108612819595	-0.0652108612819595	-0.0752035855192392	-0.241814782435623	0.125815100108367	-0.0407960968080168	-0.0507888210452965	-0.110226628719802	-0.276837825636185	-0.286830549873465	-0.0858118642458591
ASV157	d:Bacteria	p:Actinomycetota	c:Actinobacteria	o:Kitasatosporales	f:Streptomycetaceae	g:Streptomyces	unclassified	g:Streptomyces	0.38859766191849	-0.0181766200515613	-0.443752284993642	0.265611171800699	0.205531564559249	-0.397811493233233	0.292843546388021	-0.0436035581013906	0.51719749498875	0.469700395035918	-0.00728417323279332	-0.365186864252622	0.195614188837519	0.148117088884687	-0.328867479384025	-0.140832915651893	-0.188330015604725	-0.665314583873436	0.372471037485416	-0.104513530783296	-0.152010630736127	-0.0546578815019655	0.474070421880162	0.429289726595705	-0.0204156370631528	0.156865049753439	0.112084354468982	-0.337621009189876	0.64081265785111	0.191107294192252	0.146326598907795	-0.146326598907795	-0.191107294192251	-0.640812657851109	0.337621009189876	-0.112084354468982	-0.156865049753439	0.0204156370631534	-0.429289726595705	-0.474070421880162	0.0546578815019658
ASV158	d:Bacteria	p:Verrucomicrobiota	c:Verrucomicrobiia	o:Verrucomicrobiales	f:Verrucomicrobiaceae	g:Roseimicrobium	unclassified	g:Roseimicrobium	-0.170989488297497	-0.0481445788040484	0.0402607065009992	-0.115896339484207	0.0521762014768969	0.242593498607856	-0.173240691244264	-0.103350176554023	-0.226803161053249	-0.0939301506609905	0.0566079405457285	-0.00623274831488817	-0.129685732814114	0.00318727757814433	0.153725368784863	-0.0597952181238728	0.0730777922683852	0.223615883475104	-0.0503751922308403	0.100162898975879	0.233035909368137	-0.133324331222218	-0.249716921218378	-0.12444304563833	0.0174856278538701	-0.183823512047595	-0.0585496364675466	0.0833790370246533	-0.174942226463707	-0.033013552971507	0.0922603226085415	-0.0922603226085415	0.0330135529715068	0.174942226463707	-0.0833790370246534	0.0585496364675466	0.183823512047595	-0.0174856278538701	0.12444304563833	0.249716921218378	0.133324331222218
ASV159	d:Bacteria	p:Patescibacteria	c:Saccharimonadia	o:Saccharimonadales	f:LWQ8	unclassified	unclassified	f:LWQ8	0.0206726605481183	-0.0339355649249211	-0.164364199762614	0.0986844112238887	0.0989911990074451	-0.0200485060919173	-0.0104852465549283	-0.113598136103302	0.0943600504119329	0.0946025874505211	0.000493437423334699	-0.156769728972009	0.0511884575432253	0.0514309945818135	-0.0426781554453728	-0.0519244320051482	-0.0516818949665601	-0.145791044993746	0.156276291548675	0.0621671415214883	0.0624096785600765	-0.132395426500723	0.0636694320168492	0.0638980981297487	-0.0248288594114854	-0.0335463325530101	-0.0333176664401105	-0.122044623981345	0.162747192077462	0.0740202345362276	0.0742489006491271	-0.0742489006491272	-0.0740202345362276	-0.162747192077462	0.122044623981345	0.0333176664401105	0.03354633255301	0.0248288594114854	-0.0638980981297488	-0.0636694320168492	0.132395426500723
ASV160	d:Bacteria	p:Bacteroidota	c:Bacteroidia	o:Chitinophagales	f:Chitinophagaceae	unclassified	unclassified	f:Chitinophagaceae	-0.090004286846258	-0.0788512747470455	0.00584191088134938	-0.0895686223111325	-0.0483547572882613	0.300937030311348	-0.133492042555422	-0.0665362003351307	-0.141964849749965	-0.10938242858721	0.16675697561442	-0.0577189700838988	-0.133147619498734	-0.100565198335978	0.175574205865652	-0.0661917772784419	-0.0336093561156868	0.242530048085944	-0.109038005530522	0.167101398671109	0.199683819833864	-0.121503201417445	-0.192618014080075	-0.161899012811195	0.0984477142071865	-0.129491440648042	-0.098772439379162	0.16157428763922	-0.169887252041792	0.0904594749765897	0.12117847624547	-0.12117847624547	-0.0904594749765897	0.169887252041792	-0.16157428763922	0.098772439379162	0.129491440648042	-0.0984477142071865	0.161899012811195	0.192618014080075	0.121503201417445
ASV161	d:Bacteria	p:Actinomycetota	c:Acidimicrobiia	o:Microtrichales	unclassified	unclassified	unclassified	o:Microtrichales	0.261920047961218	0.104243890024933	-0.240681924132225	0.135808621361102	-0.01301761190149	-0.248273023313538	0.289478010263221	0.0167902111320786	0.314432121451617	0.196774653278291	0.010788920292781	-0.107863736813695	0.189778173505844	0.0721207053325179	-0.113865027652992	-0.0829096256252987	-0.200567093798625	-0.386552826784135	0.097074816520914	-0.0889109164645963	-0.206568384637922	0.093528770976983	0.374148255180001	0.263219730376536	0.0878706997125293	0.117055732630047	0.00612720782658127	-0.169221822837425	0.2867466920296	0.111397661365594	0.000469136562127967	-0.000469136562128111	-0.111397661365594	-0.2867466920296	0.169221822837425	-0.00612720782658171	-0.117055732630047	-0.0878706997125296	-0.263219730376536	-0.374148255180002	-0.0935287709769831
ASV162	d:Bacteria	p:Bacillota	c:Bacilli	o:Bacillales	f:Bacillaceae	g:Bacillus	unclassified	g:Bacillus	0.0729261666376314	0.0330647268093507	-0.200162505139857	0.10137290328112	0.183976465129427	-0.191177756717671	0.0837931586321697	-0.100589157701803	0.137795513748048	0.203099363318858	-0.0934860903973748	-0.132102392869582	0.106282278580269	0.171586128151078	-0.124999325565154	-0.0781000377537036	-0.0127961881828942	-0.309381641899127	0.225588483266957	-0.0709969704492756	-0.0056931208784662	-0.070191375098661	0.154559848518828	0.216128908344302	-0.0634945390210803	-0.0192774664286853	0.0422915933967888	-0.237331853968594	0.267042817014278	-0.0125806303511045	0.0489884294743695	-0.0489884294743696	0.0125806303511044	-0.267042817014278	0.237331853968594	-0.0422915933967888	0.0192774664286851	0.0634945390210803	-0.216128908344302	-0.154559848518828	0.0701913750986609
ASV163	d:Bacteria	p:Pseudomonadota	c:Gammaproteobacteria	o:Burkholderiales	f:Alcaligenaceae	g:Achromobacter	unclassified	g:Achromobacter	-0.0630416502804157	-0.040124408332164	0.267913351503664	-0.0635629706159083	-0.0624577715046641	-0.0387265507705122	-0.0815599306095456	0.161965300994742	-0.100089741083633	-0.0992160044687517	-0.0804548271747184	0.18008297155615	-0.0819720705222255	-0.0810983339073441	-0.0623371566133109	0.161553161082063	0.162426897696944	0.181188074990977	-0.0996281443814316	-0.0808669670873983	-0.079993230472517	0.122795382004511	-0.124272481059149	-0.123448714278678	-0.105760506695139	0.105325309150739	0.106149075931211	0.123837283514749	-0.14091878713245	-0.123230579548911	-0.12240681276844	0.12240681276844	0.123230579548911	0.14091878713245	-0.123837283514749	-0.106149075931211	-0.105325309150739	0.105760506695139	0.123448714278678	0.124272481059149	-0.122795382004511
ASV164	d:Bacteria	p:Patescibacteria	c:Parcubacteria	o:Candidatus_Adlerbacteria	unclassified	unclassified	unclassified	o:Candidatus_Adlerbacteria	0.0342634856267864	-0.0551434152765777	-0.173187026308726	0.0453059188383999	0.0955857980619468	0.0531752390581704	-0.0165070337693555	-0.109828702292498	0.0629051375432902	0.102654872249437	0.0691263814262132	-0.180511063640397	-0.00777722380460882	0.0319725109015378	-0.00155597992168593	-0.101098892327751	-0.0613491576216044	-0.0948776484448281	0.111384682214184	0.0778561913909599	0.117605926097106	-0.144648968569901	0.0182060574144681	0.0556824666959113	0.0240715023971749	-0.0697784554446746	-0.0323020461632313	-0.0639130104619678	0.130552979821138	0.0989420155224012	0.136418424803844	-0.136418424803844	-0.0989420155224011	-0.130552979821138	0.0639130104619677	0.0323020461632312	0.0697784554446746	-0.0240715023971749	-0.0556824666959114	-0.0182060574144681	0.144648968569901
ASV165	d:Bacteria	p:Bacteroidota	c:Bacteroidia	o:Cytophagales	f:Microscillaceae	g:Chryseolinea	unclassified	g:Chryseolinea	-0.0685248356067879	-0.0585543381060742	0.225558728394221	-0.0690371941628369	-0.0646718992652994	0.0352295387467775	-0.10046490802621	0.124146192762744	-0.108752333406976	-0.105301264773343	-0.0263222433622713	0.132028563139562	-0.100869963030158	-0.0974188943965252	-0.0184398729854535	0.123741137758796	0.127192206392429	0.206171227803501	-0.10570631977729	-0.0267272983662188	-0.0232762297325863	0.0734023262204753	-0.146176510023473	-0.142922811312564	-0.0684606758309023	0.0655888666400531	0.068842565350962	0.143304700832624	-0.150736270892986	-0.0762741354113245	-0.0730204367004156	0.0730204367004156	0.0762741354113246	0.150736270892986	-0.143304700832624	-0.068842565350962	-0.0655888666400531	0.0684606758309023	0.142922811312564	0.146176510023473	-0.0734023262204753
ASV166	d:Bacteria	p:Pseudomonadota	c:Gammaproteobacteria	o:Methylococcales	f:Methylomonadaceae	g:Methylobacter	unclassified	g:Methylobacter	0.0262952844392082	0.0315569872983152	-0.225220091433901	0.197300627360186	0.155595652993968	-0.185528460657777	0.0457362366263902	-0.157263868303156	0.176768089197051	0.143797412008005	-0.125884878978408	-0.153104126951706	0.1809278305485	0.147957153359454	-0.121725137626959	-0.0220722743810457	-0.0550429515700918	-0.324725242556505	0.278989005930115	0.00930671494370161	-0.0236639622453444	-0.124748607362343	0.190179742346207	0.159094689785291	-0.095164212511264	-0.00121059202347612	-0.0322956445843923	-0.286554546880948	0.282632705124158	0.0283738028276027	-0.00271124973331351	0.00271124973331339	-0.0283738028276028	-0.282632705124158	0.286554546880947	0.0322956445843921	0.00121059202347601	0.0951642125112638	-0.159094689785291	-0.190179742346208	0.124748607362343
ASV167	d:Bacteria	p:Bacteroidota	c:Bacteroidia	o:Chitinophagales	f:Chitinophagaceae	g:Chitinophaga	unclassified	g:Chitinophaga	-0.0475458780661083	-0.0473977061247437	-0.047051971594893	-0.0475458780661083	0.0735105980287537	0.1160308358231	-0.0750594938157618	-0.0747861666707379	-0.075176634020772	0.0205269134726004	0.0541421129931273	-0.0746690264657276	-0.0750594938157618	0.0206440536776106	0.0542592531981376	-0.0747861666707379	0.0209173808226345	0.0545325803431615	0.0205269134726004	0.0541421129931273	0.1498456604865	-0.105837238413263	-0.106205374561318	-0.0159752046730881	0.0157175093694498	-0.10594767925768	-0.0157175093694497	0.0159752046730881	-0.0160856455175045	0.0156070685250333	0.105837238413263	-0.105837238413263	-0.0156070685250333	0.0160856455175046	-0.0159752046730881	0.0157175093694498	0.10594767925768	-0.0157175093694497	0.0159752046730881	0.106205374561318	0.105837238413263
ASV168	d:Bacteria	p:Chloroflexota	c:Chloroflexia	o:Thermomicrobiales	f:JG30-KF-CM45	unclassified	unclassified	f:JG30-KF-CM45	-0.050861194198883	0.15639626260421	0.0460808065296948	-0.0529864332267258	-0.0474089766560944	-0.0512204650522021	0.0834327972956272	-0.00377922828330456	-0.0820987580673729	-0.0776893914889061	-0.0807026376406568	0.160072178104629	0.0817526483205609	0.0861620148990277	0.083148768747277	-0.00545937725837091	-0.00105001067990409	-0.0040632568316547	-0.0793695404639725	-0.0823827866157231	-0.0779734200372563	0.113007800940939	0.0391674401280634	0.0433246308058916	0.0404837150895088	-0.0430568461224397	-0.0388996554446114	-0.0417405711609942	-0.112740016257487	-0.11558093197387	-0.111423741296041	0.111423741296041	0.11558093197387	0.112740016257487	0.0417405711609942	0.0388996554446114	0.0430568461224396	-0.0404837150895088	-0.0433246308058916	-0.0391674401280634	-0.113007800940939
ASV169	d:Bacteria	p:Gemmatimonadota	c:Gemmatimonadia	o:Gemmatimonadales	f:Gemmatimonadaceae	unclassified	unclassified	f:Gemmatimonadaceae	0.0643817174226934	0.0843132312837519	-0.239857631968999	0.0904879143933281	0.160180109784501	-0.159505340915275	0.117553678618569	-0.13872589111685	0.122435194232577	0.177531712375976	-0.0752018273812145	-0.122968645862809	0.138192439486617	0.193288957630016	-0.0594445821271741	-0.118087130248801	-0.0629906121054025	-0.315724151862592	0.198170473244024	-0.0545630665131661	0.000533451630232734	-0.0679486522621176	0.178276380314706	0.230221875779993	-0.00805759061412551	-0.0633463152046069	-0.0114008197393204	-0.249680286133439	0.234824212837504	-0.00345525355661475	0.0484902419086717	-0.0484902419086716	0.00345525355661492	-0.234824212837504	0.249680286133439	0.0114008197393205	0.063346315204607	0.00805759061412578	-0.230221875779993	-0.178276380314706	0.0679486522621179
ASV170	d:Bacteria	p:Pseudomonadota	c:Gammaproteobacteria	o:Lysobacterales	f:Lysobacteraceae	g:Luteimonas	unclassified	g:Luteimonas	0.0938431478779156	-0.0697866035369806	0.148797072446953	-0.0280697556889525	-0.107950642914435	-0.0368332181845002	0.0190183681875472	0.191823937047916	0.0519984321881629	-0.0111529540987304	0.0450703067693144	0.0624632601883583	-0.077362244671395	-0.140513630958288	-0.0842903700902436	0.095443324188974	0.0322919379020808	0.0885151987701255	-0.107533566957673	-0.0513103060896279	-0.114461692376521	0.128837479098139	-0.00299127112741356	-0.0625309691071381	-0.00952317041351848	0.159931381629874	0.10039168365015	0.153399482343769	-0.0314370665754025	0.0215707321182171	-0.0379689658615074	0.0379689658615074	-0.0215707321182171	0.0314370665754024	-0.153399482343769	-0.10039168365015	-0.159931381629874	0.00952317041351848	0.0625309691071381	0.0029912711274135	-0.128837479098139
ASV171	d:Bacteria	p:Verrucomicrobiota	c:Verrucomicrobiia	o:Chthoniobacterales	f:Xiphinematobacteraceae	g:Candidatus_Xiphinematobacter	unclassified	g:Candidatus_Xiphinematobacter	0.188847831053485	0.0557198903565222	-0.271755409022139	0.163339740226512	0.0880301387373544	-0.224182191351735	0.193347760453287	-0.0655441954172353	0.278428722211924	0.218891254615587	-0.0279342645518741	-0.170791073619792	0.173181844009367	0.11364437641303	-0.133181142754431	-0.0857101118611559	-0.145247579457493	-0.392073098624954	0.198725338171666	-0.0481001809957947	-0.107637648592132	-0.0202645058839182	0.304036270916215	0.24790380815349	0.0151944769892206	0.0599505941286218	0.0038181313658962	-0.228891199798373	0.32811890816603	0.0954095770017606	0.0392771142390351	-0.039277114239035	-0.0954095770017604	-0.32811890816603	0.228891199798373	-0.00381813136589604	-0.0599505941286217	-0.0151944769892204	-0.24790380815349	-0.304036270916215	0.0202645058839184
ASV172	d:Bacteria	p:Actinomycetota	c:Acidimicrobiia	o:Microtrichales	f:Ilumatobacteraceae	g:Desertimonas	unclassified	g:Desertimonas	0.258836683139456	0.0944757485233311	-0.29645095204018	0.146400720404545	0.0934243992613943	-0.296686599288546	0.27931800242675	-0.0297366905620819	0.320368297072958	0.278486837855735	-0.0299229860693782	-0.159675418497324	0.190429569137716	0.148548109920494	-0.15986171400462	-0.118625123851115	-0.160506583068338	-0.468916406993451	0.189598404566702	-0.118811419358412	-0.160692878575634	0.0423820445791224	0.372464192424414	0.332977973999766	0.0422064034904374	0.0810846335311751	0.0415984151065272	-0.249173155402802	0.371680562951819	0.0809089924424902	0.0414227740178422	-0.0414227740178425	-0.0809089924424903	-0.37168056295182	0.249173155402801	-0.0415984151065277	-0.0810846335311754	-0.0422064034904375	-0.332977973999767	-0.372464192424415	-0.0423820445791226
ASV173	d:Bacteria	p:Pseudomonadota	c:Gammaproteobacteria	o:Burkholderiales	f:Oxalobacteraceae	g:Massilia	unclassified	g:Massilia	-0.11660482007815	-0.0105393632465391	0.382216239733343	-0.119354054314324	-0.0912568804206211	-0.0444611216737095	-0.100516302637004	0.209984264665307	-0.186541869302449	-0.164329102972968	-0.127333807353971	0.293836370828846	-0.10268976313891	-0.0804769968094294	-0.0434817011904325	0.207810804163401	0.230023570492882	0.267018866111878	-0.166502563474874	-0.129507267855877	-0.107294501526397	0.190119485763471	-0.18372893856491	-0.162786541630926	-0.127907042425334	0.109013803704069	0.129956200638053	0.164835699843644	-0.243892223690328	-0.209012724484736	-0.188070327550752	0.188070327550752	0.209012724484736	0.243892223690328	-0.164835699843644	-0.129956200638053	-0.109013803704069	0.127907042425334	0.162786541630926	0.18372893856491	-0.190119485763471
ASV174	d:Bacteria	p:Pseudomonadota	c:Gammaproteobacteria	o:Burkholderiales	f:Oxalobacteraceae	g:Massilia	unclassified	g:Massilia	-0.102968193557545	-0.0812598330280606	0.0983290919602554	-0.103141860441781	-0.0268673648853852	0.215908159952516	-0.145645043212141	-0.00366753183608985	-0.162944304824541	-0.102644021489891	0.0892868831677461	0.0134944340492273	-0.145782338939224	-0.0854820556045737	0.106448849053063	-0.00380482756317239	0.0564954557714779	0.248426360429115	-0.102781317216973	0.0891495874406636	0.149449870775314	-0.0640252856723642	-0.21419286735989	-0.157341215022021	0.0236129772482237	-0.0803351859332282	-0.0234835335953597	0.157470658674885	-0.173651115282885	0.00730307698735975	0.0641547293252283	-0.0641547293252283	-0.00730307698735975	0.173651115282885	-0.157470658674885	0.0234835335953597	0.0803351859332282	-0.0236129772482237	0.157341215022021	0.21419286735989	0.0640252856723642
ASV175	d:Bacteria	p:Actinomycetota	c:Actinobacteria	o:Micrococcales	f:Micrococcaceae	unclassified	unclassified	f:Micrococcaceae	0.287176704847024	0.0428699138420424	-0.163255645609644	0.0832190252865451	0.0136698989808893	-0.263679897346857	0.260924762273637	0.0979681993126929	0.292823535705786	0.237840123605635	0.0185758573607637	-0.095173277542927	0.0996820588501658	0.0446986467500146	-0.174565619494856	-0.0632745041107783	-0.118257916210929	-0.3375221824558	0.0765974201821634	-0.142666846062707	-0.197650258162859	0.124318651279642	0.308030024231565	0.25619116616651	0.0494668334549887	0.15439310328685	0.102554245221795	-0.104170087489726	0.286265618173717	0.0795412854621962	0.0277024273971413	-0.0277024273971411	-0.0795412854621962	-0.286265618173717	0.104170087489726	-0.102554245221795	-0.15439310328685	-0.0494668334549887	-0.25619116616651	-0.308030024231565	-0.124318651279642
ASV176	d:Bacteria	p:Pseudomonadota	c:Alphaproteobacteria	o:Hyphomicrobiales	f:Rhizobiaceae	g:Ciceribacter	unclassified	g:Ciceribacter	-0.14374001155318	-0.119511411435675	0.29534008191957	-0.142775689160443	-0.126671505201744	0.237358535431472	-0.208118523481298	0.119850378949897	-0.226510549913545	-0.213779074621586	0.0740119416595661	0.139004769172082	-0.20735615969136	-0.194624684399401	0.0931663318817506	0.120612742739835	0.133344218031794	0.421135234312946	-0.213016710831648	0.0747743054495038	0.0875057807414632	0.0239174742252947	-0.302634741157921	-0.290631391139983	-0.019299418904022	0.00657730541195606	0.018580655429894	0.289912627665855	-0.307971559953321	-0.0366395877173607	-0.0246362376994226	0.0246362376994227	0.0366395877173608	0.307971559953321	-0.289912627665855	-0.018580655429894	-0.00657730541195596	0.0192994189040221	0.290631391139983	0.302634741157921	-0.0239174742252946
ASV177	d:Bacteria	p:Actinomycetota	c:Actinobacteria	o:Micrococcales	f:Promicromonosporaceae	g:Promicromonospora	unclassified	g:Promicromonospora	0.00322668020933946	-0.0964121439383577	0.0993396219822165	0.0389207980778898	-0.141987438338812	0.0969124820077234	-0.0736695775506763	0.0810857815266092	0.0333205072550342	-0.109700011385214	0.0791669588967488	0.00231437460468195	-0.0454508996668929	-0.188471418307142	0.000395551974821697	0.109304459410393	-0.0337160592298561	0.155150911052107	-0.081481333501431	0.107385636780532	-0.0356348818597165	0.00458703873281424	-0.0404464937240737	-0.175287531829856	0.00277795540818963	0.10545825804727	-0.0293827800585126	0.148682707179533	-0.0744163125154005	0.103649174722645	-0.0311918633831371	0.0311918633831371	-0.103649174722645	0.0744163125154004	-0.148682707179533	0.0293827800585125	-0.10545825804727	-0.0027779554081898	0.175287531829856	0.0404464937240736	-0.00458703873281432
ASV178	d:Bacteria	p:Bacteroidota	c:Bacteroidia	o:Flavobacteriales	f:Flavobacteriaceae	g:Flavobacterium	s:suncheonense	g:Flavobacterium	-0.132364923507364	-0.104803221349491	0.154607700687403	-0.132818240977066	-0.0863078685856546	0.301686553732173	-0.187497881546103	0.0175844593441346	-0.209645699225468	-0.1728760213306	0.133860502160801	0.039373898096649	-0.187856260472953	-0.151086582578085	0.155649940913316	0.017226080417284	0.0539957583121523	0.360732281803553	-0.17323440025745	0.133502123233951	0.170271801128819	-0.0615369218051574	-0.275771569824704	-0.241104785049363	0.0480891826817791	-0.0824180845645738	-0.0477512997892319	0.24144266794191	-0.261985947808779	0.0272080199223627	0.0618748046977045	-0.0618748046977046	-0.0272080199223626	0.261985947808779	-0.24144266794191	0.0477512997892319	0.0824180845645738	-0.0480891826817791	0.241104785049363	0.275771569824704	0.0615369218051574
ASV179	d:Bacteria	p:Pseudomonadota	c:Alphaproteobacteria	o:Hyphomicrobiales	f:Rhizobiaceae	g:Rhizobium	s:tibeticum	g:Rhizobium	-0.131801640092884	-0.0794658013822772	0.453736472210944	-0.132048973924219	-0.115675474289805	0.00525541747824065	-0.167021577624458	0.25451183190925	-0.208592225581999	-0.195647837553828	-0.100043573188245	0.295886945304432	-0.167217112186817	-0.154272724158646	-0.0586684597930635	0.254316297346891	0.267260685375062	0.362864949740645	-0.195843372116187	-0.100239107750604	-0.087294719722433	0.180725745054566	-0.255892947541523	-0.243688861470817	-0.153552296613144	0.141532562295771	0.153736648366478	0.243873213224151	-0.282882044229611	-0.192745479371938	-0.180541393301232	0.180541393301232	0.192745479371938	0.282882044229611	-0.243873213224151	-0.153736648366478	-0.141532562295771	0.153552296613144	0.243688861470817	0.255892947541523	-0.180725745054566
ASV180	d:Bacteria	p:Chloroflexota	c:KD4-96	unclassified	unclassified	unclassified	unclassified	c:KD4-96	0.219662752598226	0.0930568027969563	-0.279964846060464	0.190597240827509	0.0339426810632778	-0.257294631225505	0.247226515980993	-0.0476729907542554	0.324339003017757	0.200492699341272	-0.029750612273303	-0.147763782429494	0.224248211342518	0.100401907666033	-0.129841403948542	-0.0706512953927301	-0.194497599069215	-0.42474091068379	0.177514394702797	-0.0527289169117777	-0.176575220588263	0.0244139188852254	0.375150190190449	0.258386775317741	0.0413112993637233	0.097116268882366	-0.0196471459903421	-0.23672262194436	0.331089125314881	0.114013649360864	-0.00274976551184439	0.00274976551184448	-0.114013649360864	-0.331089125314881	0.23672262194436	0.0196471459903421	-0.097116268882366	-0.0413112993637231	-0.258386775317741	-0.375150190190449	-0.0244139188852254
ASV181	d:Bacteria	p:Bacillota	c:Bacilli	o:Thermoactinomycetales	f:Thermoactinomycetaceae	g:Hazenella	unclassified	g:Hazenella	0.18388229718553	0.0274768683290461	-0.239366990333245	0.139996481162739	0.0926269457237052	-0.204615602067775	0.167094091844644	-0.0438645014055793	0.256048656343339	0.218599750420486	-0.0163911167126459	-0.167513849806058	0.132399307942861	0.0949504020200082	-0.140040465113124	-0.0785592853073623	-0.116008191230215	-0.350999058363347	0.183904966518703	-0.0510859006144289	-0.0885348065372813	-0.0208758000654832	0.261885036749624	0.226577869648203	0.00502635542587672	0.0629913676338816	0.0276842005324601	-0.193867313689866	0.310445037347568	0.0888935231252413	0.05358635602382	-0.0535863560238201	-0.0888935231252414	-0.310445037347568	0.193867313689866	-0.0276842005324601	-0.0629913676338815	-0.00502635542587672	-0.226577869648203	-0.261885036749624	0.0208758000654832
ASV182	d:Archaea	p:Thermoproteota	c:Nitrososphaeria	o:Nitrososphaerales	f:Nitrososphaeraceae	unclassified	unclassified	f:Nitrososphaeraceae	0.0361377383783407	-0.0268614730964454	-0.226248284714312	0.167544226168369	0.25065764371643	-0.201229850452383	0.00733353161768334	-0.150295583410161	0.161024731566317	0.226731657459437	-0.13051677447044	-0.200100833173896	0.111219481802582	0.176926407695702	-0.180322024234175	-0.0464096332252626	0.0192972926678576	-0.33795113926202	0.330617607644336	-0.0266308242855409	0.0390761016075793	-0.161721394888763	0.131794212899237	0.193743296725833	-0.143073754988669	-0.0168199419655941	0.0451291418610022	-0.2916879098535	0.338644749649002	0.00182769793449993	0.063776781761096	-0.0637767817610962	-0.00182769793449993	-0.338644749649002	0.2916879098535	-0.0451291418610024	0.0168199419655939	0.143073754988669	-0.193743296725834	-0.131794212899237	0.161721394888763
ASV183	d:Bacteria	p:Chloroflexota	c:Anaerolineae	o:Caldilineales	f:Caldilineaceae	unclassified	unclassified	f:Caldilineaceae	0.116980861994828	0.0864106033215067	-0.239236216342967	0.181826865241268	0.0712072126444002	-0.217189326859036	0.160795071759689	-0.0966513439727722	0.236228250131099	0.148775736085433	-0.0792217474499628	-0.120819255489826	0.212060338614045	0.12460782456838	-0.103389658967016	-0.0453860771184165	-0.132838591164082	-0.360836074699478	0.200041002939789	-0.0279564805956071	-0.115408994641273	-0.0267170999773685	0.287124791101928	0.204673770150592	-0.0102843187845364	0.0444019826264686	-0.0380490383248673	-0.253007127259996	0.275792852754429	0.0608347638193005	-0.0216162571320352	0.0216162571320353	-0.0608347638193005	-0.275792852754429	0.253007127259996	0.0380490383248673	-0.0444019826264685	0.0102843187845364	-0.204673770150592	-0.287124791101928	0.0267170999773685
ASV184	d:Bacteria	p:Chloroflexota	c:Chloroflexia	o:Thermomicrobiales	f:JG30-KF-CM45	unclassified	unclassified	f:JG30-KF-CM45	0.134588291301369	0.1087546478476	-0.214935408108243	0.0900664802427454	0.0904512366346101	-0.208925247918081	0.192379485057624	-0.0635199731343293	0.177605191326046	0.177909367961696	-0.0587685243084839	-0.0839432615279815	0.157181902932393	0.157486079568044	-0.0791918127021362	-0.0987175552595597	-0.0984133786239095	-0.335091270894089	0.142711785836465	-0.0939661064337144	-0.0936619297980643	0.0211737234933325	0.248508708699536	0.248795489181865	0.0256534324069541	0.00724438578021146	0.00753116626254041	-0.215610890512371	0.234866151468744	0.0117240946938328	0.0120108751761617	-0.0120108751761619	-0.011724094693833	-0.234866151468744	0.215610890512371	-0.00753116626254041	-0.00724438578021146	-0.0256534324069541	-0.248795489181865	-0.248508708699536	-0.0211737234933328
ASV185	d:Bacteria	p:Actinomycetota	c:Actinobacteria	o:Glycomycetales	f:Glycomycetaceae	g:Glycomyces	unclassified	g:Glycomyces	-0.143381279083194	0.243238927171826	0.24044772544212	-0.150746950314364	-0.104033088032472	-0.0855253351839167	0.0789444024369096	0.0767377637181911	-0.232528782262194	-0.195598231483643	-0.180966568140416	0.382387874020677	0.0731213280402915	0.110051878818843	0.124683542162069	0.070914689321573	0.107845240100125	0.122476903443351	-0.201421305880261	-0.186789642537034	-0.149859091758483	0.253648649441074	-0.0379306463680886	-0.00311218918346468	0.010682675309914	-0.0400110853036014	-0.0051926281189775	0.00860223637440119	-0.29677192392814	-0.282977059434761	-0.248158602250137	0.248158602250137	0.282977059434761	0.29677192392814	-0.00860223637440127	0.0051926281189775	0.0400110853036015	-0.0106826753099141	0.00311218918346468	0.0379306463680887	-0.253648649441074
ASV186	d:Bacteria	p:Pseudomonadota	c:Gammaproteobacteria	o:Enterobacterales	f:Enterobacteriaceae	unclassified	unclassified	f:Enterobacteriaceae	-0.0652494057574464	0.00507617861412386	0.249028999248333	-0.0647303019790993	-0.0637180496113225	-0.0604074205145883	-0.0475711129838916	0.145290525722764	-0.102757981512623	-0.101957725750355	-0.0993404436419286	0.20088778182189	-0.0471607254134976	-0.0463604696512293	-0.0437431875428028	0.145700913293158	0.146501169055426	0.149118451163853	-0.101547338179961	-0.0989300560715346	-0.0981298003092663	0.14076478145667	-0.0930975939157866	-0.0923431055475419	-0.0898755083113465	0.0887341028311814	0.0894885911994261	0.0919561884356215	-0.144373784173031	-0.141906186936835	-0.141151698568591	0.141151698568591	0.141906186936835	0.144373784173031	-0.0919561884356216	-0.0894885911994261	-0.0887341028311814	0.0898755083113464	0.0923431055475419	0.0930975939157866	-0.14076478145667
ASV187	d:Bacteria	p:Pseudomonadota	c:Alphaproteobacteria	o:Sphingomonadales	f:Sphingomonadaceae	g:Croceibacterium	unclassified	g:Croceibacterium	-0.101073604184525	-0.0878708500460185	0.313058939090111	-0.101304421564569	-0.115845916507331	0.0930358532123328	-0.149373706656489	0.167589122213812	-0.159993877433836	-0.171489938584572	-0.00635440008434055	0.178026815830036	-0.149556183817612	-0.161052244968348	0.00408329353188366	0.167406645052689	0.155910583901953	0.321046122402184	-0.171672415745695	-0.0065368772454633	-0.0180329383961995	0.0925094750461204	-0.216338738890256	-0.22717732928575	-0.0714860505012087	0.0824966820140922	0.0716580916185977	0.227349370403139	-0.237190122317778	-0.081498843533237	-0.0923374339287314	0.0923374339287316	0.0814988435332371	0.237190122317778	-0.227349370403139	-0.0716580916185974	-0.0824966820140919	0.0714860505012089	0.22717732928575	0.216338738890256	-0.0925094750461202
ASV188	d:Bacteria	p:Verrucomicrobiota	c:Verrucomicrobiia	o:Verrucomicrobiales	f:Verrucomicrobiaceae	g:Roseimicrobium	unclassified	g:Roseimicrobium	-0.161625052161463	0.0480025365094361	0.0631477655600087	-0.170603767370415	0.0932349319960452	0.127843585466388	-0.0898264857346341	-0.0778531308634444	-0.262649943517443	-0.0540671372938328	-0.0267065943643891	0.0878720292887931	-0.0969247833652051	0.111658022858405	0.139018565787848	-0.0849514284940155	0.123631377729594	0.150991920659038	-0.0611654349244039	-0.0338048919949602	0.17477791422865	-0.0376216574510221	-0.211849763276758	-0.0151960076505795	0.0105997596058942	-0.20056117604613	-0.00390742041995127	0.0218883468365225	-0.178135526245687	-0.152339758989214	0.0443139966369651	-0.044313996636965	0.152339758989214	0.178135526245688	-0.0218883468365223	0.00390742041995134	0.20056117604613	-0.0105997596058941	0.0151960076505796	0.211849763276758	0.0376216574510222
ASV189	d:Bacteria	p:Pseudomonadota	c:Alphaproteobacteria	o:Hyphomicrobiales	f:Devosiaceae	g:Devosia	unclassified	g:Devosia	-0.0982098581814257	0.00700429878525826	0.226756822566653	-0.0985881222726236	-0.0756653183460334	0.0387021774481711	-0.0721043257404151	0.101625298439466	-0.155582464289023	-0.137460396597654	-0.0470449523478008	0.184804392966765	-0.0724033697617249	-0.0542813020703559	0.0361341421794977	0.101326254418157	0.119448322109526	0.209863766359379	-0.137759440618964	-0.0473439963691105	-0.0292219286777415	0.101033946295057	-0.141463857970458	-0.124378208698873	-0.0391337103614517	0.0223300024969887	0.0394156517685736	0.124660150105994	-0.203082152496941	-0.11783765415952	-0.100752004887935	0.100752004887935	0.11783765415952	0.203082152496941	-0.124660150105994	-0.0394156517685736	-0.0223300024969887	0.0391337103614517	0.124378208698873	0.141463857970458	-0.101033946295057
ASV190	d:Bacteria	p:Pseudomonadota	c:Alphaproteobacteria	o:Caulobacterales	f:Caulobacteraceae	g:Phenylobacterium	unclassified	g:Phenylobacterium	-0.160094715378752	-0.0316110322242193	0.368288461162889	-0.143377507533366	-0.0864195922315895	0.0532143862050372	-0.151556700742688	0.164591607819988	-0.239915857749157	-0.194886671967014	-0.0844963193143699	0.266166878053921	-0.138340587515225	-0.0933114017330819	0.0170789509195626	0.177807721047452	0.222836906829595	0.333227259482239	-0.181670558739551	-0.0712802060869066	-0.0262510203047636	0.131616983723784	-0.249756312202252	-0.207302388711769	-0.103225366127423	0.0483111715915157	0.0907650950819984	0.194842117666344	-0.290608200844037	-0.186531178259692	-0.144077254769209	0.144077254769209	0.186531178259692	0.290608200844037	-0.194842117666344	-0.0907650950819985	-0.0483111715915157	0.103225366127423	0.207302388711769	0.249756312202252	-0.131616983723784
ASV191	d:Bacteria	p:Bacillota	c:Bacilli	o:Bacillales	f:Bacillaceae	g:Neobacillus	unclassified	g:Neobacillus	0.150389707558508	0.0029459010100218	-0.22321163674601	0.266865692668911	0.0474563667486401	-0.24444603124007	0.121222442371146	-0.0575707899600007	0.329869357680946	0.156411055233377	-0.0743580527939427	-0.174135353854617	0.213304793786329	0.0398464913387604	-0.190922616688559	0.0345115614551824	-0.138946740992386	-0.369715849019706	0.24849340664856	0.0177242986212403	-0.155734003826329	-0.0520825163341791	0.313199557933595	0.149661502048551	-0.0679096995174341	0.144631681918107	-0.0189063739669372	-0.236477575532922	0.346375700300836	0.128804498734852	-0.0347335571501922	0.0347335571501924	-0.128804498734852	-0.346375700300837	0.236477575532922	0.0189063739669372	-0.144631681918107	0.0679096995174343	-0.14966150204855	-0.313199557933595	0.0520825163341792
ASV192	d:Bacteria	p:Pseudomonadota	c:Gammaproteobacteria	o:Salinisphaerales	f:Nevskiaceae	g:Stenotrophobium	unclassified	g:Stenotrophobium	-0.134803527944773	-0.00277057149262181	-0.19604554619539	-0.0872603821975842	0.408316476014642	0.0125635518157279	-0.108761875317165	-0.261559159010208	-0.175556935543204	0.216230971362035	-0.0966391864230992	-0.157177941861552	-0.0711757183945481	0.320612188510691	0.00774203072555665	-0.223973002087591	0.167814904817648	-0.145055252967486	0.253817128284651	-0.0590530295004827	0.332734877404756	-0.2486654020881	-0.167581728207247	0.201799452805523	-0.0931773607955077	-0.311640388802228	0.0577407922105427	-0.237236021390488	0.138824466091395	-0.156152347509636	0.213228833503135	-0.213228833503135	0.156152347509636	-0.138824466091395	0.237236021390488	-0.0577407922105427	0.311640388802228	0.0931773607955077	-0.201799452805523	0.167581728207248	0.2486654020881
ASV193	d:Bacteria	p:Chloroflexota	c:Anaerolineae	o:Aggregatilineales	f:Aggregatilineaceae	g:Aggregatilinea	unclassified	g:Aggregatilinea	0.128816603933315	0.143467415112824	-0.266711823696274	0.285975898930124	-0.031690205784034	-0.259857888495955	0.215259417662617	-0.109015743225103	0.327922266352596	0.0767851597700229	-0.103597231683051	-0.0974332600010268	0.339504749576672	0.0883676429940996	-0.0920147484589745	0.0152295886889517	-0.235907517893621	-0.416289909346695	0.201030491684078	0.0206481002310041	-0.230489006351569	0.00415326919540245	0.416102375236128	0.17932804047332	0.00926189086916617	0.110372821590706	-0.126401513172102	-0.296467662776255	0.285547592868623	0.11548144326447	-0.121292891498338	0.121292891498338	-0.11548144326447	-0.285547592868623	0.296467662776255	0.126401513172102	-0.110372821590706	-0.00926189086916617	-0.179328040473319	-0.416102375236127	-0.00415326919540245
ASV194	d:Bacteria	p:Pseudomonadota	c:Gammaproteobacteria	o:Methylococcales	f:Methylococcaceae	g:Methylocaldum	unclassified	g:Methylocaldum	0.0622734705153297	0.0186673835261981	-0.202659945300236	0.326802550288913	-0.00661917048390457	-0.198464288546301	0.0639893636326183	-0.110985253250525	0.307591602174116	0.043998587420421	-0.107668295344849	-0.145458891933797	0.273117963490844	0.00952494873714856	-0.142141934028122	0.0981433466077006	-0.165449668145995	-0.317116550911265	0.253127187278646	0.101460304513376	-0.162132710240319	-0.0907240540713237	0.303913989820016	0.0553961122123581	-0.0875967961673056	0.138946338975231	-0.109571538632427	-0.252564447012091	0.285066505258913	0.142073596879249	-0.106444280728409	0.106444280728409	-0.142073596879249	-0.285066505258913	0.252564447012091	0.109571538632427	-0.138946338975231	0.0875967961673055	-0.0553961122123581	-0.303913989820016	0.0907240540713238
ASV195	d:Archaea	p:Halobacteriota	c:Methanomicrobia	o:Methanomicrobiales	f:Methanomicrobiaceae	g:Methanoculleus	s:thermophilus	g:Methanoculleus	0.273317495232278	-0.0474675051751896	-0.169566430623215	0.19347437437558	-0.064345886045946	-0.185412047763508	0.178550094526696	0.0820224184579821	0.36903137530229	0.165206562834844	0.0694953581843994	-0.171580391668428	0.11542856517588	-0.0883962472915661	-0.184107451942011	0.0189008891071666	-0.184923923360279	-0.280635128010724	0.102085033484028	0.00637382883358388	-0.197450983633862	0.041951288303264	0.312545927831114	0.120378051738037	0.0301406626128868	0.221538762070626	0.0293708859775496	-0.0608665031476008	0.299965525505399	0.209728136380249	0.0175602602871723	-0.0175602602871725	-0.209728136380249	-0.299965525505399	0.0608665031476007	-0.0293708859775496	-0.221538762070626	-0.0301406626128868	-0.120378051738037	-0.312545927831114	-0.0419512883032642
ASV196	d:Bacteria	p:Bacteroidota	c:Bacteroidia	o:Chitinophagales	f:Chitinophagaceae	g:Sediminibacterium	unclassified	g:Sediminibacterium	-0.179215416685734	0.0153398849838185	0.068411936676229	-0.14290518243317	0.0590388296947531	0.179329947764104	-0.129554983237296	-0.0875978423757429	-0.254658693618441	-0.0950079340792152	9.05447676307099e-05	0.0662116286584935	-0.100849222584205	0.0588015369550212	0.153900015801867	-0.0588920817226519	0.100758677816574	0.19585715666342	-0.0663021734261242	0.0287963054207218	0.188447064959948	-0.0711543626179821	-0.228660843663994	-0.0781406640749679	0.011519041622539	-0.18910327190079	-0.0385830923117637	0.0510766133857432	-0.196089573357776	-0.106429867660269	0.0440903119287573	-0.0440903119287572	0.106429867660269	0.196089573357776	-0.0510766133857432	0.0385830923117639	0.18910327190079	-0.0115190416225389	0.0781406640749681	0.228660843663994	0.0711543626179821
ASV197	d:Bacteria	p:Bacteroidota	c:Bacteroidia	o:Chitinophagales	f:Chitinophagaceae	g:Chitinophaga	unclassified	g:Chitinophaga	-0.100673173849451	-0.0829740183153537	-0.0218297011328482	-0.0975405799496105	-0.0592446195240643	0.362262092771327	-0.145185853283853	-0.0968470262157309	-0.156701731394222	-0.126426116362122	0.206804198613562	-0.0828546151784008	-0.142709320356891	-0.112433705324792	0.220796609650892	-0.0943704932887698	-0.0640948782566706	0.269135436719014	-0.123949583435161	0.209280731540523	0.239556346572622	-0.153153433739674	-0.209584990963184	-0.181040867371463	0.133131686516851	-0.164010707743887	-0.135466584152166	0.178705969736148	-0.191898141375676	0.122274412512638	0.150818536104359	-0.150818536104359	-0.122274412512638	0.191898141375676	-0.178705969736148	0.135466584152166	0.164010707743887	-0.133131686516851	0.181040867371463	0.209584990963184	0.153153433739674
ASV198	d:Bacteria	p:Actinomycetota	c:Thermoleophilia	o:Solirubrobacterales	f:67-14	unclassified	unclassified	f:67-14	0.225570984354639	0.0256638754806435	-0.289740647075962	0.207461633777226	0.0789355484291993	-0.247891394965745	0.198618596178161	-0.050730572721045	0.342342343610655	0.240733551499415	-0.017645833960322	-0.208771018846316	0.184301897485384	0.0826931053741446	-0.175686280085593	-0.0650472714138223	-0.166656063525062	-0.425035448984799	0.226416852806638	-0.0319625326530995	-0.133571324764339	-0.0287005192657679	0.341892180252789	0.246094492346079	0.00249207157622218	0.106803529303644	0.0110058413969345	-0.232596579372923	0.381598540915491	0.137996120145634	0.0421984322389247	-0.0421984322389246	-0.137996120145634	-0.381598540915491	0.232596579372923	-0.0110058413969344	-0.106803529303643	-0.00249207157622218	-0.246094492346079	-0.341892180252788	0.028700519265768
ASV199	d:Bacteria	p:Pseudomonadota	c:Gammaproteobacteria	o:Burkholderiales	f:Oxalobacteraceae	g:Massilia	unclassified	g:Massilia	-0.0738188546795574	-0.0134298989508879	0.291618245010451	-0.0755605392967975	-0.0728055109022541	-0.0560034411809544	-0.068976196120773	0.17218553661042	-0.118094780115229	-0.115916738928931	-0.102633536497867	0.219927198015837	-0.0703531187098123	-0.0681750775235137	-0.0548918750924493	0.17080861402138	0.172986655207679	0.186269857638743	-0.11729366151797	-0.104010459086906	-0.101832417900607	0.15232802508425	-0.121350882117997	-0.119297405194616	-0.106773881841444	0.106018579984568	0.108072056907949	0.120595580261121	-0.165606850294298	-0.153083326941126	-0.151029850017745	0.151029850017745	0.153083326941126	0.165606850294298	-0.120595580261121	-0.108072056907949	-0.106018579984569	0.106773881841444	0.119297405194616	0.121350882117997	-0.15232802508425
ASV200	d:Bacteria	p:Bacteroidota	c:Bacteroidia	o:Cytophagales	f:Microscillaceae	unclassified	unclassified	f:Microscillaceae	-0.162491937354567	-0.0164795088247186	0.0942268339725064	-0.134924171782519	0.0887132808580967	0.130955503131201	-0.141489351515195	-0.0539683028485436	-0.235128079424601	-0.0583271493090059	-0.02493174035648	0.061464657363174	-0.119695119212884	0.0571058109027118	0.0905012198552378	-0.0321740705462318	0.144626859569363	0.17802226852189	-0.0365329170066942	-0.00313750805416823	0.173663422061427	-0.0631649045404053	-0.233963979867299	-0.0672744643941972	-0.0357889708864253	-0.151448343855636	0.0152411716174659	0.046726665125238	-0.155557903709428	-0.124072410201656	0.0426171052714461	-0.042617105271446	0.124072410201656	0.155557903709428	-0.0467266651252379	-0.0152411716174658	0.151448343855636	0.0357889708864253	0.0672744643941973	0.233963979867299	0.0631649045404055
ASV201	d:Bacteria	p:Chloroflexota	c:KD4-96	unclassified	unclassified	unclassified	unclassified	c:KD4-96	0.232160367659027	0.041753834750141	-0.298579908947605	0.20577194880863	0.0492860630433613	-0.230392305313555	0.216548190770338	-0.0525092579038749	0.346215895257866	0.222502940086073	0.00139777601421803	-0.203038839245847	0.195686313915894	0.0719733587441011	-0.149131805327754	-0.0733711347583193	-0.197084089930112	-0.418189254001967	0.201641063231629	-0.0194641008402263	-0.143177056012019	-0.0183847321776682	0.357536947329414	0.240899254632611	0.0324393068051807	0.103867152014364	-0.012770540682439	-0.221230488509869	0.363151138824643	0.154691190997213	0.03805349830041	-0.03805349830041	-0.154691190997213	-0.363151138824643	0.221230488509869	0.012770540682439	-0.103867152014364	-0.0324393068051808	-0.240899254632611	-0.357536947329414	0.0183847321776681
ASV202	d:Bacteria	p:Pseudomonadota	c:Gammaproteobacteria	o:Burkholderiales	f:Oxalobacteraceae	g:Massilia	unclassified	g:Massilia	-0.0756376490569286	-0.0327887413840792	-0.0143668716996508	-0.0739820888728705	0.0207159536552533	0.176059397358276	-0.0857185880660733	-0.071154821325673	-0.118284788693913	-0.0434194126068225	0.0793903628121004	-0.0372797854515558	-0.0844097528197955	-0.00954437673270523	0.113265398686218	-0.0698459860793952	0.00501939000769505	0.127829165426618	-0.0421105773605447	0.0806991980583783	0.155564574145469	-0.0915246937751547	-0.135959253139399	-0.0653754996630484	0.0504106669965748	-0.122228402177057	-0.0516446487007069	0.0641415179589163	-0.0960792080649509	0.0197069585946723	0.0902907120710226	-0.0902907120710226	-0.0197069585946723	0.0960792080649509	-0.0641415179589164	0.0516446487007069	0.122228402177057	-0.0504106669965749	0.0653754996630484	0.135959253139399	0.0915246937751546
ASV203	d:Bacteria	p:Pseudomonadota	c:Alphaproteobacteria	unclassified	unclassified	unclassified	unclassified	c:Alphaproteobacteria	-0.141436211371816	0.0917735608177688	-0.0752624273869861	-0.0651080568270072	0.149837478382212	0.0401956563858274	-0.0392617725979527	-0.171315316083964	-0.163287581290241	0.00664178474602188	-0.0800376863338097	0.0130531970980559	0.0210809318917792	0.191010297928042	0.10433082684821	-0.110972611594232	0.0589567544420305	-0.027722716637801	0.0669844892357538	-0.0196949818440779	0.150234384192185	-0.0931136554568696	-0.0855450345099244	0.074665908219372	-0.00705628083424403	-0.210046309281486	-0.0498353665521896	-0.131557555605806	-0.0422667456052445	-0.123988934658861	0.0362220080704358	-0.0362220080704358	0.123988934658861	0.0422667456052445	0.131557555605806	0.0498353665521896	0.210046309281486	0.00705628083424403	-0.074665908219372	0.0855450345099244	0.0931136554568696
ASV204	d:Bacteria	p:Myxococcota	c:Polyangiia	o:Polyangiales	f:BIrii41	unclassified	unclassified	f:BIrii41	-0.122877588115716	-0.0728990004409543	0.0726432960388973	-0.114973997506684	-0.0404710330891905	0.278578323113647	-0.154774983094183	-0.039713694902224	-0.188038188912335	-0.129138423913895	0.123092238988939	-0.000202152079557826	-0.148526646089669	-0.0896268810912292	0.162603781811605	-0.0334653578977093	0.0254344071007302	0.277665070003564	-0.122890086909381	0.129340575993453	0.188240340991893	-0.0917781374543686	-0.231619811495186	-0.176088580507598	0.0617167690414312	-0.123138988651727	-0.0676077576641394	0.17019759188489	-0.207449431704957	0.0303559178440728	0.0858871488316603	-0.0858871488316604	-0.0303559178440728	0.207449431704957	-0.17019759188489	0.0676077576641393	0.123138988651727	-0.0617167690414312	0.176088580507598	0.231619811495186	0.0917781374543686
ASV205	d:Bacteria	p:Bacteroidota	c:Bacteroidia	o:Chitinophagales	f:Chitinophagaceae	g:Chitinophaga	unclassified	g:Chitinophaga	-0.137751495418066	-0.0587700025477747	0.440977208978336	-0.138007264501196	-0.121382274097799	0.0149338275864996	-0.155363885690051	0.239720974995064	-0.218006441522104	-0.20486323258381	-0.097095891814436	0.302161327612682	-0.155566088904486	-0.142422879966193	-0.0346555391968181	0.239518771780629	0.252661980718922	0.360429321488297	-0.205065435798246	-0.0972980950288713	-0.0841548860905774	0.182206529103994	-0.249343017768391	-0.236951481545966	-0.135347458281344	0.123146561077725	0.135538097300151	0.237142120564772	-0.296011449572235	-0.194407426307613	-0.182015890085187	0.182015890085187	0.194407426307613	0.296011449572234	-0.237142120564772	-0.135538097300151	-0.123146561077725	0.135347458281344	0.236951481545966	0.249343017768391	-0.182206529103994
ASV206	d:Bacteria	p:Actinomycetota	c:Actinobacteria	o:Mycobacteriales	f:Nocardiaceae	g:Nocardia	unclassified	g:Nocardia	-0.162123621822537	-0.0365565812449373	-0.090464260827628	-0.17126051666706	0.234548141499006	0.225856839063156	-0.157070491919497	-0.199688254633462	-0.263563303350033	0.0572566101553313	0.0503855322726674	-0.100418792815462	-0.164293841532034	0.156526071973331	0.149654994090667	-0.206911604245998	0.113908309259366	0.107037231376703	0.050033260542795	0.043162182660131	0.363982096165496	-0.215515558862394	-0.275737532323872	0.0267343828485611	0.0202562684953711	-0.315917944342597	-0.0134460291701635	-0.0199241435233536	-0.0736680026316419	-0.080146116984832	0.222325798187601	-0.222325798187601	0.080146116984832	0.0736680026316419	0.0199241435233535	0.0134460291701635	0.315917944342597	-0.0202562684953711	-0.0267343828485611	0.275737532323872	0.215515558862394
ASV207	d:Bacteria	p:Verrucomicrobiota	c:Verrucomicrobiia	o:Chthoniobacterales	f:Xiphinematobacteraceae	g:Candidatus_Xiphinematobacter	unclassified	g:Candidatus_Xiphinematobacter	0.183885038652338	0.0565673324252092	-0.271884771798279	0.239270539014681	0.0145111226065005	-0.222349260900449	0.190094290348261	-0.0695698975570472	0.334533857508015	0.156845937152997	-0.0304086376827384	-0.17022338209353	0.233880372971533	0.0561924526165147	-0.131062122219221	-0.0257838149337758	-0.203471735288794	-0.39072631012453	0.200632019776269	0.0133774449405329	-0.164310475414485	-0.0234283282358568	0.357564345776748	0.190038567886123	0.0134932616533864	0.112750601644559	-0.0547751762460657	-0.231320482478802	0.326217497766539	0.149672191533802	-0.0178535863568225	0.0178535863568227	-0.149672191533802	-0.326217497766539	0.231320482478802	0.0547751762460658	-0.112750601644559	-0.0134932616533862	-0.190038567886123	-0.357564345776747	0.023428328235857
ASV208	d:Bacteria	p:Verrucomicrobiota	c:Verrucomicrobiia	o:Chthoniobacterales	f:Chthoniobacteraceae	unclassified	unclassified	f:Chthoniobacteraceae	-0.148682967984469	-0.0534297041995511	-0.0851078968784317	-0.140247946265241	0.30824528262826	0.119223232699433	-0.159784097021116	-0.184827907276849	-0.228419943865971	0.126145085750705	-0.0232899656915863	-0.109523590245556	-0.153115626834678	0.201449402781998	0.0520143513397067	-0.178159437090411	0.176405592526264	0.0269705410839733	0.132813555937142	-0.0166214955051485	0.337943534111527	-0.214081572319939	-0.255180538557139	0.0791065771942748	-0.0617821404347978	-0.27879206930191	0.0554950464495037	-0.0853936711795689	0.0143960802123036	-0.126492637416769	0.207794478334644	-0.207794478334644	0.126492637416769	-0.0143960802123036	0.0853936711795689	-0.0554950464495037	0.27879206930191	0.0617821404347978	-0.0791065771942748	0.255180538557139	0.214081572319939
ASV209	d:Bacteria	p:Actinomycetota	c:Actinobacteria	o:Streptosporangiales	f:Thermomonosporaceae	g:Actinomadura	s:sputi	g:Actinomadura	0.199806312169481	0.0621416897447605	-0.257310831522859	0.170635923870795	0.05464073275367	-0.229913827015847	0.207088078644787	-0.0454613142274774	0.292860301853247	0.201158051464085	-0.0238020804004631	-0.154294754249779	0.184026861830945	0.092324611441783	-0.132635520422765	-0.0685225310413199	-0.160224781430482	-0.38518491329503	0.178096834650242	-0.0468632972143056	-0.138565547603467	0.00345634273945973	0.322429021343022	0.235971310542698	0.0238768642253087	0.0843231702969901	-0.00213454050333396	-0.214228986820723	0.316838138100228	0.104743691782839	0.0182859809825152	-0.0182859809825153	-0.104743691782839	-0.316838138100228	0.214228986820723	0.00213454050333377	-0.0843231702969902	-0.0238768642253089	-0.235971310542698	-0.322429021343022	-0.00345634273945982
ASV210	d:Bacteria	p:Actinomycetota	c:Actinobacteria	o:Micrococcales	f:Promicromonosporaceae	g:Cellulosimicrobium	unclassified	g:Cellulosimicrobium	-0.098043652610921	-0.0284868528713842	0.1998649590008	-0.112666388919801	-0.114563392549061	0.153895327950368	-0.100031147704127	0.0804968106314682	-0.166580914276438	-0.168080627325955	0.0441546263022272	0.135486289113754	-0.111591435794153	-0.113091148843669	0.099144104784513	0.0689365225414422	0.0674368094919254	0.279672063120108	-0.179640915415981	0.0325943382122013	0.0310946251626844	0.0546602743867173	-0.178286838629983	-0.179700781652846	0.0203965344102669	-0.00808344725283389	-0.00949739027569706	0.190599925787416	-0.242444503292397	-0.0423471872292844	-0.0437611302521475	0.0437611302521473	0.0423471872292842	0.242444503292397	-0.190599925787416	0.00949739027569699	0.00808344725283382	-0.020396534410267	0.179700781652846	0.178286838629983	-0.0546602743867174
ASV211	d:Bacteria	p:Pseudomonadota	c:Alphaproteobacteria	o:Caulobacterales	f:Caulobacteraceae	g:Caulobacter	unclassified	g:Caulobacter	-0.117795112985351	-0.0710518384827527	0.3084878101093	-0.119200503078634	-0.0229031738868713	0.0224628183243093	-0.149296623954622	0.15075581401808	-0.187361485559245	-0.111231762349998	-0.0753667964248003	0.187709617198751	-0.150407682378574	-0.0742779591693265	-0.0384129932441292	0.149644755594127	0.225774478803375	0.261639444728572	-0.11234282077395	-0.0764778548487531	-0.000348131639505213	0.0891750309360526	-0.229605016220761	-0.157829224845942	-0.124015410695633	0.0532871352486432	0.125062926623462	0.158876740773771	-0.193717120533351	-0.159903306383043	-0.0881275150082239	0.0881275150082239	0.159903306383043	0.193717120533351	-0.158876740773771	-0.125062926623462	-0.0532871352486432	0.124015410695633	0.157829224845942	0.229605016220761	-0.0891750309360526
ASV212	d:Bacteria	p:Bacteroidota	c:Bacteroidia	o:Chitinophagales	f:Chitinophagaceae	g:Chitinophaga	unclassified	g:Chitinophaga	-0.0972357950594128	-0.0728705201550212	0.133303757679968	-0.0958698371110236	-0.0469514680843368	0.179623862729827	-0.134480850114041	0.0285142281106924	-0.152663406666316	-0.113990040280075	0.0651334864646475	0.0477766692391971	-0.133400965537811	-0.09472759915157	0.0843959275931523	0.0295941126869225	0.0682674790731637	0.247391005817886	-0.112910155703845	0.0662133710408777	0.104886737427119	-0.0274310067976378	-0.198246918997854	-0.16178531950049	0.00709396107450066	-0.0445736855141995	-0.00811208601683546	0.160767194558155	-0.178927998217052	-0.010048717642061	0.026412881855303	-0.026412881855303	0.010048717642061	0.178927998217052	-0.160767194558155	0.00811208601683546	0.0445736855141995	-0.0070939610745007	0.16178531950049	0.198246918997854	0.0274310067976377
ASV213	d:Bacteria	p:Chloroflexota	c:Anaerolineae	o:Caldilineales	f:Caldilineaceae	unclassified	unclassified	f:Caldilineaceae	0.131942730726006	0.0940199142408539	-0.23996961519728	0.245661412705761	0.0135459060302352	-0.245200348505577	0.178639156052815	-0.0854027508652747	0.298522286790324	0.115018866455654	-0.0895380086370561	-0.11538336971069	0.268541667944908	0.085038247610238	-0.119518627482472	0.00449976102681821	-0.179003659307852	-0.383560534400562	0.204921378347747	0.000364503255036718	-0.183138917079633	-0.0104401791980115	0.351527817593421	0.17851913374066	-0.0143389376145196	0.102586720394476	-0.0704219634582847	-0.263280034813464	0.291546033333148	0.0986879619779681	-0.0743207218747928	0.0743207218747927	-0.0986879619779681	-0.291546033333148	0.263280034813464	0.0704219634582846	-0.102586720394476	0.0143389376145195	-0.17851913374066	-0.351527817593421	0.0104401791980114
ASV214	d:Bacteria	p:Gemmatimonadota	c:Gemmatimonadia	o:Gemmatimonadales	f:Gemmatimonadaceae	unclassified	unclassified	f:Gemmatimonadaceae	0.030031559967474	0.0374415900080169	-0.273594420943769	0.180393419540156	0.210651042205706	-0.184923190777584	0.0533422087071714	-0.192553348528009	0.166355552959592	0.19027630401086	-0.122452585964465	-0.186695205413413	0.172213696074188	0.196134447125457	-0.116594442849868	-0.073681861160992	-0.0497611101097237	-0.362490000085049	0.309147791377877	-0.00358109859744765	0.0203396524538206	-0.153633724497908	0.184748832928888	0.207301533301457	-0.087542091731201	-0.0470837217172998	-0.0245310213447305	-0.319374646377389	0.313851536082066	0.0190079110494071	0.0415606114219766	-0.0415606114219766	-0.0190079110494074	-0.313851536082066	0.319374646377389	0.0245310213447302	0.0470837217172997	0.087542091731201	-0.207301533301457	-0.184748832928888	0.153633724497908
ASV215	d:Bacteria	p:Cyanobacteriota	c:Vampirivibrionia	o:Vampirovibrionales	unclassified	unclassified	unclassified	o:Vampirovibrionales	-0.0826588807772742	-0.0662453206146905	0.262591195279164	-0.0857778470789528	-0.0795204209362101	0.0516112741279639	-0.117719107391756	0.142248984622929	-0.133160925412902	-0.128213995687565	-0.0245452882272023	0.155225043279421	-0.12018486675641	-0.115237937031073	-0.0115692295707102	0.139783225258275	0.144730154983612	0.248398862443975	-0.130679755052219	-0.0270110475918564	-0.0220641178665192	0.0847372821631267	-0.174921671159957	-0.170257661086838	-0.0725178663640828	0.0701785965143253	0.0748426065874443	0.1725824013102	-0.18481634673564	-0.0870765520128843	-0.0824125419397652	0.0824125419397652	0.0870765520128843	0.18481634673564	-0.1725824013102	-0.0748426065874443	-0.0701785965143253	0.0725178663640828	0.170257661086838	0.174921671159957	-0.0847372821631267
ASV216	d:Bacteria	p:Nitrospirota	c:Nitrospiria	o:Nitrospirales	f:Nitrospiraceae	g:Nitrospira	unclassified	g:Nitrospira	0.183737500876986	0.132850046771809	-0.2782260080377	0.114418793595382	0.0986743120190182	-0.251454645225495	0.250284432354319	-0.0746997238342468	0.235713247312139	0.223266141722172	-0.0535351031959218	-0.114929788659158	0.195483182487228	0.18303607689726	-0.0937651680208331	-0.129500973701338	-0.141948079291306	-0.418749324209399	0.16846489185508	-0.108336353063013	-0.120783458652981	0.0285930034306525	0.321253159251817	0.309517915560069	0.0485471991301196	0.0148551584263198	0.00311991473457194	-0.257850801695378	0.295780070555737	0.0348093541257869	0.023074110434039	-0.0230741104340391	-0.034809354125787	-0.295780070555737	0.257850801695378	-0.00311991473457215	-0.0148551584263199	-0.0485471991301197	-0.309517915560069	-0.321253159251817	-0.0285930034306526
ASV217	d:Bacteria	p:Chloroflexota	c:Chloroflexia	o:Thermomicrobiales	f:AKYG1722	unclassified	unclassified	f:AKYG1722	0.133204502327328	0.120161308302585	-0.250276893801024	0.140674172914186	0.0577608294000691	-0.201523919143143	0.200303260701357	-0.0925538520449391	0.216520104078187	0.150971350597048	-0.0540112413880961	-0.102865402315361	0.206208553807766	0.140659800326626	-0.0643227916585178	-0.0866485589385301	-0.152197312419669	-0.357179904404814	0.156876643703457	-0.0481059482816872	-0.113654701762826	0.00230234266874608	0.293700063019168	0.231900105572716	0.038640664482195	0.0175917292303422	-0.0442082282161096	-0.23746766930663	0.247189492134312	0.0539300510437912	-0.00786990640266066	0.00786990640266066	-0.0539300510437912	-0.247189492134312	0.23746766930663	0.0442082282161095	-0.0175917292303423	-0.0386406644821949	-0.231900105572716	-0.293700063019168	-0.00230234266874608
ASV218	d:Bacteria	p:Bacteroidota	c:Bacteroidia	o:Cytophagales	f:Microscillaceae	g:Ohtaekwangia	unclassified	g:Ohtaekwangia	-0.135878647147161	-0.123952411821727	0.296898375491981	-0.135628095984862	-0.123200758334829	0.221761537796598	-0.205414488298802	0.127297272447801	-0.214644927097868	-0.204820254041351	0.0678963866228494	0.136725789332685	-0.205216410212985	-0.195391737156468	0.0773249035077326	0.127495350533618	0.137320023590135	0.410036664254336	-0.204622175955534	0.0680944647086663	0.0779191377651832	0.0276283464963794	-0.294757850933736	-0.285495060345464	-0.0283753457373691	0.0189258053388497	0.0281885959271217	0.285308310535216	-0.294197601502993	-0.0370778868948987	-0.0278150963066269	0.0278150963066268	0.0370778868948987	0.294197601502993	-0.285308310535216	-0.0281885959271217	-0.0189258053388498	0.0283753457373691	0.285495060345464	0.294757850933736	-0.0276283464963794
ASV219	d:Bacteria	p:Bacillota	c:Bacilli	o:Bacillales	f:Bacillaceae	g:Geobacillus	unclassified	g:Geobacillus	0.208385027992202	0.0483172341207137	-0.255003592192379	0.196738439988819	0.0532306384346407	-0.251667748343996	0.20294095719859	-0.0368552110298364	0.32027822310158	0.206825344372917	-0.0342179949099487	-0.163399913197897	0.19373352093352	0.0802806422048557	-0.16076269707801	-0.0460626472949068	-0.159515526023571	-0.400558865306436	0.197617908107846	-0.0434254311750191	-0.156878309903683	0.00126611380455127	0.337974744554903	0.231010344696005	0.0037525050069872	0.111892749012409	0.00492834915351176	-0.222329490535507	0.341636979903864	0.114379140214845	0.00741474035594768	-0.00741474035594768	-0.114379140214845	-0.341636979903864	0.222329490535507	-0.00492834915351176	-0.111892749012409	-0.0037525050069872	-0.231010344696006	-0.337974744554903	-0.00126611380455127
ASV220	d:Bacteria	p:Bacillota	c:Bacilli	o:Bacillales	f:Bacillaceae	g:Peribacillus	unclassified	g:Peribacillus	0.0370354431011655	-0.0142162117141353	0.0229369527715384	0.0734601141655514	0.0651038660978393	-0.184320164421959	0.0180401864093546	0.0474123419237564	0.0873544080730987	0.0807482139262608	-0.116438795979218	0.0068943511564847	0.046836417305827	0.0402302231589892	-0.156956786746489	0.0762085728202288	0.0696023786733909	-0.127584631232088	0.109544444822733	-0.0876425650827454	-0.0942487592295832	0.0341046460565194	0.0717623871615882	0.065534007589503	-0.120375688231914	0.0994547209513206	0.0932263413792354	-0.0926833544421817	0.130884082484304	-0.055025613337113	-0.0612539929091982	0.0612539929091983	0.0550256133371131	-0.130884082484304	0.0926833544421819	-0.0932263413792353	-0.0994547209513205	0.120375688231914	-0.0655340075895028	-0.071762387161588	-0.0341046460565192
ASV221	d:Bacteria	p:Actinomycetota	c:Actinobacteria	o:Kitasatosporales	f:Streptomycetaceae	g:Kitasatospora	unclassified	g:Kitasatospora	-0.0265976753553206	-0.0803671186351999	-0.0760113581534816	-0.0682193866250742	0.0250422850223852	0.226153253746691	-0.0845630946151841	-0.0811195635990885	-0.0749594692258508	-0.00122964402567085	0.157762536877253	-0.123628040920002	-0.117467946546764	-0.0437381213465842	0.11525405955634	-0.114024415530668	-0.0402945903304886	0.118697590572435	-0.0341344959572509	0.124857684945673	0.198587510145853	-0.136382371485111	-0.130574578813024	-0.061061432980029	0.0888378327160985	-0.12732798663608	-0.0578148408030857	0.0920844248930418	-0.0520070481309985	0.097892217565129	0.167405363398124	-0.167405363398124	-0.0978922175651289	0.0520070481309985	-0.0920844248930416	0.0578148408030859	0.12732798663608	-0.0888378327160985	0.0610614329800291	0.130574578813024	0.136382371485111
ASV222	d:Bacteria	p:Bacillota	c:Bacilli	o:Bacillales	f:Bacillaceae	g:Bacillus	unclassified	g:Bacillus	0.18992305712409	0.0348553899684035	-0.238564371133013	0.137306673799216	0.0971606051125717	-0.220681354871267	0.177702965431983	-0.0384543351629132	0.25869781696042	0.22695956292258	-0.0243165694576766	-0.161046090078127	0.136106062045207	0.104367808007367	-0.14690832437289	-0.0800512385496897	-0.11178949258753	-0.363065624967786	0.185362659535804	-0.0659134728444529	-0.0976517268822929	-0.0102754210957503	0.269882314651697	0.239959201780793	0.0030537922389157	0.0660872572468566	0.0361641443759528	-0.200741265165924	0.3163218801234	0.0794164705815227	0.049493357710619	-0.0494933577106187	-0.0794164705815226	-0.3163218801234	0.200741265165924	-0.0361641443759527	-0.0660872572468566	-0.00305379223891552	-0.239959201780793	-0.269882314651697	0.0102754210957505
ASV223	d:Bacteria	p:Pseudomonadota	c:Gammaproteobacteria	o:Lysobacterales	f:Rhodanobacteraceae	g:Dokdonella	unclassified	g:Dokdonella	-0.17386994401816	-0.122949571563823	0.200369001726195	-0.17055385608698	-0.12737102213873	0.394375392081498	-0.234656430806727	0.0209493445514078	-0.272290922175696	-0.238151894401368	0.174324863089029	0.0612054336163584	-0.232034833110746	-0.197895805336417	0.214580952153979	0.0235709422473887	0.0577099700217173	0.470186727512113	-0.235530296705387	0.176946460785009	0.211085488559338	-0.0718899684821094	-0.348359543308359	-0.316172959251901	0.0727138571524967	-0.107372107220116	-0.0751855231636581	0.313701293240739	-0.351655097989908	0.0372317184144898	0.0694183024709481	-0.0694183024709481	-0.0372317184144898	0.351655097989908	-0.313701293240739	0.0751855231636582	0.107372107220116	-0.0727138571524967	0.316172959251901	0.348359543308359	0.0718899684821096
ASV224	d:Bacteria	p:Chloroflexota	c:Anaerolineae	o:Caldilineales	f:Caldilineaceae	unclassified	unclassified	f:Caldilineaceae	0.144551523382724	0.0669262047997008	-0.244317895547541	0.175812118186892	0.0949678868715585	-0.237939837693335	0.167187823863611	-0.0788722424832114	0.253269696716447	0.189356720055956	-0.0738299450163067	-0.140240445187848	0.19190149401181	0.127988517351319	-0.135198147720944	-0.0541585723350122	-0.118071548995503	-0.381258214067766	0.214070390204155	-0.0491162748681076	-0.113029251528599	-0.02447761554029	0.288668807825748	0.228411075555813	-0.019723691898146	0.0566811525016815	-0.003576579768253	-0.251711347222212	0.309569843597785	0.0614350761438255	0.00117734387389099	-0.00117734387389112	-0.0614350761438257	-0.309569843597785	0.251711347222212	0.00357657976825288	-0.0566811525016817	0.0197236918981458	-0.228411075555813	-0.288668807825748	0.0244776155402898
ASV225	d:Bacteria	p:Gemmatimonadota	c:Gemmatimonadia	o:Gemmatimonadales	f:Gemmatimonadaceae	g:Gemmatimonas	unclassified	g:Gemmatimonas	0.138079432211835	0.175613736021545	-0.222996570334152	0.00574267721667524	0.130812577655426	-0.227251852771328	0.247996224512965	-0.0671328922124092	0.113701360921018	0.212577798950253	-0.0704969883596065	-0.0374594196055544	0.143374833527872	0.242251271557108	-0.0408235157527515	-0.171754283197502	-0.0728778451682657	-0.355952632478126	0.107956407965161	-0.175118379344699	-0.076241941315463	0.0676012527435458	0.23809342162548	0.331315021398872	0.0644295524792171	-0.059013158888972	0.0342084408844204	-0.232677028035235	0.204700609766355	-0.0621848591533007	0.0310367406200916	-0.0310367406200914	0.0621848591533008	-0.204700609766355	0.232677028035235	-0.0342084408844203	0.059013158888972	-0.064429552479217	-0.331315021398872	-0.23809342162548	-0.0676012527435458
ASV226	d:Bacteria	p:Actinomycetota	c:Actinobacteria	o:Kitasatosporales	f:Streptomycetaceae	g:Streptomyces	s:thermovulgaris	g:Streptomyces	0.234484580675147	0.0251287417197306	-0.273892370747604	0.212671334400067	0.0579255990603806	-0.256317885107721	0.205242352422853	-0.0311545935456836	0.353507790213624	0.23117054474587	-0.0172607427136964	-0.196664916684314	0.187997467074994	0.0656602216072393	-0.182771065852327	-0.0483994788935429	-0.170736724361297	-0.419168011820864	0.213925659398011	-0.0345056280615557	-0.15684287352931	-0.0106429742569005	0.352020199107885	0.236679537958641	0.00245627392988962	0.129143021046362	0.0138023598971183	-0.220420904131633	0.376465533261903	0.142242269233152	0.0269016080839082	-0.0269016080839083	-0.142242269233152	-0.376465533261903	0.220420904131633	-0.0138023598971184	-0.129143021046362	-0.00245627392988952	-0.236679537958641	-0.352020199107885	0.0106429742569006
ASV227	d:Bacteria	p:Actinomycetota	c:Thermoleophilia	o:Gaiellales	unclassified	unclassified	unclassified	o:Gaiellales	0.248613531395849	0.0484402220264094	-0.297299962656902	0.183498124303805	0.0519096915934758	-0.235161606662637	0.234841612079093	-0.0384900034825384	0.341614258879347	0.237584468605235	0.0106346802675255	-0.196740899577776	0.183363362784109	0.0793335725099974	-0.147616215827712	-0.0899682527775229	-0.193998043051634	-0.420947831389344	0.186106219310251	-0.0408435690274589	-0.14487335930157	-0.000183513528450984	0.358182221770215	0.260101994905897	0.0461316824759687	0.100482703268476	0.002402476404158	-0.21156783602577	0.360768211702824	0.146797899272896	0.0487176724085778	-0.0487176724085777	-0.146797899272896	-0.360768211702824	0.21156783602577	-0.002402476404158	-0.100482703268476	-0.0461316824759688	-0.260101994905897	-0.358182221770215	0.000183513528451082
ASV228	d:Bacteria	p:Verrucomicrobiota	c:Verrucomicrobiia	o:Chthoniobacterales	f:Chthoniobacteraceae	g:Candidatus_Udaeobacter	unclassified	g:Candidatus_Udaeobacter	0.150404220510682	0.0588884500000674	-0.270003702117771	0.188927889973698	0.0772386559122215	-0.205455514278897	0.165460384098281	-0.0945516922134541	0.268265588090635	0.179967495652155	-0.0435218691116487	-0.166901261373157	0.195916018930932	0.107617926492452	-0.115871438271352	-0.0640960573808027	-0.152394149819284	-0.375883514583087	0.210423130484806	-0.0130662342789973	-0.101364326717478	-0.0452513312191462	0.296816081093764	0.213567841188315	0.00286004739156919	0.051674344626534	-0.0315738952789146	-0.24228168907566	0.310493517033995	0.0997857232372494	0.0165374833318009	-0.016537483331801	-0.0997857232372496	-0.310493517033995	0.24228168907566	0.0315738952789145	-0.051674344626534	-0.00286004739156931	-0.213567841188315	-0.296816081093763	0.0452513312191462
ASV229	d:Bacteria	p:Pseudomonadota	c:Gammaproteobacteria	o:Pseudomonadales	f:Pseudomonadaceae	g:Pseudomonas	unclassified	g:Pseudomonas	-0.0871814560295485	-0.0780568826954081	0.242421391515948	-0.0748066261809593	-0.0840057466828624	0.0816293200728308	-0.130632376788316	0.122727944988655	-0.128062823396952	-0.135335366711043	-0.00438934887553656	0.129941553591935	-0.120849214793672	-0.128121758107763	0.00282425972774356	0.1325111069833	0.125238563669208	0.256184581504715	-0.125552204716399	0.00539381311910808	-0.00187873019498321	0.0575288509172036	-0.17891895306206	-0.185775572653882	-0.0623184830794004	0.0599514490874099	0.0530948294955875	0.176551919070069	-0.183352974483676	-0.0598958849091941	-0.0667525045010165	0.0667525045010166	0.0598958849091942	0.183352974483676	-0.176551919070069	-0.0530948294955874	-0.0599514490874099	0.0623184830794005	0.185775572653882	0.17891895306206	-0.0575288509172035
ASV230	d:Bacteria	p:Pseudomonadota	c:Alphaproteobacteria	o:Hyphomicrobiales	f:Rhizobiaceae	g:Brucella	unclassified	g:Brucella	-0.0941232998639892	-0.0463274149879534	0.0227317275060786	-0.0937855197588582	-0.0240339280493077	0.23553843515403	-0.111036039482744	-0.0564399935979288	-0.148554965610485	-0.0934114905544106	0.111798480784346	-0.0186540288500619	-0.110769000862618	-0.0556255258065437	0.149584445532213	-0.0561729549778025	-0.00102947992172816	0.204180491417029	-0.0931444519342843	0.112065519404472	0.167208994460547	-0.0877425526492631	-0.17458938112778	-0.122599614260658	0.070874202140318	-0.123115735432947	-0.0711259685658246	0.122347847835151	-0.157972797044341	0.0355010193566346	0.0874907862237565	-0.0874907862237565	-0.0355010193566346	0.157972797044341	-0.122347847835151	0.0711259685658247	0.123115735432947	-0.070874202140318	0.122599614260658	0.17458938112778	0.0877425526492631
ASV231	d:Bacteria	p:Pseudomonadota	c:Gammaproteobacteria	o:Burkholderiales	f:Methylophilaceae	g:Methylobacillus	unclassified	g:Methylobacillus	-0.121097933976205	-0.0593323266891709	0.187831440616944	-0.099056884616189	-0.053556051684477	0.145211756349098	-0.142642645630119	0.0527574693086767	-0.174047666153288	-0.138076099278536	0.0190636504477667	0.101587469331307	-0.125217666130657	-0.0892460992559055	0.0678936504703974	0.0701824488081389	0.106154015682891	0.263293765409193	-0.120651119779074	0.0364886299472288	0.0724601968219806	0.00551651382847155	-0.208317418562313	-0.174403100072924	-0.0262503232390227	-0.024092423471842	0.0098218950175477	0.157974671851449	-0.204012037373237	-0.0558592605393363	-0.0219449420499465	0.0219449420499466	0.0558592605393362	0.204012037373237	-0.157974671851449	-0.0098218950175477	0.024092423471842	0.0262503232390227	0.174403100072924	0.208317418562313	-0.00551651382847155
ASV232	d:Bacteria	p:Verrucomicrobiota	c:Verrucomicrobiia	o:Chthoniobacterales	f:Chthoniobacteraceae	g:Candidatus_Udaeobacter	unclassified	g:Candidatus_Udaeobacter	0.143684129377406	0.0316628082274561	-0.269981466658169	0.244377451759383	0.0822031104230254	-0.231946033129101	0.138623925891698	-0.099846812055427	0.306789617199621	0.1785795430345	-0.0697771616194796	-0.188407442389185	0.218228986865863	0.0900189127007418	-0.158337791953238	-0.0202417510812623	-0.148451825246383	-0.396808529900363	0.258184604008665	0.00982789935468508	-0.118382174810436	-0.0705364133272911	0.312844088811013	0.19196647166623	-0.0421864750190679	0.0880117209217168	-0.0328658962230662	-0.267018842908364	0.350514605915238	0.11636165922994	-0.00451595791484302	0.00451595791484283	-0.11636165922994	-0.350514605915238	0.267018842908364	0.032865896223066	-0.088011720921717	0.0421864750190678	-0.19196647166623	-0.312844088811014	0.070536413327291
ASV233	d:Bacteria	p:Pseudomonadota	c:Alphaproteobacteria	o:Hyphomicrobiales	f:Rhizobiaceae	unclassified	unclassified	f:Rhizobiaceae	-0.149156387391168	0.179932844767965	0.0249693075993603	-0.14309720705222	0.0585977584805237	0.0287536835955397	0.0243309259054419	-0.0981785070267957	-0.231046753203059	-0.0715928822849026	-0.0951866951091969	0.161989374737902	0.0291211285616388	0.188574999479796	0.164981186655501	-0.0933883043705988	0.066065566547558	0.0424717537232637	-0.0668026796287056	-0.0903964924529999	0.0690573784651569	0.0415504399814711	-0.0837189438526616	0.0666156073642358	0.0443711473080963	-0.199221944900267	-0.0488873936833692	-0.0711318537395087	-0.174156777517502	-0.196401237573641	-0.046066686356744	0.046066686356744	0.196401237573642	0.174156777517502	0.0711318537395088	0.0488873936833692	0.199221944900267	-0.0443711473080962	-0.0666156073642358	0.0837189438526616	-0.0415504399814711
ASV234	d:Bacteria	p:Patescibacteria	c:Saccharimonadia	o:Saccharimonadales	unclassified	unclassified	unclassified	o:Saccharimonadales	-0.157745271933957	-0.0838495846551448	0.0319133475408408	-0.137683883744478	0.141082188662371	0.206283204130367	-0.190997504450825	-0.0994788708610867	-0.23355725479108	-0.0131733239948148	0.0383726046638687	-0.0410592005949429	-0.175137584524936	0.0452463462713291	0.0967922749300126	-0.0836189509351978	0.136764979861067	0.188310908519751	0.00268659593107412	0.0542325245897577	0.274616455386023	-0.156287369285549	-0.282697681935458	-0.0749177193613437	-0.0263197517651928	-0.196413086713817	0.0113668758602973	0.0599648434564482	-0.115043436789611	-0.0664454691934604	0.141334493380654	-0.141334493380654	0.0664454691934605	0.115043436789611	-0.0599648434564481	-0.0113668758602972	0.196413086713817	0.0263197517651929	0.0749177193613437	0.282697681935458	0.156287369285549
ASV235	d:Bacteria	p:Actinomycetota	c:Actinobacteria	o:Pseudonocardiales	f:Pseudonocardiaceae	g:Amycolatopsis	unclassified	g:Amycolatopsis	-0.169753983278289	-0.122065521904218	0.18258819215501	-0.160817474332552	-0.0933062112970271	0.363354998657077	-0.230703575510009	0.0101463330041969	-0.261339683873016	-0.207967344146268	0.153055041479564	0.0478473720169539	-0.223638644860259	-0.170266305133511	0.190756080492321	0.017211263653947	0.0705836033806949	0.431605989006526	-0.200902413496518	0.160119972129314	0.213492311856062	-0.0814162137336812	-0.337375685108618	-0.28705576064385	0.0533194087377099	-0.110300213697212	-0.0599802892324444	0.280394880149116	-0.315939760607381	0.0244354087741791	0.0747553332389466	-0.0747553332389466	-0.0244354087741791	0.315939760607381	-0.280394880149116	0.0599802892324445	0.110300213697212	-0.0533194087377099	0.28705576064385	0.337375685108618	0.0814162137336812
ASV236	d:Bacteria	p:Actinomycetota	c:Actinobacteria	o:Propionibacteriales	f:Nocardioidaceae	g:Kribbella	unclassified	g:Kribbella	-0.0568117303835263	-0.0573235245880829	0.0781739910682554	-0.044656618025309	-0.074788501818574	0.155406383747237	-0.0902318417585854	0.016888349933503	-0.0802177728468604	-0.104039118591418	0.0779459174360268	0.0164837410885848	-0.0806223816917787	-0.104443727436336	0.0775413085911086	0.0264978100003097	0.0026764642557519	0.184661500283197	-0.0944296585246116	0.0875553775028335	0.0637340317582755	-0.0268039435482361	-0.118356474098541	-0.140815454249162	0.0307616831501503	-0.017362588835236	-0.0398215689858577	0.131755568413455	-0.131374099536162	0.0402030378631504	0.017744057712529	-0.017744057712529	-0.0402030378631506	0.131374099536162	-0.131755568413455	0.0398215689858576	0.017362588835236	-0.0307616831501504	0.140815454249162	0.118356474098541	0.0268039435482361
ASV237	d:Bacteria	p:Actinomycetota	c:Thermoleophilia	o:Gaiellales	f:Gaiellaceae	g:Gaiella	unclassified	g:Gaiella	0.24183616445007	0.063905921854918	-0.279040271534125	0.158398147462499	0.0527454227674086	-0.237845385000771	0.241710342323884	-0.0294124291746046	0.316413005848495	0.232887193088694	0.00315498817479457	-0.170078636981352	0.175746798041747	0.0922209852819466	-0.137511219631953	-0.0953759734567411	-0.178901786216542	-0.408633991130441	0.166923648806557	-0.0628085561073418	-0.146334368867143	0.0199023576500861	0.345949704598914	0.267200813123483	0.0506072131880763	0.0903327042513516	0.011583812775921	-0.205009787159487	0.337631159724749	0.121037559789342	0.042288668313911	-0.042288668313911	-0.121037559789342	-0.337631159724749	0.205009787159487	-0.011583812775921	-0.0903327042513517	-0.0506072131880763	-0.267200813123484	-0.345949704598914	-0.019902357650086
ASV238	d:Bacteria	p:Planctomycetota	c:Planctomycetes	o:Pirellulales	f:Pirellulaceae	g:Pir4_lineage	unclassified	g:Pir4_lineage	-0.178532634709634	-0.130438966028105	0.282288525951718	-0.172944988555763	-0.105294558335688	0.304922621677471	-0.244263497659854	0.0820262342464263	-0.277867459025311	-0.224385097978879	0.0999200580643412	0.120047617763211	-0.239846075508526	-0.186363714462095	0.137941441581126	0.0864436563977538	0.139926017444185	0.464231173487406	-0.219967675827552	0.104337480215669	0.1578198412621	-0.0198883896900841	-0.359199417715039	-0.308775764155308	-0.00301793080607733	-0.051570508298411	-0.00114685473867935	0.304610978610551	-0.340457882763635	-0.0347000494144043	0.0157236041453273	-0.0157236041453274	0.0347000494144042	0.340457882763635	-0.304610978610551	0.00114685473867927	0.0515705082984109	0.00301793080607725	0.308775764155308	0.359199417715039	0.019888389690084
ASV239	d:Bacteria	p:Acidobacteriota	c:Blastocatellia	o:Blastocatellales	f:Blastocatellaceae	unclassified	unclassified	f:Blastocatellaceae	-0.138068069085268	-0.0622684729501293	0.175644308043089	-0.128857092672877	-0.0351747228200234	0.188724049485209	-0.15837994284848	0.0297066252523664	-0.211022868991153	-0.136960452656826	0.0400470687931651	0.0896314676293499	-0.15109802661417	-0.077035610279842	0.0999719111701487	0.0369885414866769	0.111050957821004	0.288058479270995	-0.129678536422515	0.0473289850274755	0.121391401361803	-0.0184045045743776	-0.245366448322645	-0.175539732561226	-0.00865544091014368	-0.0680367313170266	0.0017899844443925	0.168674276095475	-0.225171959303875	-0.0582876676527928	0.0115390481086264	-0.0115390481086265	0.0582876676527927	0.225171959303875	-0.168674276095475	-0.00178998444439267	0.0680367313170266	0.00865544091014359	0.175539732561226	0.245366448322645	0.0184045045743775
ASV240	d:Bacteria	p:Myxococcota	c:Polyangiia	o:Polyangiales	f:Eel-36e1D6	unclassified	unclassified	f:Eel-36e1D6	0.171425147833698	0.175927069822058	-0.240733572135145	0.150726655933191	-0.0137746084460872	-0.243570693007714	0.274606039525685	-0.0547931204574843	0.254683363058745	0.124633694704734	-0.0570360614461153	-0.0512340386245812	0.258242444891648	0.128192776537637	-0.0534769796132122	-0.0711567150915215	-0.201206383445532	-0.382876139596381	0.108270100070697	-0.0733996560801526	-0.203449324434163	0.0794688463510131	0.371246073167136	0.248634069988226	0.0773541813071968	0.0606855668454675	-0.0619264363334427	-0.233206325014472	0.22985079048268	0.0585709018016512	-0.0640411013772589	0.0640411013772589	-0.0585709018016512	-0.22985079048268	0.233206325014472	0.0619264363334428	-0.0606855668454674	-0.0773541813071967	-0.248634069988226	-0.371246073167136	-0.079468846351013
ASV241	d:Bacteria	p:Chloroflexota	c:Dehalococcoidia	o:S085	unclassified	unclassified	unclassified	o:S085	0.104538533611954	0.0771095345267441	-0.255379165922827	0.168422313532637	0.122472879167669	-0.217164094916178	0.143605406971937	-0.119249990450586	0.215794497256494	0.179468279809067	-0.0890383241190672	-0.140934518212571	0.194109969494509	0.157783752047082	-0.110722851881052	-0.0687454279280142	-0.105071645375442	-0.373578249303576	0.229972842331639	-0.0385337615964952	-0.0748599790439231	-0.0549559155669984	0.260927056775468	0.226678370519557	-0.026472083388382	0.0131046114568658	-0.0211440747990454	-0.274294528706984	0.294738897543421	0.0415884436354822	0.007339757379571	-0.00733975737957088	-0.0415884436354821	-0.294738897543421	0.274294528706984	0.0211440747990456	-0.0131046114568657	0.0264720833883821	-0.226678370519556	-0.260927056775468	0.0549559155669985
ASV242	d:Bacteria	p:Actinomycetota	c:Actinobacteria	o:Mycobacteriales	f:Mycobacteriaceae	g:Mycobacterium	unclassified	g:Mycobacterium	-0.162112634479056	-0.0353265363679841	-0.0375905738342532	-0.152346198350052	0.181088809672449	0.206287133358897	-0.156089369802941	-0.157879248578283	-0.248601535524528	0.0150019837223767	0.0349230077392132	-0.0576460371591427	-0.148368324105388	0.115235195141517	0.135156219158353	-0.15015820288073	0.113445316366175	0.133366340383011	0.0227230294199295	0.042644053436766	0.306247572683671	-0.175180828613931	-0.260714621019853	-0.0121868396810199	0.00659488187962694	-0.262402134912581	-0.013874353573748	0.00490736798689889	-0.0994081459796704	-0.0806264244190235	0.16790135691981	-0.167901356919809	0.0806264244190237	0.0994081459796704	-0.00490736798689881	0.0138743535737481	0.262402134912581	-0.00659488187962685	0.0121868396810199	0.260714621019853	0.175180828613931
ASV243	d:Bacteria	p:Actinomycetota	c:Actinobacteria	o:Kitasatosporales	f:Streptomycetaceae	g:Streptomyces	unclassified	g:Streptomyces	-0.111320731916784	-0.0505409540733938	0.444752941494901	-0.130302054860719	-0.114602919009173	-0.0379862816348301	-0.127962898410982	0.263601306882364	-0.191019585203532	-0.178608328556709	-0.118037558365182	0.311651940298402	-0.142968951787494	-0.130557695140671	-0.0699869249491442	0.248595253505853	0.261006510152676	0.321577280344203	-0.19361438193322	-0.133043611741694	-0.120632355094871	0.210854692516274	-0.217765995034413	-0.206064550050393	-0.148957880258232	0.15140427807605	0.16310572306007	0.220212392852231	-0.265514964490616	-0.208408294698456	-0.196706849714436	0.196706849714436	0.208408294698456	0.265514964490617	-0.220212392852231	-0.16310572306007	-0.15140427807605	0.148957880258232	0.206064550050393	0.217765995034413	-0.210854692516274
ASV244	d:Bacteria	p:Pseudomonadota	c:Gammaproteobacteria	o:Lysobacterales	f:Lysobacteraceae	g:Pseudoxanthomonas	unclassified	g:Pseudoxanthomonas	-0.100014843585819	-0.069906047959714	0.239311283120386	-0.0994126676732971	-0.0783365107350235	0.108358786833467	-0.134334259832583	0.110123504720289	-0.15766129091942	-0.140999125857394	0.00659646633243771	0.133926597666041	-0.133858197973668	-0.117196032911642	0.0303995592781896	0.110599566579204	0.127261731641231	0.274857323831062	-0.140523063998479	0.00707252819135274	0.0237346932533791	0.0517205441822334	-0.20074938234509	-0.185040142472279	-0.0458856836580464	0.0297276083602978	0.045436848233109	0.184591307047341	-0.207033078294214	-0.0678786194799821	-0.0521693796071709	0.0521693796071709	0.0678786194799821	0.207033078294214	-0.184591307047341	-0.0454368482331089	-0.0297276083602977	0.0458856836580465	0.185040142472279	0.20074938234509	-0.0517205441822334
ASV245	d:Bacteria	p:Actinomycetota	c:Actinobacteria	o:Pseudonocardiales	f:Pseudonocardiaceae	g:Kutzneria	unclassified	g:Kutzneria	-0.082397516789372	-0.0795342746734216	-0.0382558675018032	-0.0819998442732678	-0.0553160184426744	0.337503521680539	-0.128018321653459	-0.0953848754419235	-0.129967525569755	-0.108872108991778	0.201679005060536	-0.0931212837971927	-0.127703933925024	-0.106608517347047	0.203942596705267	-0.0950704877134887	-0.0739750711355113	0.236576042916802	-0.108557721263343	0.201993392788971	0.223088809366948	-0.149211071233795	-0.181815906456183	-0.161926956970526	0.130863441231378	-0.151048798309966	-0.131159848824308	0.161630549377595	-0.163764684046697	0.129025714155207	0.148914663640864	-0.148914663640864	-0.129025714155207	0.163764684046697	-0.161630549377595	0.131159848824308	0.151048798309966	-0.130863441231378	0.161926956970526	0.181815906456183	0.149211071233795
ASV246	d:Bacteria	p:Pseudomonadota	c:Gammaproteobacteria	o:Pseudomonadales	f:Moraxellaceae	unclassified	unclassified	f:Moraxellaceae	-0.047791399321174	-0.0467821288910816	-0.0450519510109231	-0.047791399321174	0.116034818706334	0.071382059838019	-0.0747669388772299	-0.0733991131625943	-0.0755648372107674	0.053951160143798	0.0186500546852588	-0.0726012148290568	-0.0747669388772299	0.0547490584773355	0.0194479530187963	-0.0733991131625943	0.0561168841919712	0.0208157787334319	0.053951160143798	0.0186500546852588	0.148166052039824	-0.104070687644671	-0.10611255185886	0.0159963014765429	-0.0172858999276098	-0.104822953407793	0.0172858999276098	-0.0159963014765429	0.0152440357134205	-0.0180381656907322	0.104070687644671	-0.104070687644671	0.0180381656907322	-0.0152440357134205	0.0159963014765429	-0.0172858999276098	0.104822953407793	0.0172858999276098	-0.0159963014765429	0.10611255185886	0.104070687644671
ASV247	d:Bacteria	p:Actinomycetota	c:Actinobacteria	o:Kitasatosporales	f:Streptomycetaceae	g:Streptomyces	unclassified	g:Streptomyces	0.0475497842732296	-0.0448371738866775	0.081624061617378	-0.0217484180105583	-0.0151379443364826	-0.0474503096568893	0.00214450680653364	0.102120891784475	0.0203977710335669	0.0256238093392321	7.86415892517173e-05	0.0290825883144791	-0.0526405324364293	-0.0474144941307642	-0.0729596618807445	0.0473358525415124	0.0525618908471776	0.0270167230971972	-0.0291612299037309	-0.0547063976537112	-0.0494803593480461	0.0628608438656304	-0.0141884532846288	-0.0092612971183935	-0.0333455122418055	0.0800701864172638	0.0849973425834992	0.0609131274600872	0.00794804543323995	-0.016136169690172	-0.0112090135239367	0.0112090135239367	0.016136169690172	-0.00794804543323995	-0.0609131274600872	-0.0849973425834991	-0.0800701864172638	0.0333455122418055	0.0092612971183935	0.0141884532846288	-0.0628608438656305
ASV248	d:Bacteria	p:Verrucomicrobiota	c:Verrucomicrobiia	o:Chthoniobacterales	f:Chthoniobacteraceae	g:Candidatus_Udaeobacter	unclassified	g:Candidatus_Udaeobacter	0.166797847983022	0.0278813425991472	-0.280733738696838	0.241270599261011	0.0743523393966121	-0.229568390542954	0.153907413819414	-0.0900742304739217	0.322606433634851	0.190645962574009	-0.0496244711134801	-0.199897370874944	0.212783293233829	0.0808228221729871	-0.159447611514502	-0.0311983510595067	-0.163158822120349	-0.403429255807838	0.249521841988424	0.00925140830093487	-0.122709062759907	-0.0641412731191421	0.3249377882887	0.200524263041109	-0.0260048742642991	0.0949096880688837	-0.0295038371787065	-0.256032974484115	0.359575224229135	0.133046086923727	0.00863256167613657	-0.00863256167613628	-0.133046086923727	-0.359575224229135	0.256032974484115	0.0295038371787066	-0.0949096880688836	0.0260048742642993	-0.200524263041109	-0.324937788288699	0.0641412731191423
ASV249	d:Bacteria	p:Acidobacteriota	c:Vicinamibacteria	o:Vicinamibacterales	unclassified	unclassified	unclassified	o:Vicinamibacterales	0.14774722124662	-0.0613887483734058	-0.18055111379719	0.133002383100747	0.0926195814849094	-0.13142932366168	0.0682723673833053	-0.0259337541448082	0.221952050482198	0.190026642631004	0.0129004307484424	-0.191270255311573	0.0566155493154327	0.0246901414642387	-0.152436070418323	-0.0375905722126809	-0.0695159800638749	-0.246642191946436	0.178369824563131	0.00124361268056972	-0.0306817951706243	-0.0702070493620799	0.163501928520106	0.133402365341805	-0.0335938287222538	0.0746835453710219	0.0445839821927211	-0.122412211871338	0.278292960074907	0.111296766010848	0.0811972028325472	-0.0811972028325475	-0.111296766010848	-0.278292960074907	0.122412211871338	-0.0445839821927213	-0.0746835453710219	0.0335938287222537	-0.133402365341805	-0.163501928520106	0.0702070493620798
ASV250	d:Bacteria	p:Gemmatimonadota	c:Gemmatimonadia	o:Gemmatimonadales	f:Gemmatimonadaceae	unclassified	unclassified	f:Gemmatimonadaceae	0.0662034301628403	0.0978894734337825	-0.227213384177676	0.0425571292143759	0.189704681973677	-0.169141330606999	0.129726830808941	-0.127289545161463	0.0859827718064968	0.202313126516293	-0.0813795557398001	-0.102239528467756	0.111032788500204	0.227363143210001	-0.0563295390460928	-0.1459835874702	-0.0296532327604037	-0.313345915016497	0.183619084207556	-0.100073598048537	0.0162567566612595	-0.0470472284505636	0.154027840305985	0.26370515053683	-0.00376287532488254	-0.0882895227935672	0.0213877874372774	-0.246080238424435	0.222462856193826	-0.0450051696678861	0.0646721405629585	-0.0646721405629583	0.0450051696678863	-0.222462856193826	0.246080238424435	-0.0213877874372772	0.0882895227935674	0.0037628753248828	-0.263705150536829	-0.154027840305985	0.0470472284505639
ASV251	d:Bacteria	p:Pseudomonadota	c:Alphaproteobacteria	o:Hyphomicrobiales	f:Rhizobiaceae	unclassified	unclassified	f:Rhizobiaceae	-0.132002759953315	-0.101721694932671	0.116906294899858	-0.120631115364017	-0.0863212391174502	0.323770514467595	-0.184775405580246	-0.0119348035465152	-0.199724615029441	-0.172600276235026	0.151605721510291	0.0120044803137073	-0.175785331169218	-0.148660992374803	0.175545005370513	-0.00294472913548741	0.0241796096589278	0.348385607404244	-0.163610201823998	0.160595795921318	0.187720134715734	-0.087071115578476	-0.26412104776157	-0.23854797589926	0.0671163701101585	-0.101165365411681	-0.075592293549371	0.230072052460047	-0.252642225732465	0.0530221202769537	0.0785951921392635	-0.0785951921392634	-0.0530221202769536	0.252642225732465	-0.230072052460047	0.0755922935493711	0.101165365411681	-0.0671163701101585	0.23854797589926	0.26412104776157	0.087071115578476
ASV252	d:Bacteria	p:Actinomycetota	c:Actinobacteria	o:Micrococcales	f:Intrasporangiaceae	g:Terrabacter	unclassified	g:Terrabacter	0.227543787334867	0.0354489014416629	-0.182489619307072	0.00290296128293854	0.0690172271551115	-0.152423257907507	0.207913976126409	0.0356184472629415	0.182184151253131	0.234452067749632	0.05938799300704	-0.116245894310227	0.0303198096799628	0.0825877261764642	-0.092476348566128	-0.141975719183504	-0.089707802687003	-0.264771877429595	0.0568579013031865	-0.118206173439406	-0.0659382569429044	0.0600034452436979	0.198186916151489	0.247465580409047	0.0824135878855325	0.0357451337148487	0.0850237979724064	-0.0800281945511078	0.223207268880197	0.0581552763566832	0.107433940614241	-0.107433940614241	-0.0581552763566833	-0.223207268880197	0.0800281945511077	-0.0850237979724064	-0.0357451337148488	-0.0824135878855327	-0.247465580409047	-0.198186916151489	-0.0600034452436979
ASV253	d:Bacteria	p:Pseudomonadota	c:Gammaproteobacteria	o:Lysobacterales	f:Lysobacteraceae	g:Luteimonas	unclassified	g:Luteimonas	-0.154527552033227	-0.108839789424009	0.258845344475436	-0.128019293864056	-0.10977537500645	0.242316665852306	-0.208210165077039	0.0824704561495197	-0.223372894683004	-0.208949810423671	0.0694033883590128	0.118589803910072	-0.187253546922452	-0.172830462663119	0.105522736119565	0.103427074304106	0.117850158563439	0.396203357346123	-0.187993192269085	0.0903600065135994	0.104783090772933	-0.00337049754845111	-0.29172237402111	-0.278124159773911	-0.0156902472083067	-0.0176660561160194	-0.00406784186882023	0.258366070696784	-0.292419718341479	-0.0299858057758751	-0.0163875915286759	0.0163875915286759	0.029985805775875	0.292419718341479	-0.258366070696784	0.00406784186882023	0.0176660561160194	0.0156902472083067	0.278124159773911	0.29172237402111	0.00337049754845101
ASV254	d:Bacteria	p:Actinomycetota	c:Actinobacteria	o:Micrococcales	f:Promicromonosporaceae	g:Cellulosimicrobium	unclassified	g:Cellulosimicrobium	-0.0661330859135053	-0.0546666348657749	0.222248157936916	-0.0758546422365812	-0.0788957444709793	0.0533019495499243	-0.0955005645937239	0.123419801168803	-0.11225115518677	-0.114655357601301	-0.0101439039692816	0.132484826666216	-0.103186129689357	-0.105590332103888	-0.00107887847186852	0.11573423607317	0.113330033658638	0.217841487290658	-0.122340922696934	-0.0178294690649145	-0.0202336714794458	0.0756152005651967	-0.146577507925129	-0.148844211699342	-0.0503098682661898	0.0598225923022335	0.05755588852802	0.156090231961173	-0.164636819962306	-0.066102476529153	-0.0683691803033665	0.0683691803033666	0.066102476529153	0.164636819962306	-0.156090231961173	-0.05755588852802	-0.0598225923022335	0.0503098682661898	0.148844211699342	0.146577507925129	-0.0756152005651967
ASV255	d:Bacteria	p:Pseudomonadota	c:Gammaproteobacteria	o:Burkholderiales	f:B1-7BS	unclassified	unclassified	f:B1-7BS	0.198011399337742	0.115500260008409	-0.26928451188133	0.189422453536631	0.0254881080127736	-0.259137709014225	0.247852729138163	-0.0563463428918142	0.306293354434398	0.176691874788293	-0.0483245908846198	-0.121577126045861	0.241062571280351	0.111461091634246	-0.113555374038667	-0.0631365007496262	-0.192737980395731	-0.417754446068644	0.169901716930481	-0.0551147487424317	-0.184716228388537	0.032964969394082	0.374864954869818	0.252675508057056	0.040527949715794	0.088063319319082	-0.0341261274936793	-0.246273685834942	0.307773857982056	0.0956262996407938	-0.0265631471719675	0.0265631471719675	-0.0956262996407941	-0.307773857982056	0.246273685834942	0.0341261274936793	-0.0880633193190821	-0.040527949715794	-0.252675508057056	-0.374864954869818	-0.032964969394082
ASV256	d:Bacteria	p:Pseudomonadota	c:Alphaproteobacteria	o:Hyphomicrobiales	unclassified	unclassified	unclassified	o:Hyphomicrobiales	-0.165463151775996	-0.117820191874934	0.0542431852448957	-0.168511604420488	-0.0566769416911223	0.454228704517645	-0.223955147281285	-0.0879271038814932	-0.26403022764508	-0.175617163749696	0.228289214115273	-0.0502620369416371	-0.226365160705224	-0.13795209680984	0.265954281055129	-0.0903371173054329	-0.00192405341004829	0.40198232445492	-0.178027177173635	0.225879200691333	0.314292264586718	-0.170716454591071	-0.336748071926226	-0.253391435891685	0.127415149112069	-0.208499602700186	-0.125142966665644	0.25566361833811	-0.291174584000799	0.0896320010029544	0.172988637037495	-0.172988637037496	-0.0896320010029543	0.2911745840008	-0.255663618338109	0.125142966665644	0.208499602700186	-0.127415149112069	0.253391435891685	0.336748071926226	0.170716454591071
ASV257	d:Bacteria	p:Pseudomonadota	c:Alphaproteobacteria	o:Sphingomonadales	f:Sphingomonadaceae	g:Sphingomonas	unclassified	g:Sphingomonas	-0.12397400515456	-0.0144755181100248	0.236896714860386	-0.119506081954375	-0.0406644217911094	0.0617233121496827	-0.109453958620139	0.0892732405571033	-0.192487910040108	-0.130158104883888	-0.0492134939548306	0.175839395407896	-0.105921755189316	-0.0435919500330959	0.0373526608959618	0.0928054439879266	0.155135249144147	0.236079860073204	-0.126625901453065	-0.0456812905240073	0.0166485146322129	0.0733782042007192	-0.192268756148897	-0.133503652287565	-0.0571883412363068	-0.00490695595631338	0.0538581479050193	0.130173458956277	-0.211788812444597	-0.135473501393339	-0.0767083975320066	0.0767083975320067	0.135473501393339	0.211788812444597	-0.130173458956277	-0.0538581479050194	0.00490695595631335	0.0571883412363067	0.133503652287565	0.192268756148897	-0.0733782042007193
ASV258	d:Bacteria	p:Chloroflexota	c:Dehalococcoidia	o:S085	unclassified	unclassified	unclassified	o:S085	0.211907328762018	0.125064451502901	-0.280742863545012	0.189819153284007	0.0113243276490423	-0.257372397652956	0.26639958320973	-0.0544192684675012	0.317592669918044	0.17648012002777	-0.0359432929179579	-0.123074591142813	0.248937347242732	0.107824797352457	-0.10459861559327	-0.0718815044344995	-0.212994054324774	-0.425417467270502	0.159017884060771	-0.0534055288849561	-0.194518078775231	0.0419105600289624	0.392646779115325	0.259604591198073	0.0593298768291212	0.0901758650440554	-0.0428663228731956	-0.243141037242148	0.307869896213166	0.107595181844214	-0.025447006073037	0.025447006073037	-0.107595181844214	-0.307869896213166	0.243141037242148	0.0428663228731956	-0.0901758650440554	-0.0593298768291211	-0.259604591198073	-0.392646779115324	-0.0419105600289623
ASV259	d:Bacteria	p:Acidobacteriota	c:Vicinamibacteria	o:Vicinamibacterales	unclassified	unclassified	unclassified	o:Vicinamibacterales	0.210465936644916	0.0692758938320535	-0.270162658293293	0.194286787353908	0.0158847011717272	-0.219750660709311	0.221155335282983	-0.0471944023134883	0.319985124248445	0.178945891333109	-0.00734021887241612	-0.158814931869821	0.208364594692112	0.0673253617767757	-0.118960748428749	-0.0599851429043592	-0.201024375819695	-0.387310486025221	0.166155150742238	-0.0201309594632871	-0.161170192378623	0.00713989339029166	0.353320070916704	0.220347006906326	0.0447147778834046	0.100317512004577	-0.0326555520058008	-0.208287781028722	0.313524625520611	0.13789239649769	0.00491933248731224	-0.00491933248731214	-0.13789239649769	-0.313524625520611	0.208287781028722	0.0326555520058008	-0.100317512004577	-0.0447147778834046	-0.220347006906326	-0.353320070916704	-0.00713989339029155
ASV260	d:Bacteria	p:Pseudomonadota	c:Alphaproteobacteria	o:Sphingomonadales	f:Sphingomonadaceae	g:Novosphingobium	unclassified	g:Novosphingobium	0.284077543486216	0.115337282708533	-0.274893627561216	0.128875532760085	0.0161787485471618	-0.269575479940779	0.315765145503922	0.00726052304062269	0.326468071927872	0.237373441155536	0.0114648878940194	-0.126140366216441	0.193067182670808	0.103972551898472	-0.121936001363044	-0.115437439792491	-0.204532070564827	-0.430440623826344	0.114675478322422	-0.111233074939095	-0.200327705711431	0.0928126215947771	0.393764384826924	0.30976516137835	0.0967765347926694	0.102903437398664	0.0189042139500905	-0.19408441263559	0.319855977182237	0.106867350596556	0.0228681271479827	-0.0228681271479828	-0.106867350596556	-0.319855977182237	0.19408441263559	-0.0189042139500905	-0.102903437398664	-0.0967765347926694	-0.30976516137835	-0.393764384826924	-0.0928126215947772
ASV261	d:Bacteria	p:Pseudomonadota	c:Gammaproteobacteria	o:Burkholderiales	f:Oxalobacteraceae	g:Massilia	unclassified	g:Massilia	-0.0747706831596628	-0.0357730617453059	0.334396612971173	-0.0747706831596628	-0.0746587818069674	-0.0744234030995735	-0.0873925037460836	0.205252319460845	-0.118222830495665	-0.118134364708722	-0.117948281501704	0.236082646210426	-0.0873925037460836	-0.0873040379591408	-0.0871179547521231	0.205252319460845	0.205340785247788	0.205526868454806	-0.118134364708722	-0.117948281501704	-0.117859815714761	0.166850076651441	-0.13812521945467	-0.13804181311087	-0.137866372180807	0.137782965837007	0.137866372180807	0.13804181311087	-0.167108923925304	-0.166933482995242	-0.166850076651441	0.166850076651441	0.166933482995242	0.167108923925304	-0.13804181311087	-0.137866372180807	-0.137782965837007	0.137866372180807	0.13804181311087	0.13812521945467	-0.166850076651441
ASV262	d:Bacteria	p:Patescibacteria	c:Saccharimonadia	o:Saccharimonadales	unclassified	unclassified	unclassified	o:Saccharimonadales	-0.161067725141473	-0.0892430693978679	0.0196573805632784	-0.164687398217105	0.165323367049769	0.230017445143398	-0.197888058417689	-0.111794693394084	-0.257532037320556	0.00336438033407025	0.0545095398092383	-0.0550123173172627	-0.200749661243734	0.0601467564108919	0.11129191588606	-0.11465629622013	0.146240121434496	0.197385280909664	0.000502777508024515	0.0516479369831925	0.312544354637819	-0.171918904297625	-0.309321389847658	-0.0633458883665056	-0.0151257695801607	-0.228151786883178	0.0178237145979735	0.0660438333843184	-0.119578770952059	-0.071358652165714	0.174616849315438	-0.174616849315438	0.071358652165714	0.119578770952059	-0.0660438333843184	-0.0178237145979734	0.228151786883179	0.0151257695801608	0.0633458883665058	0.309321389847658	0.171918904297625
ASV263	d:Bacteria	p:Pseudomonadota	c:Gammaproteobacteria	o:Burkholderiales	f:Oxalobacteraceae	g:Massilia	unclassified	g:Massilia	-0.0489153181083398	-0.0158452591099111	0.194637765718398	-0.0491974858472342	-0.0444570678338076	-0.0362226348191053	-0.051197731649221	0.115203710165586	-0.0775649820312979	-0.0738173525353682	-0.0673074616437317	0.141347887363381	-0.0514208048335026	-0.0476731753375729	-0.0411632844459364	0.114980636981305	0.118728266477234	0.125238157368871	-0.0740404257196497	-0.0675305348280132	-0.0637829053320835	0.0968047407376276	-0.0849393251995443	-0.0814060262262821	-0.0752684422339345	0.0719454586757475	0.0754787576490096	0.0816163416413572	-0.106265308288162	-0.100127724295815	-0.0965944253225525	0.0965944253225525	0.100127724295815	0.106265308288162	-0.0816163416413573	-0.0754787576490097	-0.0719454586757475	0.0752684422339345	0.0814060262262821	0.0849393251995443	-0.0968047407376276
ASV264	d:Bacteria	p:Actinomycetota	c:MB-A2-108	unclassified	unclassified	unclassified	unclassified	c:MB-A2-108	0.256118077376527	0.0516620931507694	-0.284323948559997	0.212219852099929	0.0167630040558736	-0.252439078123102	0.243321589375321	-0.0222986990822681	0.370253642948228	0.215731436924067	0.00290850428772081	-0.183935346933481	0.208616995097014	0.0540947890728543	-0.158728143563492	-0.0570032933605748	-0.211525499384735	-0.424348432021081	0.181026842645761	-0.0317960899905858	-0.186318296014746	0.0174832356047355	0.387585132965301	0.241900200000517	0.0412488148549589	0.13715592337985	-0.0085290095849341	-0.209180394730492	0.361572887775632	0.160921502630074	0.0152365696652893	-0.0152365696652891	-0.160921502630074	-0.361572887775632	0.209180394730492	0.00852900958493432	-0.13715592337985	-0.0412488148549587	-0.241900200000517	-0.387585132965301	-0.0174832356047353
ASV265	d:Bacteria	p:Actinomycetota	c:Thermoleophilia	o:Gaiellales	unclassified	unclassified	unclassified	o:Gaiellales	0.189338576952484	0.0106873389504853	-0.274613274464828	0.210993272467878	0.118238993343608	-0.254644907249627	0.15813437132867	-0.0674155677302251	0.316490116018975	0.24316141982905	-0.0516291873415581	-0.208651772454011	0.175253911295189	0.101925215105264	-0.192865392065344	-0.0502960277637056	-0.123624723953631	-0.418415331124239	0.260280959795569	-0.0345096473750386	-0.107838343564964	-0.0555941346688221	0.306355615084668	0.237220657309382	-0.040710592504533	0.0937050932116588	0.024570135436373	-0.253361114377542	0.386519885189863	0.108588635375948	0.039453677600662	-0.0394536776006621	-0.108588635375948	-0.386519885189863	0.253361114377542	-0.0245701354363731	-0.0937050932116589	0.040710592504533	-0.237220657309382	-0.306355615084668	0.055594134668822
ASV266	d:Bacteria	p:Actinomycetota	c:Thermoleophilia	o:Gaiellales	unclassified	unclassified	unclassified	o:Gaiellales	0.192302976445729	0.0498968723416349	-0.288843265952262	0.236627302543572	0.0485330469232398	-0.238516932301913	0.19147579277911	-0.0763218002031743	0.339099159754414	0.19039759411587	-0.0365353400480047	-0.188903710623172	0.226517249334417	0.0778156836958726	-0.149117250468002	-0.0412803436478678	-0.189981909286412	-0.416914843450287	0.225439050671177	-0.00149388349269813	-0.150195449131242	-0.0347659504945309	0.356896686616184	0.216699506034756	0.00274508387230747	0.104414694638573	-0.0357824859428555	-0.249736908105304	0.355880151167859	0.141925729005411	0.00172854842398294	-0.00172854842398282	-0.141925729005411	-0.355880151167859	0.249736908105304	0.0357824859428555	-0.104414694638573	-0.00274508387230747	-0.216699506034756	-0.356896686616184	0.034765950494531
ASV267	d:Bacteria	p:Chloroflexota	c:Anaerolineae	o:Aggregatilineales	f:Aggregatilineaceae	unclassified	unclassified	f:Aggregatilineaceae	-0.119334966236426	-0.103065646574756	0.334285300719143	-0.130633104890362	-0.113008008590221	0.131756425572622	-0.175823122375139	0.169933160195105	-0.197617111769906	-0.183683249697842	0.00982002584138581	0.182795186723164	-0.184755085241847	-0.170821223169783	0.0226820523694445	0.161001197328397	0.174935059400461	0.368438334939689	-0.192615212564549	0.000888062974678414	0.014821925046742	0.0833939226011836	-0.263135797043375	-0.249998825897676	-0.0675621881435464	0.0628463523476545	0.0759833234933534	0.258419961247483	-0.270546396151205	-0.0881097583970755	-0.0749727872513766	0.0749727872513765	0.0881097583970755	0.270546396151205	-0.258419961247483	-0.0759833234933534	-0.0628463523476546	0.0675621881435464	0.249998825897676	0.263135797043375	-0.0833939226011836
ASV268	d:Bacteria	p:Bacteroidota	c:Bacteroidia	o:Cytophagales	f:Microscillaceae	g:Chryseolinea	unclassified	g:Chryseolinea	-0.106050854108709	-0.064941963091287	0.271066125294173	-0.104861360734363	-0.0924906296411569	0.0972786822813433	-0.135181691470201	0.130456026414104	-0.16674074631372	-0.156960824669721	-0.00693501075020953	0.162955458338777	-0.134241314389047	-0.124461392745048	0.0255644211744633	0.131396403495258	0.141176325139257	0.291202139058769	-0.156020447588568	-0.00599463366905583	0.003785287974943	0.0745902398772861	-0.205609564579516	-0.19638896602759	-0.0549432721935663	0.044836077627032	0.0540566761789582	0.195502370012982	-0.226143128277844	-0.0846974344438204	-0.0754768358918942	0.0754768358918945	0.0846974344438207	0.226143128277844	-0.195502370012982	-0.054056676178958	-0.0448360776270319	0.0549432721935666	0.19638896602759	0.205609564579517	-0.0745902398772859
ASV269	d:Bacteria	p:Actinomycetota	c:Actinobacteria	o:Propionibacteriales	f:Nocardioidaceae	g:Nocardioides	unclassified	g:Nocardioides	0.175698868625256	0.0557437634690921	-0.197033603451682	0.0892260419555877	0.0073881587954136	-0.131023229393667	0.182971466270631	-0.0168665888318061	0.209441531587977	0.144743004169755	0.0353191939739492	-0.111699426146427	0.114608694273355	0.0499101668551333	-0.0595136433406723	-0.0852293608290822	-0.149927888247304	-0.25935169844311	0.0763802321724786	-0.0330435780233271	-0.0977421054415492	0.0256469756949127	0.239012317810126	0.178013961183181	0.0748482035662164	0.0506031926073735	-0.0103951640195713	-0.113560921636536	0.202970178095643	0.0998044204786774	0.0388060638517325	-0.0388060638517322	-0.0998044204786772	-0.202970178095642	0.113560921636536	0.0103951640195713	-0.0506031926073735	-0.0748482035662164	-0.178013961183181	-0.239012317810126	-0.0256469756949126
ASV270	d:Bacteria	p:Actinomycetota	c:Thermoleophilia	o:Gaiellales	f:Gaiellaceae	g:Gaiella	unclassified	g:Gaiella	0.275169666403434	0.029664892741808	-0.271167283392149	0.1804193747077	0.0122376069477711	-0.226324257408564	0.240992879108069	0.00316416159600626	0.360174761730818	0.227215399972106	0.0386156864165662	-0.190924403707707	0.166086196427104	0.0331268346683921	-0.155472878887147	-0.0717425210849582	-0.20470188284367	-0.39330159639921	0.152308717291141	-0.0362909962643984	-0.16925035802311	0.0250941057337156	0.361686927481455	0.23633163905236	0.0585181238724105	0.137459862263216	0.0121045738341214	-0.165708941345828	0.34869739558186	0.17088388040191	0.0455285919728163	-0.0455285919728163	-0.170883880401911	-0.34869739558186	0.165708941345828	-0.0121045738341214	-0.137459862263216	-0.0585181238724105	-0.23633163905236	-0.361686927481455	-0.0250941057337157
ASV271	d:Bacteria	p:Actinomycetota	c:Thermoleophilia	o:Gaiellales	unclassified	unclassified	unclassified	o:Gaiellales	0.21373796750945	0.0371396136926851	-0.279593980598821	0.219137557464279	0.0523855147416144	-0.242806672809207	0.198336142618147	-0.0520637497450692	0.34221815056452	0.210389085692189	-0.0229808293448599	-0.191677007019386	0.202604893290204	0.0707758284178727	-0.162594086619176	-0.0477949990730127	-0.179624063945344	-0.412993978982393	0.214657836364245	-0.0187120786728035	-0.150541143545135	-0.0214039403733418	0.350328600170697	0.226038965865755	0.00601569993558704	0.114249317639481	-0.0100403166654613	-0.230063582595629	0.361692223878577	0.14166895794841	0.0173793236434674	-0.0173793236434674	-0.14166895794841	-0.361692223878577	0.230063582595629	0.0100403166654613	-0.114249317639481	-0.00601569993558704	-0.226038965865755	-0.350328600170697	0.0214039403733417
ASV272	d:Bacteria	p:Planctomycetota	c:Phycisphaerae	o:Tepidisphaerales	f:WD2101_soil_group	unclassified	unclassified	f:WD2101_soil_group	-0.0758650617353757	0.00904771494115801	-0.11894888438406	0.031495920269437	0.202297482549821	-0.0480271716409795	-0.0528237507697694	-0.154013947425685	-0.0350768862146471	0.0999536049656318	-0.0979454104686038	-0.0868845032389174	0.0320525579721202	0.167083049152399	-0.0308159662818365	-0.069137638683795	0.0658928524964839	-0.132006162937752	0.184829913707521	-0.0130691017267142	0.121961389453565	-0.138461973612857	-0.0263270369238912	0.100980931050143	-0.085600050021443	-0.121730069250555	0.00557789872347882	-0.181003082348107	0.117712835412444	-0.0688681456591413	0.0584398223148927	-0.0584398223148926	0.0688681456591415	-0.117712835412444	0.181003082348107	-0.00557789872347868	0.121730069250555	0.0856000500214431	-0.100980931050143	0.0263270369238915	0.138461973612857
ASV273	d:Bacteria	p:Actinomycetota	c:Actinobacteria	o:Propionibacteriales	f:Nocardioidaceae	unclassified	unclassified	f:Nocardioidaceae	0.312726042669784	-0.0115156402232919	-0.243310026230835	0.0994334095628698	0.0947004030068949	-0.252034188785422	0.238127731666717	0.0548781795106925	0.32584065705564	0.322098886831292	0.0479811234231807	-0.201457378066351	0.0695050994785959	0.0657633292542485	-0.208354434153863	-0.113744452677429	-0.117486222901777	-0.391603986309888	0.153476254643171	-0.120641508764941	-0.124383278989288	0.0431563923803407	0.298622266139194	0.295094491340156	0.0366537855407359	0.125852931500629	0.122325156701592	-0.136115549097828	0.377791030460445	0.119350324661025	0.115822549861987	-0.115822549861987	-0.119350324661024	-0.377791030460445	0.136115549097829	-0.122325156701592	-0.125852931500629	-0.0366537855407358	-0.295094491340156	-0.298622266139193	-0.0431563923803403
ASV274	d:Bacteria	p:Actinomycetota	c:Actinobacteria	o:Micromonosporales	f:Micromonosporaceae	g:Micromonospora	unclassified	g:Micromonospora	0.334245031168222	-0.029320671637814	-0.266276110383299	0.162232934893721	0.0466805913079601	-0.24756177534879	0.24106387254604	0.0537341499459786	0.392500295210879	0.301148146535541	0.0685291308471125	-0.233689775050757	0.105076370214144	0.0137242215388051	-0.218894794149623	-0.0822533523859176	-0.173605501061256	-0.406224516749684	0.165160644203645	-0.0674583714847838	-0.158810520160122	0.0288067041014275	0.348198488839079	0.262070857100021	0.0427555458650504	0.171582332614681	0.0854547008756232	-0.133860610359347	0.404846485613274	0.185531174378304	0.099403542639246	-0.0994035426392462	-0.185531174378304	-0.404846485613274	0.133860610359347	-0.0854547008756233	-0.171582332614681	-0.0427555458650506	-0.262070857100021	-0.348198488839079	-0.0288067041014276
ASV275	d:Bacteria	p:Chloroflexota	c:Chloroflexia	o:Thermomicrobiales	f:JG30-KF-CM45	unclassified	unclassified	f:JG30-KF-CM45	0.217460294850736	0.0476324848444875	-0.280136453008227	0.225995944273984	0.0542713232847914	-0.265223594245772	0.209574243775536	-0.0495498536916538	0.350582939561597	0.214822706397846	-0.0377602036632137	-0.183810526106174	0.216322267147077	0.080562033983326	-0.172020876077734	-0.0428018303201124	-0.178562063483864	-0.431144973544923	0.221570729769387	-0.0310121802916723	-0.166772413455424	-0.0112128920530588	0.366035923259593	0.238039947945519	-9.75034091569994e-05	0.121731381275735	-0.00626459403833931	-0.244402045393015	0.370984221274312	0.132846769919636	0.00485079460556233	-0.00485079460556245	-0.132846769919636	-0.370984221274312	0.244402045393015	0.00626459403833931	-0.121731381275735	9.75034091569994e-05	-0.238039947945519	-0.366035923259593	0.0112128920530586
ASV276	d:Bacteria	p:Planctomycetota	c:Planctomycetes	o:Planctomycetales	unclassified	unclassified	unclassified	o:Planctomycetales	0.158265144608936	0.0996897042870066	-0.217036484941302	0.136452046177235	0.0806686824545628	-0.258039092586438	0.203931213998938	-0.0464628241477986	0.232994397122673	0.188893775895359	-0.0788782316890137	-0.0927707757389397	0.186686445531531	0.142585824304218	-0.125186183280155	-0.0637075926152046	-0.107808213842518	-0.375580221426891	0.171649007427953	-0.0961230001564198	-0.140223621383733	0.0304987477768845	0.293973542726084	0.252395078293587	-6.27915395405783e-05	0.057899779603097	0.0163213151706004	-0.236136554662528	0.2797961101198	0.027338240286672	-0.0142402241458247	0.0142402241458247	-0.027338240286672	-0.2797961101198	0.236136554662528	-0.0163213151706004	-0.057899779603097	6.27915395405783e-05	-0.252395078293587	-0.293973542726084	-0.0304987477768846
ASV277	d:Bacteria	p:Actinomycetota	c:Actinobacteria	o:Kitasatosporales	f:Streptomycetaceae	g:Streptomyces	unclassified	g:Streptomyces	0.238325242180988	-0.0194818680967501	-0.240044019907941	0.120636711710485	0.129221051580098	-0.22865711746688	0.173010878235615	-0.00135881310218427	0.283784341910349	0.290570858459592	0.00764332369978661	-0.205173229468149	0.0799699255443849	0.0867564420936275	-0.196171092666178	-0.0943997657934141	-0.0876132492441714	-0.370540784003977	0.197529905768362	-0.0853976289914431	-0.0786111124422004	-0.0158020284095655	0.253033516281487	0.259431905444959	-0.00731473243910867	0.0886361947103367	0.0950345838738089	-0.171712054010259	0.363870128564862	0.0971234906807933	0.103521879844266	-0.103521879844266	-0.0971234906807937	-0.363870128564862	0.171712054010259	-0.0950345838738091	-0.0886361947103367	0.00731473243910867	-0.259431905444959	-0.253033516281487	0.0158020284095654
ASV278	d:Bacteria	p:Pseudomonadota	c:Alphaproteobacteria	o:Hyphomicrobiales	f:Xanthobacteraceae	unclassified	unclassified	f:Xanthobacteraceae	0.239786314800937	0.0348215849849181	-0.280945472506237	0.221841297067921	0.0434351934967661	-0.258938917844306	0.217096606699642	-0.0325391712307039	0.364948671082442	0.223906262142255	-0.015141462184529	-0.194578017785615	0.202909824527531	0.0618674155873438	-0.17718030873944	-0.0467259534028149	-0.187768362343002	-0.426816086669786	0.209719479970144	-0.02932824435664	-0.170370653296827	-0.00472374780504036	0.37003138384674	0.237055325451416	0.0116789695865074	0.134672515311637	0.00169645691631393	-0.223679898948595	0.376451588568094	0.151075232703185	0.0180991743078618	-0.0180991743078618	-0.151075232703185	-0.376451588568094	0.223679898948595	-0.00169645691631405	-0.134672515311637	-0.0116789695865076	-0.237055325451416	-0.37003138384674	0.00472374780504023
ASV279	d:Bacteria	p:Planctomycetota	c:Planctomycetes	o:Planctomycetales	f:Rubinisphaeraceae	g:SH-PL14	unclassified	g:SH-PL14	-0.0868079323036244	-0.0337153793918105	0.0172315587419679	-0.014222240876467	0.0250379444237566	0.0924760494061774	-0.095282044025996	-0.055004952947389	-0.0798713649125863	-0.0488334631853444	0.00448104002215544	-0.0130316044488048	-0.0378980164140022	-0.00686011468676021	0.0464543885207396	0.00237907466460486	0.0334169763918468	0.0867314795993466	0.00855056442664946	0.0618650676341493	0.0929029693613912	-0.0769891270396889	-0.100433405072181	-0.0711705906920021	-0.0209051950205154	-0.0624597994346464	-0.0331969850544671	0.0170684106170195	-0.0566412630869596	-0.00637586741547292	0.0228869469647064	-0.0228869469647064	0.00637586741547292	0.0566412630869597	-0.0170684106170196	0.0331969850544671	0.0624597994346464	0.0209051950205154	0.0711705906920021	0.100433405072181	0.0769891270396889
ASV280	d:Bacteria	p:Actinomycetota	c:Actinobacteria	o:Streptosporangiales	f:Thermomonosporaceae	g:Actinomadura	s:sputi	g:Actinomadura	0.247747509328652	0.0626999492271618	-0.253150460010517	0.157019062501345	0.0288450941566189	-0.24316115520326	0.245430265711774	-0.00427140756006321	0.319996071920234	0.21866565274232	0.00362583129808671	-0.150564348904465	0.173703130575832	0.0723727113979186	-0.142667110046315	-0.0759985426960053	-0.177328961873919	-0.392368783318153	0.146938517606378	-0.0681013038378553	-0.169431723015769	0.0427066612179967	0.348428972763047	0.25289373737481	0.0501522494169938	0.113007977504188	0.017472742115951	-0.185268745841865	0.323195053661002	0.120453565703186	0.024918330314948	-0.024918330314948	-0.120453565703185	-0.323195053661002	0.185268745841865	-0.0174727421159509	-0.113007977504188	-0.0501522494169937	-0.25289373737481	-0.348428972763047	-0.0427066612179967
ASV281	d:Bacteria	p:Bacillota	c:Limnochordia	o:Incertae_Sedis	f:Incertae_Sedis	g:Hydrogenispora	unclassified	g:Hydrogenispora	0.120833080198567	0.0273058666864439	-0.236398682689844	0.247091622021154	0.0769782145325955	-0.235810100748916	0.117114120583835	-0.0913626307605157	0.290870016613382	0.156383559564335	-0.0908973158797722	-0.165302385237312	0.216930262136585	0.0824438050875384	-0.164837070356569	0.00845351079223415	-0.126032946256813	-0.37331382170092	0.256199701117085	0.00891882567297758	-0.125567631376069	-0.0657849229785928	0.294587472953366	0.167792425277187	-0.0653462199018452	0.0980337068262565	-0.0287613408499227	-0.261899986028955	0.331611055082036	0.0984724099030042	-0.028322637773175	0.0283226377731749	-0.0984724099030043	-0.331611055082036	0.261899986028955	0.0287613408499226	-0.0980337068262566	0.0653462199018451	-0.167792425277187	-0.294587472953366	0.0657849229785926
ASV282	d:Bacteria	p:Pseudomonadota	c:Gammaproteobacteria	o:Burkholderiales	f:Alcaligenaceae	g:Bordetella	unclassified	g:Bordetella	-0.047222737584672	0.0214367957108219	0.148571912387167	-0.0471010655426811	-0.0426600360100113	-0.0330248689606244	-0.0203855769835192	0.0801235578386075	-0.0745695138629372	-0.0710585717431099	-0.0634413033650432	0.134403684913089	-0.0202893867884554	-0.016778444668628	-0.00916117629056136	0.0802197480336713	0.0837306901534986	0.0913479585315653	-0.0709623815480461	-0.0633451131699794	-0.0598341710501521	0.0915192589170204	-0.0543267677532984	-0.0510166197782538	-0.0438349902792554	0.0404341533185932	0.0437443012936378	0.0509259307926362	-0.102101725376681	-0.0949200958776826	-0.091609947902638	0.0916099479026381	0.0949200958776826	0.102101725376681	-0.0509259307926362	-0.0437443012936378	-0.0404341533185932	0.0438349902792554	0.0510166197782538	0.0543267677532984	-0.0915192589170204
ASV283	d:Bacteria	p:Bacillota	c:Bacilli	o:Paenibacillales	f:Paenibacillaceae	g:Paenibacillus	unclassified	g:Paenibacillus	-0.111076027831667	-0.0563722828778766	0.254341982759383	-0.112328402945078	-0.0714007842388081	0.0968355151340475	-0.132379513047431	0.113261682182651	-0.176616710156984	-0.144260586577302	-0.0112581137932568	0.156508789831382	-0.133369602508254	-0.101013478928572	0.0319889938554735	0.112271592721829	0.144627716301511	0.277630189085556	-0.145250676038125	-0.0122482032540794	0.0201079203256025	0.0647667191726711	-0.20853325008441	-0.178027604222939	-0.0526316703293689	0.0230594897635367	0.0535651356250075	0.178961069518578	-0.219734833632073	-0.0943388997385033	-0.0638332538770325	0.0638332538770325	0.0943388997385032	0.219734833632073	-0.178961069518578	-0.0535651356250075	-0.0230594897635368	0.0526316703293688	0.178027604222939	0.20853325008441	-0.0647667191726712
ASV284	d:Bacteria	p:Actinomycetota	c:Actinobacteria	o:Catenulisporales	f:Catenulisporaceae	g:Catenulispora	s:acidiphila	g:Catenulispora	-0.108681649563865	-0.0678733960711007	-0.058416135287124	-0.107642390137054	0.017553728812733	0.325059842246411	-0.139579019150365	-0.132102398024476	-0.171019169525898	-0.0720429470022246	0.171061981216906	-0.0998406409318121	-0.138757412433234	-0.0397811899095606	0.20332373830957	-0.131280791307345	-0.0323045687836716	0.210800359435459	-0.071221340285094	0.171883587934037	0.270859810457711	-0.175137177765065	-0.211828261805789	-0.118512584308831	0.110688940069324	-0.204779235807817	-0.111463558310859	0.117737966067296	-0.148154642351584	0.0810468820265714	0.174362559523529	-0.174362559523529	-0.0810468820265714	0.148154642351584	-0.117737966067296	0.111463558310859	0.204779235807817	-0.110688940069324	0.118512584308831	0.211828261805789	0.175137177765065
ASV285	d:Bacteria	p:Planctomycetota	c:Planctomycetes	o:Pirellulales	f:Pirellulaceae	g:Pirellula	unclassified	g:Pirellula	-0.0583720603390907	-0.00587489016921147	0.279080566589471	-0.114205626537925	-0.104945425314703	0.00431743577145874	-0.0507916740815868	0.174485394681178	-0.13643464096368	-0.129113809099466	-0.0427339329247528	0.215988051793745	-0.094931983851113	-0.087611151986899	-0.00123127581218618	0.130345084911652	0.137665916775866	0.224045792950579	-0.173254118868992	-0.086874242694279	-0.0795534108300649	0.160127523136529	-0.133010697678461	-0.126108551204977	-0.0446688229367192	0.0793825596121782	0.0862847060856614	0.16772443435392	-0.206853514729328	-0.12541378646107	-0.118511639987586	0.118511639987586	0.125413786461069	0.206853514729328	-0.16772443435392	-0.0862847060856615	-0.0793825596121784	0.044668822936719	0.126108551204977	0.13301069767846	-0.160127523136529
ASV286	d:Bacteria	p:Bacteroidota	c:Bacteroidia	o:Cytophagales	f:Microscillaceae	g:Chryseolinea	unclassified	g:Chryseolinea	-0.0518167863399267	0.110077709026577	0.0451648530263375	0.0281789699687287	-0.056116117736251	-0.0754886279454653	0.0460593035681977	-0.00525881502862325	-0.0186873346614504	-0.0853284528392983	-0.100643766903294	0.122730021471809	0.109301501838981	0.0426603836611335	0.027345069597138	0.0579833832421604	-0.00865773493568745	-0.0239730489996831	-0.0220862545685146	-0.0374015686325103	-0.104042686810358	0.0770890217066289	0.0644284919817372	0.00159864322252339	-0.0128407733516805	0.0160453057716739	-0.0467845429875399	-0.061223959561744	-0.0594450727124318	-0.0738844892866356	-0.136714338045849	0.136714338045849	0.0738844892866356	0.0594450727124316	0.0612239595617439	0.0467845429875398	-0.0160453057716739	0.0128407733516804	-0.00159864322252353	-0.0644284919817373	-0.0770890217066291
ASV287	d:Bacteria	p:Chloroflexota	c:Chloroflexia	o:Thermomicrobiales	f:JG30-KF-CM45	unclassified	unclassified	f:JG30-KF-CM45	0.167383614277214	0.130079816751015	-0.239832141958503	0.113893997712645	0.0721443099784816	-0.243669596760851	0.235165490664401	-0.0572755901496579	0.22236947717526	0.189363450965072	-0.0603093645480009	-0.086766831538794	0.192878235786124	0.159872209575936	-0.0898006059371371	-0.099562845027935	-0.132568871238123	-0.382241686751196	0.147076196086795	-0.102596619426278	-0.135602645636466	0.0429558266636153	0.306607724571373	0.275489344633713	0.0400955567307373	0.0308916294498472	-0.000226750487812251	-0.235620538390788	0.263425147419945	0.0280313595169692	-0.00308702042069033	0.0030870204206906	-0.028031359516969	-0.263425147419945	0.235620538390788	0.000226750487812522	-0.030891629449847	-0.0400955567307372	-0.275489344633713	-0.306607724571373	-0.0429558266636153
ASV288	d:Bacteria	p:Methylomirabilota	c:Methylomirabilia	o:Rokubacteriales	unclassified	unclassified	unclassified	o:Rokubacteriales	0.196007757375358	0.049618455503652	-0.277651372408866	0.199975774315167	0.0748916710895096	-0.242842285874821	0.194184571434764	-0.0645449449789619	0.313052469014882	0.214164802696708	-0.0370259457995926	-0.180275849728098	0.197321564265746	0.0984338979475729	-0.152756850548728	-0.0614079521479804	-0.160295618466153	-0.411486366962454	0.21730179552769	-0.033888952968611	-0.132776619286784	-0.0238701445663442	0.332132111425057	0.238899925519334	0.00207501667525468	0.088199584026041	-0.00503260187968251	-0.241857510723761	0.350969654111719	0.11414474526764	0.0209125593619163	-0.0209125593619166	-0.11414474526764	-0.350969654111719	0.241857510723761	0.00503260187968228	-0.0881995840260412	-0.00207501667525492	-0.238899925519334	-0.332132111425057	0.0238701445663439
ASV289	d:Bacteria	p:Pseudomonadota	c:Gammaproteobacteria	o:Lysobacterales	f:Lysobacteraceae	g:Luteimonas	unclassified	g:Luteimonas	0.127692102378036	-0.0603793153879619	0.0744415676514007	0.00419914477311018	-0.100909146962812	-0.0450443524517733	0.0532154306355959	0.159800697275484	0.104269186109454	0.0211737853957124	0.0653387833137507	0.0111171865460811	-0.0444143246199484	-0.12750972533369	-0.0833447274156516	0.0621709420199392	-0.0209244586938024	0.023240539224236	-0.0764559698598319	-0.0322909719417936	-0.115386372655535	0.105657457694983	0.0533018468749354	-0.0250412482318648	0.0165979111267148	0.153791399962456	0.0754483048556563	0.117087464214236	0.0230926940356083	0.0647318533941879	-0.0136112417126123	0.0136112417126121	-0.064731853394188	-0.0230926940356084	-0.117087464214236	-0.0754483048556564	-0.153791399962457	-0.0165979111267149	0.0250412482318646	-0.0533018468749356	-0.105657457694984
ASV290	d:Bacteria	p:Pseudomonadota	c:Alphaproteobacteria	o:Hyphomicrobiales	f:Methyloligellaceae	unclassified	unclassified	f:Methyloligellaceae	0.221656284271568	0.0488167306935099	-0.296424253386363	0.229323438105829	0.0518835922272143	-0.255255791911759	0.213827693225613	-0.0591092696069687	0.356530775315745	0.216252260154329	-0.026562743100808	-0.195750934375311	0.219889110547403	0.079610595385987	-0.16320440786915	-0.0530478522851791	-0.193326367446595	-0.436141370701732	0.222313677476119	-0.0205013257790184	-0.160779840940434	-0.0193429110700991	0.37252628132661	0.240270428892721	0.0113422483919996	0.115198844986105	-0.0170570074477849	-0.245985187948506	0.374812184948924	0.145884004448203	0.0136281520143137	-0.0136281520143137	-0.145884004448203	-0.374812184948924	0.245985187948506	0.017057007447785	-0.115198844986105	-0.0113422483919996	-0.240270428892721	-0.37252628132661	0.0193429110700991
ASV291	d:Bacteria	p:Pseudomonadota	c:Alphaproteobacteria	o:Hyphomicrobiales	f:Rhizobiaceae	g:Zhengella	unclassified	g:Zhengella	0.0895528026943952	0.0848114907038582	-0.136598833382541	-0.00124779486022917	0.0429448112402482	-0.0794624763957313	0.137847077436085	-0.0371931529611801	0.0698112383887442	0.104748561142784	0.00797710335951867	-0.0409414892080711	0.0660629021418534	0.101000224895893	0.00422876711262762	-0.108977328255412	-0.0740400055013721	-0.170811463284638	0.0329643858485522	-0.0638070719347135	-0.0288697491806734	0.0281487119322274	0.129033419585922	0.161972643367102	0.0707356380019616	-0.0359960922732276	-0.00305686849204786	-0.0942938738571878	0.0978278391616461	0.00659083379650652	0.0395300575776861	-0.0395300575776863	-0.00659083379650669	-0.0978278391616463	0.0942938738571876	0.00305686849204768	0.0359960922732276	-0.0707356380019618	-0.161972643367102	-0.129033419585922	-0.0281487119322278
ASV292	d:Bacteria	p:Pseudomonadota	c:Gammaproteobacteria	o:Burkholderiales	f:Comamonadaceae	g:Piscinibacter	unclassified	g:Piscinibacter	-0.0948849316693809	-0.0858089521307518	0.090439885651976	-0.0951420415713251	-0.0894342017481645	0.274830241467646	-0.142851058017555	-0.003514117429815	-0.150229513077125	-0.145717069486975	0.142259258306783	0.0036610744049731	-0.143054321242337	-0.138541877652187	0.149434450141571	-0.00371738065459651	0.000795062935553497	0.288771390729312	-0.145920332711756	0.142055995082002	0.146568438672152	-0.0672713583668062	-0.20559595992238	-0.201341587305957	0.070165098299598	-0.0742278325098753	-0.0699734598934529	0.201533225712102	-0.208298061449026	0.0632086241565289	0.0674629967729512	-0.0674629967729513	-0.0632086241565289	0.208298061449026	-0.201533225712102	0.0699734598934529	0.0742278325098753	-0.070165098299598	0.201341587305957	0.205595959922379	0.0672713583668061
ASV293	d:Bacteria	p:Pseudomonadota	c:Alphaproteobacteria	o:Hyphomicrobiales	f:Methyloligellaceae	unclassified	unclassified	f:Methyloligellaceae	0.184038041940145	0.0283272384283384	-0.295423376497969	0.230462084042883	0.112118829174428	-0.259522817087825	0.167889495476162	-0.0880578387856471	0.327691122133277	0.234132564357745	-0.0596759545330852	-0.211158037633711	0.204590923285213	0.111032365509681	-0.182776153381149	-0.0513564109765959	-0.144914968752128	-0.438723487642958	0.270833992166796	-0.0229745267240341	-0.116533084499566	-0.0619078496757477	0.330064029706962	0.241856175518813	-0.0351491525852965	0.0887545687961015	0.000546714607951863	-0.276458613496157	0.392518593990662	0.115513265886553	0.0273054116984028	-0.0273054116984028	-0.115513265886552	-0.392518593990661	0.276458613496157	-0.000546714607951715	-0.0887545687961013	0.0351491525852968	-0.241856175518812	-0.330064029706962	0.0619078496757477
ASV294	d:Bacteria	p:Sumerlaeota	c:Sumerlaeia	o:Sumerlaeales	f:Sumerlaeaceae	g:Sumerlaea	unclassified	g:Sumerlaea	0.194740503906355	0.0823966233005745	-0.210793504134025	0.0980760537916252	0.0159493280642284	-0.180369004928759	0.219096136542429	-0.0126910109996591	0.231491814733932	0.166564937216302	0.0113616675399969	-0.10150664697373	0.142676178759861	0.0777493012422306	-0.0774539684340743	-0.0891109687822271	-0.154037846299858	-0.309241115976163	0.0901449794337337	-0.0650582902425712	-0.129985167760202	0.0494496170215465	0.279667392922234	0.21845374575692	0.0721266998230009	0.0611363744970373	-7.72726682762166e-05	-0.146404318602196	0.230140503232411	0.0838134572984918	0.0225998101331783	-0.0225998101331782	-0.0838134572984916	-0.230140503232411	0.146404318602196	7.72726682760682e-05	-0.0611363744970372	-0.0721266998230009	-0.21845374575692	-0.279667392922234	-0.0494496170215463
ASV295	d:Bacteria	p:Pseudomonadota	c:Alphaproteobacteria	o:Hyphomicrobiales	f:Xanthobacteraceae	unclassified	unclassified	f:Xanthobacteraceae	0.0526503081239521	0.0552868136438676	-0.152997122429456	0.0614386598570037	0.0919342403706928	-0.10831289956606	0.0853317872173126	-0.0793311222868396	0.0901952486794605	0.114304121927537	-0.0440051423561148	-0.0772467816602048	0.0922795893060954	0.116388462554172	-0.0419208017294799	-0.0723833201980569	-0.0482744469499806	-0.206583711233632	0.12125192401632	-0.037057340267332	-0.0129484670192557	-0.0335857415152012	0.126245253818422	0.148975317499064	-0.000280088233767287	-0.0290004260753022	-0.00627036239466001	-0.155525768127491	0.153560632938963	0.00430522720613182	0.027035290886774	-0.0270352908867741	-0.00430522720613199	-0.153560632938963	0.155525768127491	0.00627036239466001	0.0290004260753022	0.000280088233767287	-0.148975317499064	-0.126245253818422	0.0335857415152011
ASV296	d:Bacteria	p:Pseudomonadota	c:Gammaproteobacteria	o:Burkholderiales	f:Comamonadaceae	g:Rhizobacter	unclassified	g:Rhizobacter	-0.144116509620049	-0.111699145642922	0.276724774414746	-0.130089765591484	-0.131336587282912	0.240517233722621	-0.202240032939857	0.104836038328491	-0.216779094594854	-0.217764793690108	0.0762114640634049	0.130464214805095	-0.191150918118249	-0.192136617213503	0.101839640540009	0.115925153150099	0.114939454054845	0.408915711808357	-0.2066756788685	0.0873005788850124	0.0863148797897584	0.0155847372576709	-0.287636917972076	-0.28856624399136	-0.0114027701708896	0.00187717847322113	0.00094785245393639	0.278111326274407	-0.30227380277581	-0.0251103289553394	-0.0260396549746242	0.0260396549746242	0.0251103289553394	0.30227380277581	-0.278111326274407	-0.000947852453936428	-0.00187717847322113	0.0114027701708897	0.28856624399136	0.287636917972075	-0.0155847372576709
ASV297	d:Bacteria	p:Actinomycetota	c:Actinobacteria	o:Propionibacteriales	f:Nocardioidaceae	g:Kribbella	unclassified	g:Kribbella	0.237411453729799	0.0317936646971644	-0.171941177549457	0.0246384669103145	0.0931777299211926	-0.215080137709013	0.212825333001142	0.0517587979425372	0.207168652472282	0.261353697538208	0.0176544554436728	-0.110796337255241	0.0446135172745031	0.0987985623404293	-0.144900679754106	-0.116453017784102	-0.0622679727181756	-0.305967214812711	0.0931418818115688	-0.150557360282966	-0.0963723152170401	0.0724962611872081	0.219018077188804	0.270104227595491	0.0403423787220672	0.0671630916392573	0.118249242045944	-0.11151260682748	0.26477105804754	0.0350092091741165	0.0860953595808032	-0.0860953595808031	-0.0350092091741164	-0.26477105804754	0.11151260682748	-0.118249242045944	-0.0671630916392572	-0.0403423787220671	-0.270104227595491	-0.219018077188804	-0.0724962611872079
ASV298	d:Bacteria	p:Actinomycetota	c:Actinobacteria	o:Micrococcales	f:Intrasporangiaceae	unclassified	unclassified	f:Intrasporangiaceae	0.338351313979916	0.0443486721449931	-0.261027379432093	0.0625461277324545	0.0722135260132933	-0.256432260438563	0.302550904167387	0.0611299377042255	0.316937255986421	0.324580005390282	0.0647626982389888	-0.17129955887204	0.0845077594101555	0.0921505088140172	-0.167666798337276	-0.156913207053006	-0.149270457649144	-0.409087764800438	0.106536860633051	-0.153280446518243	-0.145637697114381	0.0906894065215775	0.331866859100892	0.339072512341398	0.0941144059996547	0.104252989091943	0.11145864233245	-0.133499464009294	0.352636094911764	0.10767798857002	0.114883641810527	-0.114883641810527	-0.10767798857002	-0.352636094911764	0.133499464009294	-0.11145864233245	-0.104252989091943	-0.0941144059996546	-0.339072512341398	-0.331866859100892	-0.0906894065215774
ASV299	d:Bacteria	p:Pseudomonadota	c:Alphaproteobacteria	o:Hyphomicrobiales	f:Rhizobiaceae	g:Mesorhizobium	unclassified	g:Mesorhizobium	-0.131696394843031	0.0166268236382634	0.157214568020473	-0.102913235404575	0.00070613857386728	0.0600621000150026	-0.090970483596498	0.0201738872418328	-0.185475198148092	-0.103556890274927	-0.0566318825591474	0.137433687313751	-0.0682153980761743	0.0137029097969909	0.0606279175127704	0.0429289727621566	0.124847280635322	0.171772288351101	-0.0808018047546034	-0.0338767970388238	0.0480415108343413	0.031413025930476	-0.162474791168227	-0.0852414698343037	-0.0410001482835587	-0.0576868734208988	0.0195464479130246	0.0637877694637695	-0.174341369185679	-0.130100047634934	-0.0528667263010104	0.0528667263010103	0.130100047634934	0.174341369185679	-0.0637877694637695	-0.0195464479130244	0.0576868734208989	0.0410001482835586	0.0852414698343037	0.162474791168227	-0.0314130259304762
ASV300	d:Bacteria	p:Methylomirabilota	c:Methylomirabilia	o:Rokubacteriales	f:WX65	unclassified	unclassified	f:WX65	0.266306302276572	0.0415644179615395	-0.275957087972255	0.188820768539531	0.0279621539605394	-0.248696554765927	0.243393175207232	-0.00762961600213276	0.359809542144909	0.232639641312713	0.0139217277885292	-0.185303676020526	0.182135482126515	0.0549655812943201	-0.163752332229864	-0.0688873090828494	-0.196057209915045	-0.414775123439229	0.171381948231997	-0.0473359652921874	-0.174505866124383	0.0237870170517953	0.370211977584127	0.250315045262439	0.0441058188358747	0.133545420388772	0.0136484880670838	-0.192560738359481	0.360073448599416	0.153864222172851	0.0339672898511634	-0.0339672898511635	-0.153864222172852	-0.360073448599416	0.192560738359481	-0.0136484880670838	-0.133545420388772	-0.044105818835875	-0.250315045262439	-0.370211977584128	-0.0237870170517954
ASV301	d:Bacteria	p:Verrucomicrobiota	c:Verrucomicrobiia	o:Chthoniobacterales	f:Chthoniobacteraceae	g:Candidatus_Udaeobacter	unclassified	g:Candidatus_Udaeobacter	0.166160646368822	0.060427957686273	-0.283586369983759	0.184357395326869	0.0772838935632012	-0.204643522961406	0.179134020163041	-0.0928331856291554	0.277108843185063	0.192459807529251	-0.0304233852369365	-0.176422215471746	0.193519813342473	0.108870777686661	-0.114012415079527	-0.0784473924497241	-0.163096428105536	-0.385979620871724	0.206845600708683	-0.0160375920575051	-0.100686627713317	-0.042483626394038	0.306301063233219	0.226493187055718	0.0163568976990779	0.0498879225985267	-0.029919953578975	-0.240056242935615	0.318864736048282	0.108728446691642	0.0289205705141409	-0.0289205705141405	-0.108728446691642	-0.318864736048282	0.240056242935615	0.0299199535789754	-0.0498879225985265	-0.0163568976990777	-0.226493187055717	-0.306301063233219	0.0424836263940384
ASV302	d:Bacteria	p:Bacteroidota	c:Bacteroidia	o:Chitinophagales	f:Chitinophagaceae	g:Chitinophaga	unclassified	g:Chitinophaga	-0.106641941724101	-0.00562773340991107	0.164627123148733	-0.106948045385659	-0.0776233146083884	0.132213911979327	-0.0887569713976621	0.0458413109599809	-0.168857711168212	-0.145674475911358	0.0202164175661477	0.125700054537871	-0.0889989675903224	-0.0658157323334683	0.100075161144037	0.0455993147673206	0.0687825500241746	0.23467344350168	-0.145916472104018	0.0199744213734875	0.0431576566303415	0.0390249376297756	-0.163395241651512	-0.141537877838226	0.0148655564484932	-0.0364947640633107	-0.0146374002500247	0.141766034036695	-0.217057579531312	-0.0606541452445932	-0.0387967814313071	0.0387967814313071	0.0606541452445931	0.217057579531312	-0.141766034036695	0.0146374002500247	0.0364947640633107	-0.0148655564484933	0.141537877838226	0.163395241651512	-0.0390249376297757
ASV303	d:Bacteria	p:Pseudomonadota	c:Alphaproteobacteria	o:Hyphomicrobiales	f:Rhizobiaceae	unclassified	unclassified	f:Rhizobiaceae	-0.0808373320069018	-0.0644674031608539	0.30186889468582	-0.0813104513377125	-0.0582222279941535	-0.0170314801861987	-0.114873479484419	0.174740793212913	-0.128189078229124	-0.109936235006045	-0.0773720896063641	0.187682358285014	-0.115247513157023	-0.0969946699339446	-0.0644305245342632	0.174366759540309	0.192619602763387	0.225183748163069	-0.110310268678649	-0.0777461232789682	-0.0594932800558895	0.116696034507504	-0.16890898725334	-0.151700041628042	-0.120998270913829	0.104141967616918	0.121350913242216	0.152052683956429	-0.164254108518628	-0.133552337804416	-0.116343392179117	0.116343392179117	0.133552337804416	0.164254108518628	-0.152052683956429	-0.121350913242216	-0.104141967616918	0.120998270913829	0.151700041628042	0.16890898725334	-0.116696034507504
ASV304	d:Bacteria	p:Bacillota	c:Bacilli	o:Thermoactinomycetales	f:Thermoactinomycetaceae	g:Novibacillus	s:thermophilus	g:Novibacillus	0.146812232560051	0.0753934652847229	-0.233152446775092	0.204340119756287	0.0349836323273666	-0.228377003153335	0.175669028564163	-0.0682579326465942	0.277610309761383	0.143722250561117	-0.0644826129759757	-0.124719425714478	0.221148816693499	0.0872607574932337	-0.120944106043859	-0.0227781445172579	-0.156666203717524	-0.364871067254616	0.189202038690453	-0.0190028248466394	-0.152890884046905	-0.00815922491360484	0.317928481224733	0.191697608450848	-0.00459981939328307	0.0879519367095934	-0.0382789360642915	-0.234576363908422	0.287808770074046	0.0915113422299153	-0.0347195305439698	0.03471953054397	-0.0915113422299151	-0.287808770074046	0.234576363908423	0.0382789360642918	-0.0879519367095932	0.00459981939328335	-0.191697608450847	-0.317928481224733	0.00815922491360511
ASV305	d:Bacteria	p:Bacteroidota	c:Bacteroidia	o:Chitinophagales	f:Chitinophagaceae	g:Sediminibacterium	unclassified	g:Sediminibacterium	-0.128553951156868	-0.05352211061635	-0.0952616775395522	-0.109581420737231	0.273347484899117	0.113571675150885	-0.143943765649221	-0.176941790655808	-0.18826254165915	0.114469339272487	-0.0118445291780495	-0.117623912370159	-0.1289446633735	0.173787217558136	0.0474733491075997	-0.161942688380087	0.14078919255155	0.0144753241010134	0.129468441548208	0.00315457309767154	0.305886454029308	-0.206715345943157	-0.217388652346607	0.068029702170885	-0.0510601550814883	-0.248499488677167	0.0369188658403243	-0.0821709914120489	0.0262455594368745	-0.0928442978154988	0.192574056701993	-0.192574056701993	0.0928442978154987	-0.0262455594368745	0.0821709914120489	-0.0369188658403243	0.248499488677167	0.0510601550814883	-0.068029702170885	0.217388652346607	0.206715345943157
ASV306	d:Bacteria	p:Pseudomonadota	c:Alphaproteobacteria	o:Hyphomicrobiales	f:Labraceae	g:Labrys	s:methylaminiphilus	g:Labrys	-0.153626994077696	0.111609085056644	0.333735010350223	-0.164490295443405	-0.0594021485477556	-0.0678246573380114	-0.0332180737560645	0.142387889068964	-0.251493799491473	-0.168414324672322	-0.175072902519822	0.352075420998258	-0.0418062675621792	0.0412732072569721	0.0346146294094727	0.133799695262849	0.216879170082001	0.210220592234501	-0.177002518478437	-0.183661096325936	-0.100581621506785	0.217433089590407	-0.153922127697983	-0.0755940476685981	-0.0818718150672986	0.0116407618091774	0.0899688418385626	0.0836910744398621	-0.281386375449828	-0.287664142848529	-0.209336062819144	0.209336062819144	0.287664142848529	0.281386375449828	-0.0836910744398621	-0.0899688418385625	-0.0116407618091775	0.0818718150672986	0.0755940476685981	0.153922127697983	-0.217433089590408
ASV307	d:Bacteria	p:Planctomycetota	c:Planctomycetes	o:Planctomycetales	f:Rubinisphaeraceae	g:SH-PL14	unclassified	g:SH-PL14	-0.144353805029521	0.0693092809750773	0.199725088487918	-0.14533956321178	0.00129196639921911	0.0193670323790854	-0.0593279054838337	0.0437748431738355	-0.229022716672099	-0.113100314080804	-0.0988107197422539	0.212690344092579	-0.060107215753355	0.0558151868379397	0.07010478117649	0.0429955329043142	0.158917935495609	0.173207529834159	-0.113879624350325	-0.0995900300117752	0.0163323725795195	0.0929314058487643	-0.164264600095507	-0.0549719108105181	-0.0414995520675931	-0.0670583964490932	0.0422342928358955	0.0557066515788204	-0.214961713108376	-0.20148935436545	-0.0921966650804618	0.0921966650804618	0.20148935436545	0.214961713108376	-0.0557066515788205	-0.0422342928358955	0.0670583964490932	0.041499552067593	0.054971910810518	0.164264600095507	-0.0929314058487642
ASV308	d:Bacteria	p:Chloroflexota	c:Anaerolineae	o:Aggregatilineales	f:A4b	unclassified	unclassified	f:A4b	-0.107268331347751	-0.0125735455067284	-0.057428970378792	0.124182640424765	-0.0322827473444533	0.0853709541529604	-0.0947433224823929	-0.130204649484965	0.0133719354328558	-0.11032481465019	-0.0173113966798421	-0.0553418480350908	0.0882347368827298	-0.0354620132003156	0.0575514047700319	0.0527734098801579	-0.0709233402028876	0.0220900777674601	0.0726532447149331	0.165666662685281	0.0419699126022352	-0.132129888280859	0.00323541413913737	-0.113387000253475	-0.0256931088025795	-0.0301978455853856	-0.146820259977998	-0.0591263685271025	-0.0114549575580015	0.0762389338928938	-0.0403834804997184	0.0403834804997185	-0.0762389338928936	0.0114549575580016	0.0591263685271025	0.146820259977998	0.0301978455853857	0.0256931088025796	0.113387000253475	-0.00323541413913729	0.132129888280859
ASV309	d:Bacteria	p:Pseudomonadota	c:Gammaproteobacteria	o:Burkholderiales	f:Burkholderiaceae	g:Cupriavidus	unclassified	g:Cupriavidus	-0.187899065032853	-0.114923706167919	0.0184763856404308	-0.110096542351951	0.0537430765782704	0.340699851334022	-0.239402421089621	-0.133940388542132	-0.235586213015319	-0.106059621316934	0.120799628244087	-0.0762483017717941	-0.177894126244981	-0.0483675345465959	0.178491715014425	-0.0724320936974916	0.0570944980008933	0.283953747561914	-0.0445513264722934	0.182307923088728	0.311834514787113	-0.211939282423097	-0.30777188477548	-0.185653042996935	0.0282319086557177	-0.208341326946086	-0.0862224851675401	0.127662466485112	-0.182055087519924	0.0318298641327286	0.153948705911274	-0.153948705911274	-0.0318298641327287	0.182055087519924	-0.127662466485112	0.08622248516754	0.208341326946086	-0.0282319086557179	0.185653042996935	0.30777188477548	0.211939282423096
ASV310	d:Bacteria	p:Methylomirabilota	c:Methylomirabilia	o:Rokubacteriales	unclassified	unclassified	unclassified	o:Rokubacteriales	0.194410594302758	0.0559533708129952	-0.276114689571376	0.217338193408698	0.0334078983588203	-0.224995367311896	0.19793009344918	-0.0645927588030551	0.325515998245338	0.180106332479236	-0.0241793861070292	-0.174052804985709	0.216055952062683	0.0706462862965813	-0.133639432289684	-0.046466900189552	-0.191876565955654	-0.396162284541919	0.198232191092739	-0.00605352749352619	-0.151463193259628	-0.019193456784213	0.348604606561352	0.211511058943645	0.0189086363944256	0.101095687836032	-0.0359978597816744	-0.228600282330894	0.331800203563891	0.139197781014671	0.00210423339696431	-0.00210423339696431	-0.139197781014671	-0.331800203563891	0.228600282330894	0.0359978597816746	-0.101095687836032	-0.0189086363944256	-0.211511058943645	-0.348604606561352	0.0191934567842133
ASV311	d:Bacteria	p:Pseudomonadota	c:Alphaproteobacteria	o:Hyphomicrobiales	f:Xanthobacteraceae	unclassified	unclassified	f:Xanthobacteraceae	0.172423777143359	0.0519581082086392	-0.273898426800027	0.260241803382219	0.0438995128596614	-0.254624774793851	0.177389455848771	-0.0802227544206739	0.342052174904954	0.171018576837669	-0.0649855946284265	-0.17545922784305	0.246815701482579	0.0757821034152932	-0.160222068050802	-0.0107965087868666	-0.181830106854152	-0.417834278320248	0.240444822471476	0.00444065100538077	-0.166592947061905	-0.0369074508961598	0.36121717050547	0.19996514783332	-0.0225417188759982	0.118338049441497	-0.0429139732306524	-0.265420839939971	0.355210648170977	0.132703781461658	-0.028548241210491	0.028548241210491	-0.132703781461658	-0.355210648170977	0.265420839939971	0.0429139732306526	-0.118338049441497	0.0225417188759983	-0.19996514783332	-0.361217170505469	0.0369074508961598
ASV312	d:Bacteria	p:Chloroflexota	c:Chloroflexia	o:Chloroflexales	f:Roseiflexaceae	unclassified	unclassified	f:Roseiflexaceae	0.187437850852961	0.114019438974593	-0.266656989673886	0.189400909994094	0.00660084277180458	-0.230802052919568	0.238322913279145	-0.062628228237797	0.297917198728045	0.153401056514464	-0.034282411861564	-0.120670579169798	0.239874847796044	0.0953587055824626	-0.092324762793565	-0.0610762937208985	-0.20559243593448	-0.393275904310507	0.154952991031362	-0.0327304773446655	-0.177246619558247	0.025938612260333	0.365864100704794	0.229612975171271	0.0526633042308704	0.082124643408178	-0.0541264821253457	-0.231076153065746	0.285799006319115	0.108849335378715	-0.0274017901548083	0.0274017901548083	-0.108849335378715	-0.285799006319115	0.231076153065746	0.0541264821253457	-0.0821246434081779	-0.0526633042308705	-0.229612975171271	-0.365864100704794	-0.0259386122603332
ASV313	d:Bacteria	p:Pseudomonadota	c:Gammaproteobacteria	o:Burkholderiales	f:Alcaligenaceae	g:Bordetella	s:petrii	g:Bordetella	-0.0810758256581019	-0.065950129030856	0.0275692171472879	-0.0815485036777033	-0.00029515210821665	0.20130039332759	-0.116234222994455	-0.0423006881912805	-0.128565820914621	-0.0643294062941217	0.0950458661361559	-0.0303427750565745	-0.116607907779915	-0.0523714931594157	0.107003779270862	-0.0426743729767401	0.0215620416437586	0.180937314074036	-0.0647030910795813	0.0946721813506963	0.158908595971195	-0.089037795171175	-0.170369342276017	-0.109806669772996	0.0404537780788741	-0.100664137187462	-0.0401014646844412	0.110158983167429	-0.121433011789283	0.0288274360625874	0.0893901085656079	-0.0893901085656079	-0.0288274360625875	0.121433011789283	-0.110158983167429	0.0401014646844412	0.100664137187462	-0.0404537780788741	0.109806669772996	0.170369342276017	0.089037795171175
ASV314	d:Bacteria	p:Pseudomonadota	c:Gammaproteobacteria	o:Burkholderiales	f:Oxalobacteraceae	unclassified	unclassified	f:Oxalobacteraceae	-0.0998218418313825	-0.0316968592472831	0.213931550180942	-0.105183530275501	-0.0685032734489701	0.0912739546221952	-0.103974662578857	0.0902116453805353	-0.162070977107026	-0.133072687924082	-0.00675769819081301	0.1440691730118	-0.108213449475762	-0.0792151602928172	0.0470998294404514	0.0859728584836302	0.114971147666575	0.241286137399843	-0.137311474820987	-0.0109964850877181	0.0180018040952266	0.0614269109373742	-0.176427426577933	-0.149087577345842	-0.0299966629379705	0.00665318031762062	0.0339930295497122	0.153083943957583	-0.203861307965595	-0.0847703935577241	-0.0574305443256325	0.0574305443256325	0.084770393557724	0.203861307965595	-0.153083943957583	-0.0339930295497122	-0.00665318031762062	0.0299966629379705	0.149087577345842	0.176427426577933	-0.0614269109373741
ASV315	d:Bacteria	p:Actinomycetota	c:Actinobacteria	o:Kitasatosporales	f:Streptomycetaceae	g:Streptomyces	unclassified	g:Streptomyces	-0.158133167231443	-0.137713848351042	0.231709135066819	-0.172023860347362	-0.10562634725327	0.341788088116297	-0.233887602050995	0.0581669098527691	-0.261012048165012	-0.208520205077966	0.145191963373542	0.0743097988356055	-0.244869159182176	-0.19237731609513	0.161334852356378	0.047185352721588	0.0996771958086341	0.453389364260142	-0.219501762209147	0.134210406242361	0.186702249329407	-0.0478055535885962	-0.348730361090502	-0.299240576818728	0.0342424537149511	-0.0733787266327975	-0.0238889423610235	0.309594088172656	-0.32481374986293	0.00866928067074987	0.0581590649425238	-0.0581590649425239	-0.00866928067074994	0.324813749862929	-0.309594088172656	0.0238889423610235	0.0733787266327975	-0.0342424537149511	0.299240576818728	0.348730361090502	0.0478055535885963
ASV316	d:Bacteria	p:Myxococcota	c:Polyangiia	o:Polyangiales	f:Polyangiaceae	g:Sorangium	s:cellulosum	g:Sorangium	-0.134509560650723	0.136066795890995	0.0923097498967084	-0.14120462779739	-0.0696630531444366	0.117000695804847	0.00123110255298437	-0.0333618797026886	-0.217971204680231	-0.161412623855655	-0.0138419730392558	0.180547512212719	-0.00406181276482352	0.0524967680597522	0.200067418876151	-0.0386547950204965	0.0179037858040792	0.165474436620479	-0.166705539173463	-0.0191348883570636	0.0374236924675121	0.0699643198697498	-0.104087020879438	-0.0507630794989785	0.0883678643628723	-0.136701597325375	-0.0833776559449148	0.0557532879169359	-0.257428996694103	-0.118298052832252	-0.0649741114517923	0.0649741114517923	0.118298052832252	0.257428996694103	-0.055753287916936	0.0833776559449148	0.136701597325375	-0.0883678643628723	0.0507630794989784	0.104087020879438	-0.0699643198697498
ASV317	d:Archaea	p:Thermoproteota	c:Nitrososphaeria	o:Nitrosopumilales	f:Nitrosopumilaceae	g:Nitrosarchaeum	unclassified	g:Nitrosarchaeum	0.272064147738945	0.0268651001869053	-0.237542186102224	0.0394745902422061	0.0880178602478456	-0.188879512313678	0.236324320671713	0.0272920070172477	0.246292997848711	0.2846698224213	0.0657632285686433	-0.166554860574847	0.0524461302566162	0.0908229548292052	-0.128083639023451	-0.156586183397849	-0.11820935882526	-0.337115952677916	0.100791632006203	-0.118114961846453	-0.0797381372738642	0.0457552143922032	0.252231328663537	0.288413345857783	0.0820262299115657	0.0551537733672898	0.0913357905615354	-0.115051325384682	0.297811904832869	0.0914247888866523	0.127606806080898	-0.127606806080898	-0.0914247888866524	-0.297811904832869	0.115051325384682	-0.0913357905615354	-0.05515377336729	-0.0820262299115658	-0.288413345857783	-0.252231328663537	-0.0457552143922033
ASV318	d:Bacteria	p:Bacteroidota	c:Bacteroidia	o:Chitinophagales	f:Chitinophagaceae	g:Chitinophaga	unclassified	g:Chitinophaga	-0.104693864211944	-0.0357331274487863	0.167107662918751	-0.105656107050499	-0.0732605981524579	0.152236033944936	-0.111017284653344	0.0493424403341962	-0.166296253735071	-0.140685355215555	0.0375853853156436	0.103860689657917	-0.11177800441135	-0.0861671058918343	0.0921036346393647	0.0485817205761908	0.0741926190957062	0.252463359626905	-0.141446074973561	0.0368246655576382	0.0624355640771537	0.019886598206087	-0.183419512277366	-0.159273325590127	0.00880194043221784	-0.0322309136535001	-0.00808472696626021	0.159990539056084	-0.211390837449714	-0.0433155714273692	-0.0191693847401294	0.0191693847401294	0.0433155714273692	0.211390837449714	-0.159990539056084	0.00808472696626024	0.0322309136535001	-0.00880194043221781	0.159273325590127	0.183419512277366	-0.019886598206087
ASV319	d:Bacteria	p:Actinomycetota	c:Actinobacteria	o:Micromonosporales	f:Micromonosporaceae	unclassified	unclassified	f:Micromonosporaceae	0.153743679146284	0.098586153019576	-0.273727148335704	0.282423391596266	-0.020371092267518	-0.240654983158904	0.199484247813034	-0.0948552610518008	0.344820345977562	0.105440287991397	-0.0687094187738026	-0.138461114216962	0.301214492812401	0.0618344348262364	-0.112315271938963	0.00687498394756606	-0.232505074038598	-0.406654780803798	0.207170532990764	0.0330208262255642	-0.2063592317606	-0.0159486178306088	0.398581519839756	0.172891836795962	0.00870191866886655	0.121075569587166	-0.104614113456628	-0.268804031583724	0.309916024213737	0.145726106086641	-0.079963576957153	0.0799635769571529	-0.145726106086642	-0.309916024213737	0.268804031583724	0.104614113456628	-0.121075569587166	-0.00870191866886668	-0.172891836795962	-0.398581519839756	0.0159486178306086
ASV320	d:Bacteria	p:Planctomycetota	c:Planctomycetes	o:Pirellulales	f:Pirellulaceae	unclassified	unclassified	f:Pirellulaceae	-0.131036385478015	-0.0530883485056401	0.190101572966847	-0.143298619185404	-0.0143131770525453	0.151634957254758	-0.14556338324024	0.0466951307223973	-0.21688086416233	-0.11490891862641	0.0162846008402422	0.108318464715328	-0.1552575301694	-0.0532855846334794	0.0779079348331725	0.0370009837932373	0.138972929329158	0.27016644879581	-0.12460306555557	0.00659045391108222	0.108562399447003	0.00445487275232887	-0.24404695836898	-0.14790688613	-0.0242164497798685	-0.0627838930838741	0.0333561791551054	0.157046615505237	-0.215145651966203	-0.0914552156160715	0.00468485662290798	-0.00468485662290811	0.0914552156160713	0.215145651966203	-0.157046615505237	-0.0333561791551054	0.0627838930838739	0.0242164497798683	0.14790688613	0.24404695836898	-0.004454872752329
ASV321	d:Bacteria	p:Patescibacteria	c:Parcubacteria	o:Candidatus_Kaiserbacteria	unclassified	unclassified	unclassified	o:Candidatus_Kaiserbacteria	0.0153905378615845	-0.0603380895803583	-0.167718916773426	0.00503701457850642	0.160280700834489	0.047348753079204	-0.0355341596698853	-0.120426157410645	0.0161493981833044	0.138880308415675	0.0495997645392149	-0.180294894109362	-0.0437193385154131	0.0790115717169577	-0.0102689721595025	-0.128611336256173	-0.00588042602380178	-0.095160969900262	0.130695129570147	0.0414145856936872	0.164145495926058	-0.158512226694458	-0.0297475580213893	0.0859642538272866	0.00178974982319572	-0.109784501049341	0.00592731079933425	-0.0782471932047566	0.134691979472403	0.0505174754683125	0.166229287316988	-0.166229287316988	-0.0505174754683124	-0.134691979472403	0.0782471932047566	-0.00592731079933425	0.109784501049342	-0.00178974982319549	-0.0859642538272864	0.0297475580213894	0.158512226694459
ASV322	d:Bacteria	p:Pseudomonadota	c:Gammaproteobacteria	o:Burkholderiales	f:TRA3-20	unclassified	unclassified	f:TRA3-20	0.00811562418827632	0.0634117250810533	-0.226367841622866	0.0408860407127644	0.273969605235482	-0.16001515359471	0.0565473346713656	-0.172543527868904	0.0387392175569045	0.223007954817556	-0.120087122108014	-0.128828121731993	0.0824546236938158	0.266723360954467	-0.0763717159711023	-0.146636238846454	0.0376324984141979	-0.305462578511372	0.248915243840006	-0.0941798330855633	0.0900889041750883	-0.115411288857348	0.0837879938603854	0.257518225430637	-0.0659549152170833	-0.132200942686414	0.0415292888838376	-0.281943851763883	0.240728571601571	-0.0827445690461494	0.0909856625241023	-0.0909856625241023	0.0827445690461496	-0.240728571601571	0.281943851763883	-0.0415292888838374	0.132200942686414	0.0659549152170835	-0.257518225430637	-0.0837879938603852	0.115411288857348
ASV323	d:Bacteria	p:Actinomycetota	c:Actinobacteria	o:Micrococcales	f:Promicromonosporaceae	g:Cellulosimicrobium	unclassified	g:Cellulosimicrobium	-0.129864628628015	0.0657447834755946	0.257747827361955	-0.128662505888932	-0.108082164595828	0.0431166882752255	-0.0506911884747385	0.101100545616803	-0.204383645507571	-0.188113457130116	-0.0685802684608113	0.255743364120281	-0.0497408270040928	-0.0334706386266373	0.0860625500426674	0.102050907087449	0.118321095464904	0.237854284134209	-0.18716309565947	-0.0676299069901655	-0.0513597186127101	0.144321776855546	-0.143691480596897	-0.128351799886388	-0.0156548288398333	-0.000580861257971261	0.0147588194525371	0.127455790499092	-0.273254437999906	-0.160557466953351	-0.145217786242842	0.145217786242842	0.160557466953351	0.273254437999906	-0.127455790499092	-0.0147588194525372	0.000580861257971168	0.0156548288398332	0.128351799886388	0.143691480596897	-0.144321776855546
ASV324	d:Bacteria	p:Actinomycetota	c:Actinobacteria	o:Kitasatosporales	f:Streptomycetaceae	g:Streptomyces	unclassified	g:Streptomyces	0.240148946003946	0.0255874778023221	-0.232225511657336	0.143327730115861	0.0501814800863027	-0.227020122351096	0.210083089123899	0.00626402485652352	0.303164931522323	0.22952635512309	0.0103792464354246	-0.163361709550207	0.133539197115592	0.0599006207163593	-0.159246487971306	-0.0702798671517838	-0.143918443551017	-0.363065552238682	0.152982463114783	-0.0661646455728827	-0.139803221972116	0.0249775591843449	0.304898418442773	0.235471302804345	0.0288574272970465	0.112735961804695	0.0433088461662667	-0.163305029341031	0.323229705424695	0.116615829917397	0.0471887142789683	-0.0471887142789683	-0.116615829917397	-0.323229705424695	0.163305029341031	-0.0433088461662667	-0.112735961804695	-0.0288574272970465	-0.235471302804344	-0.304898418442773	-0.0249775591843449
ASV325	d:Bacteria	p:Chloroflexota	c:Anaerolineae	o:Caldilineales	f:Caldilineaceae	unclassified	unclassified	f:Caldilineaceae	0.0493677037486491	0.095797702382532	-0.261342880801287	0.236293672274671	0.0474726017635927	-0.167588799368158	0.114763330209476	-0.167581091725949	0.225835146942876	0.0765589836813107	-0.0934619824095505	-0.130874954865555	0.262541283803271	0.113265120541705	-0.0567558455491565	-0.0198031381321542	-0.16907930139372	-0.339100267484581	0.224336937275105	0.0543159711842439	-0.0949601920773218	-0.0865935769388724	0.284322809983303	0.143583893567619	-0.0167134105213629	0.0181259361423234	-0.122612980273361	-0.282910284362343	0.248303406648814	0.0880061025598329	-0.0527328138558514	0.0527328138558515	-0.0880061025598328	-0.248303406648814	0.282910284362342	0.122612980273361	-0.0181259361423233	0.0167134105213629	-0.143583893567619	-0.284322809983303	0.0865935769388726
ASV326	d:Bacteria	p:Bacillota	c:Bacilli	o:Brevibacillales	f:Brevibacillaceae	g:Brevibacillus	unclassified	g:Brevibacillus	0.158241347020908	0.025792019993888	-0.219675445364572	0.224664287970088	0.0630681778996962	-0.252090387520008	0.145491151309115	-0.0485679191911888	0.302713483871154	0.174960541659726	-0.0741941810496351	-0.15327830618166	0.198003096880683	0.0702501546692555	-0.178904568040106	0.00394402638037967	-0.123808915831048	-0.372963638540409	0.227472487231295	-0.0216822354780667	-0.149435177689494	-0.0265660366831575	0.304625246263653	0.184178617258008	-0.0507267080652502	0.121664599994955	0.00121797098931037	-0.233687354333947	0.33240925393612	0.0975039286128625	-0.0229427003927823	0.0229427003927826	-0.0975039286128624	-0.33240925393612	0.233687354333948	-0.00121797098931024	-0.121664599994955	0.0507267080652502	-0.184178617258008	-0.304625246263652	0.0265660366831575
ASV327	d:Archaea	p:Halobacteriota	c:Methanomicrobia	o:Methanomicrobiales	f:Methanomicrobiaceae	g:Methanoculleus	unclassified	g:Methanoculleus	0.283939433337886	-0.0244161145892947	-0.165224684567248	0.0889547352089057	-0.0329312691278388	-0.15032210026241	0.205171198292857	0.0938522494924725	0.294798724700646	0.198439377550327	0.105633776848964	-0.149924215657304	0.0510222595508695	-0.0453370875994488	-0.138142688300812	-0.0602966892495151	-0.156656036399833	-0.249461637101197	0.0442904388083397	-0.0485151618930236	-0.144874509043342	0.0702860520716228	0.259740205771934	0.168891742037669	0.0813937825869694	0.154787694343521	0.063939230609256	-0.0235587288414441	0.253393384309568	0.165895424858867	0.0750469611246026	-0.0750469611246027	-0.165895424858868	-0.253393384309568	0.0235587288414439	-0.063939230609256	-0.154787694343521	-0.0813937825869695	-0.168891742037669	-0.259740205771934	-0.0702860520716228
ASV328	d:Bacteria	p:Bacillota	c:Bacilli	o:Brevibacillales	f:Brevibacillaceae	g:Brevibacillus	unclassified	g:Brevibacillus	0.163931005201509	0.0337034099768145	-0.219104186793272	0.218556674339384	0.0398214849202566	-0.236908387644693	0.156243723999714	-0.0436182298970112	0.302383061075452	0.161080486928934	-0.0576936865494108	-0.146572183676137	0.199429107296327	0.058126533149809	-0.160647640328536	-0.00043284660039828	-0.141735420746916	-0.360509594225261	0.204265870225548	-0.0145083032527977	-0.155810877399316	-0.0160026229308067	0.310210522597098	0.176989178092941	-0.0292730907270853	0.121778865395009	-0.0114424791091485	-0.217704747929175	0.314770666418757	0.10850839759873	-0.024712946905427	0.0247129469054272	-0.10850839759873	-0.314770666418756	0.217704747929175	0.0114424791091485	-0.121778865395008	0.0292730907270854	-0.176989178092941	-0.310210522597098	0.0160026229308067
ASV329	d:Bacteria	p:Actinomycetota	c:Actinobacteria	o:Micrococcales	f:Intrasporangiaceae	g:Ornithinicoccus	unclassified	g:Ornithinicoccus	0.207722181436762	0.142314109747624	-0.23194295310654	0.0597657275540398	0.0181277091116344	-0.19598677474352	0.276727985965145	-0.0191482012908447	0.211467759741691	0.178550015858167	0.00927765360475718	-0.0708578222651578	0.159758138767378	0.126840394883854	-0.0424319673695559	-0.136118048488611	-0.169035792372135	-0.338308154625545	0.0615801686604005	-0.107692193593009	-0.140609937476534	0.0880215772106425	0.305448390405254	0.274413243843385	0.114821730220916	0.0264936458714801	-0.00454150069038931	-0.164133014312858	0.212885312504222	0.0532937988817533	0.0222586523198838	-0.0222586523198838	-0.0532937988817533	-0.212885312504222	0.164133014312858	0.00454150069038947	-0.02649364587148	-0.114821730220916	-0.274413243843385	-0.305448390405254	-0.0880215772106427
ASV330	d:Bacteria	p:Chloroflexota	c:N9D0	unclassified	unclassified	unclassified	unclassified	c:N9D0	0.117257479409697	0.0598802580682782	-0.271013620347285	0.107973139386814	0.132576640447455	-0.14667389696496	0.140039677499843	-0.121554902400159	0.178060438551527	0.197511213993026	-0.0232557200192975	-0.166915578712785	0.132699762238901	0.152150537680399	-0.0686163963319242	-0.128894817661102	-0.109444042219603	-0.330210976231926	0.190171298732083	-0.0305956352802403	-0.0111448598387418	-0.0699709518478614	0.212509100598081	0.230847467550108	0.0227064060809388	-0.0341246345605028	-0.0157862676084756	-0.223927329077645	0.266693784837466	0.0585527233682974	0.0768910903203245	-0.0768910903203245	-0.0585527233682974	-0.266693784837466	0.223927329077645	0.0157862676084756	0.0341246345605028	-0.0227064060809387	-0.230847467550108	-0.212509100598081	0.0699709518478613
ASV331	d:Bacteria	p:Pseudomonadota	c:Alphaproteobacteria	o:Hyphomicrobiales	f:Xanthobacteraceae	g:Bradyrhizobium	unclassified	g:Bradyrhizobium	-0.0443873691582159	-0.0761790943283917	0.0650012641575862	-0.0517078321908221	-0.0156284072444056	0.122901438764249	-0.0953161585123015	0.0162967149113913	-0.0759699271188614	-0.0474466372439176	0.0620708220810163	-0.00883685065957354	-0.101103492689826	-0.0725802028148826	0.0369372565100512	0.0105093807338666	0.0390326706088102	0.148550129933744	-0.0532339714214424	0.0562834879034914	0.0848067777784351	-0.0414158542943392	-0.128405678636877	-0.101513663047114	0.00174038781552947	-0.0231760524160651	0.00371596317369803	0.106970014036341	-0.0832738611688399	0.0199801896938035	0.0468722052835664	-0.0468722052835665	-0.0199801896938035	0.0832738611688399	-0.106970014036341	-0.00371596317369793	0.0231760524160652	-0.00174038781552936	0.101513663047114	0.128405678636877	0.0414158542943393
ASV332	d:Bacteria	p:Bacteroidota	c:Bacteroidia	o:Chitinophagales	f:Chitinophagaceae	g:Pseudoflavitalea	unclassified	g:Pseudoflavitalea	-0.07562308507073	-0.0302380096243871	0.119867547282165	-0.0758555905801887	-0.0500474790302704	0.111896617023411	-0.0836905437088345	0.0349783186093463	-0.119754408000698	-0.099351304349338	0.0286767449373419	0.070858371156603	-0.0838743554534414	-0.0634712518020813	0.0645567974845986	0.0347945068647395	0.0551976105160996	0.183225659802779	-0.0995351160939448	0.0284929331927351	0.0488960368440951	0.0104397933694224	-0.135443620307173	-0.116207389708335	0.00449861273526109	-0.0235615439593351	-0.00432531336049678	0.116380689083099	-0.150208727037092	-0.0295027245934963	-0.010266493994658	0.010266493994658	0.0295027245934964	0.150208727037092	-0.116380689083099	0.00432531336049678	0.0235615439593351	-0.00449861273526109	0.116207389708335	0.135443620307173	-0.0104397933694224
ASV333	d:Bacteria	p:Pseudomonadota	c:Alphaproteobacteria	o:Sphingomonadales	f:Sphingomonadaceae	g:Sphingomonas	unclassified	g:Sphingomonas	-0.0576272733420883	0.0413674911721683	-0.200316278745396	-0.00788606161571306	0.209024634226363	0.0154374883046664	-0.0128544864787855	-0.203922283087683	-0.0517928388950459	0.119690123033198	-0.0333539536777864	-0.125660050013417	0.0264693941792199	0.197952356107463	0.0449082793964794	-0.164598402429677	0.00688455949856618	-0.146159517212418	0.159014003691203	0.00596992698021906	0.177452888908463	-0.161426264835261	-0.0179972493595887	0.143678437623632	-0.000612901660062702	-0.19813769555762	-0.036462008574399	-0.180753347858094	0.106967006901273	-0.0373243323824217	0.124351354600799	-0.124351354600799	0.0373243323824216	-0.106967006901273	0.180753347858093	0.0364620085743989	0.19813769555762	0.000612901660062607	-0.143678437623632	0.0179972493595887	0.161426264835261
ASV334	d:Bacteria	p:Planctomycetota	c:Phycisphaerae	o:Phycisphaerales	f:Phycisphaeraceae	g:SM1A02	unclassified	g:SM1A02	-0.082620635776064	0.0065516842873495	-0.0737034037697226	-0.0141963307769101	0.148785949259784	0.0151827367755631	-0.0601377864812986	-0.12358500450073	-0.0765405326139349	0.0523082731769016	-0.0533143403644939	-0.0530880955902505	-0.00604362370345554	0.122805182087381	0.0171825685459854	-0.0694908417228868	0.0593579640679495	-0.0462646494734459	0.106402435954745	0.000779822413349067	0.129628628204185	-0.111633722502705	-0.067279769051381	0.0542000500452709	-0.0453819049970848	-0.127098379863329	-0.00561856076667739	-0.105200515809033	0.0387353926846461	-0.0608465623577096	0.0606332567389423	-0.0606332567389423	0.0608465623577096	-0.0387353926846461	0.105200515809033	0.00561856076667739	0.127098379863329	0.0453819049970848	-0.0542000500452709	0.067279769051381	0.111633722502704
ASV335	d:Bacteria	p:Pseudomonadota	c:Alphaproteobacteria	o:Caulobacterales	f:Hyphomonadaceae	g:Hirschia	unclassified	g:Hirschia	0.0984434307787045	0.154876839139233	-0.269991241638762	0.133309931485528	0.168895329114142	-0.285534288878846	0.20026725760733	-0.135620452483387	0.183217120039273	0.211349847026567	-0.147908310247952	-0.0910059258469725	0.227831646675688	0.255964373662982	-0.103293783611537	-0.108056063415029	-0.0799233364277355	-0.439181493702255	0.238914236094925	-0.120343921179594	-0.0922111941923006	-0.012425808672913	0.288177137497528	0.314700926865508	-0.0240109120750193	-0.0285008325322949	-0.00197704316431474	-0.340688882104842	0.298625903006126	-0.0400859359344012	-0.013562146566421	0.0135621465664211	0.0400859359344012	-0.298625903006126	0.340688882104842	0.00197704316431488	0.0285008325322949	0.0240109120750194	-0.314700926865508	-0.288177137497528	0.0124258086729132
ASV336	d:Bacteria	unclassified	unclassified	unclassified	unclassified	unclassified	unclassified	d:Bacteria	-0.155744090315131	-0.0512668247661878	-0.0925291418260439	-0.137405282732972	0.44129197182284	-0.00434663218250547	-0.163656498043167	-0.196277223904459	-0.231754928370596	0.225745421650059	-0.126562828838623	-0.113680693194233	-0.14915839766037	0.308341952360285	-0.0439662981283971	-0.181779123521662	0.275721226498993	-0.0765870239896891	0.240243522032856	-0.112064728455826	0.345435621564829	-0.223263976409673	-0.256712676954923	0.174622789571509	-0.157536614413178	-0.287467792239919	0.143867674286514	-0.188291729698174	0.110418973741263	-0.221740430243425	0.209595036283008	-0.209595036283008	0.221740430243425	-0.110418973741263	0.188291729698174	-0.143867674286514	0.287467792239919	0.157536614413178	-0.17462278957151	0.256712676954923	0.223263976409673
ASV337	d:Bacteria	p:Verrucomicrobiota	c:Verrucomicrobiia	o:Chthoniobacterales	f:Xiphinematobacteraceae	g:Candidatus_Xiphinematobacter	unclassified	g:Candidatus_Xiphinematobacter	0.194376166304323	0.0305708705957757	-0.290706675070642	0.248456107546068	0.0147738351277924	-0.197470304503318	0.177836247377564	-0.0761559539660956	0.350089651699665	0.165347594288241	-0.00244613102603853	-0.2056554107752	0.220590194890561	0.0358481374791372	-0.131945587835143	-0.0334020064530987	-0.218144063864522	-0.385937789178802	0.208101541801238	0.0403078164869584	-0.144434240924465	-0.0490143403750409	0.352853870581261	0.178677388493298	0.0204799471462577	0.113387726663126	-0.0607887554248364	-0.218986196771876	0.341079455531465	0.182882014184425	0.00870553209646246	-0.0087055320964626	-0.182882014184425	-0.341079455531465	0.218986196771876	0.0607887554248363	-0.113387726663127	-0.020479947146258	-0.178677388493298	-0.352853870581261	0.0490143403750409
ASV338	d:Bacteria	p:Bacillota	c:Bacilli	o:Bacillales	f:Bacillaceae	g:Neobacillus	unclassified	g:Neobacillus	0.0349513384423156	-0.00080793009711632	-0.0178792626367366	0.0837727629400933	0.0897865278120049	-0.189823436460561	0.0269927343630076	0.0134966609831709	0.0938596433812893	0.0986139419582773	-0.122437143936626	-0.0147735230283809	0.0655894593697375	0.0703437579467254	-0.150707327948178	0.0520933859899008	0.0568476845668887	-0.164203401328015	0.137210666965007	-0.0838404189298963	-0.0790861203529084	0.0121225784666946	0.0878895248801409	0.0923719205649059	-0.116037041868342	0.075165304871776	0.0796477005565409	-0.128761261876707	0.155414646969987	-0.0529943154632612	-0.0485119197784962	0.0485119197784962	0.0529943154632611	-0.155414646969987	0.128761261876707	-0.079647700556541	-0.075165304871776	0.116037041868342	-0.092371920564906	-0.0878895248801411	-0.0121225784666947
ASV339	d:Bacteria	p:Planctomycetota	c:Planctomycetes	o:Isosphaerales	f:Isosphaeraceae	g:Singulisphaera	unclassified	g:Singulisphaera	-0.106904967770555	0.119684814394742	0.0841025585258182	-0.0935616218197088	0.0293948401273485	-0.0327156234576443	0.0101033558700107	-0.0180268873381621	-0.158482754467859	-0.0612771362707279	-0.110379769135109	0.161108064202772	0.0206521970730756	0.117857815270206	0.0687551824058252	-0.00747804613509724	0.0897275720620335	0.0406249391976524	-0.0507282950676631	-0.0998309279320442	-0.00262530973491341	0.072211881246362	-0.0602111802267648	0.031435155502064	-0.014859250727959	-0.0867326278653326	0.0049137078634962	-0.0413806983665269	-0.127509353609631	-0.173803759839654	-0.0821574241108249	0.0821574241108249	0.173803759839654	0.127509353609631	0.0413806983665269	-0.0049137078634961	0.0867326278653327	0.0148592507279591	-0.0314351555020639	0.0602111802267648	-0.072211881246362
ASV340	d:Bacteria	p:Verrucomicrobiota	c:Verrucomicrobiia	o:Chthoniobacterales	f:Chthoniobacteraceae	g:Candidatus_Udaeobacter	unclassified	g:Candidatus_Udaeobacter	0.163574367465635	0.0391490382615008	-0.271727907682922	0.226197061612713	0.0820903142480685	-0.239282873904996	0.160266924281043	-0.0855028810243117	0.308141370686591	0.194214983718905	-0.059852829649476	-0.183869740749644	0.209774510961259	0.0958481239935725	-0.158219689374809	-0.0359952943440963	-0.149921681311782	-0.403989494680164	0.243722570399121	-0.0103452429692607	-0.124271629936947	-0.0514329190422178	0.319698440637627	0.212287612929716	-0.0272498186889783	0.0879844460478751	-0.0194263816600364	-0.25896381327873	0.351704978019809	0.112167546401115	0.00475671869320313	-0.00475671869320313	-0.112167546401115	-0.351704978019809	0.258963813278731	0.0194263816600364	-0.0879844460478749	0.0272498186889784	-0.212287612929716	-0.319698440637627	0.051432919042218
ASV341	d:Bacteria	p:Bacillota	c:Bacilli	o:Bacillales	f:Bacillaceae	g:Niallia	unclassified	g:Niallia	0.101151871094566	0.0236058983741182	-0.150414591589092	0.137109321262403	0.0858869158346353	-0.19733941497663	0.0986296768308142	-0.0389456001247393	0.188362011468881	0.147867144372802	-0.0760429303011794	-0.100251074417214	0.127056537176406	0.086561670080327	-0.137348404593654	-0.0105187397791474	-0.0510136068752265	-0.274923681549208	0.176294004718394	-0.0476160699555874	-0.0881109370516666	-0.0191234661159506	0.195184205314938	0.157005278479091	-0.0540991644248535	0.0654769903030861	0.0272980634672386	-0.183806379436706	0.241605734898128	0.0305012919941834	-0.00767763484166421	0.00767763484166407	-0.0305012919941832	-0.241605734898128	0.183806379436706	-0.0272980634672385	-0.0654769903030861	0.0540991644248535	-0.157005278479091	-0.195184205314938	0.0191234661159505
ASV342	d:Bacteria	p:Methylomirabilota	c:Methylomirabilia	o:Rokubacteriales	f:WX65	unclassified	unclassified	f:WX65	0.222284613851096	0.0784644411524192	-0.263944632801698	0.203819330050151	0.0134527061098488	-0.254076458361818	0.237763004488592	-0.0329351368124198	0.336864745677139	0.186366715145115	-0.0251336599179504	-0.146634966614066	0.223164915875493	0.0726668853434692	-0.138833489719596	-0.0475332254255187	-0.198031255957542	-0.409531631020608	0.171768626532016	-0.0397317485310493	-0.190229779063073	0.0274323966386219	0.376083069425762	0.234192165499877	0.0347876995924211	0.12086641426771	-0.0210244896581756	-0.220428955565631	0.327626183128965	0.128221717221509	-0.0136691867043763	0.0136691867043762	-0.128221717221509	-0.327626183128965	0.220428955565631	0.0210244896581754	-0.12086641426771	-0.0347876995924215	-0.234192165499877	-0.376083069425762	-0.0274323966386221
ASV343	d:Bacteria	p:Pseudomonadota	c:Gammaproteobacteria	o:Burkholderiales	f:Comamonadaceae	unclassified	unclassified	f:Comamonadaceae	-0.0692677273950586	0.05648583488411	0.228355044240573	-0.0762515332543461	-0.0692226705830632	-0.0700989478922152	-0.0101049732855116	0.125769567019175	-0.115043076768958	-0.109486272918511	-0.110179030958222	0.225186487189677	-0.015626156598456	-0.0100693527480087	-0.0107621107877197	0.12024838370623	0.125805187556678	0.125112429516967	-0.115007456231455	-0.115700214271166	-0.110143410420719	0.160678740463772	-0.0663615974269601	-0.0611225925144604	-0.0617757310579285	0.0617421476931048	0.0669811526056045	0.0663280140621363	-0.160059185285128	-0.160712323828596	-0.155473318916096	0.155473318916096	0.160712323828596	0.160059185285128	-0.0663280140621364	-0.0669811526056045	-0.0617421476931048	0.0617757310579285	0.0611225925144604	0.0663615974269601	-0.160678740463772
ASV344	d:Bacteria	p:Patescibacteria	c:Parcubacteria	o:Candidatus_Kaiserbacteria	unclassified	unclassified	unclassified	o:Candidatus_Kaiserbacteria	-0.120808450668778	-0.0469576027240118	0.223637161603083	-0.126558794780161	-0.0658105166320471	0.136498203201914	-0.132630710694658	0.0812932338528668	-0.195560978535141	-0.147535247814773	0.012403838482277	0.139677455512923	-0.137176756875085	-0.0891510261547166	0.0707880601423331	0.0767471876724397	0.124772918392808	0.284712004689858	-0.1520812939952	0.00785779230184989	0.0558835230222186	0.0416438653121546	-0.21937678932734	-0.174097696175591	-0.023305679512359	-0.0176873601970339	0.0275917329547152	0.178383749617948	-0.23342892168478	-0.0826369050215475	-0.0373578118697983	0.0373578118697984	0.0826369050215476	0.23342892168478	-0.178383749617948	-0.0275917329547153	0.0176873601970339	0.023305679512359	0.174097696175591	0.219376789327341	-0.0416438653121546
ASV345	d:Bacteria	p:Bacteroidota	c:Bacteroidia	o:Chitinophagales	f:Chitinophagaceae	g:Niastella	unclassified	g:Niastella	-0.147288459197516	-0.0950362985058858	0.124870652062033	-0.139823864812998	-0.0544289050541044	0.311706875508471	-0.191574541947796	-0.0177228326736254	-0.226982222044368	-0.159471578660237	0.129984171205099	0.0235861274390424	-0.1856732619317	-0.118162618547569	0.171293131317767	-0.01182155265753	0.0556890907266014	0.345144840591937	-0.153570298644141	0.135885451221194	0.203396094605326	-0.0875451214835141	-0.284836765818192	-0.221187120832611	0.0517143772783442	-0.120927802420008	-0.0572781574344265	0.215623340676528	-0.254569801769104	0.0183316963418504	0.0819813413274318	-0.0819813413274319	-0.0183316963418504	0.254569801769104	-0.215623340676528	0.0572781574344264	0.120927802420008	-0.0517143772783442	0.221187120832611	0.284836765818192	0.0875451214835141
ASV346	d:Bacteria	p:Actinomycetota	c:Acidimicrobiia	o:Microtrichales	f:Ilumatobacteraceae	unclassified	unclassified	f:Ilumatobacteraceae	0.210080682850953	0.0245227566080867	-0.276542797086516	0.22396381115044	0.0716460606646332	-0.253670514187597	0.185470303899996	-0.0525429147736703	0.343142301724923	0.222724546822831	-0.0344607874615943	-0.199239335979917	0.196445880518676	0.0760281256165844	-0.181157208667841	-0.04156733815499	-0.161985093057082	-0.419170427341508	0.233700123441511	-0.0234852108429141	-0.143902965745006	-0.0312597515292374	0.341795848205993	0.228264900117287	-0.0142117584083742	0.117394833624411	0.00386388553570577	-0.238612772989956	0.376919485270936	0.134442826745274	0.0209118786565689	-0.020911878656569	-0.134442826745274	-0.376919485270936	0.238612772989956	-0.00386388553570585	-0.117394833624411	0.0142117584083741	-0.228264900117287	-0.341795848205993	0.0312597515292373
ASV347	d:Bacteria	p:Acidobacteriota	c:Vicinamibacteria	o:Vicinamibacterales	unclassified	unclassified	unclassified	o:Vicinamibacterales	0.21235814185111	0.0347735323598753	-0.289233482932343	0.248647460251081	0.0283812854490547	-0.234926936978777	0.195374743119352	-0.0607752934297524	0.364456929185058	0.19032122821826	-0.0178421991622848	-0.201168254275717	0.224063968339094	0.0499282673722958	-0.158235160008249	-0.0320860682100109	-0.206221769176809	-0.414385196557353	0.219010453438001	0.0108470260574567	-0.163288674909341	-0.0313808354255503	0.369531948827729	0.205355235494002	0.00909687403291312	0.128031378367658	-0.0361453349660697	-0.232403696427158	0.36476744928721	0.168509087826121	0.00433237449239381	-0.00433237449239394	-0.168509087826121	-0.36476744928721	0.232403696427158	0.0361453349660695	-0.128031378367658	-0.00909687403291325	-0.205355235494002	-0.369531948827729	0.0313808354255502
ASV348	d:Bacteria	p:Pseudomonadota	c:Gammaproteobacteria	o:Lysobacterales	f:Lysobacteraceae	unclassified	unclassified	f:Lysobacteraceae	0.0489498463065482	0.0143279102014647	0.0719388118803236	-0.0272184131246355	-0.0623943002074003	-0.0456038550563006	0.0500254589477158	0.0955708757880189	0.0171802064186511	-0.0106287740559572	0.00264523834544411	0.0681998320137982	-0.0101908373555696	-0.0379998178301778	-0.0247258054287764	0.0353545794847335	0.00754559901012539	0.0208196114115266	-0.0708450703592425	-0.0575710579578411	-0.0853800384324494	0.100784479533523	0.0268770476764131	0.000658489447773291	0.013173348357887	0.0698176784760746	0.0435991202474351	0.0561139791575488	-0.0303083116096751	-0.0177934526995614	-0.0440120109282013	0.0440120109282012	0.0177934526995613	0.030308311609675	-0.0561139791575487	-0.0435991202474351	-0.0698176784760747	-0.013173348357887	-0.000658489447773471	-0.026877047676413	-0.100784479533523
ASV349	d:Bacteria	p:Chloroflexota	c:JG30-KF-CM66	unclassified	unclassified	unclassified	unclassified	c:JG30-KF-CM66	0.0242407481126083	0.0661375072389348	-0.123247167460473	-0.0333201146510385	0.0457553000963977	0.0204337266635712	0.0714502844657947	-0.0782714470292542	-0.00717786949323936	0.0553367348878522	0.0353182733911171	-0.0451491506745946	0.02594442686142	0.0884590312425117	0.0684405697457766	-0.123777304633629	-0.0612627002525371	-0.081281161749272	0.00983087728347766	-0.0101875842132574	0.0523270201678341	-0.0244990406073447	0.0425286270920254	0.101467961333444	0.0825943748357599	-0.0986303750828285	-0.0396910408414097	-0.0585646273390938	0.0273366268579605	0.0084630403602762	0.0674023746016949	-0.0674023746016948	-0.00846304036027611	-0.0273366268579603	0.0585646273390939	0.0396910408414098	0.0986303750828285	-0.0825943748357599	-0.101467961333444	-0.0425286270920253	0.0244990406073448
ASV350	d:Bacteria	p:Pseudomonadota	c:Gammaproteobacteria	o:Burkholderiales	f:Burkholderiaceae	g:Burkholderia-Caballeronia-Paraburkholderia	unclassified	g:Burkholderia-Caballeronia-Paraburkholderia	-0.0674833894066873	-0.0347363180611716	0.131474108012289	-0.0674833894066873	-0.0048450959609043	0.0430740848231614	-0.0808117743386393	0.050589104976154	-0.106700607376605	-0.0571806883679376	-0.0192972496461825	0.0764779380141201	-0.0808117743386393	-0.0312918553299715	0.0065915833917837	0.050589104976154	0.100109023984822	0.137992462706577	-0.0571806883679376	-0.0192972496461825	0.0302226693624853	0.0218049427527843	-0.126489220201239	-0.0798013928214557	-0.0440845442683649	-0.0026032831114186	0.0440845442683649	0.0798013928214557	-0.104209618685659	-0.0684927701325678	-0.0218049427527843	0.0218049427527843	0.0684927701325678	0.104209618685659	-0.0798013928214557	-0.0440845442683649	0.00260328311141858	0.0440845442683649	0.0798013928214557	0.126489220201239	-0.0218049427527843
ASV351	d:Bacteria	p:Pseudomonadota	c:Gammaproteobacteria	o:Lysobacterales	f:Rhodanobacteraceae	g:Luteibacter	s:yeojuensis	g:Luteibacter	-0.063444539670551	-0.0495760096420637	0.018748766736814	-0.0640807107727752	-0.0175129860899647	0.175865479438541	-0.0893505895578101	-0.0353351110630788	-0.100817562646077	-0.0640025437837462	0.0888765565908622	-0.0243710753909638	-0.0898535269739621	-0.0530385081116313	0.0998405922629771	-0.0358380484792308	0.000976970383099994	0.153856070757708	-0.0645054811998983	0.0883736191747101	0.125188638037041	-0.0702660380665236	-0.132003485483934	-0.0972939528345143	0.0468418452675983	-0.0810772039737198	-0.0463676713243001	0.0977681267778125	-0.108105118741711	0.036030679360402	0.0707402120098217	-0.0707402120098216	-0.0360306793604019	0.108105118741711	-0.0977681267778124	0.0463676713243002	0.0810772039737199	-0.0468418452675982	0.0972939528345144	0.132003485483934	0.0702660380665236
ASV352	d:Bacteria	p:Pseudomonadota	c:Alphaproteobacteria	o:NRL2	unclassified	unclassified	unclassified	o:NRL2	-0.0728880271984392	0.16203807986188	-0.0843333357992899	-0.11970974420192	0.131938404645357	-0.0170453773075888	0.0704793049851086	-0.124294400977236	-0.152261907474393	0.046683422356225	-0.0710985989930747	0.0614309940595578	0.0334634875624007	0.232408817393018	0.114626796043719	-0.161310218399944	0.0376351114306742	-0.0801469099186255	0.00966760493351706	-0.108114416415783	0.090830913414835	0.00359016877887051	-0.0227778492171544	0.164789606527678	0.0537436518637464	-0.206412260260899	-0.0188448045160666	-0.129890759179998	-0.0452128225120915	-0.156258777176023	0.0313086785688094	-0.0313086785688094	0.156258777176023	0.0452128225120914	0.129890759179998	0.0188448045160666	0.206412260260899	-0.0537436518637465	-0.164789606527678	0.0227778492171543	-0.00359016877887051
ASV353	d:Bacteria	p:Planctomycetota	c:Phycisphaerae	o:Tepidisphaerales	f:WD2101_soil_group	unclassified	unclassified	f:WD2101_soil_group	-0.0423811058227781	0.0681050809796214	-0.169715853789001	-0.114201009401288	0.299636921488936	-0.0414440334554909	0.0203365879923029	-0.167677369292491	-0.123789031238744	0.203378579707372	-0.0662695913250433	-0.0803303692218864	-0.0364420311681392	0.290725579777976	0.0210774087455612	-0.224455988452933	0.102711622493182	-0.166936548539233	0.146599960546929	-0.123048210485485	0.20411940046063	-0.107325209609801	-0.0659468876727183	0.242509694040082	-0.0117170396553452	-0.243208146544446	0.0652484351683546	-0.188978298527073	0.106626757105438	-0.14759997658999	0.160856605122811	-0.160856605122811	0.14759997658999	-0.106626757105438	0.188978298527073	-0.0652484351683547	0.243208146544446	0.0117170396553451	-0.242509694040082	0.0659468876727181	0.107325209609801
ASV354	d:Bacteria	p:Actinomycetota	c:Actinobacteria	o:Mycobacteriales	f:Mycobacteriaceae	g:Mycobacterium	s:thermoresistibile	g:Mycobacterium	0.205776671118644	0.066466712259592	-0.250702716974852	0.138868898256949	0.0715180275617332	-0.231927592222066	0.215227292346413	-0.035517157792697	0.272466246178112	0.21922070773002	-0.0206741183995445	-0.145651350477436	0.162332053493373	0.109086515045281	-0.130808311084283	-0.0884123966457363	-0.141657935093829	-0.381552761223393	0.16632546887698	-0.0735693572525837	-0.126814895700676	0.0160554647862039	0.306425002707104	0.256224627634337	0.0300496165306268	0.0700208679894286	0.0198204929166614	-0.206354518187049	0.310190030837561	0.0840150197338513	0.0338146446610844	-0.0338146446610844	-0.0840150197338515	-0.310190030837562	0.206354518187048	-0.0198204929166616	-0.0700208679894285	-0.0300496165306268	-0.256224627634337	-0.306425002707104	-0.0160554647862039
ASV355	d:Bacteria	p:Pseudomonadota	c:Alphaproteobacteria	o:Sphingomonadales	f:Sphingomonadaceae	g:Sphingomonas	unclassified	g:Sphingomonas	0.0627919051707427	0.0490256832055484	-0.214870194466856	0.0610603049235484	0.17525934122601	-0.133267040058993	0.0883995654340622	-0.120228444209431	0.0979137692859144	0.188196034613922	-0.0557154861636168	-0.131111598255794	0.087030615239551	0.177312880567559	-0.0665986402099801	-0.121597394403942	-0.0313151290759343	-0.275226649853473	0.186827084419411	-0.0570844363581279	0.0331978289698798	-0.0768108774923374	0.128855573741799	0.213974509787555	-0.0159874773475397	-0.0678408000773563	0.0172781359684001	-0.212683851166695	0.222944587202536	-0.00701739993255843	0.0781015361131979	-0.0781015361131981	0.00701739993255835	-0.222944587202537	0.212683851166695	-0.0172781359684001	0.0678408000773563	0.0159874773475396	-0.213974509787555	-0.128855573741799	0.0768108774923373
ASV356	d:Bacteria	p:Pseudomonadota	c:Alphaproteobacteria	o:Hyphomicrobiales	f:Beijerinckiaceae	g:Microvirga	unclassified	g:Microvirga	0.200515005042532	0.0829538224227346	-0.210659574563656	0.168663453101208	-0.0114425951488269	-0.230030110853991	0.224101785111884	-0.00801998639216892	0.291861197700839	0.149474864490266	-0.0233337399362709	-0.100960261767559	0.198920922325449	0.0565345891148755	-0.116274015311661	-0.0332008491786047	-0.175587182389178	-0.348395786815714	0.12429400170383	-0.0485146027227067	-0.19090093593328	0.0542688129596583	0.336999504722881	0.202756382374236	0.0398308676577197	0.118152999800814	-0.0160901225478307	-0.179015637264348	0.266640569215392	0.103715054498875	-0.0305280678497694	0.0305280678497695	-0.103715054498875	-0.266640569215392	0.179015637264348	0.0160901225478307	-0.118152999800814	-0.0398308676577197	-0.202756382374236	-0.336999504722881	-0.0542688129596583
ASV357	d:Bacteria	p:Verrucomicrobiota	c:Verrucomicrobiia	o:Chthoniobacterales	f:Chthoniobacteraceae	g:Candidatus_Udaeobacter	unclassified	g:Candidatus_Udaeobacter	0.163543841434446	0.0219476687454244	-0.256899924854937	0.21482615749888	0.0905377664816052	-0.233955509305418	0.146643914698175	-0.0738044642603587	0.299127748726197	0.200869148143147	-0.0556653110808932	-0.185746067675318	0.187186145311238	0.0889275447281884	-0.167606914495852	-0.0332622336472951	-0.131520834230345	-0.388055293454386	0.241411378756211	-0.0151230804678296	-0.11338168105088	-0.0532246897929811	0.298379172507952	0.205740075465052	-0.0361229321687388	0.0905384476237375	-0.00210064941916262	-0.243963657052953	0.34950321288177	0.10764020524798	0.0150011082050794	-0.0150011082050795	-0.10764020524798	-0.34950321288177	0.243963657052953	0.00210064941916276	-0.0905384476237375	0.0361229321687388	-0.205740075465052	-0.298379172507952	0.0532246897929809
ASV358	d:Bacteria	p:Chloroflexota	c:KD4-96	unclassified	unclassified	unclassified	unclassified	c:KD4-96	0.182515088775019	0.0634011603477039	-0.282725904140801	0.230092692141137	0.0493827593559014	-0.242665796478961	0.194413865218298	-0.0792236056846173	0.326195092000703	0.183331346146383	-0.0475533098038727	-0.173391434404766	0.232027263280554	0.0891635174262339	-0.141721138524021	-0.041610207622361	-0.184473953476681	-0.415358609426936	0.220944744208639	-0.00993991174161635	-0.152803657595936	-0.0274362969495793	0.354796116854566	0.220102885548831	0.00242274435636581	0.0968082351716487	-0.0378849961340863	-0.255565137326551	0.344347417670059	0.126667276477594	-0.00802595482814108	0.00802595482814117	-0.126667276477594	-0.344347417670058	0.255565137326551	0.0378849961340864	-0.0968082351716484	-0.00242274435636565	-0.22010288554883	-0.354796116854565	0.0274362969495794
ASV359	d:Bacteria	p:Chloroflexota	c:Chloroflexia	o:Thermomicrobiales	f:JG30-KF-CM45	unclassified	unclassified	f:JG30-KF-CM45	0.0737602646155761	0.0552749717187983	-0.174153920691495	0.0705913572618427	0.0657323659861183	-0.0912050388908405	0.102011311308685	-0.0793681539578762	0.114119977268009	0.110278607377465	-0.0137913049943372	-0.0939820611501636	0.0995060700757212	0.0956647001851772	-0.0284052121866246	-0.0818733951908398	-0.0857147650813839	-0.209784677453186	0.107773366144501	-0.0162965462273008	-0.0201379161178448	-0.0336294817592924	0.148792877799289	0.145171199534422	0.0281969643619934	-0.0222133220113449	-0.0258350002762111	-0.14280923544864	0.15658735928237	0.0396131241099409	0.0359914458450749	-0.0359914458450748	-0.0396131241099408	-0.15658735928237	0.14280923544864	0.0258350002762113	0.0222133220113451	-0.0281969643619933	-0.145171199534422	-0.148792877799288	0.0336294817592926
ASV360	d:Bacteria	p:Verrucomicrobiota	c:Verrucomicrobiia	o:Chthoniobacterales	f:Chthoniobacteraceae	g:Candidatus_Udaeobacter	unclassified	g:Candidatus_Udaeobacter	0.195219455352662	0.0355347198009418	-0.265814173694341	0.163316997386066	0.0789910409230083	-0.207248039768337	0.182427193269706	-0.0558100251844422	0.283447953712924	0.216782431639059	-0.00950943094528464	-0.182051893160718	0.157206085736649	0.0905405636627842	-0.13575129892156	-0.0810311327174994	-0.147696654791364	-0.373988517375708	0.191561324106002	-0.0347305384783418	-0.101396060552206	-0.026132180009377	0.293723309923917	0.230870452950889	0.0175204388699231	0.0691111063239848	0.00625824935095655	-0.207091764730009	0.32611373928425	0.112763725203285	0.0499108682302566	-0.0499108682302566	-0.112763725203285	-0.32611373928425	0.207091764730009	-0.00625824935095655	-0.0691111063239848	-0.0175204388699231	-0.230870452950889	-0.293723309923917	0.026132180009377
ASV361	d:Bacteria	p:Bacillota	c:Limnochordia	o:Incertae_Sedis	f:Incertae_Sedis	g:Hydrogenispora	unclassified	g:Hydrogenispora	0.186835551652677	-0.0198795966036385	-0.207613199848266	0.127441685003202	0.112746295316734	-0.199530735520709	0.131990271720912	-0.0164261731799375	0.248457971144084	0.236840245515838	-0.0100364240844019	-0.179848847017273	0.0850352973067492	0.0734175716785027	-0.173459097921737	-0.0633811475941007	-0.0749988732223473	-0.321875542822587	0.189885271101675	-0.0569913984985651	-0.0686091241268117	-0.0303041210496413	0.219431045190775	0.208477748425844	-0.0242798078289295	0.0795026790187874	0.0685493822538569	-0.164208174000917	0.318284548494273	0.0855269922394991	0.0745736954745685	-0.0745736954745687	-0.0855269922394992	-0.318284548494273	0.164208174000917	-0.068549382253857	-0.0795026790187875	0.0242798078289292	-0.208477748425844	-0.219431045190775	0.0303041210496409
ASV362	d:Bacteria	p:Pseudomonadota	c:Alphaproteobacteria	o:Hyphomicrobiales	f:Rhizobiaceae	unclassified	unclassified	f:Rhizobiaceae	-0.0967606329463078	-0.0800263539843801	0.0617788156076897	-0.0995364612101347	-0.0279200920034014	0.242464724536534	-0.139762384844848	-0.0276555548705007	-0.155186478901722	-0.098568767790516	0.115189198457725	-0.0144259457404183	-0.141956869771639	-0.0853391586604336	0.128418807587808	-0.0298500397972917	0.0267676713139141	0.240525637562155	-0.100763252717307	0.112994713530934	0.16961242464214	-0.0857220296820554	-0.205959337940006	-0.15257964799068	0.0489532952983556	-0.100264005017088	-0.0468843150677616	0.154648628221274	-0.167121623325712	0.0344113199633233	0.0877910099126494	-0.0877910099126494	-0.0344113199633233	0.167121623325712	-0.154648628221274	0.0468843150677617	0.100264005017088	-0.0489532952983557	0.15257964799068	0.205959337940006	0.0857220296820553
ASV363	d:Bacteria	p:Chloroflexota	unclassified	unclassified	unclassified	unclassified	unclassified	p:Chloroflexota	0.114557442897391	0.130361199911046	-0.266556235854984	0.105946421447643	0.106047727582346	-0.190356555983442	0.19362518817797	-0.120165596835589	0.174323611049775	0.174403700581427	-0.0599244604931486	-0.107671629897836	0.186817577987528	0.18689766751918	-0.047430493555396	-0.126973207026031	-0.126893117494379	-0.361221278568955	0.167596090390985	-0.0667320706835909	-0.0666519811519385	-0.0161277096405188	0.261519378202142	0.26159488733672	0.0406681783783117	-0.0343254110737745	-0.0342499019391967	-0.255176610897605	0.243397185903464	0.022470476945056	0.0225459860796339	-0.022545986079634	-0.0224704769450561	-0.243397185903464	0.255176610897605	0.0342499019391968	0.0343254110737745	-0.0406681783783118	-0.26159488733672	-0.261519378202142	0.0161277096405187
ASV364	d:Bacteria	p:Pseudomonadota	c:Alphaproteobacteria	o:Caulobacterales	f:Caulobacteraceae	g:Brevundimonas	unclassified	g:Brevundimonas	-0.126371109171164	-0.100158794516335	0.178798985150791	-0.114507777107556	-0.093549223795182	0.255787919439447	-0.179087613447768	0.0414478752451128	-0.190431480221359	-0.173862288989067	0.10231297199041	0.0621705295086804	-0.169708825957792	-0.1531396347255	0.123035626253978	0.0508266627350895	0.0673958539673817	0.343571114946859	-0.16448350149909	0.111691759480387	0.128260950712679	-0.0355765261588618	-0.254194479048873	-0.238572895743366	0.0218076373693715	-0.0462716263195056	-0.0306500430139983	0.229730490098739	-0.249267995904009	0.0111125372087277	0.0267341205142349	-0.026734120514235	-0.0111125372087277	0.249267995904009	-0.229730490098739	0.0306500430139982	0.0462716263195056	-0.0218076373693715	0.238572895743366	0.254194479048873	0.0355765261588617
ASV365	d:Bacteria	p:Actinomycetota	c:Actinobacteria	o:Kitasatosporales	f:Streptomycetaceae	g:Streptomyces	unclassified	g:Streptomyces	0.104409220316338	0.0105876007953733	-0.226481479765758	0.264423559747975	0.0584825534179635	-0.211421454511891	0.0909129695979857	-0.0965065947457954	0.291587915183793	0.128777254276296	-0.0846005993903261	-0.170679097608786	0.217415412320802	0.0546047514133049	-0.158773102253317	0.0299958479770212	-0.132814812930476	-0.346192666597098	0.255279696999112	0.0419018433324904	-0.120908817575007	-0.0830957583996034	0.282803254550372	0.129303891380832	-0.071870678329433	0.106102394717684	-0.0473969684518556	-0.248571538162121	0.31850204449812	0.117327474787855	-0.0361718883816851	0.0361718883816852	-0.117327474787855	-0.31850204449812	0.248571538162121	0.0473969684518557	-0.106102394717684	0.0718706783294329	-0.129303891380833	-0.282803254550372	0.0830957583996033
ASV366	d:Bacteria	p:Verrucomicrobiota	c:Verrucomicrobiia	o:Chthoniobacterales	f:Chthoniobacteraceae	g:Candidatus_Udaeobacter	unclassified	g:Candidatus_Udaeobacter	0.135971373755903	0.0182070284472845	-0.259727630549432	0.20484730965888	0.104639575462784	-0.203937656775419	0.121888729241899	-0.0978379115410597	0.269440827182642	0.190219657376541	-0.0537320646093242	-0.19093880112451	0.176339937599192	0.0971187677930911	-0.146832954192774	-0.0433867031837668	-0.122607872989868	-0.366559594975733	0.244670865733834	0.000719143747968841	-0.0785020260581319	-0.078671749851617	0.267601965797945	0.192911530620045	-0.0370883585777422	0.0604417021913174	-0.0142487329865823	-0.24424862218437	0.33202498266298	0.102025093465192	0.0273346582872927	-0.0273346582872924	-0.102025093465192	-0.33202498266298	0.24424862218437	0.0142487329865825	-0.0604417021913173	0.0370883585777425	-0.192911530620045	-0.267601965797945	0.0786717498516171
ASV367	d:Bacteria	p:Actinomycetota	c:Actinobacteria	o:Mycobacteriales	f:Nocardiaceae	g:Nocardia	unclassified	g:Nocardia	0.125653305168317	-0.05982017452069	-0.149215326053441	-0.0389735685391157	0.0297589176530749	0.0925968462918549	0.0520456595864841	-0.0186274130683623	0.0685263486829504	0.122864150086299	0.172541894572717	-0.165257073411922	-0.0781033116606096	-0.0237655102572606	0.0259122342291566	-0.148776384315456	-0.094438582912107	-0.0447608384256898	-0.0072848211607943	0.0423929233256228	0.0967307247289718	-0.0621494190135237	0.0200199355735028	0.0712501060362708	0.118086732703468	-0.0466112763218724	0.00461889414089548	0.0514555208080932	0.0867882487279221	0.13362487539512	0.184855045857888	-0.184855045857888	-0.13362487539512	-0.0867882487279222	-0.0514555208080931	-0.0046188941408956	0.0466112763218723	-0.118086732703468	-0.0712501060362709	-0.0200199355735028	0.0621494190135237
ASV368	d:Bacteria	p:Acidobacteriota	c:Acidobacteriae	o:Bryobacterales	f:Bryobacteraceae	g:Bryobacter	unclassified	g:Bryobacter	0.137280852665708	0.0343815967872594	-0.250866704628127	0.124431830079429	0.096699356330711	-0.14192693123498	0.135711082248725	-0.0897975005429879	0.20690204250692	0.184977596957726	-0.00367304761674906	-0.17114650507108	0.125553037978828	0.103628592429634	-0.085022052144841	-0.0999555448128849	-0.121879990362079	-0.310530634936554	0.174819552687829	-0.0138310918866461	-0.0357555374358405	-0.059035366226299	0.220695645594421	0.200025080098967	0.0221635466938676	0.00808411478403638	-0.0125864507114177	-0.190447984116517	0.267144561109302	0.0892830277042031	0.068612462208749	-0.0686124622087489	-0.0892830277042029	-0.267144561109302	0.190447984116517	0.0125864507114179	-0.00808411478403617	-0.0221635466938675	-0.200025080098967	-0.220695645594421	0.0590353662262992
ASV369	d:Bacteria	p:Bacteroidota	c:Bacteroidia	o:Chitinophagales	f:Chitinophagaceae	g:Terrimonas	unclassified	g:Terrimonas	-0.156279646495349	-0.135107241051336	0.0156986049106609	-0.0862332153108152	0.0143674057659774	0.347554092180863	-0.23036156123872	-0.111139071811616	-0.191723251298284	-0.112191477140733	0.151215726638097	-0.0944008156247082	-0.174984995111377	-0.0954532209538251	0.167953982825005	-0.055762505684272	0.0237692684732794	0.287176472252109	-0.056814911013389	0.206592292765441	0.286124066922992	-0.205485913524776	-0.281461406553278	-0.206478130784476	0.0418645625560536	-0.169057365561482	-0.0940740897926802	0.15426860354785	-0.170049582821183	0.0782931105193468	0.153276386288149	-0.153276386288149	-0.0782931105193469	0.170049582821183	-0.15426860354785	0.0940740897926801	0.169057365561482	-0.0418645625560536	0.206478130784476	0.281461406553278	0.205485913524776
ASV370	d:Bacteria	p:Actinomycetota	c:Actinobacteria	o:Micrococcales	f:Microbacteriaceae	unclassified	unclassified	f:Microbacteriaceae	-0.166762783625949	-0.132892697515394	0.317801027757582	-0.149986012001095	-0.130803514633809	0.262643980018666	-0.23689845844007	0.11940621631213	-0.250411910074161	-0.235246814351458	0.0758007413457257	0.146182870475977	-0.223635255910314	-0.208470160187611	0.102577395509573	0.132669418841886	0.147834514564588	0.458882070261772	-0.221983611821702	0.0890639438754817	0.104229039598184	0.0135248919075999	-0.335142981390333	-0.320845192026512	-0.0275867441532061	0.000784287523996992	0.0150820768878181	0.308340524761124	-0.333585796410115	-0.040327348536809	-0.0260295591729879	0.0260295591729879	0.040327348536809	0.333585796410115	-0.308340524761124	-0.0150820768878181	-0.000784287523996992	0.0275867441532061	0.320845192026512	0.335142981390333	-0.0135248919075999
ASV371	d:Bacteria	p:Verrucomicrobiota	c:Verrucomicrobiia	o:Chthoniobacterales	f:Xiphinematobacteraceae	g:Candidatus_Xiphinematobacter	unclassified	g:Candidatus_Xiphinematobacter	0.14167619674419	0.0529125806841493	-0.280349618535286	0.264811352755624	0.0255393697434779	-0.204589881392156	0.153835935945279	-0.109630965947272	0.321356624229963	0.132195512584088	-0.0497376348702849	-0.17980476597288	0.251182824204355	0.0620217125584807	-0.119911434895893	-0.0122840776881957	-0.20144518933407	-0.383378336788443	0.229542400843165	0.0476092533887915	-0.141551858257083	-0.0639223568408968	0.342416639987865	0.164073833612421	-0.00745438277104522	0.0940176627259537	-0.0843251436494907	-0.255853360032957	0.322013853179271	0.150485636795805	-0.0278571695796394	0.0278571695796393	-0.150485636795805	-0.322013853179271	0.255853360032957	0.0843251436494909	-0.0940176627259538	0.0074543827710453	-0.16407383361242	-0.342416639987865	0.0639223568408968
ASV372	d:Bacteria	p:Planctomycetota	c:Planctomycetes	o:Planctomycetales	f:Rubinisphaeraceae	g:SH-PL14	unclassified	g:SH-PL14	-0.0615266466236477	0.0923866792369731	-0.0950718586701933	-0.0724891342205581	0.23939363791154	-0.102692677634114	0.0243969979312965	-0.123801988726618	-0.105948777468413	0.140616203257767	-0.129826775117067	-0.00212282073380391	0.015730390524401	0.262295371250581	-0.00814760712425284	-0.132468596133514	0.114096384592666	-0.156346593782168	0.131949595850871	-0.138493382523963	0.108071598202217	-0.0478606693408497	-0.0310285003453393	0.20143519282081	-0.0535408924233654	-0.170751844919721	0.0617118482464285	-0.193264236997747	0.0785440172419388	-0.176432068002237	0.0560316251639128	-0.0560316251639129	0.176432068002237	-0.078544017241939	0.193264236997747	-0.0617118482464285	0.170751844919721	0.0535408924233653	-0.20143519282081	0.0310285003453392	0.0478606693408496
ASV373	d:Bacteria	p:Acidobacteriota	c:Vicinamibacteria	o:Vicinamibacterales	unclassified	unclassified	unclassified	o:Vicinamibacterales	0.0470614355273182	0.102961002587279	-0.228557248321705	0.026173696946194	0.181439220399217	-0.129078107138302	0.118603151143446	-0.143485038553448	0.0578974558401148	0.180645629892576	-0.0648398720991954	-0.0992925505217488	0.102089943871814	0.224838117924275	-0.0206473840674959	-0.15999824582508	-0.037250071772619	-0.28273557376439	0.164132422620944	-0.0813530793708269	0.0413950946816338	-0.0585363914077129	0.131328845122888	0.247056933457236	0.0156109826020831	-0.115770269815219	-4.2181480870209e-05	-0.231488132336024	0.18982305504973	-0.0416228958054232	0.0741051925289257	-0.0741051925289256	0.0416228958054232	-0.18982305504973	0.231488132336024	4.2181480870209e-05	0.115770269815219	-0.0156109826020831	-0.247056933457236	-0.131328845122888	0.0585363914077129
ASV374	d:Bacteria	p:Bacteroidota	c:Bacteroidia	o:Sphingobacteriales	f:Sphingobacteriaceae	g:Mucilaginibacter	unclassified	g:Mucilaginibacter	-0.183694345714814	-0.0604639734553728	0.257440794774815	-0.182285193373368	0.0145733887266198	0.15442932904212	-0.193024099564036	0.0583016870947969	-0.28933223013432	-0.133701856037516	-0.023136027112129	0.155723850407363	-0.191910066821754	-0.03627969272495	0.074286136200437	0.059415719837079	0.215046093933883	0.32561192285927	-0.132587823295234	-0.022021994369847	0.133608379726957	0.00990017278714397	-0.317852227537058	-0.171122503693792	-0.0668800404929219	-0.0809000034923858	0.0658297203508797	0.17007218355175	-0.261922679973322	-0.157680216772452	-0.0109504929291861	0.010950492929186	0.157680216772452	0.261922679973322	-0.17007218355175	-0.0658297203508799	0.0809000034923856	0.0668800404929217	0.171122503693792	0.317852227537058	-0.00990017278714411
ASV375	d:Bacteria	p:Chloroflexota	c:Anaerolineae	o:Caldilineales	f:Caldilineaceae	unclassified	unclassified	f:Caldilineaceae	0.229029270738766	0.0130727625844587	-0.263476407004755	0.290307025079343	-0.00222764564219471	-0.266705005755618	0.191398462864844	-0.0272328523676781	0.410571391595051	0.179302428083193	-0.0297852837935539	-0.197961462693762	0.239842781268967	0.00857381775710876	-0.200513894119638	0.0212114660364452	-0.210057497475413	-0.419145209352159	0.227746746487316	0.0186590346105694	-0.212609928901289	-0.0159315175094611	0.396834282141599	0.178791812305307	-0.0183379729357951	0.190706701367399	-0.0273357684688925	-0.224465553709995	0.385430031182168	0.188300245941066	-0.0297422238952264	0.0297422238952267	-0.188300245941065	-0.385430031182168	0.224465553709995	0.0273357684688927	-0.190706701367399	0.0183379729357952	-0.178791812305307	-0.396834282141599	0.0159315175094613
ASV376	d:Bacteria	p:Pseudomonadota	c:Gammaproteobacteria	o:Lysobacterales	f:Lysobacteraceae	g:Thermomonas	s:fusca	g:Thermomonas	-0.143889319105378	-0.13313409300487	0.15325827379967	-0.150324069763801	-0.127342817412289	0.401432025486668	-0.219006236864964	0.00740680903222249	-0.232596106735859	-0.214427831507389	0.203605386732215	0.0159095618391462	-0.224093353928935	-0.205925078700466	0.212108139539138	0.00231969196825099	0.0204879671967204	0.438521185436324	-0.219514948571361	0.198518269668243	0.216686544896713	-0.0922490875023719	-0.318526006494577	-0.301396792339225	0.0927287054987217	-0.105061739690575	-0.0879325255352231	0.306192972302723	-0.314209444527428	0.0799160533105181	0.0970452674658705	-0.0970452674658706	-0.0799160533105182	0.314209444527428	-0.306192972302723	0.087932525535223	0.105061739690575	-0.0927287054987218	0.301396792339225	0.318526006494577	0.0922490875023718
ASV377	d:Bacteria	p:Bacillota	c:Bacilli	o:Thermoactinomycetales	f:Thermoactinomycetaceae	g:Planifilum	s:fulgidum	g:Planifilum	0.126598497907953	0.130691609021774	-0.233140489984547	0.167908600815962	0.00244079412204553	-0.194499011883186	0.203405689331552	-0.084228840353413	0.232828304763909	0.102014517617602	-0.0536800696144581	-0.080992951894457	0.236064193222865	0.105250406076558	-0.0504441811555022	-0.0515703364620993	-0.182384123608407	-0.338078710840467	0.134673021508915	-0.0210215657231445	-0.151835352869452	0.0180000617066669	0.316924404821475	0.193591983536344	0.0468017189685713	0.0457399695632858	-0.0775924517218447	-0.224382716289618	0.221331891392963	0.07454162682519	-0.0487907944599405	0.0487907944599404	-0.07454162682519	-0.221331891392963	0.224382716289618	0.0775924517218447	-0.0457399695632859	-0.0468017189685712	-0.193591983536344	-0.316924404821475	-0.0180000617066668
ASV378	d:Bacteria	p:Pseudomonadota	c:Gammaproteobacteria	o:Lysobacterales	f:Rhodanobacteraceae	g:Dokdonella	unclassified	g:Dokdonella	-0.145739818136503	-0.109986487338546	0.282592164690505	-0.155179641449495	-0.110517477399902	0.238831259633941	-0.202169395730286	0.108191279562335	-0.237897721139686	-0.202589180232485	0.073595246450055	0.136456769377083	-0.209632231324938	-0.174323690417738	0.101860736264802	0.100728443967683	0.136036984874883	0.412221411557423	-0.210052015827138	0.0661324108554023	0.101440951762603	0.0200246291598994	-0.306271209894067	-0.272981998281688	-0.0125928236612308	-0.0136603590766691	0.01962885253571	0.280018027156167	-0.306666986518256	-0.0462778118977994	-0.0129886002854203	0.0129886002854203	0.0462778118977995	0.306666986518256	-0.280018027156167	-0.0196288525357099	0.0136603590766691	0.0125928236612309	0.272981998281688	0.306271209894067	-0.0200246291598994
ASV379	d:Bacteria	p:Pseudomonadota	c:Gammaproteobacteria	o:Lysobacterales	f:Rhodanobacteraceae	g:Luteibacter	unclassified	g:Luteibacter	-0.143137671102813	-0.0989988511447215	0.160243506365471	-0.143670105601705	-0.0745601076456091	0.300123229129378	-0.191425728753561	0.0135233501774054	-0.226741456258815	-0.172105205601104	0.124107980779118	0.0484181512523224	-0.191846655183898	-0.137210404526187	0.159002781854035	0.0131024237470686	0.0677386744047794	0.363951860785002	-0.172526132031441	0.123687054348782	0.178323305006492	-0.0610394501315886	-0.287563282013621	-0.236051730895387	0.0432207394597188	-0.0943354373335902	-0.0428238862153564	0.23644858413975	-0.269347718097389	0.00992475225771713	0.0614363033759509	-0.0614363033759509	-0.00992475225771719	0.269347718097389	-0.23644858413975	0.0428238862153564	0.0943354373335902	-0.0432207394597189	0.236051730895387	0.287563282013621	0.0610394501315886
ASV380	d:Bacteria	p:Chloroflexota	c:Chloroflexia	o:Thermomicrobiales	f:JG30-KF-CM45	unclassified	unclassified	f:JG30-KF-CM45	0.067423605863029	0.178977405143682	-0.195234885170508	0.0562682259349638	0.0758408470814783	-0.183275198852645	0.194797103137356	-0.101043688317895	0.0977869791100244	0.113260494760665	-0.0915887261014953	-0.0128526664748665	0.185978000953053	0.201451516603694	-0.00339770425846647	-0.109862790502198	-0.0943892748515577	-0.299238495713718	0.104441392576362	-0.100407828285798	-0.0849343126351577	0.0381369785050192	0.225596329499858	0.240184899960344	0.047051202370458	-0.0533250435529465	-0.038736473092461	-0.231870170682347	0.148722877902378	-0.0444108196875079	-0.0298222492270224	0.0298222492270223	0.0444108196875078	-0.148722877902378	0.231870170682347	0.038736473092461	0.0533250435529465	-0.047051202370458	-0.240184899960344	-0.225596329499858	-0.0381369785050193
ASV381	d:Bacteria	p:Patescibacteria	c:Parcubacteria	unclassified	unclassified	unclassified	unclassified	c:Parcubacteria	0.164667778408088	0.00933348788626218	-0.169277996867411	0.00271096220339834	0.0909675916007715	-0.0984018232311082	0.137560079310908	-0.00364469771060388	0.132324513055705	0.202097504931973	0.0523878374214703	-0.126447236904422	0.00952197386188663	0.0792949657381549	-0.070414701772348	-0.131682803159625	-0.0619098112833569	-0.21161947879386	0.074059399482952	-0.075650268027551	-0.00587727615128274	0.00352051717156027	0.131713518458813	0.197496126057991	0.0563484979168444	-0.00141562203164705	0.0643669855675304	-0.0767806425736161	0.192559986854784	0.051412358713637	0.117194966312815	-0.117194966312815	-0.0514123587136371	-0.192559986854784	0.076780642573616	-0.0643669855675306	0.00141562203164699	-0.0563484979168443	-0.197496126057991	-0.131713518458813	-0.0035205171715602
ASV382	d:Bacteria	p:Bacteroidota	c:Bacteroidia	o:Chitinophagales	f:Chitinophagaceae	g:Chitinophaga	unclassified	g:Chitinophaga	-0.131912683879298	-0.095385047032901	0.434882708132538	-0.13314672566465	-0.11414248217024	0.0397042306145516	-0.179694634167653	0.239518834849173	-0.209547862354562	-0.194523688691869	-0.0728971829594472	0.268396467343699	-0.180670229860036	-0.165646056197343	-0.0440195504649207	0.23854323915679	0.253567412819483	0.375193918551905	-0.195499284384252	-0.0738727786518299	-0.058848604989137	0.154724706724141	-0.268659435672935	-0.254494508901449	-0.139823939600889	0.12657881326911	0.140743740040596	0.255414309341156	-0.28264040235648	-0.16796983305592	-0.153804906284434	0.153804906284434	0.16796983305592	0.28264040235648	-0.255414309341156	-0.140743740040596	-0.12657881326911	0.139823939600889	0.254494508901449	0.268659435672935	-0.154724706724141
ASV383	d:Bacteria	p:Actinomycetota	c:Actinobacteria	o:Kitasatosporales	f:Streptomycetaceae	g:Streptomyces	unclassified	g:Streptomyces	0.123833457267082	-0.0168571441230673	-0.125155367401432	0.0496928643136786	0.126393072976188	-0.15790688303245	0.084572201305624	-0.00104506172165128	0.137184602546509	0.197821441642435	-0.0269374082758065	-0.112270748164583	0.0259589161035775	0.0865957551995042	-0.138163094718738	-0.0596583469236978	0.000978492172228962	-0.223780357746013	0.139208156440389	-0.0855506934778532	-0.0249138543819263	-0.0135498670287473	0.116774310258127	0.173943270410723	-0.0379614054677811	0.0360535805605021	0.0932225407130985	-0.118682135165406	0.223546717999973	0.0116420421214683	0.0688110022740649	-0.068811002274065	-0.0116420421214684	-0.223546717999973	0.118682135165406	-0.0932225407130989	-0.0360535805605023	0.037961405467781	-0.173943270410724	-0.116774310258127	0.0135498670287471
ASV384	d:Bacteria	p:Bacteroidota	c:Bacteroidia	o:Chitinophagales	f:Chitinophagaceae	unclassified	unclassified	f:Chitinophagaceae	-0.163968866912914	0.0911924958880715	-0.0843913795202523	-0.124180123216583	0.239822706211784	0.0415251675498932	-0.0575347730699959	-0.196346014742379	-0.227801778571647	0.0599677253632051	-0.0968002437810132	0.00537675458854009	-0.026079009240728	0.261690494694124	0.104922525549905	-0.164890250913111	0.122879253021741	-0.0338887161224772	0.0914234891924731	-0.0653444799517452	0.222425023983106	-0.11714592469652	-0.146802703244624	0.124508986956739	-0.0232932717828878	-0.277675196966579	-0.0063635067652161	-0.154165765504843	-0.03602028531332	-0.183822544052947	0.0874891461484164	-0.0874891461484164	0.183822544052947	0.03602028531332	0.154165765504843	0.0063635067652161	0.277675196966579	0.0232932717828879	-0.124508986956739	0.146802703244624	0.11714592469652
ASV385	d:Bacteria	p:Actinomycetota	unclassified	unclassified	unclassified	unclassified	unclassified	p:Actinomycetota	0.221389423962824	0.0401892431309755	-0.278547344131381	0.218699663732762	0.0372305068779072	-0.238961493573088	0.206796093831836	-0.0451873035126785	0.347920972625909	0.204457007442984	-0.0138919407928651	-0.188438624478435	0.204669651660152	0.0612056864772275	-0.157143261758622	-0.0473137456843622	-0.190777710867287	-0.409126659103136	0.2023305652713	-0.0160183829645489	-0.159482348147474	-0.0126477051147571	0.357978331949441	0.222719208433766	0.0168578458170732	0.120406106604468	-0.0148530169112083	-0.220714379527901	0.35577302015299	0.149911657536298	0.0146525340206221	-0.0146525340206219	-0.149911657536298	-0.35577302015299	0.220714379527901	0.0148530169112084	-0.120406106604467	-0.0168578458170731	-0.222719208433766	-0.357978331949441	0.0126477051147572
ASV386	d:Bacteria	p:Verrucomicrobiota	c:Verrucomicrobiia	o:Chthoniobacterales	f:Chthoniobacteraceae	g:Chthoniobacter	unclassified	g:Chthoniobacter	-0.0831560287603768	0.0872310023067939	0.207366467128996	-0.0843567830314633	-0.057219736504909	-0.0698649211390403	0.00322154945290293	0.0981969736032011	-0.132430505630332	-0.110976786631863	-0.120973682851168	0.232899749084734	0.0022722698512008	0.0237259888496689	0.0137290926303645	0.097247694001499	0.118701412999967	0.108704516780663	-0.111926066233566	-0.12192296245287	-0.100469243454402	0.157599144870237	-0.059838527788417	-0.0396117675411003	-0.0490369316844181	0.0297051608285756	0.0499319210758923	0.0405067569325744	-0.167505751582762	-0.17693091572608	-0.156704155478763	0.156704155478763	0.17693091572608	0.167505751582762	-0.0405067569325745	-0.0499319210758923	-0.0297051608285756	0.0490369316844181	0.0396117675411003	0.059838527788417	-0.157599144870237
ASV387	d:Bacteria	p:Pseudomonadota	c:Alphaproteobacteria	o:Hyphomicrobiales	f:Rhodomicrobiaceae	g:Rhodomicrobium	unclassified	g:Rhodomicrobium	0.204122272820936	0.0410261044549739	-0.28533411304727	0.189852407343728	0.0760292450667115	-0.22569591663908	0.193806809221535	-0.0642035970222248	0.311464332439175	0.221479221619592	-0.0170554629736366	-0.19314243944291	0.18252549001849	0.0925403791989068	-0.145994305394322	-0.07548491622527	-0.165470027044853	-0.404004711638081	0.210197902416547	-0.0283367821766817	-0.118321892996265	-0.0299526789702021	0.324230441558418	0.239391665469952	0.0144990081045301	0.0809758977295407	-0.0038628783589258	-0.228755535724348	0.350320242169695	0.125427584804273	0.0405888087158063	-0.0405888087158064	-0.125427584804273	-0.350320242169695	0.228755535724348	0.00386287835892572	-0.0809758977295409	-0.0144990081045301	-0.239391665469952	-0.324230441558419	0.029952678970202
ASV388	d:Bacteria	p:Bacteroidota	c:Bacteroidia	o:Chitinophagales	f:Chitinophagaceae	g:Niastella	unclassified	g:Niastella	-0.124903002926282	-0.0869304033738303	0.4111028079864	-0.124903002926282	-0.0989805958163203	0.0246141970563141	-0.167469012105054	0.226260812471539	-0.197488987920863	-0.176995525695458	-0.0792852625918904	0.256280788287348	-0.167469012105054	-0.146975549879649	-0.0492652867760813	0.226260812471539	0.246754274696944	0.344464537800512	-0.176995525695458	-0.0792852625918904	-0.0587918003664853	0.14852664266875	-0.250988500509801	-0.231667079030369	-0.139544959520963	0.12022353804153	0.139544959520963	0.231667079030369	-0.259970183657588	-0.167848064148183	-0.14852664266875	0.14852664266875	0.167848064148183	0.259970183657588	-0.231667079030369	-0.139544959520963	-0.120223538041531	0.139544959520963	0.231667079030369	0.250988500509801	-0.14852664266875
ASV389	d:Bacteria	p:Bacteroidota	c:Bacteroidia	o:Sphingobacteriales	f:Sphingobacteriaceae	g:Mucilaginibacter	unclassified	g:Mucilaginibacter	-0.139686488317451	-0.119199031451521	-0.122976048639094	-0.136825111660199	0.121499972956594	0.397186707111671	-0.204666973926625	-0.207652968195209	-0.218601613846684	-0.0143777028104869	0.203571797345357	-0.19145621140501	-0.202404857056485	0.00181905397971219	0.219768554135556	-0.20539085132507	-0.00116694028887199	0.216782559866972	-0.0121155859403473	0.205833914215497	0.410057825251694	-0.284622808318374	-0.294945290431663	-0.102401140599485	0.103083618755736	-0.297760512826197	-0.105216362994019	0.100268396361202	-0.115538845107308	0.0899459142479134	0.282490064080091	-0.282490064080091	-0.0899459142479134	0.115538845107308	-0.100268396361202	0.105216362994019	0.297760512826197	-0.103083618755736	0.102401140599485	0.294945290431663	0.284622808318374
ASV390	d:Bacteria	p:Pseudomonadota	c:Alphaproteobacteria	o:Hyphomicrobiales	f:Rhizobiaceae	g:Rhizobium	unclassified	g:Rhizobium	-0.123883020637905	-0.10630018489667	0.458491474055589	-0.125705076155131	-0.12010225543966	0.0174990630737762	-0.181975802151983	0.264531209286559	-0.19731671568314	-0.192887296987524	-0.0841039031013359	0.278431661453288	-0.18341626351641	-0.178986844820795	-0.0702034509346066	0.263090747922131	0.267520166617746	0.376303560503934	-0.194327758351952	-0.0855443644657638	-0.081114945770148	0.170170936079421	-0.265263463417925	-0.261087367422746	-0.158525400092865	0.155707384096118	0.159883480091297	0.262445447421178	-0.275550919406049	-0.172988952076168	-0.168812856080989	0.168812856080989	0.172988952076168	0.275550919406049	-0.262445447421178	-0.159883480091297	-0.155707384096118	0.158525400092865	0.261087367422746	0.265263463417925	-0.170170936079421
ASV391	d:Bacteria	p:Bdellovibrionota	c:Bdellovibrionia	o:Bdellovibrionales	f:Pseudobdellovibrionaceae	g:Bdellovibrio	unclassified	g:Bdellovibrio	-0.0603999423840283	0.00140035871001101	0.180217928574242	-0.0602022446837915	-0.055773816198486	-0.00524228401794714	-0.046643266352895	0.094724435253919	-0.0953444004830036	-0.0918434203658199	-0.0518947365286705	0.143581863139259	-0.0464869725976636	-0.0429859924804799	-0.00303730864333049	0.0948807290091504	0.0983817091263341	0.138330392963484	-0.0916871266105885	-0.0517384427734391	-0.0482374626562554	0.0903508197723057	-0.0888477970834409	-0.0855470413745611	-0.0478830610535934	0.0444349501791385	0.0477357058880183	0.0853996862089861	-0.131462910967728	-0.0937989306467606	-0.0904981749378808	0.0904981749378807	0.0937989306467606	0.131462910967728	-0.0853996862089861	-0.0477357058880184	-0.0444349501791386	0.0478830610535933	0.085547041374561	0.0888477970834409	-0.0903508197723058
ASV392	d:Bacteria	p:Bacillota	c:Bacilli	o:Bacillales	f:Bacillaceae	g:Priestia	unclassified	g:Priestia	0.0743752580825344	0.0239290751947269	-0.137038205472178	0.0625137766289697	0.146172107586758	-0.169952012020812	0.0777163992551076	-0.0495394096626439	0.108220284097551	0.174358001866248	-0.0755600584526061	-0.0894206189593645	0.0683390748008302	0.134476792569527	-0.115441267749327	-0.0589167341169212	0.00722098365177581	-0.242697076667078	0.16498067741197	-0.0849373829068834	-0.0187996651381864	-0.0288705237532074	0.119866741921122	0.182221980223052	-0.0534030267002151	-0.000111185320373888	0.0622440529815563	-0.173380953941711	0.210981318655885	-0.0246436882673816	0.0377115500345486	-0.0377115500345486	0.0246436882673816	-0.210981318655885	0.173380953941711	-0.0622440529815563	0.00011118532037382	0.053403026700215	-0.182221980223052	-0.119866741921122	0.0288705237532073
ASV393	d:Bacteria	p:Patescibacteria	c:Saccharimonadia	o:Saccharimonadales	unclassified	unclassified	unclassified	o:Saccharimonadales	0.0589729746386804	-0.0638003325676833	-0.186023086826933	0.0929237397106942	0.134398728393262	-0.0364720233480203	-0.00381636153413065	-0.1004419328737	0.120084896610001	0.152873754151657	0.0177885638997479	-0.197502754534618	0.023024074949083	0.0558129324907385	-0.0792722577611705	-0.0736014963904859	-0.0408126388488304	-0.175897829100739	0.17971419063487	0.0446290003829612	0.077417857924617	-0.142251522670114	0.0656631660785452	0.0965767974319643	-0.0307827413213688	-0.0254362962284331	0.00547733512498599	-0.121882203628347	0.213392023873645	0.086032485120312	0.116946116473731	-0.116946116473731	-0.086032485120312	-0.213392023873645	0.121882203628347	-0.00547733512498599	0.0254362962284331	0.0307827413213689	-0.0965767974319642	-0.0656631660785451	0.142251522670114
ASV394	d:Bacteria	p:Pseudomonadota	c:Alphaproteobacteria	o:Caulobacterales	f:Caulobacteraceae	g:Caulobacter	unclassified	g:Caulobacter	-0.135482826571114	-0.0611387066193237	0.17000982353646	-0.133318514491003	-0.0562690044390755	0.216199228584056	-0.155442970479044	0.0272959877940541	-0.212506118966009	-0.151593132874976	0.0638119187236745	0.0860701752161601	-0.153731931543903	-0.0928189454528699	0.122586106145781	0.0290070267291955	0.0899200128202282	0.305325064418879	-0.149882093939835	0.0655229576588159	0.126435943749849	-0.0198351972612603	-0.245922791705075	-0.188493477668687	0.014592352580972	-0.0736348495959103	-0.0162055355595222	0.186880294690136	-0.242293130003337	-0.0392072997536781	0.0182220142827101	-0.01822201428271	0.0392072997536781	0.242293130003337	-0.186880294690136	0.0162055355595222	0.0736348495959104	-0.014592352580972	0.188493477668687	0.245922791705075	0.0198351972612603
ASV395	d:Bacteria	p:Pseudomonadota	c:Gammaproteobacteria	o:Burkholderiales	f:Comamonadaceae	unclassified	unclassified	f:Comamonadaceae	-0.0767046979536953	-0.0519968476543213	0.155318658950892	-0.0764486580542199	-0.0651316944974082	0.114963239208752	-0.101747505626343	0.0621497931596962	-0.121078359070911	-0.11213151381175	0.0302460325803744	0.0816830639178199	-0.101545088312788	-0.0925982430536262	0.0497793033384981	0.0623522104732518	0.0712990557324132	0.213676602124537	-0.111929096498194	0.0304484498939301	0.0393952951530914	0.0198392249331623	-0.152909933662229	-0.144474767058256	-0.0102399290014917	0.00161392152412572	0.0100490881280987	0.144283926184863	-0.162700070467293	-0.0284652324105283	-0.0200300658065553	0.0200300658065553	0.0284652324105283	0.162700070467293	-0.144283926184863	-0.0100490881280987	-0.00161392152412577	0.0102399290014917	0.144474767058256	0.152909933662229	-0.0198392249331623
ASV396	d:Bacteria	p:Planctomycetota	c:Planctomycetes	o:Planctomycetales	unclassified	unclassified	unclassified	o:Planctomycetales	-0.20940539805475	0.002701598201255	0.0373596041254387	-0.183989527043682	0.196439851317442	0.156893871454296	-0.163413702137156	-0.136014142667148	-0.311005995815596	-0.0102501646998141	-0.0415140068674882	0.0316711612892971	-0.14332069185915	0.157435139256631	0.126171297088957	-0.115921132389143	0.184834698726639	0.153570856558965	0.00984284557819124	-0.0214209965894828	0.279334834526299	-0.126221711080988	-0.291205612432545	-0.00765029554805778	-0.0371261286183354	-0.265373060028856	0.0181822568556306	-0.011293576214647	-0.146801644495926	-0.176277477566204	0.107277839318283	-0.107277839318283	0.176277477566204	0.146801644495926	0.011293576214647	-0.0181822568556305	0.265373060028856	0.0371261286183355	0.00765029554805789	0.291205612432545	0.126221711080988
ASV397	d:Bacteria	p:Verrucomicrobiota	c:Verrucomicrobiia	o:Opitutales	f:Opitutaceae	g:Opitutus	unclassified	g:Opitutus	-0.155008421511632	0.0185683269332271	0.191981091676202	-0.182475691577305	0.0362785667367651	0.0906561277427427	-0.107865365759138	0.0292294622245482	-0.266804617870721	-0.0938641918373998	-0.0508749552414882	0.16645393070751	-0.12958014938776	0.0433602766455616	0.0863495132414733	0.00751467859592649	0.180455104629248	0.223444341225159	-0.115578975466021	-0.0725897388701099	0.100350687163211	0.0413978150162641	-0.237705792313985	-0.0746559949947152	-0.0341253540413793	-0.108451548936828	0.0545982483824418	0.0951288893357776	-0.224505358947807	-0.183974717994471	-0.0209249206752015	0.0209249206752014	0.183974717994471	0.224505358947807	-0.0951288893357778	-0.0545982483824419	0.108451548936828	0.0341253540413791	0.074655994994715	0.237705792313984	-0.0413978150162641
ASV398	d:Bacteria	p:Chloroflexota	c:Chloroflexia	o:Thermomicrobiales	f:JG30-KF-CM45	unclassified	unclassified	f:JG30-KF-CM45	0.336473655583417	0.0392627011038691	-0.358062480394452	0.285961936603208	0.0238061150959252	-0.327441927991967	0.297045671716315	-0.0170674646023064	0.49207854201636	0.284826167557467	0.00714020759879191	-0.252033355029305	0.257112651589361	0.0498602771304688	-0.227825682828207	-0.0570004847292606	-0.264252859188153	-0.541938819146828	0.244893147430513	-0.0327928125281622	-0.240045186987055	0.0131733296055662	0.493200788131045	0.29780137560185	0.0359965418324165	0.19705208313015	0.00165267060095438	-0.260152163168479	0.481680129126434	0.219875295357	0.0244758828278049	-0.0244758828278049	-0.219875295357	-0.481680129126434	0.260152163168479	-0.00165267060095438	-0.19705208313015	-0.0359965418324165	-0.29780137560185	-0.493200788131046	-0.0131733296055662
ASV399	d:Bacteria	p:Gemmatimonadota	c:S0134_terrestrial_group	unclassified	unclassified	unclassified	unclassified	c:S0134_terrestrial_group	0.184613091050917	0.127443759960105	-0.249285539246495	0.203091304925915	-0.0200802659153924	-0.24578235077505	0.246702602163662	-0.0511280595393188	0.306507237536653	0.130074619322615	-0.0483585458786657	-0.0963243841781295	0.261310912897842	0.0848782946838042	-0.0935548705174763	-0.0365197488051386	-0.212952367019177	-0.391385532220457	0.144682930056795	-0.0337502351444854	-0.210182853358523	0.0467869733807712	0.383968765052885	0.217626497370693	0.0493980959008202	0.103171324338946	-0.0631709433432456	-0.231399344813119	0.274010848328868	0.105782446858994	-0.0605598208231968	0.0605598208231968	-0.105782446858995	-0.274010848328868	0.231399344813119	0.0631709433432456	-0.103171324338946	-0.0493980959008202	-0.217626497370693	-0.383968765052885	-0.0467869733807714
ASV400	d:Bacteria	p:Bacillota	c:Bacilli	o:Thermoactinomycetales	f:Thermoactinomycetaceae	g:Hazenella	unclassified	g:Hazenella	0.109187152947948	-0.0145799207213103	-0.248582579181276	0.246273179021225	0.122718641826499	-0.215016473893085	0.0747935842401646	-0.110201760576826	0.281016066715538	0.183337628519706	-0.0836654243538993	-0.208048223609003	0.18316960368336	0.0854911654875292	-0.181511887386077	-0.00182574113362968	-0.0995041793294609	-0.366507232203067	0.291713647962902	0.0247105950892966	-0.0729678431065347	-0.114766447549895	0.254077257249435	0.16198514255079	-0.0897477498284589	0.079661973505385	-0.0124301411932596	-0.264163033572509	0.356413563606071	0.104680671226821	0.0125885565281772	-0.0125885565281769	-0.104680671226821	-0.356413563606071	0.264163033572509	0.0124301411932596	-0.0796619735053849	0.089747749828459	-0.16198514255079	-0.254077257249435	0.114766447549896
ASV401	d:Bacteria	p:Chloroflexota	c:Chloroflexia	o:Thermomicrobiales	f:JG30-KF-CM45	unclassified	unclassified	f:JG30-KF-CM45	0.076750783160842	0.1621156861548	-0.209855879099997	0.0681800097678744	0.0925210062039026	-0.189711606187422	0.188840524920038	-0.10522881783574	0.114577852187242	0.133821099501215	-0.0893033717827969	-0.0377419364106811	0.182064733612301	0.201307980926273	-0.0218164903577382	-0.112004609143476	-0.0927613618295039	-0.315885833113516	0.127045308193478	-0.0960791630905336	-0.0768359157765611	0.0216232172631909	0.228858933160903	0.247001640717916	0.0366378717931327	-0.0483923020413383	-0.0302495944843253	-0.240613363409109	0.176986121413387	-0.0333776475113965	-0.0152349399543835	0.0152349399543836	0.0333776475113966	-0.176986121413387	0.240613363409109	0.0302495944843253	0.0483923020413384	-0.0366378717931326	-0.247001640717916	-0.228858933160903	-0.0216232172631908
ASV402	d:Bacteria	p:Actinomycetota	c:Actinobacteria	o:Micrococcales	f:Cellulomonadaceae	g:Pseudactinotalea	unclassified	g:Pseudactinotalea	-0.0690145997829303	-0.0318448835675819	0.194834067594202	-0.107498396874579	-0.0825308602248752	0.0960546728557644	-0.0797364227538623	0.0994690230684648	-0.139545776514854	-0.119807205670656	0.0213770547518859	0.128854263874114	-0.110160535709206	-0.0904219648650073	0.0507622955575346	0.0690449101131214	0.0887834809573198	0.229967741379862	-0.150231318625999	-0.00904705820345739	0.0106915126407409	0.0700445195087237	-0.155300794610354	-0.136691091550536	-0.00358129429508686	0.0136557200116803	0.0322654230714984	0.165375220326948	-0.193079891047579	-0.0599700937921304	-0.041360390732312	0.041360390732312	0.0599700937921303	0.193079891047579	-0.165375220326948	-0.0322654230714985	-0.0136557200116803	0.00358129429508686	0.136691091550536	0.155300794610354	-0.0700445195087238
ASV403	d:Bacteria	p:Planctomycetota	c:Phycisphaerae	o:Tepidisphaerales	f:WD2101_soil_group	unclassified	unclassified	f:WD2101_soil_group	-0.126159433956235	0.148721817459095	0.0930662028664472	-0.142272561811696	0.14271205625895	-0.116068080816561	0.0178371303278115	-0.0261624963445061	-0.212214125872835	0.0130859969312702	-0.191497664661029	0.19115021379295	0.00509858426462097	0.230398707068726	0.0258150454764266	-0.0389010424076967	0.186399080396409	-0.018184581195891	0.000347450868079611	-0.20423621072422	0.0210639120798853	0.0861844597546589	-0.089226698765726	0.123188294083534	-0.0696950318256515	-0.130709944618622	0.0817050482306372	-0.111178277678548	-0.0937061102897477	-0.286589436198933	-0.0741744433496731	0.0741744433496733	0.286589436198933	0.0937061102897478	0.111178277678548	-0.0817050482306372	0.130709944618622	0.0696950318256516	-0.123188294083533	0.0892266987657261	-0.0861844597546588
ASV404	d:Bacteria	p:Acidobacteriota	c:Vicinamibacteria	o:Vicinamibacterales	f:Vicinamibacteraceae	g:Luteitalea	unclassified	g:Luteitalea	-0.097952518108322	-0.0313718477756399	-0.101707830306964	0.0350058327084669	0.121175023428661	0.0748513400537983	-0.102239888287574	-0.157845364853774	-0.0497637242554022	0.018359002446912	-0.018263084821348	-0.105208723255755	0.00287291734261683	0.0709956440449311	0.034373556776671	-0.0527325592235831	0.0153901674787312	-0.0212319197895289	0.123471808077103	0.0868497208088424	0.154972447511157	-0.172201231891326	-0.0703008839061586	-0.00607416123399286	-0.0406017962321158	-0.122726229974251	-0.0584995073020857	-0.0930271423002088	0.0434008406830818	0.00887320568495887	0.0730999283571246	-0.0730999283571246	-0.00887320568495877	-0.0434008406830818	0.0930271423002087	0.0584995073020858	0.122726229974251	0.0406017962321159	0.00607416123399286	0.0703008839061587	0.172201231891326
ASV405	d:Bacteria	p:Planctomycetota	c:Planctomycetes	o:Isosphaerales	f:Isosphaeraceae	g:Singulisphaera	unclassified	g:Singulisphaera	0.237838489049936	0.117627907305672	-0.240756911165545	0.0917882495475593	0.0288743002234584	-0.235372034961081	0.281020861033975	-0.00230721526478287	0.260592817915256	0.210854973800113	0.0019499031662545	-0.0973420245562156	0.165558008623823	0.11582016450868	-0.0930849061251783	-0.117770067674935	-0.167507911790077	-0.376412982423936	0.0953921213899611	-0.113512949243898	-0.16325079335904	0.0854994021829956	0.33336393049736	0.286470641356805	0.0895130519308632	0.0662396584288389	0.0193463692882834	-0.177611220137658	0.267210897602648	0.0702533081767066	0.0233600190361511	-0.023360019036151	-0.0702533081767065	-0.267210897602648	0.177611220137658	-0.0193463692882832	-0.0662396584288387	-0.0895130519308633	-0.286470641356805	-0.33336393049736	-0.0854994021829956
ASV406	d:Bacteria	p:Actinomycetota	c:Actinobacteria	o:Propionibacteriales	f:Propionibacteriaceae	unclassified	unclassified	f:Propionibacteriaceae	0.138705247885185	0.150027022846326	-0.235767799414436	0.111468902459799	0.0490923309757775	-0.21352570475265	0.228262902375986	-0.0767346845849735	0.197780031696887	0.148467022066433	-0.0591507648188946	-0.0677840355767061	0.206730680705154	0.1574176710747	-0.0502001158106272	-0.0982669062558054	-0.14757991588626	-0.355197702771587	0.126934800395601	-0.0806829864897265	-0.129995996120181	0.0394773860857719	0.298292342643645	0.251799591296429	0.0560556646276847	0.0107378599961404	-0.0357548913510752	-0.23149881801982	0.223060065206797	0.0273161385380531	-0.0191766128091624	0.0191766128091624	-0.0273161385380532	-0.223060065206798	0.23149881801982	0.0357548913510752	-0.0107378599961404	-0.0560556646276847	-0.251799591296429	-0.298292342643645	-0.0394773860857719
ASV407	d:Bacteria	p:Pseudomonadota	c:Alphaproteobacteria	o:Hyphomicrobiales	f:Rhizobiaceae	unclassified	unclassified	f:Rhizobiaceae	0.151728590315826	0.177389926917849	-0.248650095221775	0.124418332486362	0.0781454805413476	-0.28303223503961	0.260191033648948	-0.0766231774384963	0.2183133112254	0.1817314097309	-0.103804645602177	-0.056336109571836	0.238600379092061	0.202018477597561	-0.0835175777355167	-0.0982138319953837	-0.134795733489884	-0.420331788822961	0.160140755174013	-0.125395300159064	-0.161977201653564	0.0599776205535826	0.33804640875837	0.303556661271091	0.0343506866053894	0.0204949252117978	-0.0139948222754809	-0.283200796941183	0.264073965929306	-0.00513200873639532	-0.0396217562236742	0.0396217562236741	0.00513200873639522	-0.264073965929307	0.283200796941183	0.0139948222754809	-0.0204949252117979	-0.0343506866053895	-0.303556661271091	-0.33804640875837	-0.0599776205535827
ASV408	d:Bacteria	p:Bacteroidota	c:Bacteroidia	o:Cytophagales	f:Microscillaceae	unclassified	unclassified	f:Microscillaceae	0.147729179302711	0.0431498779568295	-0.129003741181775	0.0212507934869654	0.10160702588863	-0.18473313545336	0.150903144641461	0.0148037586616749	0.133590398242164	0.197117577886934	-0.0292541959682623	-0.0678734384288495	0.0509132011516391	0.11444038079641	-0.111931393058787	-0.0851861848281473	-0.0216590051833767	-0.248030779038573	0.0971276343971118	-0.129244139458085	-0.0657169598133142	0.0461191376263893	0.158112255442024	0.218006254797321	0.00458089964767233	0.0297965237865142	0.0896905231418118	-0.123734832007838	0.201683640957446	-0.011741714192203	0.0481522851630946	-0.0481522851630946	0.0117417141922032	-0.201683640957446	0.123734832007838	-0.0896905231418118	-0.0297965237865142	-0.00458089964767224	-0.218006254797322	-0.158112255442024	-0.0461191376263894
ASV409	d:Bacteria	p:Actinomycetota	c:Actinobacteria	o:Frankiales	f:Acidothermaceae	g:Acidothermus	unclassified	g:Acidothermus	0.190230248384006	0.0946693239930237	-0.267988483443108	0.120540918394396	0.121725181518402	-0.25917718884672	0.225232888279852	-0.0614732824053794	0.245686179531951	0.246622421737152	-0.0545073423905497	-0.13702082650204	0.170138635435289	0.171074877640491	-0.130054886487211	-0.116567535249942	-0.11563129304474	-0.416761057172442	0.19152816889259	-0.109601595235112	-0.10866535302991	0.0126047814765983	0.302197499398595	0.30308019701477	0.019172332705698	0.0318883293991885	0.0327710270153634	-0.251136837293708	0.32236374493736	0.0384558806282882	0.0393385782444631	-0.0393385782444632	-0.0384558806282883	-0.32236374493736	0.251136837293708	-0.0327710270153634	-0.0318883293991885	-0.019172332705698	-0.30308019701477	-0.302197499398595	-0.0126047814765984
ASV410	d:Bacteria	p:Thermodesulfobacteriota	c:Desulfuromonadia	o:Geobacterales	f:Geobacteraceae	unclassified	unclassified	f:Geobacteraceae	0.0980137088386251	0.0973972509213766	-0.249129155811964	0.273318929056181	-0.0114846287126484	-0.20811610429157	0.154485928150279	-0.119467250517537	0.293564226326535	0.068407244259324	-0.0870435863679682	-0.119954603292574	0.293076873551498	0.0679198914842867	-0.0875309391430054	0.0191236948836817	-0.206033287183529	-0.361484117810822	0.206998189660543	0.0515473590332507	-0.17360962303396	-0.0400391793336162	0.349370631492968	0.137090593024671	-0.00946985561218238	0.0910850976748042	-0.121194940793493	-0.267755389430346	0.268214870033091	0.121654421396238	-0.090625617072059	0.0906256170720591	-0.121654421396238	-0.268214870033091	0.267755389430346	0.121194940793493	-0.0910850976748042	0.00946985561218246	-0.137090593024671	-0.349370631492968	0.0400391793336163
ASV411	d:Bacteria	p:Pseudomonadota	c:Alphaproteobacteria	o:Hyphomicrobiales	f:Devosiaceae	g:Devosia	unclassified	g:Devosia	-0.10146485231371	-0.0966581601175683	0.295567923087618	-0.144725082078988	-0.0903133264186609	0.13759349784131	-0.156629994044174	0.153451951119602	-0.194630232422087	-0.151613962578289	0.0285622021610177	0.157251974957394	-0.190830208584296	-0.147813938740498	0.0323622259988091	0.11925173657948	0.162268006423278	0.342444171162585	-0.185814177118411	-0.00563801237910471	0.0373782574646937	0.0726311480963227	-0.25554388176041	-0.214987753616543	-0.0451160364227451	0.036804179771352	0.0773603079152188	0.247232025109017	-0.250814721941513	-0.0809430047477158	-0.040386876603849	0.040386876603849	0.080943004747716	0.250814721941513	-0.247232025109016	-0.0773603079152188	-0.0368041797713519	0.0451160364227452	0.214987753616543	0.25554388176041	-0.0726311480963226
ASV412	d:Bacteria	p:Bdellovibrionota	c:Bacteriovoracia	o:Bacteriovoracales	f:Bacteriovoracaceae	g:Peredibacter	unclassified	g:Peredibacter	-0.170060524051968	-0.100068105856755	0.361378914699712	-0.140303268412087	-0.114401882517092	0.163454866138191	-0.213555432933062	0.151250468181182	-0.245364121858554	-0.224887278362768	-0.00522223111286343	0.206584333291153	-0.190030256748583	-0.169553413252797	0.0501116339971081	0.174775644365661	0.195252487861446	0.414917535111352	-0.20136210217829	0.0183029450716156	0.0387797885674014	0.0680139465862886	-0.305917874926538	-0.28661212173565	-0.0795099290688885	0.0380244270664629	0.0573301802573507	0.264432372924112	-0.316601641255476	-0.109499448588714	-0.0901936953978263	0.0901936953978264	0.109499448588714	0.316601641255476	-0.264432372924112	-0.0573301802573507	-0.0380244270664629	0.0795099290688885	0.28661212173565	0.305917874926538	-0.0680139465862886
ASV413	d:Bacteria	p:Pseudomonadota	c:Alphaproteobacteria	o:Sphingomonadales	f:Sphingomonadaceae	g:Croceibacterium	unclassified	g:Croceibacterium	-0.0620256949427817	-0.0671067820254164	0.254937356402531	-0.086221347717233	-0.0775109127184305	0.0379273810013311	-0.102088186779685	0.152510059355032	-0.117199577797448	-0.110313374295683	-0.0190513899561933	0.148493107312336	-0.121216529840145	-0.114330326338379	-0.0230683419988899	0.133381716294573	0.140267919796338	0.231529904135828	-0.129441717356142	-0.038179733016653	-0.0312935295148875	0.093769420772111	-0.160515263737065	-0.154022888813427	-0.0679802648254356	0.0795222646896819	0.0860146396133205	0.172057263601312	-0.168270044895856	-0.0822274209078646	-0.0757350459842261	0.0757350459842261	0.0822274209078647	0.168270044895856	-0.172057263601312	-0.0860146396133204	-0.0795222646896818	0.0679802648254356	0.154022888813427	0.160515263737066	-0.093769420772111
ASV414	d:Archaea	p:Thermoproteota	c:Nitrososphaeria	o:Nitrososphaerales	f:Nitrososphaeraceae	unclassified	unclassified	f:Nitrososphaeraceae	0.151333774989859	0.0409165265261705	-0.270671873248073	0.226541870404624	0.0799911235852383	-0.228111422257818	0.151987208411194	-0.0943450505322324	0.29873692793817	0.182878389751186	-0.0606980596889389	-0.181637550060728	0.211444428409674	0.0955858902226907	-0.147990559217435	-0.0348878305337518	-0.150746368720735	-0.394322818160861	0.242335609749667	-0.00124083969045826	-0.117099377877442	-0.058451988431742	0.312149254953119	0.202916777605951	-0.026729301242656	0.0799049739879232	-0.0293275033592457	-0.258973582207852	0.341273740025616	0.111627661177009	0.0023951838298404	-0.00239518382984048	-0.111627661177009	-0.341273740025616	0.258973582207852	0.0293275033592455	-0.0799049739879232	0.0267293012426558	-0.202916777605951	-0.312149254953119	0.0584519884317418
ASV415	d:Bacteria	p:Pseudomonadota	c:Gammaproteobacteria	o:Burkholderiales	f:Comamonadaceae	unclassified	unclassified	f:Comamonadaceae	-0.124155632066409	-0.10912393717018	0.243640228228818	-0.121533824817067	-0.107419762458108	0.218592928282947	-0.184423692592643	0.0944608672946564	-0.19423457021038	-0.18307642418739	0.074659238028065	0.106344465535859	-0.182350971969177	-0.171192825946187	0.0865428362692679	0.096533587918122	0.107691733941112	0.365427396156567	-0.181003703563924	0.0767319586515306	0.0878901046745205	0.00772237926610564	-0.264462289477132	-0.253942288519364	-0.0109467758444927	-0.00152740485775211	0.00899259610001568	0.251988108774887	-0.263192072643222	-0.0201965599683505	-0.00967655901058263	0.00967655901058263	0.0201965599683505	0.263192072643222	-0.251988108774887	-0.00899259610001572	0.00152740485775211	0.0109467758444927	0.253942288519364	0.264462289477132	-0.00772237926610569
ASV416	d:Bacteria	p:Actinomycetota	c:Actinobacteria	o:Micrococcales	f:Microbacteriaceae	g:Agromyces	unclassified	g:Agromyces	-0.0434604153835656	0.0242507235855096	0.149711922711652	-0.0432587741120675	-0.0433797588749664	-0.0438636979265619	-0.0151865948079281	0.083999191995706	-0.0685575389124873	-0.0686531857657212	-0.0690357731786572	0.137529547522322	-0.0150271833858715	-0.0151228302391055	-0.0155054176520414	0.0841586034177626	0.0840629565645287	0.0836803691515928	-0.0684937743436646	-0.0688763617566005	-0.0689720086098345	0.0972706198460582	-0.0465612454083882	-0.0466514221264161	-0.0470121289985275	0.046952011186509	0.0468618344684811	0.0465011275963697	-0.0969700307859653	-0.0973307376580768	-0.0974209143761047	0.0974209143761047	0.0973307376580768	0.0969700307859653	-0.0465011275963696	-0.0468618344684811	-0.046952011186509	0.0470121289985275	0.0466514221264161	0.0465612454083882	-0.0972706198460582
ASV417	d:Bacteria	p:Actinomycetota	c:Actinobacteria	o:Mycobacteriales	f:Mycobacteriaceae	g:Mycobacterium	unclassified	g:Mycobacterium	0.19586237085199	0.0424195755795993	-0.283924340452622	0.218563750587337	0.0615999249886481	-0.234521281554952	0.188378419005513	-0.0696190997946267	0.327632616404453	0.203541816618128	-0.0305625524206056	-0.190926280695544	0.206325435503535	0.0822346357172102	-0.151869733321523	-0.0516720832966045	-0.17576288308293	-0.409867252121663	0.22148883311615	-0.0126155359225834	-0.136706335708908	-0.03401983189562	0.340512677920864	0.223518749905167	0.00280303410158515	0.0972702844903538	-0.0197236435253429	-0.240439359328925	0.354808866291141	0.134093150487559	0.0170992224718623	-0.0170992224718622	-0.134093150487559	-0.354808866291141	0.240439359328925	0.0197236435253431	-0.0972702844903538	-0.00280303410158524	-0.223518749905167	-0.340512677920864	0.03401983189562
ASV418	d:Bacteria	p:Patescibacteria	c:Saccharimonadia	o:Saccharimonadales	unclassified	unclassified	unclassified	o:Saccharimonadales	-0.111766770919711	-0.0728638932627059	0.399838670446717	-0.115570124880592	-0.100248041781045	0.000610160397336624	-0.145963356181527	0.22774083309913	-0.179725596730331	-0.167612426457096	-0.0878770165587357	0.258496258331883	-0.148970171497578	-0.136857001224343	-0.0571215913259828	0.224734017783079	0.236847188056314	0.316582597954674	-0.170619241773147	-0.090883831874787	-0.0787706616015519	0.160406577103058	-0.223756457081321	-0.212336050625492	-0.137160785239066	0.128575231449577	0.139995637905406	0.215170903291833	-0.244167396278973	-0.168992130892547	-0.157571724436718	0.157571724436718	0.168992130892547	0.244167396278973	-0.215170903291833	-0.139995637905406	-0.128575231449577	0.137160785239066	0.212336050625492	0.223756457081321	-0.160406577103058
ASV419	d:Bacteria	p:Pseudomonadota	c:Alphaproteobacteria	o:Defluviicoccales	f:Defluviicoccaceae	g:Defluviicoccus	unclassified	g:Defluviicoccus	0.28889390882549	0.0612267303696791	-0.29057054287234	0.140166606316669	0.0269050451753358	-0.226621747814833	0.276794668922689	-0.00132549559765781	0.339202120473596	0.249660994335338	0.0492304659036017	-0.181312203693752	0.159215412377502	0.0696742862392436	-0.130756242192493	-0.118904752142845	-0.208445878281103	-0.40887640671284	0.132081737790151	-0.0683487906415856	-0.157889916779844	0.0443860211481686	0.365438536488532	0.281018353171943	0.0920506387574309	0.103224330732458	0.0188041474158688	-0.170163566998643	0.339856662756232	0.150888948341721	0.066468765025131	-0.0664687650251309	-0.150888948341721	-0.339856662756232	0.170163566998643	-0.0188041474158687	-0.103224330732458	-0.0920506387574308	-0.281018353171943	-0.365438536488532	-0.0443860211481685
ASV420	d:Bacteria	p:Bacillota	c:Bacilli	o:Paenibacillales	f:Paenibacillaceae	g:Paenibacillus	unclassified	g:Paenibacillus	-0.118488253388023	-0.0428931904325943	0.220720362437619	-0.119206155220458	-0.0582921847383298	0.118159421341787	-0.127583233639914	0.0808215786498584	-0.187913929572384	-0.139757207560436	-0.000259964558439994	0.140584723350602	-0.12815078487164	-0.0799940628596924	0.0595031801423036	0.0802540274181324	0.12841074943008	0.267907992432076	-0.140324758792162	-0.000827515790165928	0.0473292062217818	0.0442286185796475	-0.209137648366433	-0.163735055440615	-0.0322157934625629	-0.012651707030423	0.0327508858953952	0.164270147873447	-0.220615381050686	-0.0890961190726335	-0.0436935261468152	0.0436935261468152	0.0890961190726335	0.220615381050686	-0.164270147873447	-0.0327508858953952	0.0126517070304231	0.032215793462563	0.163735055440615	0.209137648366433	-0.0442286185796474
ASV421	d:Bacteria	p:Pseudomonadota	c:Alphaproteobacteria	o:Sphingomonadales	f:Sphingomonadaceae	g:Novosphingobium	unclassified	g:Novosphingobium	0.228771936072729	0.0643852553721917	-0.22930735053547	0.142761268334059	0.046989839425045	-0.253600948668554	0.231761109355994	-0.000423282298614255	0.293722788076589	0.218008825546245	-0.0196290579639544	-0.13038236430075	0.163763706074454	0.0880497435441093	-0.14958813996609	-0.0684206855801549	-0.1441346481105	-0.381772531620699	0.150011422264704	-0.0876264612454951	-0.16334042377584	0.0475908615420262	0.324914436237602	0.253530627789987	0.0294834825941468	0.106008892471406	0.0346250840237915	-0.189422061172049	0.311948658719367	0.0879015135235264	0.016517705075912	-0.016517705075912	-0.0879015135235265	-0.311948658719367	0.189422061172049	-0.0346250840237916	-0.106008892471406	-0.0294834825941467	-0.253530627789988	-0.324914436237602	-0.0475908615420263
ASV422	d:Bacteria	p:Pseudomonadota	c:Gammaproteobacteria	o:Pseudomonadales	f:Pseudomonadaceae	g:Pseudomonas	unclassified	g:Pseudomonas	-0.0706287731335394	-0.0700106991673268	0.151689745235028	-0.0714349565677298	-0.0691238973897174	0.129508581023286	-0.111185265348725	0.064084325297017	-0.112311239688631	-0.110484186986142	0.0465485752811879	0.0645729556709385	-0.111822609314709	-0.10999555661222	0.0470372056551093	0.0634469813310325	0.0652740340335214	0.222306796300851	-0.111121530952126	0.0459112313152034	0.0477382840176923	0.00823638715023687	-0.158070946413208	-0.156348384605855	-0.00829647651560963	0.00717480836198412	0.00889737016933766	0.156949278259583	-0.157409963394107	-0.00935805530386238	-0.00763549349650886	0.00763549349650891	0.00935805530386244	0.157409963394107	-0.156949278259583	-0.00889737016933759	-0.00717480836198409	0.00829647651560968	0.156348384605855	0.158070946413208	-0.00823638715023685
ASV423	d:Bacteria	p:Acidobacteriota	c:Holophagae	o:Subgroup_7	unclassified	unclassified	unclassified	o:Subgroup_7	0.169851140201145	0.0710275550455389	-0.288245211598412	0.191539522439494	0.0416067930526484	-0.185779799140414	0.190431329197274	-0.0935987317689892	0.285704404765485	0.167172174598462	-0.0125927105800228	-0.17172563567782	0.207577500856655	0.0890452706896316	-0.0907196144888533	-0.0764525601096085	-0.194984790276632	-0.374749675455117	0.184318346257843	0.00455346107935783	-0.113978769087665	-0.0353049168066064	0.322305509818532	0.210552251498176	0.0410682923929393	0.0545194002584342	-0.0572338580619215	-0.226717817167158	0.300376568563217	0.13089260945798	0.0191393511376242	-0.0191393511376241	-0.13089260945798	-0.300376568563217	0.226717817167158	0.0572338580619216	-0.0545194002584341	-0.0410682923929392	-0.210552251498176	-0.322305509818532	0.0353049168066064
ASV424	d:Bacteria	p:Actinomycetota	c:Actinobacteria	o:Streptosporangiales	f:Streptosporangiaceae	g:Nonomuraea	unclassified	g:Nonomuraea	0.226006069432783	0.0534325270277334	-0.296415004462659	0.106256594482457	0.0326162631578636	-0.121896449638178	0.220915607743974	-0.0556631505803058	0.262676699851799	0.204458906193009	0.0823058812212759	-0.192094515051208	0.126245335380897	0.0680275417221074	-0.0541254832496261	-0.150333422943383	-0.208551216602173	-0.330704241573906	0.109788633829932	-0.0123643911418015	-0.0705821848005909	-0.0126534674355208	0.287480221847749	0.232591959605284	0.117424983205334	0.0267192677900778	-0.028168994452388	-0.143335970852338	0.271964694830882	0.156797718430932	0.101909456188466	-0.101909456188467	-0.156797718430932	-0.271964694830882	0.143335970852338	0.0281689944523879	-0.0267192677900778	-0.117424983205334	-0.232591959605284	-0.287480221847749	0.0126534674355207
ASV425	d:Bacteria	p:Verrucomicrobiota	c:Verrucomicrobiia	o:Chthoniobacterales	f:Chthoniobacteraceae	g:Candidatus_Udaeobacter	unclassified	g:Candidatus_Udaeobacter	0.149513385139701	0.0397204372298337	-0.28485871478786	0.216509081951732	0.0667187031093092	-0.187602892642715	0.149602472256862	-0.106999878088625	0.289366167700739	0.17094647552035	-0.0301123996659	-0.193798824693476	0.202567221095888	0.0841475289154996	-0.116911346270751	-0.0540351292495996	-0.172454821429988	-0.373513696616238	0.223911224359376	0.0228523491731256	-0.0955673430072626	-0.0712745865961605	0.302422905150182	0.190775748661147	0.00121562324523077	0.0604958891532479	-0.0511512673357871	-0.240711392751703	0.322546224410555	0.132986098994639	0.0213389425056042	-0.0213389425056041	-0.132986098994639	-0.322546224410555	0.240711392751703	0.0511512673357871	-0.0604958891532478	-0.00121562324523067	-0.190775748661147	-0.302422905150182	0.0712745865961605
ASV426	d:Bacteria	p:Actinomycetota	c:Actinobacteria	o:Streptosporangiales	f:Thermomonosporaceae	g:Actinomadura	unclassified	g:Actinomadura	0.218832526272586	0.0317980212092063	-0.254379195792654	0.195272909953549	0.0147774004399425	-0.20630166208263	0.198140845314361	-0.0281021097291747	0.327379092483047	0.184684863109151	0.0099065179726261	-0.175965868989819	0.179515333222403	0.0368211038485066	-0.137957241288018	-0.0467276218211325	-0.189421851195029	-0.364200196331554	0.166059351017193	-0.0087189941193317	-0.151413223493228	-0.0027940774822754	0.332356814075869	0.197823404440575	0.0330408003731089	0.11905291046658	-0.0154804991687149	-0.180263103236181	0.31967039238943	0.154887788321964	0.0203543786866694	-0.0203543786866692	-0.154887788321964	-0.31967039238943	0.180263103236181	0.0154804991687151	-0.119052910466579	-0.0330408003731088	-0.197823404440575	-0.332356814075869	0.00279407748227559
ASV427	d:Bacteria	p:Actinomycetota	c:Thermoleophilia	o:Gaiellales	f:Gaiellaceae	g:Gaiella	unclassified	g:Gaiella	0.198414177962189	0.0542904968657893	-0.280964252907207	0.189691157586482	0.0720273049630597	-0.233458884470312	0.199780586957157	-0.0652615644609644	0.306824208099428	0.21380276495933	-0.0277052731244491	-0.179201338719058	0.192884433841335	0.0998629907012363	-0.141645047382543	-0.0721577175767871	-0.165179160716885	-0.406687198800665	0.206906611843508	-0.0346014262402718	-0.12762286938037	-0.0210634458668732	0.329742384747113	0.242040927093616	0.0143449651734834	0.079858247989745	-0.00784320966375147	-0.235539171583884	0.342962620950234	0.115266659030102	0.0275652013766052	-0.0275652013766052	-0.115266659030102	-0.342962620950234	0.235539171583884	0.00784320966375138	-0.079858247989745	-0.0143449651734834	-0.242040927093616	-0.329742384747112	0.0210634458668732
ASV428	d:Bacteria	p:Chloroflexota	c:Anaerolineae	o:Aggregatilineales	f:Aggregatilineaceae	unclassified	unclassified	f:Aggregatilineaceae	-0.138122131272051	-0.110512756857275	0.251957044162879	-0.138767210113517	-0.124446459832956	0.25989151391292	-0.196563138067457	0.08999440049547	-0.218900244650579	-0.207578697478312	0.0962671496044289	0.111821527476238	-0.197073117669812	-0.185751570497545	0.118094276585196	0.0894844208931156	0.100805968065383	0.404651815148124	-0.208088677080667	0.0957571700020745	0.107078717174342	0.002476188907629	-0.288752475432349	-0.278078418393638	0.00839019348313124	-0.0185834371417207	-0.00790938010300922	0.27855923177376	-0.299138044442988	-0.0126694325662184	-0.00199537552750698	0.00199537552750686	0.0126694325662182	0.299138044442988	-0.27855923177376	0.00790938010300909	0.0185834371417205	-0.0083901934831313	0.278078418393638	0.288752475432349	-0.002476188907629
ASV429	d:Bacteria	p:Planctomycetota	c:Planctomycetes	o:Pirellulales	f:Pirellulaceae	g:Pirellula	unclassified	g:Pirellula	-0.133357720044823	0.00737481501622487	0.176427839619091	-0.0347676199333746	-0.043370089452903	0.027692774795785	-0.0995982315337626	0.0340499192376219	-0.132914751680317	-0.139715600976288	-0.0835354739559869	0.145308757158226	-0.0216559137597133	-0.0284567630556843	0.0277233639646168	0.111992237011671	0.1051913877157	0.161371514736002	-0.0617732832022387	-0.00559315618193765	-0.0123940054779086	0.0375994342882906	-0.119816367077916	-0.126228269284595	-0.0732611375726257	0.00618831786006822	-0.000223584346610272	0.0527435473653583	-0.157639385712817	-0.104672254000848	-0.111084156207527	0.111084156207527	0.104672254000848	0.157639385712817	-0.0527435473653583	0.000223584346610178	-0.00618831786006812	0.0732611375726258	0.126228269284595	0.119816367077916	-0.0375994342882906
ASV430	d:Bacteria	p:Planctomycetota	c:Phycisphaerae	o:Tepidisphaerales	f:WD2101_soil_group	unclassified	unclassified	f:WD2101_soil_group	-0.111776732723291	0.128338863936009	-0.0178276660109845	-0.100655366314281	0.254804687672756	-0.152883786560208	0.0130935143846888	-0.102461273694239	-0.167942320272298	0.113073526679065	-0.209232511914693	0.0873667730991878	0.0218857265211289	0.302901573472492	-0.0194044651212665	-0.0936690615577987	0.187346785393564	-0.134959253200194	0.121865738815505	-0.200440299778253	0.08057554717311	-0.000943273945605211	-0.0626793967116553	0.202264884621931	-0.101608162720762	-0.171625495710568	0.0933187856230188	-0.210554261719674	0.0315826628569685	-0.272290384485724	-0.00734610315213796	0.00734610315213816	0.272290384485724	-0.0315826628569684	0.210554261719674	-0.0933187856230187	0.171625495710568	0.101608162720762	-0.202264884621931	0.0626793967116556	0.000943273945605314
ASV431	d:Bacteria	p:Actinomycetota	c:Thermoleophilia	o:Solirubrobacterales	f:67-14	unclassified	unclassified	f:67-14	0.209362693778596	0.0417172182115197	-0.298538842826187	0.205955265413411	0.0849428809012884	-0.243439215478628	0.198496099150846	-0.0704999359882609	0.328337676054902	0.232668986018304	-0.0269398558270635	-0.203035321541778	0.195802290501385	0.100133600464786	-0.159475241380581	-0.0731937446377228	-0.168862434674321	-0.428471276519688	0.229975177368842	-0.0296336644765253	-0.125302354513123	-0.0353737984963057	0.340653908260987	0.250456602298171	0.0056950389317106	0.0870420141821105	-0.00315529178070607	-0.247916855147166	0.372872414976587	0.128110851610127	0.0379135456473105	-0.0379135456473103	-0.128110851610127	-0.372872414976587	0.247916855147166	0.00315529178070616	-0.0870420141821104	-0.00569503893171051	-0.250456602298171	-0.340653908260987	0.0353737984963059
ASV432	d:Bacteria	p:Patescibacteria	c:Saccharimonadia	o:Saccharimonadales	unclassified	unclassified	unclassified	o:Saccharimonadales	0.232284768605361	0.0120387021415066	-0.102523825473299	0.0346683372259125	0.0075599201977179	-0.184027902697199	0.193154663349405	0.102585032907225	0.2110449607207	0.189613875328003	0.0381504022527801	-0.0715347710224268	0.0369251567910486	0.0154940713983517	-0.135969401676871	-0.0536444736511319	-0.0750755590438289	-0.226539032119052	0.0333843687696466	-0.118079104305577	-0.139510189698274	0.105691215339019	0.207948215930901	0.187742794851749	0.0449416629670074	0.122558349457267	0.102352928378115	-0.0404482035066265	0.204609928969998	0.0618087970852561	0.0416033760061041	-0.0416033760061041	-0.0618087970852563	-0.204609928969998	0.0404482035066263	-0.102352928378115	-0.122558349457267	-0.0449416629670076	-0.187742794851749	-0.207948215930901	-0.105691215339019
ASV433	d:Bacteria	p:Planctomycetota	c:Phycisphaerae	o:Phycisphaerales	f:Phycisphaeraceae	g:SM1A02	unclassified	g:SM1A02	-0.144697590620335	0.222025110710093	-0.181187944035472	-0.0895875260784116	0.283662775129797	-0.0902148251056715	0.0611327723240159	-0.257635136503521	-0.185218647661597	0.109861624628862	-0.185714571086634	0.0322846149699316	0.104701103811856	0.399781376102315	0.104205180386819	-0.214066805015681	0.0810134672747781	-0.214562728440718	0.153429956116703	-0.142146239598794	0.152934032691665	-0.077412989371521	-0.00913806893172778	0.269066279776214	-0.00960563002078546	-0.309675335540537	-0.0314709868325947	-0.310142896629594	0.0368039336071985	-0.241867976189801	0.0363363725181408	-0.0363363725181407	0.241867976189801	-0.0368039336071983	0.310142896629595	0.0314709868325948	0.309675335540537	0.00960563002078557	-0.269066279776214	0.00913806893172809	0.0774129893715211
ASV434	d:Bacteria	p:Armatimonadota	c:Fimbriimonadia	o:Fimbriimonadales	unclassified	unclassified	unclassified	o:Fimbriimonadales	-0.0994772867783612	-0.0648330242147036	0.186488071261541	-0.102814884327847	-0.0532181847424946	0.133855308801865	-0.129898706447172	0.0687880649912215	-0.15992600337903	-0.12071636959982	0.0271782127614253	0.0961767593807371	-0.132537308989514	-0.0933276752103043	0.0545669071509409	0.066149462448879	0.105359096228089	0.253253678589334	-0.123354972142162	0.0245396102190827	0.0637492439982929	0.0165303265163358	-0.199103365080156	-0.162136167835995	-0.0226998183848097	-0.0117796805252893	0.0251875167188715	0.164623866170057	-0.19044617487762	-0.0510098254264348	-0.0140426281822739	0.0140426281822739	0.0510098254264348	0.19044617487762	-0.164623866170057	-0.0251875167188716	0.0117796805252893	0.0226998183848096	0.162136167835995	0.199103365080155	-0.016530326516336
ASV435	d:Bacteria	p:Pseudomonadota	c:Alphaproteobacteria	o:Hyphomicrobiales	f:D05-2	unclassified	unclassified	f:D05-2	0.101800277933326	0.0217793814199298	-0.155033258181526	0.158102405719697	-0.0163143986568065	-0.11033440823462	0.0976982990060047	-0.042084366055767	0.205471112583441	0.0675825215739971	-0.00674682240018729	-0.105346439403506	0.142209039235702	0.00432044822625749	-0.0700088957479268	0.00242637417393005	-0.135462216835514	-0.209791560809698	0.112093261803694	0.0377639178295095	-0.100124673179934	-0.0234441283723402	0.209953415181881	0.0799508048471655	0.00987242729344126	0.0781650547052051	-0.05183755562951	-0.121915933183234	0.181559987924711	0.111481610370987	-0.0185209999637287	0.0185209999637287	-0.111481610370987	-0.181559987924711	0.121915933183234	0.05183755562951	-0.0781650547052052	-0.00987242729344126	-0.0799508048471655	-0.209953415181881	0.0234441283723401
ASV436	d:Bacteria	p:Actinomycetota	c:Actinobacteria	o:Micromonosporales	f:Micromonosporaceae	g:Dactylosporangium	unclassified	g:Dactylosporangium	0.148734904551659	0.0370965953445788	-0.0727040462212328	0.0419204729029094	0.0118286652771326	-0.166876591855047	0.146912700169364	0.0601076711954336	0.150726310228888	0.126936647476619	-0.014342263119316	-0.0281501616106965	0.062468477422758	0.0386788146704884	-0.102600095925446	-0.0243365515511724	-0.048126214303442	-0.189405124899377	0.0424924247300126	-0.0987864858659219	-0.122576148618192	0.0843202255129233	0.169756297729526	0.147327188590498	0.0141281542957867	0.087915731558111	0.0654866224190831	-0.0677124118756279	0.150922694635685	0.0177236603409743	-0.00470544879805355	0.00470544879805347	-0.0177236603409744	-0.150922694635685	0.0677124118756278	-0.0654866224190832	-0.087915731558111	-0.0141281542957868	-0.147327188590498	-0.169756297729526	-0.0843202255129234
ASV437	d:Bacteria	p:Bacillota	c:Limnochordia	o:Incertae_Sedis	f:Incertae_Sedis	g:Hydrogenispora	unclassified	g:Hydrogenispora	0.246343759611292	-0.0239526044307595	-0.241946786244747	0.189279369268271	0.055609113903611	-0.225332852107667	0.175815645461609	0.00347611266234505	0.344390322177123	0.238714706584956	0.0166105808546443	-0.210211925746385	0.130702283768393	0.0250266681762267	-0.197077457554085	-0.0416372490308709	-0.147312864623037	-0.36941699035335	0.19360134489174	-0.0285027808385717	-0.134178396430738	-0.0145759068008303	0.306841092333504	0.207209166478459	-0.0021926114327585	0.144357822588329	0.0447258967332843	-0.164675881177933	0.366142895867619	0.156741117956401	0.057109192101356	-0.0571091921013563	-0.156741117956401	-0.366142895867619	0.164675881177933	-0.0447258967332845	-0.14435782258833	0.00219261143275842	-0.207209166478459	-0.306841092333504	0.0145759068008302
ASV438	d:Bacteria	p:Acidobacteriota	c:Vicinamibacteria	o:Vicinamibacterales	unclassified	unclassified	unclassified	o:Vicinamibacterales	0.154287795070087	0.0635194902792706	-0.279082949972438	0.262303819965108	0.0196162027412941	-0.220644358083322	0.172191778170548	-0.0986592326112397	0.329344589409816	0.137483181823225	-0.0524594692055769	-0.170417878234078	0.257585943786978	0.065724536200387	-0.124218114828415	-0.0132650669948101	-0.205126474581401	-0.395069125610203	0.222877347439655	0.0329346964108527	-0.158926711175738	-0.0456721838212294	0.357853689411902	0.176965019608603	-0.0021146291634183	0.102492907525192	-0.0783957622781077	-0.257475411050129	0.325130110955024	0.146050462183003	-0.0348382076202967	0.0348382076202965	-0.146050462183003	-0.325130110955024	0.257475411050129	0.0783957622781076	-0.102492907525192	0.0021146291634183	-0.176965019608603	-0.357853689411902	0.0456721838212294
[truncated: 9,200 more rows]
[truncated: 33 more columns]
